# Supplementary material for: Integrated Analysis of the Mechanisms of Da-Chai-Hu Decoction in Type 2 Diabetes Mellitus by a Network Pharmacology Approach
Source: Evid Based Complement Alternat Med. 2020 Apr 28;2020:9768414. doi: 10.1155/2020/9768414 (PMC7204321; doi:10.1155/2020/9768414)
Supplement: Supplementary Materials — 1ingredients: the 77 potential Da-Chai-Hu ingredients obtained through six principles of screening. 2Drug-related targets: related targets obtained for each drug ingredient. 3Drug-targets: drug targets based on the total drug targets obtained in 2Drug-related targets, the duplicates are deleted, and the corresponding specifications are found for each target obtained. 4Disease-targets: all the targets related to T2DM, and the top 200 targets taken in order from the largest to the smallest according to the inference score. 5Common targets of disease and drug: a duplicate of the drug's total targets and disease targets, which is a common target for drugs and diseases. 6Topology: screened twice by “degree, closeness centrality, and betweeness” to get the final 7 core targets. 7GO-BP: 25 biological processes related to T2DM mined in DAVID for specific pathway enrichment analysis. 8 PPI: the 161 targets of DCHD corresponding to 200 targets of T2DM, and 38 repeat important targets obtained. In order to illuminate the significance of degree in compound targets, we created a PPI network about the relationship of the common targets between compounds and T2DM. This network was composed of 38 nodes and 349 edges. C-T.cys: Targets-compounds network. Figure 3. D-C.cys: herbs-compounds network. Figure 2 ppi.cys: interrelationship between 38 targets. Figure 4. T-P.cys: target-pathway network. Figure 6. [file 9768414.f1.zip › 9768414.f1/1ingredients (1).xlsx]

## Sheet: 柴胡
Mol ID	Molecule Name	MW	AlogP	Hdon	Hacc	OB (%)	Caco-2	BBB	DL	FASA-	HL	Save
MOL004480	acetic acid	60.06	-0.23	1	2	47.87	0.42	0.72	0	0.29	12.21
MOL007587	Azole	67.1	0.92	1	0	27.75	1.76	2.32	0	0.01
MOL011602	py	79.11	0.68	0	1	42.32	1.48	1.92	0.01	0.31	12.12
MOL003613	Silvan	82.11	1.08	0	1	44.65	1.69	2.07	0.01	0.06	4.36
MOL002484	Isovaleral	86.15	1.19	0	1	44.71	1.2	1.6	0	0.27	11.36
MOL002379	PTL	86.15	1.4	0	1	59.53	1.21	1.52	0	0	11.32
MOL008672	ZINC00901303	86.15	1.4	0	1	54.16	1.24	1.67	0	0.28	11.36
MOL003040	Amylol	88.17	1.43	1	1	76.16	1.02	1.14	0	0.2	11.03
MOL001732	IFP	92.11	-1.41	3	3	72.87	-0.97	-2.63	0.01	0.2	11.45
MOL002998	IPH	94.12	1.56	1	1	36.05	1.5	1.86	0.01	0.44	12.07
MOL003997	3-Furaldehyde	96.09	0.69	0	2	50.96	1.04	1.21	0.01	0.19	-3.08
MOL000172	Furol	96.09	0.99	0	2	34.35	1.08	1.51	0.01	0.2	4.53
MOL003060	Hexadienal	96.14	1.39	0	1	38.55	1.25	1.57	0.01	0.42	11.68
MOL006735	Furfuranol	98.11	0.62	1	2	48.27	0.82	0.91	0.01	0.13	4.26
MOL000873	CYH	98.16	1.17	0	1	74.99	1.21	1.77	0.01	0.22	11.11
MOL004588	(2R)-2-methylcyclopentan-1-one	98.16	1.18	0	1	60.04	1.21	1.66	0.01	0.27	11.19
MOL002675	Hexenal	98.16	1.83	0	1	46.01	1.29	1.66	0.01	0.31	11.37
MOL000666	hexanal	100.18	1.85	0	1	55.71	1.25	1.52	0.01	0.23	10.96
MOL002885	WLN: QV4	102.15	1.35	1	2	70.74	0.78	1.09	0.01	0.28	11.3
MOL000667	1-hexanol	102.2	1.88	1	1	22.04	1.08	1.21	0.01	0.19
MOL000708	WLN: VHR	106.13	1.59	0	1	32.63	1.32	1.66	0.01	0.44	12.07
MOL002830	PCR	108.15	2.05	1	1	51.99	1.56	1.88	0.01	0.41	11.87
MOL008653	Acetylfuran	110.12	0.97	0	2	49.63	1.09	1.29	0.01	0.14	17.67
MOL004119	5-METHYLFURFURAL	110.12	1.13	0	2	43.92	1.07	1.48	0.01	0.16	11.9
MOL000711	2,4-Heptdienal	110.17	1.84	0	1	19.14	1.29	1.54	0.01	0.38
MOL000707	Heptenal	112.19	2.29	0	1	37.16	1.3	1.56	0.01	0.3	3.96
MOL001397	cis-Hept-2-enal	112.19	2.29	0	1	40.19	1.29	1.64	0.01	0.31	4.03
MOL000703	2-heptanone	114.21	1.79	0	1	46.56	1.31	1.57	0.01	0.25	10.58
MOL004604	Heptan-3-on	114.21	2	0	1	68.44	1.29	1.66	0.01	0.25	11
MOL000705	WLN: VH6	114.21	2.31	0	1	19.59	1.29	1.49	0.01	0.23
MOL004654	2-HEPTENOL	114.21	2.03	1	1	26.46	1.11	1.23	0.01	0.22
MOL004589	Methylheptane	114.26	3.82	0	0	28.65	1.79	2.12	0.01	0.21
MOL002046	hexanoic acid	116.18	1.81	1	2	73.08	0.8	0.93	0.01	0.27	10.81
MOL003507	Heptanol	116.23	2.34	1	1	17.22	1.1	1.11	0.01	0.18
MOL000714	Hyacinthin	120.16	1.52	0	1	38.65	1.31	1.58	0.02	0.43	-2.04
MOL001578	Hypnon	120.16	1.57	0	1	48.19	1.36	1.54	0.02	0.45	25.2
MOL004716	(1S,4R)-2,3-dimethylbicyclo[2.2.1]hept-2-ene	122.23	2.86	0	0	43.09	1.84	2.26	0.03	0.25	11.4
MOL002983	Guasol	124.15	1.55	1	2	51.6	1.28	1.48	0.02	0.32	11.92
MOL010621	2,4-octadienal	124.2	2.3	0	1	21.67	1.34	1.6	0.01	0.36
MOL004603	3-ETHYL-2-METHYL-1,3-HEXADIENE	124.25	3.62	0	0	45.42	1.85	2.14	0.01	0.29	11.81
MOL004662	Cyclohexylisocyanate	125.19	1.97	0	2	41.41	1.1	1.31	0.02	0.41	-2.88
MOL000713	(E)-oct-3-en-2-one	126.22	2.23	0	1	30.5	1.34	1.56	0.01	0.31	1.12
MOL008661	Vinyl amyl ketone	126.22	2.49	0	1	19.82	1.38	1.54	0.01	0.31
MOL001417	OCTENAL	126.22	2.74	0	1	19.41	1.34	1.59	0.01	0.28
MOL003493	naphthalene	128.18	2.74	0	0	27.55	1.87	1.92	0.03	0.49
MOL004726	(5S)-5-propyloxolan-2-one	128.19	1.63	0	2	78.49	1.13	1.36	0.02	0.26	10.75
MOL004587	Heptenoic acid	128.19	2.24	1	2	36.1	0.84	1	0.01	0.31	1.49
MOL004687	2-octanone	128.24	2.25	0	1	19.29	1.35	1.57	0.01	0.25
MOL000710	OYA	128.24	2.77	0	1	19.07	1.3	1.52	0.01	0.23
MOL004616	7-Octen-4-ol	128.24	2.39	1	1	31.46	1.13	1.15	0.01	0.28	3.91
MOL000459	CHEBI:39932	128.24	2.53	1	1	32.79	1.12	1.23	0.01	0	5.71
MOL000709	(S)-Matsutake alcohol	128.24	2.53	1	1	40.11	1.19	1.35	0.01	0.28	5.62
MOL004627	Methyl hexoate	130.21	2.06	0	2	52.44	1.17	1.26	0.01	0.19	5.62
MOL004664	heptanoic acid	130.21	2.26	1	2	13.38	0.87	0.98	0.01	0.26
MOL004607	ZINC03860615	130.26	2.65	1	1	26.21	1.23	1.39	0.01	0.23
MOL001285	octanol	130.26	2.8	1	1	21.06	1.16	1.23	0.01	0.17
MOL000607	Dehydro-p-cymene	132.22	3.31	0	0	11.63	1.88	1.93	0.02	0.44
MOL004663	Vinylxylene	132.22	3.35	0	0	20.79	1.91	2.06	0.02	0.42
MOL003529	m-Methylacetophenone	134.19	2.06	0	1	40.63	1.39	1.44	0.02	0.43	24.94
MOL000117	Cymol	134.24	3.51	0	0	27.2	1.86	2.1	0.02	0.34
MOL004629	PAC	136.16	1.47	1	2	72.35	0.84	0.97	0.02	0.43	-2.03
MOL004721	β-fenchene	136.26	2.63	0	0	39.16	1.8	2.22	0.04	0.25	11.13
MOL001109	β-thujene	136.26	2.68	0	0	46.44	1.82	2.19	0.04	0.29	11.53
MOL000270	CHEBI:7	136.26	2.87	0	0	45.2	1.84	2.15	0.04	0.27	11.44
MOL000125	(-)-alpha-Pinene	136.26	2.87	0	0	46.25	1.85	2.3	0.05	0.25	11.42
MOL000126	(-)-nopinene	136.26	2.93	0	0	44.84	1.8	2.12	0.05	0.27	11.32
MOL000019	D-Camphene	136.26	2.93	0	0	34.98	1.81	2.19	0.04	0	11.29
MOL004714	(1R,4S)-7,7-dimethyl-2-methylenenorbornane	136.26	2.93	0	0	41.06	1.8	2.13	0.04	0.26	11.22
MOL000023	Hemo-sol	136.26	3.5	0	0	39.84	1.83	2.12	0.02	0	11.68
MOL000234	L-Limonen	136.26	3.5	0	0	38.09	1.83	2.13	0.02	0.29	11.64
MOL004723	beta-Terpinene	136.26	3.5	0	0	42.29	1.85	2.12	0.02	0.29	11.21
MOL000201	p-Ocimene	136.26	3.63	0	0	15.06	1.85	1.99	0.02	0.39
MOL000197	Myrcene	136.26	3.69	0	0	24.96	1.84	1.98	0.02	0.37
MOL000721	Nonadienal	138.23	2.75	0	1	19.03	1.38	1.56	0.02	0.33
MOL000668	PENTYLFURAN	138.23	3.12	0	1	54.59	1.72	1.94	0.02	0.1	-1.96
MOL004686	Nonenone	140.25	2.68	0	1	19.62	1.36	1.58	0.02	0.3
MOL004685	(E)-non-2-en-4-one	140.25	2.89	0	1	37.78	1.35	1.55	0.02	0.28	6.81
MOL000716	trans-2-nonenal	140.25	3.2	0	1	19.18	1.37	1.59	0.02	0.27
MOL004586	trans,trans-nona-2,4-dienol	140.25	2.5	1	1	27.45	1.19	1.13	0.02	0.27
MOL004582	Methyl naphthalene	142.21	3.23	0	0	39.01	1.9	1.91	0.04	0.47	11.81
MOL004608	(5S)-5-butyloxolan-2-one	142.22	2.09	0	2	65.08	1.16	1.43	0.02	0.26	-0.76
MOL004592	2-Octenic acid	142.22	2.7	1	2	43.49	0.88	1	0.02	0.3	3.55
MOL000918	2-NONANONE	142.27	2.7	0	1	8.51	1.34	1.62	0.02	0.24
MOL000116	Nonanal	142.27	3.22	0	1	40.28	1.31	1.5	0.02	0.21	6.35
MOL004599	3,3,5-trimethylheptane	142.32	4.28	0	0	47.49	1.8	2.1	0.02	0.25	10.76
MOL000872	(6R)-2,6-dimethyloctane	142.32	4.53	0	0	18.15	1.79	2.06	0.01	0.22
MOL000303	caprylic acid	144.24	2.72	1	2	16.4	0.9	1.02	0.02	0
MOL003509	Nonanol	144.29	3.25	1	1	33.19	1.17	1.15	0.01	0.18	6.07
MOL000431	coumarin	146.15	1.9	0	2	29.17	1.2	1.3	0.04	0
MOL000974	cuminal	148.22	2.78	0	1	38.29	1.39	1.61	0.03	0.36	1.94
MOL002187	Amylbenzene	148.27	4.14	0	0	34.34	1.88	2.03	0.03	0.31	6.28
MOL000382	Arabinose,d	150.15	-2.17	4	5	1.87	-1.59	-3.98	0.02	0
MOL000420	XLS	150.15	-2.17	4	5	51.08	-1.27	-3.58	0.02	0	11.37
MOL004691	aldehydo-D-ribose	150.15	-2.17	4	5	40.76	-1.59	-4.17	0.02	0.3	11.26
MOL001752	EUG	150.19	2.1	1	2	38.39	1.36	1.35	0.03	0.36	11.57
MOL001273	80-57-9	150.24	1.94	0	1	50.63	1.27	1.59	0.06	0.34	11.56
MOL000609	(1R,5S)-7,7-dimethyl-4-bicyclo[3.1.1]hept-3-enecarboxaldehyde	150.24	2.04	0	1	40.64	1.34	1.67	0.06	0.28	11.44
MOL002365	(s)-carvone	150.24	2.36	0	1	47.43	1.34	1.62	0.03	0.33	11.8
MOL000271	l-carvone	150.24	2.36	0	1	49.47	1.35	1.65	0.03	0.33	11.75
MOL002138	p-Cymen-8-ol	150.24	2.29	1	1	32.26	1.33	1.35	0.03	0.35	11.04
MOL002042	thymol	150.24	3.24	1	1	41.47	1.6	1.68	0.03	0.33	11.33
MOL000259	o-Thymol	150.24	3.24	1	1	43.28	1.58	1.71	0.03	0.33	11.29
MOL000635	vanillin	152.16	1.31	1	3	52	0.68	0.41	0.03	0.33	11.79
MOL005649	4-Methoxysalicyaldehyde	152.16	1.31	1	3	29.67	0.88	1.04	0.03	0.32
MOL004621	Adonitol	152.17	-2.43	5	5	17.61	-1.34	-3.48	0.02	0.24
MOL004712	xylitol	152.17	-2.43	5	5	27.37	-1.51	-3.8	0.02	0.21
MOL001223	(S)-2,2,3-Trimethylcyclopent-3-ene-1-acetaldehyde	152.26	2.19	0	1	45.18	1.32	1.71	0.03	0.31	11.43
MOL004656	(5R)-5-isopropyl-2-methyl-1-cyclohex-2-enone	152.26	2.56	0	1	35.17	1.35	1.69	0.03	0.29	11.52
MOL001972	Pulegone	152.26	2.75	0	1	51.6	1.39	1.74	0.03	0.26	11.19
MOL001210	(4S)-4-isopropylcyclohexene-1-carbaldehyde	152.26	2.86	0	1	40.36	1.36	1.69	0.03	0.28	1.98
MOL000127	Neral	152.26	3.19	0	1	19.48	1.36	1.51	0.02	0.34
MOL000723	trans-2,4-decadienal	152.26	3.21	0	1	51.03	1.4	1.49	0.02	0.32	7.44
MOL001121	19894-97-4	152.26	1.78	1	1	49.98	1.25	1.5	0.06	0.21	11.55
MOL002002	cis-Carveol	152.26	2.4	1	1	45.61	1.39	1.62	0.03	0.27	11.73
MOL004709	(+)-trans-Carveol	152.26	2.4	1	1	44.21	1.19	1.31	0.03	0.31	11.64
MOL004655	PHPH	154.22	3.35	0	0	29.79	1.9	1.89	0.04	0.47
MOL000122	1,8-cineole	154.28	2.15	0	1	39.73	1.57	2.06	0.05	0.24	11.29
MOL002375	(-)-isomenthone	154.28	2.6	0	1	61.19	1.36	1.78	0.03	0.24	10.86
MOL000715	l-Menthone	154.28	2.6	0	1	57.9	1.35	1.7	0.03	0.24	10.57
MOL000120	dec-2-enal	154.28	3.66	0	1	18.55	1.4	1.59	0.02	0.27
MOL003443	2-Decenal	154.28	3.66	0	1	18.56	1.38	1.67	0.02	0.28
MOL004670	cis-pinocampheol	154.28	1.95	1	1	53.92	1.19	1.5	0.06	0.24	11.36
MOL000018	(+/-)-Isoborneol	154.28	1.98	1	1	86.98	1.27	1.6	0.05	0	11.36
MOL000244	()-Borneol	154.28	1.98	1	1	81.8	1.22	1.47	0.05	0.24	11.36
MOL007553	(-)-beta-Fenchol	154.28	2.11	1	1	79.24	1.3	1.6	0.05	0.23	11.19
MOL004680	cis-p-2-Menthen-1-ol	154.28	2.36	1	1	35.3	1.22	1.43	0.03	0.26	10.66
MOL000118	(L)-alpha-Terpineol	154.28	2.42	1	1	48.8	1.39	1.72	0.03	0.27	11.35
MOL000233	delta-Terpineol	154.28	2.47	1	1	55.11	1.28	1.44	0.03	0.28	10.97
MOL000922	(R)-p-Menth-1-en-4-ol	154.28	2.55	1	1	32.16	1.33	1.52	0.03	0.26	11.39
MOL000608	()-Terpinen-4-ol	154.28	2.55	1	1	81.41	1.36	1.66	0.03	0.25	10.81
MOL004671	ISOPULEGOL	154.28	2.58	1	1	50.72	1.24	1.42	0.03	0.26	11.05
MOL000198	(R)-linalool	154.28	2.74	1	1	39.8	1.33	1.36	0.02	0.32	6.48
MOL000123	geraniol	154.28	2.93	1	1	23.93	1.19	1.14	0.02	0.27
MOL004619	8-NONENOIC ACID	156.25	2.78	1	2	52.31	0.94	1	0.02	0.3	4.54
MOL004591	Nonenoic acid	156.25	3.15	1	2	65.17	0.95	1.08	0.02	0.29	4.57
MOL000121	Decanal	156.3	3.68	0	1	29.81	1.34	1.44	0.02	0.2
MOL004612	5-methyldecane	156.35	5.19	0	0	15.23	1.81	2.04	0.02	0.2
MOL002378	UND	156.35	5.39	0	0	17.15	1.79	2.02	0.02	0.18
MOL004682	Methyl octylate	158.27	2.97	0	2	18.71	1.23	1.32	0.02	0.18
MOL003050	nonanoic acid	158.27	3.17	1	2	40.51	0.92	1.08	0.02	0.23	4.15
MOL004601	ZINC01716732	158.32	3.24	1	1	33.08	1.26	1.3	0.02	0.24	5.57
MOL002107	Valerophenone	162.25	3.15	0	1	42.58	1.46	1.53	0.03	0.35	19.74
MOL004690	RNS	164.18	-1.8	4	5	40.73	-1.3	-3.7	0.03	0.31	11.06
MOL000254	eugenol	164.22	2.55	1	2	56.24	1.35	1.32	0.04	0.32	0.92
MOL004688	Cumic acid	164.22	2.63	1	2	45.78	1.03	1.1	0.04	0.38	-3.13
MOL000601	O-Methylthymol	164.27	3.49	0	1	47.65	1.75	1.87	0.04	0.28	11.49
MOL002786	Apocynin	166.19	1.29	1	3	31.71	0.74	0.52	0.04	0.33	24.75
MOL000874	paeonol	166.19	1.29	1	3	28.79	0.93	0.84	0.04	0.32
MOL007934	2-Hexanoylfuran	166.24	3	0	2	56.2	1.3	1.45	0.03	0.18	12.95
MOL004711	Veratryl alcohol	168.21	1.19	1	3	71.49	0.67	0.45	0.04	0.21	6.57
MOL004681	(6S)-6-pentyl-5,6-dihydropyran-2-one	168.26	2.98	0	2	21	1.22	1.41	0.03	0.26
MOL004651	cis-2-Undecenal	168.31	4.11	0	1	47.07	1.39	1.66	0.03	0.26	7.22
MOL004725	(5S)-5-hexyloxolan-2-one	170.28	3	0	2	19.71	1.24	1.3	0.03	0.22
MOL000924	Mnk	170.33	3.62	0	1	17.66	1.4	1.64	0.03	0.22
MOL004617	Ayapanin	176.18	1.88	0	3	41.55	0.97	0.84	0.06	0.3	1.66
MOL003837	esculetin	178.15	1.37	2	4	22.97	0.44	0.02	0.07	0.36
MOL000207	Methyleugenol	178.25	2.81	0	2	73.36	1.47	1.41	0.04	0.27	2.92
MOL001731	Dextrin Corn	180.18	-2.51	5	6	50.38	-1.93	-4.47	0.04	0.27	11.12
MOL004668	GLB	180.18	-2.51	5	6	47.71	-1.89	-4.41	0.04	0.28	11
MOL004585	2,4-Dodecadienal	180.32	4.12	0	1	17.79	1.46	1.57	0.03	0.29
MOL004666	Ethyl protocatechuate	182.19	1.5	2	4	35.77	0.59	0.35	0.05	0.38	2.69
MOL004610	gamma-Undecalactone	184.31	3.46	0	2	49.12	1.25	1.41	0.04	0.22	4.48
MOL004611	5-methyl-5-ethyldecane	184.41	5.85	0	0	6.58	1.84	2.02	0.03	0.2
MOL004605	3-methyldodecane	184.41	6.1	0	0	5.73	1.81	2.03	0.03	0.19
MOL000610	TRD	184.41	6.3	0	0	17.89	1.78	1.96	0.03	0.19
MOL003590	angelicin	186.17	2.2	0	3	19.6	1.05	0.86	0.1	0.26
MOL000302	Undekansaeure	186.33	4.09	1	2	30.14	0.98	0.94	0.03	0	4.93
MOL002111	BdPh	188.24	3	0	2	42.44	1.32	1.27	0.07	0.39	5.64
MOL002201	cis-ligustilide	190.26	2.94	0	2	51.3	1.3	1.24	0.07	0.34	5.53
MOL000040	Scopoletol	192.18	1.62	1	4	27.77	0.71	0.3	0.08	0
MOL004650	Acetovanillin	194.2	1.34	0	4	28.17	0.59	0.38	0.06	0.28
MOL005021	Mipax	194.2	1.54	0	4	57.4	0.64	0.63	0.06	0	5.56
MOL004581	[(1R,5S)-7,7-dimethyl-4-bicyclo[3.1.1]hept-3-enyl]methyl acetate	194.3	2.16	0	2	24.6	1.22	1.43	0.08	0.22
MOL000724	Geranylacetone	194.35	3.62	0	1	18.66	1.5	1.55	0.04	0.29
MOL011598	Nerylacetone	194.35	3.62	0	1	45.53	1.46	1.58	0.04	0.31	6.54
MOL000196	L-Bornyl acetate	196.32	2.35	0	2	65.52	1.29	1.59	0.08	0.23	6.94
MOL000128	NERYLACETATE	196.32	3.31	0	2	25.94	1.28	1.28	0.04	0.27
MOL004665	Ethyl geranate	196.32	3.74	0	2	64.07	1.41	1.43	0.04	0.29	7.16
MOL004661	[(3R)-3,7-dimethyloct-6-enyl] acetate	198.34	3.43	0	2	45.54	1.34	1.39	0.04	0.27	5.58
MOL004618	7-Methyltridecane	198.44	6.55	0	0	4.64	1.83	1.99	0.04	0.18
MOL000886	tetradecane	198.44	6.76	0	0	15.94	1.79	1.78	0.04	0.15
MOL003573	calacorene	200.35	4.79	0	0	16.2	1.89	1.99	0.08	0
MOL000305	lauric acid	200.36	4.54	1	2	23.59	1.02	1.1	0.04	0
MOL002029	()-Cuparene	202.37	4.72	0	0	38.26	1.88	2.15	0.07	0.3	-2.24
MOL000027	alpha-Curcumene	202.37	5.34	0	0	4.68	1.93	1.99	0.06	0
MOL004710	DTR	204.25	1.25	4	3	75.63	0.29	0.05	0.08	0.29	-2.1
MOL001600	copaene	204.39	4.17	0	0	29.47	1.81	2.04	0.12	0.22
MOL002085	alpha-Cubebene	204.39	4.17	0	0	16.73	1.83	2.1	0.11	0.25
MOL004679	longifolene	204.39	4.18	0	0	39.49	1.83	2.08	0.11	0.23	11.2
MOL004720	β-cedrene	204.39	4.18	0	0	54.35	1.79	2.12	0.11	0.25	5.01
MOL004728	γ-patchoulene	204.39	4.18	0	0	54.63	1.81	2.24	0.11	0.25	12.23
MOL001179	(&#8722;)-Alloaromadendrene	204.39	4.22	0	0	54.04	1.81	2.07	0.1	0.23	12.06
MOL002335	beta-Gurjunene	204.39	4.22	0	0	51.36	1.81	2.07	0.1	0.26	12.07
MOL000937	58870_FLUKA	204.39	4.36	0	0	49.01	1.82	2.08	0.1	0.22	12.47
MOL000193	(Z)-caryophyllene	204.39	4.75	0	0	30.29	1.82	2.15	0.09	0.28	8
MOL002116	(1R,4S,5R)-4-isopropenyl-1,8-dimethylspiro[4.5]dec-8-ene	204.39	4.75	0	0	40.01	1.85	2.11	0.07	0.29	-0.49
MOL003587	Acoradiene	204.39	4.75	0	0	36.73	1.85	2.11	0.07	0.28	-0.84
MOL000036	beta-caryophyllene	204.39	4.75	0	0	29.7	1.83	2.07	0.09	0
MOL004715	(4aS,9aS)-2,9,9-trimethyl-5-methylene-4,4a,6,7,8,9a-hexahydro-3H-benzo[7]annulene	204.39	4.75	0	0	48.89	1.82	2.01	0.08	0.26	5.01
MOL004717	(3R,4aR,8aR)-3-isopropenyl-5,8a-dimethyl-2,3,4,4a,7,8-hexahydro-1H-naphthalene	204.39	4.75	0	0	23.86	1.84	2.05	0.08	0.27
MOL001606	BB_NC-0668	204.39	4.75	0	0	35.57	1.83	2.02	0.08	0.27	7.23
MOL006287	α-muurolene	204.39	4.75	0	0	15.64	1.84	2.11	0.08	0.25
MOL001303	(1R,2R,4S)-2,4-diisopropenyl-1-methyl-1-vinylcyclohexane	204.39	4.79	0	0	5.58	1.85	2.11	0.06	0.34
MOL004724	γ-cadinene	204.39	4.8	0	0	23.4	1.84	2.05	0.08	0.26
MOL004727	(1R,4aR,8aS)-1-isopropyl-7-methyl-4-methylene-2,3,4a,5,6,8a-hexahydro-1H-naphthalene	204.39	4.8	0	0	21.35	1.84	2.1	0.08	0.27
MOL003937	Naphthalene, 1,2,3,4,4a,5,6,8a-octahydro-7-methyl-4-methylene-1-(1-methylethyl)-, (1alpha,4abeta,8aalpha)-	204.39	4.8	0	0	20.21	1.87	2.06	0.08	0.26
MOL000615	delta-amorphene	204.39	4.94	0	0	17.95	1.85	1.99	0.08	0.24
MOL000169	alpha-Guaiene	204.39	4.99	0	0	25.93	1.81	2.09	0.07	0.26
MOL012439	(1Z,4E,8E)-2,6,6,9-tetramethylcycloundeca-1,4,8-triene	204.39	5.04	0	0	22.83	1.84	2.07	0.06	0.28
MOL000029	beta-Humulene	204.39	5.09	0	0	26.87	1.82	2.01	0.06	0
MOL003127	Germacrene D	204.39	5.14	0	0	19.22	1.83	2.02	0.06	0
MOL002972	(4S)-1-methyl-4-(6-methylhepta-1,5-dien-2-yl)cyclohexene	204.39	5.33	0	0	20.3	1.89	1.99	0.06	0.28
MOL000932	alpha-Farnesene	204.39	5.46	0	0	21.7	1.97	1.89	0.05	0.32
MOL000479	Farnesene	204.39	5.52	0	0	17.42	1.95	2.21	0.05	0
MOL001999	scoparone	206.21	1.87	0	4	74.75	0.85	0.46	0.09	0.23	0.73
MOL004678	Limetin	206.21	1.87	0	4	36.63	0.88	0.47	0.09	0.22	1.33
MOL003786	patchoulane	206.41	4.37	0	0	16.21	1.78	2.2	0.11	0.21
MOL004667	fraxetin	208.18	1.35	2	5	23.04	0.51	0.36	0.09	0.28
MOL004602	(3R)-3-methylcyclotridecan-1-one	210.4	4.62	0	1	37.65	1.47	1.78	0.07	0.16	7.26
MOL004606	4,8-dimethyltridecane	212.47	6.81	0	0	2.77	1.81	1.96	0.04	0.19
MOL000864	MYS	212.47	7.22	0	0	13.98	1.81	1.92	0.05	0.15
MOL001386	Methyl laurate	214.39	4.79	0	2	21.75	1.32	1.24	0.05	0.15
MOL004647	TDA	214.39	5	1	2	22.32	1.04	0.89	0.05	0.21
MOL004067	()-Nootkatone	218.37	3.61	0	1	33.04	1.36	1.51	0.1	0	4.39
MOL003839	(-)-Guaia-1(10),11-dien-15-al	218.37	4.16	0	1	29.71	1.48	1.58	0.09	0.27
MOL004722	β-oplopenone	220.39	3.49	0	1	42.08	1.42	1.67	0.09	0.29	12.17
MOL004657	caryophyllene oxide	220.39	3.52	0	1	29.06	1.57	1.7	0.13	0.27
MOL000474	(-)-Epoxycaryophyllene	220.39	3.52	0	1	35.94	1.57	1.83	0.13	0	6.09
MOL004658	cedrenol	220.39	2.92	1	1	108.56	1.3	1.47	0.12	0.25	7.48
MOL004706	spathulenol	220.39	3.01	1	1	80.01	1.26	1.31	0.12	0.26	12.19
MOL002338	136458-42-9	220.39	3.01	1	1	80.86	1.42	1.62	0.12	0.26	12.34
MOL002095	DEP	222.26	2.24	0	4	52.19	0.72	0.57	0.07	0.38	5.37
MOL004677	ledol	222.41	3.2	1	1	82.78	1.32	1.55	0.12	0.22	12.11
MOL004713	alpha-Eudesmol	222.41	3.67	1	1	25.02	1.31	1.29	0.1	0.25
MOL000032	beta-Eudesmol	222.41	3.72	1	1	26.09	1.32	1.38	0.1	0
MOL004707	tau-cadinol	222.41	3.78	1	1	36.51	1.31	1.42	0.09	0.23	7.84
MOL004708	δ-cadinol	222.41	3.78	1	1	14.03	1.33	1.45	0.09	0.23
MOL001283	C09704	222.41	4.56	1	1	29.56	1.37	1.34	0.06	0.31
MOL000247	(Z,Z)-farnesol	222.41	4.76	1	1	41.14	1.25	1.15	0.06	0.28	6.29
MOL004705	(3E,6S,7R)-3-butylidene-6,7-dihydroxy-4,5,6,7-tetrahydroisobenzofuran-1-one	224.28	1.32	2	4	34.34	-0.02	-0.19	0.1	0.3	4.2
MOL001393	myristic acid	228.42	5.46	1	2	21.18	1.07	0.99	0.07	0.19
MOL004623	Encecalin	232.3	2.34	0	3	21.36	1.17	1	0.11	0.28
MOL004614	Fraxidin Methyl Ether	236.24	1.85	0	5	18.15	0.77	0.66	0.12	0.21
MOL005120	PLY	240.48	6.42	0	1	16.54	1.44	1.28	0.08	0.18
MOL004590	2-METHYLHEXADECANE	240.53	7.92	0	0	4.19	1.84	2.01	0.07	0.16
MOL000867	Heptadekan	240.53	8.13	0	0	8.64	1.84	1.87	0.07	0.14
MOL001392	Methyl myristate	242.45	5.71	0	2	19.68	1.36	1.19	0.08	0.14
MOL001396	PENTADECYLIC ACID	242.45	5.91	1	2	20.18	1.08	0.88	0.08	0.18
MOL004649	1-[(2R,3R,4S,5S)-3,4-dihydroxy-5-(hydroxymethyl)oxolan-2-yl]pyrimidine-2,4-dione	244.23	-2.45	4	8	17.85	-1.19	-1.69	0.11	0.29
MOL001312	9-HEXADECENOIC ACID	254.46	5.92	1	2	35.78	1.1	0.85	0.1	0.2	5.61
MOL001394	Oktadekan	254.56	8.58	0	0	9.81	1.83	1.83	0.09	0.14
MOL001816	Amide HPL	255.5	5.77	2	2	19.79	1.22	1.3	0.1	0.17
MOL001789	isoliquiritigenin	256.27	2.9	3	4	85.32	0.44	-0.41	0.15	0.46	17.66
MOL001819	METHYL PENTADECANOATE	256.48	6.16	0	2	18.82	1.37	1.28	0.1	0.17
MOL000069	palmitic acid	256.48	6.37	1	2	19.3	1.09	1	0.1	0
MOL000878	Farnesylacetone	262.48	5.45	0	1	37.84	1.61	1.56	0.1	0.29	5.22
MOL004628	Octalupine	264.41	-0.07	1	4	47.82	0.48	0.3	0.28	0.17	4.17
MOL004620	Ara-Furan-A	267.28	-2.02	5	8	20.39	-1.65	-2.13	0.18	0.21
MOL001487	FITONE	268.54	6.2	0	1	6.67	1.5	1.44	0.1	0.22
MOL001619	UPL	268.59	9.04	0	0	8.52	1.83	1.7	0.11	0.16
MOL004631	7,8,4'-Trihydroxyisoflavone	270.25	2.07	3	5	20.67	0.45	-0.37	0.22	0.41
MOL000057	DIBP	278.38	3.92	0	4	49.63	0.85	0.68	0.13	0	3.94
MOL000676	DBP	278.38	4.2	0	4	64.54	0.8	0.56	0.13	0.34	5.41
MOL000131	EIC	280.5	6.39	1	2	41.9	1.16	0.9	0.14	0.25	7.5
MOL000749	Linoleic	280.5	6.39	1	2	41.9	1.23	0.81	0.14	0.23	5.27
MOL000675	oleic acid	282.52	6.84	1	2	33.13	1.17	0.78	0.14	0.2	4.99
MOL000868	LFA	282.62	9.5	0	0	8.46	1.83	1.8	0.13	0.13
MOL000860	stearic acid	284.54	7.28	1	2	17.83	1.15	1.22	0.14	0.19
MOL000422	kaempferol	286.25	1.77	4	6	41.88	0.26	-0.55	0.24	0	14.74
MOL004644	Sainfuran	286.3	3.38	2	5	79.91	0.9	0.23	0.23	0.22	8.58
MOL004683	methyl (2E,4E)-octadeca-2,4-dienoate	294.53	7.06	0	2	38.77	1.45	1.39	0.17	0.21	5.98
MOL004684	methyl (E)-octadec-2-enoate	296.55	7.51	0	2	29.84	1.42	1.4	0.17	0.18
MOL000869	Henicosane	296.65	9.95	0	0	8.41	1.84	1.8	0.15	0.13
MOL001817	Methyl stearate	298.57	7.53	0	2	16.8	1.41	1.29	0.16	0.16
MOL000098	quercetin	302.25	1.5	5	7	46.43	0.05	-0.77	0.28	0.38	14.4
MOL002579	capsaicin	305.46	3.89	2	4	10.31	0.93	0.43	0.2	0.24
MOL001645	Linoleyl acetate	308.56	6.85	0	2	42.1	1.36	1.08	0.2	0.21	7.48
MOL002936	5,8-Dihydroxy-6,7-dimethoxyflavone	314.31	2.57	2	6	5.74	0.97	0.09	0.29	0.28
MOL000354	isorhamnetin	316.28	1.76	4	7	49.6	0.31	-0.54	0.31	0.32	14.34
MOL002141	PLO	316.53	3.49	1	2	14.07	0.69	0.24	0.43	0.25
MOL000490	petunidin	317.29	1.65	5	7	30.05	0.16	-0.64	0.31	0	1.21
MOL004600	FLAVONE,3,5,7-TRIHYDROXY-3,4-DIMETHOXY	330.31	1.82	3	7	12.7	0.37	-0.5	0.33	0.31
MOL004648	Troxerutin	346.56	5.89	3	3	31.6	0.35	-0.38	0.28	0.3	4.36
MOL004624	Longikaurin A	348.48	1.16	3	5	47.72	0.08	0.09	0.53	0.27	1.71
MOL013187	Cubebin	356.4	3.19	1	6	57.13	0.47	-0.41	0.64	0.31	12.4
MOL004609	Areapillin	360.34	2.29	3	8	48.96	0.6	-0.29	0.41	0.16	16.52
MOL004646	Thymonin	360.34	2.29	3	8	1.97	0.65	-0.36	0.41	0.21
MOL004613	6,7,3',8'-diligustilide	380.52	5.17	0	4	9.83	0.79	0.48	0.7	0.32
MOL001402	Octacosane	394.86	13.15	0	0	8.15	1.91	1.46	0.37	0.12
MOL000449	Stigmasterol	412.77	7.64	1	1	43.83	1.44	1	0.76	0.22	5.57
MOL004718	α-spinasterol	412.77	7.64	1	1	42.98	1.28	0.79	0.76	0.22	6.46
MOL012297	puerarin	416.41	-0.06	6	9	24.03	-1.15	-2.06	0.69	0.37
MOL002702	Nonacosanol	424.89	12.38	1	1	10.57	1.48	0.7	0.43	0.15
MOL004653	(+)-Anomalin	426.5	5.05	0	7	46.06	0.46	0	0.66	0.36	1.03
MOL004675	kaempferol-7-O-rhamnoside	432.41	0.76	6	10	2.27	-0.91	-1.83	0.72	0.34
MOL004676	kaempferol-7-O-α-L-rhamnoside	432.41	0.76	6	10	22.14	-0.91	-2.02	0.72	0.33
MOL004598	3,5,6,7-tetramethoxy-2-(3,4,5-trimethoxyphenyl)chromone	432.46	2.54	0	9	31.97	0.75	0.08	0.59	0.13	15.54
MOL003367	Myricadiol	442.8	6.21	2	2	13.58	0.78	0.17	0.77	0.23
MOL002776	Baicalin	446.39	0.64	6	11	40.12	-0.85	-1.74	0.75	0.36	17.36
MOL004704	saikosaponin e_qt	456.78	4.8	2	3	17.62	0.65	-0.04	0.66	0.22
MOL000263	oleanolic acid	456.78	6.42	2	3	29.02	0.59	0.07	0.76	0.25
MOL004626	Longispinogenin	458.8	5.11	3	3	14.48	0.23	-0.2	0.75	0.22
MOL004641	(3S,4aS,6aR,6bS,8S,8aS,12aS,14aR,14bR)-4,4,6a,6b,11,11,14b-heptamethyl-8a-methylol-1,2,3,4a,5,6,7,8,9,10,12,12a,14,14a-tetradecahydropicene-3,8-diol	458.8	5.11	3	3	12.07	0.23	-0.75	0.75	0.22
MOL013068	Oroxindin	459.41	0.21	4	11	7.07	-1.68	-2.15	0.77	0.04
MOL004584	11α-methoxysaikosaponin f_qt	460.77	4.03	3	4	28.53	0.09	-0.42	0.75	0.22
MOL004368	Hyperin	464.41	-0.59	8	12	6.94	-1.42	-2.08	0.77	0
MOL000437	Hirsutrin	464.41	-0.59	8	12	1.86	-1.66	-2.31	0.77	0
MOL004632	Pulsatillic acid	470.76	5.39	2	4	24.49	0.12	-0.47	0.77	0.27
MOL004594	3'-O-Acetylsaikosaponin D_qt	472.78	3.71	3	4	26.16	0.16	-0.68	0.63	0.21
MOL004633	Saikogenin F	472.78	3.71	3	4	25.88	0.09	-0.71	0.63	0.21
MOL004634	Saikogenin G	472.78	3.71	3	4	16.92	0.21	-0.55	0.63	0.21
MOL004660	chikusaikoside II_qt	472.78	3.71	3	4	17.48	0.15	-0.66	0.63	0.2
MOL004702	saikosaponin c_qt	472.78	3.71	3	4	30.5	0.03	-0.85	0.63	0.2	6.12
MOL004596	3',6'-O,O-diacetylsaikosaponin b2_qt	472.78	3.77	4	4	14.19	-0.09	-0.99	0.74	0.21
MOL004694	saikosaponin b1_qt	472.78	3.77	4	4	13.45	-0.1	-1.03	0.74	0.21
MOL004696	saikosaponin b2_qt	472.78	3.77	4	4	13.79	-0.15	-1.06	0.74	0.22
MOL007260	Isorhamnetin-3-mono-beta-D-glucoside	478.44	-0.34	7	12	4.11	-1.35	-2.07	0.8	0.34
MOL004643	Saikosaponin t_qt	488.83	4.49	3	4	16.69	0.26	-0.23	0.71	0.19
MOL004615	6-O-Vanilloylajugol	498.53	-1.31	6	12	12.83	-1.57	-2.33	0.86	0.28
MOL004698	saikosaponin b3_qt	504.83	3.4	4	5	18.92	-0.2	-1	0.69	0.2
MOL004700	saikosaponin b4_qt	504.83	3.4	4	5	18.92	-0.22	-1.15	0.69	0.18
MOL004652	(2R,3R,4S,5S,6R)-2-[[(3S,5S,9R,10S,13R,14R,17R)-17-[(E,2R,5S)-5-ethyl-6-methylhept-3-en-2-yl]-10,13-dimethyl-2,3,4,5,6,9,11,12,14,15,16,17-dodecahydro-1H-cyclopenta[a]phenanthren-3-yl]oxy]-6-(hydroxymethyl)oxane-3,4,5-triol	574.93	5.89	4	6	21.2	-0.2	-0.99	0.63	0.21
MOL004719	α-spinasteryl glucoside	574.93	5.89	4	6	21.2	-0.15	-0.89	0.63	0.22
MOL000628	darutoside	574.93	5.89	4	6	21.32	-0.26	-0.96	0.63	0.22
MOL004673	kaempferitrin	578.57	-0.45	8	14	8.16	-1.74	-2.65	0.79	0.3
MOL004674	kaempferol-3,7-α-L-dirhamnoside	578.57	-0.45	8	14	8.16	-1.75	-2.98	0.79	0.28
MOL002307	20-Hexadecanoylingenol	586.94	7.38	3	6	28.2	0.3	-0.04	0.68	0.24
MOL000415	rutin	610.57	-1.45	10	16	3.2	-1.93	-2.75	0.68	0
MOL003686	Narcissoside	624.6	-1.19	9	16	5.09	-2.14	-2.74	0.65	0
MOL004625	Longispinogenin 3-O-beta-D-glucuronopyranoside	634.94	3.57	6	9	9.68	-1.08	-1.76	0.34	0.26
MOL004703	saikosaponin e	765.1	2.2	7	12	17.7	-1.29	-2.18	0.09	0.23
MOL004635	saikosaponin a	781.1	1.11	8	13	32.39	-1.95	-2.93	0.09	0.25	15.37
MOL004637	Saikosaponin D	781.1	1.11	8	13	34.39	-1.94	-2.89	0.09	0.25	15.16
MOL004636	Saikosaponin B	781.1	1.17	9	13	5.94	-2.15	-3.13	0.13	0.23
MOL004693	saikosaponin b1	781.1	1.17	9	13	6.7	-2.14	-2.96	0.13	0.25
MOL004695	saikosaponin b2	781.1	1.17	9	13	20.45	-2.02	-2.94	0.13	0.22
MOL004697	saikosaponin b3	813.15	0.79	9	14	8.84	-2.24	-3.27	0.12	0.22
MOL004699	saikosaponin b4	813.15	0.79	9	14	9.56	-1.87	-2.95	0.12	0.2
MOL004642	Saikosaponin t	813.15	0.94	9	14	34.46	-2.26	-3.13	0.13	0.22	4.93
MOL004593	3'-O-Acetylsaikosaponin D	823.14	1.49	7	14	48.6	-1.6	-2.25	0.07	0.22	14.71
MOL004597	3'-O-acetylsaikosaponin b2	825.16	1.79	8	14	8.33	-1.71	-2.56	0.11	0.21
MOL004595	3',6'-O,O-diacetylsaikosaponin b2	865.18	1.92	7	15	17.74	-1.81	-2.69	0.09	0.24
MOL004082	TGL	891.67	22.26	0	6	15.13	0.54	-1.12	0.13	0
MOL004638	Saikosaponin K	913.23	-0.07	11	17	2.94	-3.07	-3.8	0.06	0.25
MOL004640	Saikosaponin f	929.28	0.76	11	17	1.76	-3.02	-4.02	0.08	0.25
MOL004583	11α-methoxysaikosaponin f	931.25	-0.32	11	18	2	-3.01	-3.8	0.08	0.22
MOL004659	chikusaikoside II	943.26	-0.64	11	18	5.17	-3.14	-4.05	0.05	0.23
MOL004701	saikosaponin c	943.26	-0.64	11	18	5.12	-2.92	-4.04	0.05	0.2
MOL004639	Saikosaponin V	1107.39	-3.28	16	24	3.23	-3.94	-4.91	0.03	0.24
Mol ID	Molecule Name	MW	AlogP	Hdon	Hacc	OB (%)	Caco-2	BBB	DL	FASA-	HL	Save
MOL001731	Dextrin Corn	180.18	-2.51	5	6	50.38	-1.93	-4.47	0.04	0.27	11.12
MOL004668	GLB	180.18	-2.51	5	6	47.71	-1.89	-4.41	0.04	0.28	11
MOL004649	1-[(2R,3R,4S,5S)-3,4-dihydroxy-5-(hydroxymethyl)oxolan-2-yl]pyrimidine-2,4-dione	244.23	-2.45	4	8	17.85	-1.19	-1.69	0.11	0.29
MOL004621	Adonitol	152.17	-2.43	5	5	17.61	-1.34	-3.48	0.02	0.24
MOL004712	xylitol	152.17	-2.43	5	5	27.37	-1.51	-3.8	0.02	0.21
MOL000382	Arabinose,d	150.15	-2.17	4	5	1.87	-1.59	-3.98	0.02	0
MOL000420	XLS	150.15	-2.17	4	5	51.08	-1.27	-3.58	0.02	0	11.37
MOL004691	aldehydo-D-ribose	150.15	-2.17	4	5	40.76	-1.59	-4.17	0.02	0.3	11.26
MOL004620	Ara-Furan-A	267.28	-2.02	5	8	20.39	-1.65	-2.13	0.18	0.21
MOL004690	RNS	164.18	-1.8	4	5	40.73	-1.3	-3.7	0.03	0.31	11.06
MOL001732	IFP	92.11	-1.41	3	3	72.87	-0.97	-2.63	0.01	0.2	11.45
MOL004615	6-O-Vanilloylajugol	498.53	-1.31	6	12	12.83	-1.57	-2.33	0.86	0.28
MOL004368	Hyperin	464.41	-0.59	8	12	6.94	-1.42	-2.08	0.77	0
MOL000437	Hirsutrin	464.41	-0.59	8	12	1.86	-1.66	-2.31	0.77	0
MOL007260	Isorhamnetin-3-mono-beta-D-glucoside	478.44	-0.34	7	12	4.11	-1.35	-2.07	0.8	0.34
MOL004480	acetic acid	60.06	-0.23	1	2	47.87	0.42	0.72	0	0.29	12.21
MOL004628	Octalupine	264.41	-0.07	1	4	47.82	0.48	0.3	0.28	0.17	4.17
MOL012297	puerarin	416.41	-0.06	6	9	24.03	-1.15	-2.06	0.69	0.37
MOL013068	Oroxindin	459.41	0.21	4	11	7.07	-1.68	-2.15	0.77	0.04
MOL006735	Furfuranol	98.11	0.62	1	2	48.27	0.82	0.91	0.01	0.13	4.26
MOL002776	Baicalin	446.39	0.64	6	11	40.12	-0.85	-1.74	0.75	0.36	17.36
MOL011602	py	79.11	0.68	0	1	42.32	1.48	1.92	0.01	0.31	12.12
MOL003997	3-Furaldehyde	96.09	0.69	0	2	50.96	1.04	1.21	0.01	0.19	-3.08
MOL004675	kaempferol-7-O-rhamnoside	432.41	0.76	6	10	2.27	-0.91	-1.83	0.72	0.34
MOL004676	kaempferol-7-O-α-L-rhamnoside	432.41	0.76	6	10	22.14	-0.91	-2.02	0.72	0.33
MOL007587	Azole	67.1	0.92	1	0	27.75	1.76	2.32	0	0.01
MOL008653	Acetylfuran	110.12	0.97	0	2	49.63	1.09	1.29	0.01	0.14	17.67
MOL000172	Furol	96.09	0.99	0	2	34.35	1.08	1.51	0.01	0.2	4.53
MOL003613	Silvan	82.11	1.08	0	1	44.65	1.69	2.07	0.01	0.06	4.36
MOL004119	5-METHYLFURFURAL	110.12	1.13	0	2	43.92	1.07	1.48	0.01	0.16	11.9
MOL004624	Longikaurin A	348.48	1.16	3	5	47.72	0.08	0.09	0.53	0.27	1.71
MOL000873	CYH	98.16	1.17	0	1	74.99	1.21	1.77	0.01	0.22	11.11
MOL004588	(2R)-2-methylcyclopentan-1-one	98.16	1.18	0	1	60.04	1.21	1.66	0.01	0.27	11.19
MOL002484	Isovaleral	86.15	1.19	0	1	44.71	1.2	1.6	0	0.27	11.36
MOL004711	Veratryl alcohol	168.21	1.19	1	3	71.49	0.67	0.45	0.04	0.21	6.57
MOL004710	DTR	204.25	1.25	4	3	75.63	0.29	0.05	0.08	0.29	-2.1
MOL002786	Apocynin	166.19	1.29	1	3	31.71	0.74	0.52	0.04	0.33	24.75
MOL000874	paeonol	166.19	1.29	1	3	28.79	0.93	0.84	0.04	0.32
MOL000635	vanillin	152.16	1.31	1	3	52	0.68	0.41	0.03	0.33	11.79
MOL005649	4-Methoxysalicyaldehyde	152.16	1.31	1	3	29.67	0.88	1.04	0.03	0.32
MOL004705	(3E,6S,7R)-3-butylidene-6,7-dihydroxy-4,5,6,7-tetrahydroisobenzofuran-1-one	224.28	1.32	2	4	34.34	-0.02	-0.19	0.1	0.3	4.2
MOL004650	Acetovanillin	194.2	1.34	0	4	28.17	0.59	0.38	0.06	0.28
MOL002885	WLN: QV4	102.15	1.35	1	2	70.74	0.78	1.09	0.01	0.28	11.3
MOL004667	fraxetin	208.18	1.35	2	5	23.04	0.51	0.36	0.09	0.28
MOL003837	esculetin	178.15	1.37	2	4	22.97	0.44	0.02	0.07	0.36
MOL003060	Hexadienal	96.14	1.39	0	1	38.55	1.25	1.57	0.01	0.42	11.68
MOL002379	PTL	86.15	1.4	0	1	59.53	1.21	1.52	0	0	11.32
MOL008672	ZINC00901303	86.15	1.4	0	1	54.16	1.24	1.67	0	0.28	11.36
MOL003040	Amylol	88.17	1.43	1	1	76.16	1.02	1.14	0	0.2	11.03
MOL004629	PAC	136.16	1.47	1	2	72.35	0.84	0.97	0.02	0.43	-2.03
MOL004666	Ethyl protocatechuate	182.19	1.5	2	4	35.77	0.59	0.35	0.05	0.38	2.69
MOL000098	quercetin	302.25	1.5	5	7	46.43	0.05	-0.77	0.28	0.38	14.4
MOL000714	Hyacinthin	120.16	1.52	0	1	38.65	1.31	1.58	0.02	0.43	-2.04
MOL005021	Mipax	194.2	1.54	0	4	57.4	0.64	0.63	0.06	0	5.56
MOL002983	Guasol	124.15	1.55	1	2	51.6	1.28	1.48	0.02	0.32	11.92
MOL002998	IPH	94.12	1.56	1	1	36.05	1.5	1.86	0.01	0.44	12.07
MOL001578	Hypnon	120.16	1.57	0	1	48.19	1.36	1.54	0.02	0.45	25.2
MOL000708	WLN: VHR	106.13	1.59	0	1	32.63	1.32	1.66	0.01	0.44	12.07
MOL000040	Scopoletol	192.18	1.62	1	4	27.77	0.71	0.3	0.08	0
MOL004726	(5S)-5-propyloxolan-2-one	128.19	1.63	0	2	78.49	1.13	1.36	0.02	0.26	10.75
MOL000490	petunidin	317.29	1.65	5	7	30.05	0.16	-0.64	0.31	0	1.21
MOL000354	isorhamnetin	316.28	1.76	4	7	49.6	0.31	-0.54	0.31	0.32	14.34
MOL000422	kaempferol	286.25	1.77	4	6	41.88	0.26	-0.55	0.24	0	14.74
MOL001121	19894-97-4	152.26	1.78	1	1	49.98	1.25	1.5	0.06	0.21	11.55
MOL000703	2-heptanone	114.21	1.79	0	1	46.56	1.31	1.57	0.01	0.25	10.58
MOL002046	hexanoic acid	116.18	1.81	1	2	73.08	0.8	0.93	0.01	0.27	10.81
MOL004600	FLAVONE,3,5,7-TRIHYDROXY-3,4-DIMETHOXY	330.31	1.82	3	7	12.7	0.37	-0.5	0.33	0.31
MOL002675	Hexenal	98.16	1.83	0	1	46.01	1.29	1.66	0.01	0.31	11.37
MOL000711	2,4-Heptdienal	110.17	1.84	0	1	19.14	1.29	1.54	0.01	0.38
MOL000666	hexanal	100.18	1.85	0	1	55.71	1.25	1.52	0.01	0.23	10.96
MOL004614	Fraxidin Methyl Ether	236.24	1.85	0	5	18.15	0.77	0.66	0.12	0.21
MOL001999	scoparone	206.21	1.87	0	4	74.75	0.85	0.46	0.09	0.23	0.73
MOL004678	Limetin	206.21	1.87	0	4	36.63	0.88	0.47	0.09	0.22	1.33
MOL000667	1-hexanol	102.2	1.88	1	1	22.04	1.08	1.21	0.01	0.19
MOL004617	Ayapanin	176.18	1.88	0	3	41.55	0.97	0.84	0.06	0.3	1.66
MOL000431	coumarin	146.15	1.9	0	2	29.17	1.2	1.3	0.04	0
MOL001273	80-57-9	150.24	1.94	0	1	50.63	1.27	1.59	0.06	0.34	11.56
MOL004670	cis-pinocampheol	154.28	1.95	1	1	53.92	1.19	1.5	0.06	0.24	11.36
MOL004662	Cyclohexylisocyanate	125.19	1.97	0	2	41.41	1.1	1.31	0.02	0.41	-2.88
MOL000018	(+/-)-Isoborneol	154.28	1.98	1	1	86.98	1.27	1.6	0.05	0	11.36
MOL000244	()-Borneol	154.28	1.98	1	1	81.8	1.22	1.47	0.05	0.24	11.36
MOL004604	Heptan-3-on	114.21	2	0	1	68.44	1.29	1.66	0.01	0.25	11
MOL004654	2-HEPTENOL	114.21	2.03	1	1	26.46	1.11	1.23	0.01	0.22
MOL000609	(1R,5S)-7,7-dimethyl-4-bicyclo[3.1.1]hept-3-enecarboxaldehyde	150.24	2.04	0	1	40.64	1.34	1.67	0.06	0.28	11.44
MOL002830	PCR	108.15	2.05	1	1	51.99	1.56	1.88	0.01	0.41	11.87
MOL004627	Methyl hexoate	130.21	2.06	0	2	52.44	1.17	1.26	0.01	0.19	5.62
MOL003529	m-Methylacetophenone	134.19	2.06	0	1	40.63	1.39	1.44	0.02	0.43	24.94
MOL004631	7,8,4'-Trihydroxyisoflavone	270.25	2.07	3	5	20.67	0.45	-0.37	0.22	0.41
MOL004608	(5S)-5-butyloxolan-2-one	142.22	2.09	0	2	65.08	1.16	1.43	0.02	0.26	-0.76
MOL001752	EUG	150.19	2.1	1	2	38.39	1.36	1.35	0.03	0.36	11.57
MOL007553	(-)-beta-Fenchol	154.28	2.11	1	1	79.24	1.3	1.6	0.05	0.23	11.19
MOL000122	1,8-cineole	154.28	2.15	0	1	39.73	1.57	2.06	0.05	0.24	11.29
MOL004581	[(1R,5S)-7,7-dimethyl-4-bicyclo[3.1.1]hept-3-enyl]methyl acetate	194.3	2.16	0	2	24.6	1.22	1.43	0.08	0.22
MOL001223	(S)-2,2,3-Trimethylcyclopent-3-ene-1-acetaldehyde	152.26	2.19	0	1	45.18	1.32	1.71	0.03	0.31	11.43
MOL003590	angelicin	186.17	2.2	0	3	19.6	1.05	0.86	0.1	0.26
MOL000713	(E)-oct-3-en-2-one	126.22	2.23	0	1	30.5	1.34	1.56	0.01	0.31	1.12
MOL004587	Heptenoic acid	128.19	2.24	1	2	36.1	0.84	1	0.01	0.31	1.49
MOL002095	DEP	222.26	2.24	0	4	52.19	0.72	0.57	0.07	0.38	5.37
MOL004687	2-octanone	128.24	2.25	0	1	19.29	1.35	1.57	0.01	0.25
MOL004664	heptanoic acid	130.21	2.26	1	2	13.38	0.87	0.98	0.01	0.26
MOL000707	Heptenal	112.19	2.29	0	1	37.16	1.3	1.56	0.01	0.3	3.96
MOL001397	cis-Hept-2-enal	112.19	2.29	0	1	40.19	1.29	1.64	0.01	0.31	4.03
MOL002138	p-Cymen-8-ol	150.24	2.29	1	1	32.26	1.33	1.35	0.03	0.35	11.04
MOL004609	Areapillin	360.34	2.29	3	8	48.96	0.6	-0.29	0.41	0.16	16.52
MOL004646	Thymonin	360.34	2.29	3	8	1.97	0.65	-0.36	0.41	0.21
MOL010621	2,4-octadienal	124.2	2.3	0	1	21.67	1.34	1.6	0.01	0.36
MOL000705	WLN: VH6	114.21	2.31	0	1	19.59	1.29	1.49	0.01	0.23
MOL003507	Heptanol	116.23	2.34	1	1	17.22	1.1	1.11	0.01	0.18
MOL004623	Encecalin	232.3	2.34	0	3	21.36	1.17	1	0.11	0.28
MOL000196	L-Bornyl acetate	196.32	2.35	0	2	65.52	1.29	1.59	0.08	0.23	6.94
MOL002365	(s)-carvone	150.24	2.36	0	1	47.43	1.34	1.62	0.03	0.33	11.8
MOL000271	l-carvone	150.24	2.36	0	1	49.47	1.35	1.65	0.03	0.33	11.75
MOL004680	cis-p-2-Menthen-1-ol	154.28	2.36	1	1	35.3	1.22	1.43	0.03	0.26	10.66
MOL004616	7-Octen-4-ol	128.24	2.39	1	1	31.46	1.13	1.15	0.01	0.28	3.91
MOL002002	cis-Carveol	152.26	2.4	1	1	45.61	1.39	1.62	0.03	0.27	11.73
MOL004709	(+)-trans-Carveol	152.26	2.4	1	1	44.21	1.19	1.31	0.03	0.31	11.64
MOL000118	(L)-alpha-Terpineol	154.28	2.42	1	1	48.8	1.39	1.72	0.03	0.27	11.35
MOL000233	delta-Terpineol	154.28	2.47	1	1	55.11	1.28	1.44	0.03	0.28	10.97
MOL008661	Vinyl amyl ketone	126.22	2.49	0	1	19.82	1.38	1.54	0.01	0.31
MOL004586	trans,trans-nona-2,4-dienol	140.25	2.5	1	1	27.45	1.19	1.13	0.02	0.27
MOL000459	CHEBI:39932	128.24	2.53	1	1	32.79	1.12	1.23	0.01	0	5.71
MOL000709	(S)-Matsutake alcohol	128.24	2.53	1	1	40.11	1.19	1.35	0.01	0.28	5.62
MOL004598	3,5,6,7-tetramethoxy-2-(3,4,5-trimethoxyphenyl)chromone	432.46	2.54	0	9	31.97	0.75	0.08	0.59	0.13	15.54
MOL000922	(R)-p-Menth-1-en-4-ol	154.28	2.55	1	1	32.16	1.33	1.52	0.03	0.26	11.39
MOL000608	()-Terpinen-4-ol	154.28	2.55	1	1	81.41	1.36	1.66	0.03	0.25	10.81
MOL000254	eugenol	164.22	2.55	1	2	56.24	1.35	1.32	0.04	0.32	0.92
MOL004656	(5R)-5-isopropyl-2-methyl-1-cyclohex-2-enone	152.26	2.56	0	1	35.17	1.35	1.69	0.03	0.29	11.52
MOL002936	5,8-Dihydroxy-6,7-dimethoxyflavone	314.31	2.57	2	6	5.74	0.97	0.09	0.29	0.28
MOL004671	ISOPULEGOL	154.28	2.58	1	1	50.72	1.24	1.42	0.03	0.26	11.05
MOL002375	(-)-isomenthone	154.28	2.6	0	1	61.19	1.36	1.78	0.03	0.24	10.86
MOL000715	l-Menthone	154.28	2.6	0	1	57.9	1.35	1.7	0.03	0.24	10.57
MOL004721	β-fenchene	136.26	2.63	0	0	39.16	1.8	2.22	0.04	0.25	11.13
MOL004688	Cumic acid	164.22	2.63	1	2	45.78	1.03	1.1	0.04	0.38	-3.13
MOL004607	ZINC03860615	130.26	2.65	1	1	26.21	1.23	1.39	0.01	0.23
MOL001109	β-thujene	136.26	2.68	0	0	46.44	1.82	2.19	0.04	0.29	11.53
MOL004686	Nonenone	140.25	2.68	0	1	19.62	1.36	1.58	0.02	0.3
MOL004592	2-Octenic acid	142.22	2.7	1	2	43.49	0.88	1	0.02	0.3	3.55
MOL000918	2-NONANONE	142.27	2.7	0	1	8.51	1.34	1.62	0.02	0.24
MOL000303	caprylic acid	144.24	2.72	1	2	16.4	0.9	1.02	0.02	0
MOL001417	OCTENAL	126.22	2.74	0	1	19.41	1.34	1.59	0.01	0.28
MOL003493	naphthalene	128.18	2.74	0	0	27.55	1.87	1.92	0.03	0.49
MOL000198	(R)-linalool	154.28	2.74	1	1	39.8	1.33	1.36	0.02	0.32	6.48
MOL000721	Nonadienal	138.23	2.75	0	1	19.03	1.38	1.56	0.02	0.33
MOL001972	Pulegone	152.26	2.75	0	1	51.6	1.39	1.74	0.03	0.26	11.19
MOL000710	OYA	128.24	2.77	0	1	19.07	1.3	1.52	0.01	0.23
MOL000974	cuminal	148.22	2.78	0	1	38.29	1.39	1.61	0.03	0.36	1.94
MOL004619	8-NONENOIC ACID	156.25	2.78	1	2	52.31	0.94	1	0.02	0.3	4.54
MOL001285	octanol	130.26	2.8	1	1	21.06	1.16	1.23	0.01	0.17
MOL000207	Methyleugenol	178.25	2.81	0	2	73.36	1.47	1.41	0.04	0.27	2.92
MOL004716	(1S,4R)-2,3-dimethylbicyclo[2.2.1]hept-2-ene	122.23	2.86	0	0	43.09	1.84	2.26	0.03	0.25	11.4
MOL001210	(4S)-4-isopropylcyclohexene-1-carbaldehyde	152.26	2.86	0	1	40.36	1.36	1.69	0.03	0.28	1.98
MOL000270	CHEBI:7	136.26	2.87	0	0	45.2	1.84	2.15	0.04	0.27	11.44
MOL000125	(-)-alpha-Pinene	136.26	2.87	0	0	46.25	1.85	2.3	0.05	0.25	11.42
MOL004685	(E)-non-2-en-4-one	140.25	2.89	0	1	37.78	1.35	1.55	0.02	0.28	6.81
MOL001789	isoliquiritigenin	256.27	2.9	3	4	85.32	0.44	-0.41	0.15	0.46	17.66
MOL004658	cedrenol	220.39	2.92	1	1	108.56	1.3	1.47	0.12	0.25	7.48
MOL000126	(-)-nopinene	136.26	2.93	0	0	44.84	1.8	2.12	0.05	0.27	11.32
MOL000019	D-Camphene	136.26	2.93	0	0	34.98	1.81	2.19	0.04	0	11.29
MOL004714	(1R,4S)-7,7-dimethyl-2-methylenenorbornane	136.26	2.93	0	0	41.06	1.8	2.13	0.04	0.26	11.22
MOL000123	geraniol	154.28	2.93	1	1	23.93	1.19	1.14	0.02	0.27
MOL002201	cis-ligustilide	190.26	2.94	0	2	51.3	1.3	1.24	0.07	0.34	5.53
MOL004682	Methyl octylate	158.27	2.97	0	2	18.71	1.23	1.32	0.02	0.18
MOL004681	(6S)-6-pentyl-5,6-dihydropyran-2-one	168.26	2.98	0	2	21	1.22	1.41	0.03	0.26
MOL007934	2-Hexanoylfuran	166.24	3	0	2	56.2	1.3	1.45	0.03	0.18	12.95
MOL004725	(5S)-5-hexyloxolan-2-one	170.28	3	0	2	19.71	1.24	1.3	0.03	0.22
MOL002111	BdPh	188.24	3	0	2	42.44	1.32	1.27	0.07	0.39	5.64
MOL004706	spathulenol	220.39	3.01	1	1	80.01	1.26	1.31	0.12	0.26	12.19
MOL002338	136458-42-9	220.39	3.01	1	1	80.86	1.42	1.62	0.12	0.26	12.34
MOL000668	PENTYLFURAN	138.23	3.12	0	1	54.59	1.72	1.94	0.02	0.1	-1.96
MOL004591	Nonenoic acid	156.25	3.15	1	2	65.17	0.95	1.08	0.02	0.29	4.57
MOL002107	Valerophenone	162.25	3.15	0	1	42.58	1.46	1.53	0.03	0.35	19.74
MOL003050	nonanoic acid	158.27	3.17	1	2	40.51	0.92	1.08	0.02	0.23	4.15
MOL000127	Neral	152.26	3.19	0	1	19.48	1.36	1.51	0.02	0.34
MOL013187	Cubebin	356.4	3.19	1	6	57.13	0.47	-0.41	0.64	0.31	12.4
MOL000716	trans-2-nonenal	140.25	3.2	0	1	19.18	1.37	1.59	0.02	0.27
MOL004677	ledol	222.41	3.2	1	1	82.78	1.32	1.55	0.12	0.22	12.11
MOL000723	trans-2,4-decadienal	152.26	3.21	0	1	51.03	1.4	1.49	0.02	0.32	7.44
MOL000116	Nonanal	142.27	3.22	0	1	40.28	1.31	1.5	0.02	0.21	6.35
MOL004582	Methyl naphthalene	142.21	3.23	0	0	39.01	1.9	1.91	0.04	0.47	11.81
MOL002042	thymol	150.24	3.24	1	1	41.47	1.6	1.68	0.03	0.33	11.33
MOL000259	o-Thymol	150.24	3.24	1	1	43.28	1.58	1.71	0.03	0.33	11.29
MOL004601	ZINC01716732	158.32	3.24	1	1	33.08	1.26	1.3	0.02	0.24	5.57
MOL003509	Nonanol	144.29	3.25	1	1	33.19	1.17	1.15	0.01	0.18	6.07
MOL000607	Dehydro-p-cymene	132.22	3.31	0	0	11.63	1.88	1.93	0.02	0.44
MOL000128	NERYLACETATE	196.32	3.31	0	2	25.94	1.28	1.28	0.04	0.27
MOL004663	Vinylxylene	132.22	3.35	0	0	20.79	1.91	2.06	0.02	0.42
MOL004655	PHPH	154.22	3.35	0	0	29.79	1.9	1.89	0.04	0.47
MOL004644	Sainfuran	286.3	3.38	2	5	79.91	0.9	0.23	0.23	0.22	8.58
MOL004661	[(3R)-3,7-dimethyloct-6-enyl] acetate	198.34	3.43	0	2	45.54	1.34	1.39	0.04	0.27	5.58
MOL004610	gamma-Undecalactone	184.31	3.46	0	2	49.12	1.25	1.41	0.04	0.22	4.48
MOL000601	O-Methylthymol	164.27	3.49	0	1	47.65	1.75	1.87	0.04	0.28	11.49
MOL004722	β-oplopenone	220.39	3.49	0	1	42.08	1.42	1.67	0.09	0.29	12.17
MOL002141	PLO	316.53	3.49	1	2	14.07	0.69	0.24	0.43	0.25
MOL000023	Hemo-sol	136.26	3.5	0	0	39.84	1.83	2.12	0.02	0	11.68
MOL000234	L-Limonen	136.26	3.5	0	0	38.09	1.83	2.13	0.02	0.29	11.64
MOL004723	beta-Terpinene	136.26	3.5	0	0	42.29	1.85	2.12	0.02	0.29	11.21
MOL000117	Cymol	134.24	3.51	0	0	27.2	1.86	2.1	0.02	0.34
MOL004657	caryophyllene oxide	220.39	3.52	0	1	29.06	1.57	1.7	0.13	0.27
MOL000474	(-)-Epoxycaryophyllene	220.39	3.52	0	1	35.94	1.57	1.83	0.13	0	6.09
MOL004067	()-Nootkatone	218.37	3.61	0	1	33.04	1.36	1.51	0.1	0	4.39
MOL004603	3-ETHYL-2-METHYL-1,3-HEXADIENE	124.25	3.62	0	0	45.42	1.85	2.14	0.01	0.29	11.81
MOL000924	Mnk	170.33	3.62	0	1	17.66	1.4	1.64	0.03	0.22
MOL000724	Geranylacetone	194.35	3.62	0	1	18.66	1.5	1.55	0.04	0.29
MOL011598	Nerylacetone	194.35	3.62	0	1	45.53	1.46	1.58	0.04	0.31	6.54
MOL000201	p-Ocimene	136.26	3.63	0	0	15.06	1.85	1.99	0.02	0.39
MOL000120	dec-2-enal	154.28	3.66	0	1	18.55	1.4	1.59	0.02	0.27
MOL003443	2-Decenal	154.28	3.66	0	1	18.56	1.38	1.67	0.02	0.28
MOL004713	alpha-Eudesmol	222.41	3.67	1	1	25.02	1.31	1.29	0.1	0.25
MOL000121	Decanal	156.3	3.68	0	1	29.81	1.34	1.44	0.02	0.2
MOL000197	Myrcene	136.26	3.69	0	0	24.96	1.84	1.98	0.02	0.37
MOL004594	3'-O-Acetylsaikosaponin D_qt	472.78	3.71	3	4	26.16	0.16	-0.68	0.63	0.21
MOL004633	Saikogenin F	472.78	3.71	3	4	25.88	0.09	-0.71	0.63	0.21
MOL004634	Saikogenin G	472.78	3.71	3	4	16.92	0.21	-0.55	0.63	0.21
MOL004660	chikusaikoside II_qt	472.78	3.71	3	4	17.48	0.15	-0.66	0.63	0.2
MOL004702	saikosaponin c_qt	472.78	3.71	3	4	30.5	0.03	-0.85	0.63	0.2	6.12
MOL000032	beta-Eudesmol	222.41	3.72	1	1	26.09	1.32	1.38	0.1	0
MOL004665	Ethyl geranate	196.32	3.74	0	2	64.07	1.41	1.43	0.04	0.29	7.16
MOL004596	3',6'-O,O-diacetylsaikosaponin b2_qt	472.78	3.77	4	4	14.19	-0.09	-0.99	0.74	0.21
MOL004694	saikosaponin b1_qt	472.78	3.77	4	4	13.45	-0.1	-1.03	0.74	0.21
MOL004696	saikosaponin b2_qt	472.78	3.77	4	4	13.79	-0.15	-1.06	0.74	0.22
MOL004707	tau-cadinol	222.41	3.78	1	1	36.51	1.31	1.42	0.09	0.23	7.84
MOL004708	δ-cadinol	222.41	3.78	1	1	14.03	1.33	1.45	0.09	0.23
MOL004589	Methylheptane	114.26	3.82	0	0	28.65	1.79	2.12	0.01	0.21
MOL002579	capsaicin	305.46	3.89	2	4	10.31	0.93	0.43	0.2	0.24
MOL000057	DIBP	278.38	3.92	0	4	49.63	0.85	0.68	0.13	0	3.94
MOL004584	11α-methoxysaikosaponin f_qt	460.77	4.03	3	4	28.53	0.09	-0.42	0.75	0.22
MOL000302	Undekansaeure	186.33	4.09	1	2	30.14	0.98	0.94	0.03	0	4.93
MOL004651	cis-2-Undecenal	168.31	4.11	0	1	47.07	1.39	1.66	0.03	0.26	7.22
MOL004585	2,4-Dodecadienal	180.32	4.12	0	1	17.79	1.46	1.57	0.03	0.29
MOL002187	Amylbenzene	148.27	4.14	0	0	34.34	1.88	2.03	0.03	0.31	6.28
MOL003839	(-)-Guaia-1(10),11-dien-15-al	218.37	4.16	0	1	29.71	1.48	1.58	0.09	0.27
MOL001600	copaene	204.39	4.17	0	0	29.47	1.81	2.04	0.12	0.22
MOL002085	alpha-Cubebene	204.39	4.17	0	0	16.73	1.83	2.1	0.11	0.25
MOL004679	longifolene	204.39	4.18	0	0	39.49	1.83	2.08	0.11	0.23	11.2
MOL004720	β-cedrene	204.39	4.18	0	0	54.35	1.79	2.12	0.11	0.25	5.01
MOL004728	γ-patchoulene	204.39	4.18	0	0	54.63	1.81	2.24	0.11	0.25	12.23
MOL000676	DBP	278.38	4.2	0	4	64.54	0.8	0.56	0.13	0.34	5.41
MOL001179	(&#8722;)-Alloaromadendrene	204.39	4.22	0	0	54.04	1.81	2.07	0.1	0.23	12.06
MOL002335	beta-Gurjunene	204.39	4.22	0	0	51.36	1.81	2.07	0.1	0.26	12.07
MOL004599	3,3,5-trimethylheptane	142.32	4.28	0	0	47.49	1.8	2.1	0.02	0.25	10.76
MOL000937	58870_FLUKA	204.39	4.36	0	0	49.01	1.82	2.08	0.1	0.22	12.47
MOL003786	patchoulane	206.41	4.37	0	0	16.21	1.78	2.2	0.11	0.21
MOL004643	Saikosaponin t_qt	488.83	4.49	3	4	16.69	0.26	-0.23	0.71	0.19
MOL000872	(6R)-2,6-dimethyloctane	142.32	4.53	0	0	18.15	1.79	2.06	0.01	0.22
MOL000305	lauric acid	200.36	4.54	1	2	23.59	1.02	1.1	0.04	0
MOL001283	C09704	222.41	4.56	1	1	29.56	1.37	1.34	0.06	0.31
MOL004602	(3R)-3-methylcyclotridecan-1-one	210.4	4.62	0	1	37.65	1.47	1.78	0.07	0.16	7.26
MOL002029	()-Cuparene	202.37	4.72	0	0	38.26	1.88	2.15	0.07	0.3	-2.24
MOL000193	(Z)-caryophyllene	204.39	4.75	0	0	30.29	1.82	2.15	0.09	0.28	8
MOL002116	(1R,4S,5R)-4-isopropenyl-1,8-dimethylspiro[4.5]dec-8-ene	204.39	4.75	0	0	40.01	1.85	2.11	0.07	0.29	-0.49
MOL003587	Acoradiene	204.39	4.75	0	0	36.73	1.85	2.11	0.07	0.28	-0.84
MOL000036	beta-caryophyllene	204.39	4.75	0	0	29.7	1.83	2.07	0.09	0
MOL004715	(4aS,9aS)-2,9,9-trimethyl-5-methylene-4,4a,6,7,8,9a-hexahydro-3H-benzo[7]annulene	204.39	4.75	0	0	48.89	1.82	2.01	0.08	0.26	5.01
MOL004717	(3R,4aR,8aR)-3-isopropenyl-5,8a-dimethyl-2,3,4,4a,7,8-hexahydro-1H-naphthalene	204.39	4.75	0	0	23.86	1.84	2.05	0.08	0.27
MOL001606	BB_NC-0668	204.39	4.75	0	0	35.57	1.83	2.02	0.08	0.27	7.23
MOL006287	α-muurolene	204.39	4.75	0	0	15.64	1.84	2.11	0.08	0.25
MOL000247	(Z,Z)-farnesol	222.41	4.76	1	1	41.14	1.25	1.15	0.06	0.28	6.29
MOL003573	calacorene	200.35	4.79	0	0	16.2	1.89	1.99	0.08	0
MOL001303	(1R,2R,4S)-2,4-diisopropenyl-1-methyl-1-vinylcyclohexane	204.39	4.79	0	0	5.58	1.85	2.11	0.06	0.34
MOL001386	Methyl laurate	214.39	4.79	0	2	21.75	1.32	1.24	0.05	0.15
MOL004724	γ-cadinene	204.39	4.8	0	0	23.4	1.84	2.05	0.08	0.26
MOL004727	(1R,4aR,8aS)-1-isopropyl-7-methyl-4-methylene-2,3,4a,5,6,8a-hexahydro-1H-naphthalene	204.39	4.8	0	0	21.35	1.84	2.1	0.08	0.27
MOL003937	Naphthalene, 1,2,3,4,4a,5,6,8a-octahydro-7-methyl-4-methylene-1-(1-methylethyl)-, (1alpha,4abeta,8aalpha)-	204.39	4.8	0	0	20.21	1.87	2.06	0.08	0.26
MOL004704	saikosaponin e_qt	456.78	4.8	2	3	17.62	0.65	-0.04	0.66	0.22
MOL000615	delta-amorphene	204.39	4.94	0	0	17.95	1.85	1.99	0.08	0.24
MOL000169	alpha-Guaiene	204.39	4.99	0	0	25.93	1.81	2.09	0.07	0.26
MOL004647	TDA	214.39	5	1	2	22.32	1.04	0.89	0.05	0.21
MOL012439	(1Z,4E,8E)-2,6,6,9-tetramethylcycloundeca-1,4,8-triene	204.39	5.04	0	0	22.83	1.84	2.07	0.06	0.28
MOL004653	(+)-Anomalin	426.5	5.05	0	7	46.06	0.46	0	0.66	0.36	1.03
MOL000029	beta-Humulene	204.39	5.09	0	0	26.87	1.82	2.01	0.06	0
MOL004626	Longispinogenin	458.8	5.11	3	3	14.48	0.23	-0.2	0.75	0.22
MOL004641	(3S,4aS,6aR,6bS,8S,8aS,12aS,14aR,14bR)-4,4,6a,6b,11,11,14b-heptamethyl-8a-methylol-1,2,3,4a,5,6,7,8,9,10,12,12a,14,14a-tetradecahydropicene-3,8-diol	458.8	5.11	3	3	12.07	0.23	-0.75	0.75	0.22
MOL003127	Germacrene D	204.39	5.14	0	0	19.22	1.83	2.02	0.06	0
MOL004613	6,7,3',8'-diligustilide	380.52	5.17	0	4	9.83	0.79	0.48	0.7	0.32
MOL004612	5-methyldecane	156.35	5.19	0	0	15.23	1.81	2.04	0.02	0.2
MOL002972	(4S)-1-methyl-4-(6-methylhepta-1,5-dien-2-yl)cyclohexene	204.39	5.33	0	0	20.3	1.89	1.99	0.06	0.28
MOL000027	alpha-Curcumene	202.37	5.34	0	0	4.68	1.93	1.99	0.06	0
MOL002378	UND	156.35	5.39	0	0	17.15	1.79	2.02	0.02	0.18
MOL004632	Pulsatillic acid	470.76	5.39	2	4	24.49	0.12	-0.47	0.77	0.27
MOL000878	Farnesylacetone	262.48	5.45	0	1	37.84	1.61	1.56	0.1	0.29	5.22
MOL000932	alpha-Farnesene	204.39	5.46	0	0	21.7	1.97	1.89	0.05	0.32
MOL001393	myristic acid	228.42	5.46	1	2	21.18	1.07	0.99	0.07	0.19
MOL000479	Farnesene	204.39	5.52	0	0	17.42	1.95	2.21	0.05	0
MOL001392	Methyl myristate	242.45	5.71	0	2	19.68	1.36	1.19	0.08	0.14
MOL001816	Amide HPL	255.5	5.77	2	2	19.79	1.22	1.3	0.1	0.17
MOL004611	5-methyl-5-ethyldecane	184.41	5.85	0	0	6.58	1.84	2.02	0.03	0.2
MOL004648	Troxerutin	346.56	5.89	3	3	31.6	0.35	-0.38	0.28	0.3	4.36
MOL001396	PENTADECYLIC ACID	242.45	5.91	1	2	20.18	1.08	0.88	0.08	0.18
MOL001312	9-HEXADECENOIC ACID	254.46	5.92	1	2	35.78	1.1	0.85	0.1	0.2	5.61
MOL004605	3-methyldodecane	184.41	6.1	0	0	5.73	1.81	2.03	0.03	0.19
MOL001819	METHYL PENTADECANOATE	256.48	6.16	0	2	18.82	1.37	1.28	0.1	0.17
MOL001487	FITONE	268.54	6.2	0	1	6.67	1.5	1.44	0.1	0.22
MOL003367	Myricadiol	442.8	6.21	2	2	13.58	0.78	0.17	0.77	0.23
MOL000610	TRD	184.41	6.3	0	0	17.89	1.78	1.96	0.03	0.19
MOL000069	palmitic acid	256.48	6.37	1	2	19.3	1.09	1	0.1	0
MOL000131	EIC	280.5	6.39	1	2	41.9	1.16	0.9	0.14	0.25	7.5
MOL000749	Linoleic	280.5	6.39	1	2	41.9	1.23	0.81	0.14	0.23	5.27
MOL005120	PLY	240.48	6.42	0	1	16.54	1.44	1.28	0.08	0.18
MOL000263	oleanolic acid	456.78	6.42	2	3	29.02	0.59	0.07	0.76	0.25
MOL004618	7-Methyltridecane	198.44	6.55	0	0	4.64	1.83	1.99	0.04	0.18
MOL000886	tetradecane	198.44	6.76	0	0	15.94	1.79	1.78	0.04	0.15
MOL004606	4,8-dimethyltridecane	212.47	6.81	0	0	2.77	1.81	1.96	0.04	0.19
MOL000675	oleic acid	282.52	6.84	1	2	33.13	1.17	0.78	0.14	0.2	4.99
MOL001645	Linoleyl acetate	308.56	6.85	0	2	42.1	1.36	1.08	0.2	0.21	7.48
MOL004683	methyl (2E,4E)-octadeca-2,4-dienoate	294.53	7.06	0	2	38.77	1.45	1.39	0.17	0.21	5.98
MOL000864	MYS	212.47	7.22	0	0	13.98	1.81	1.92	0.05	0.15
MOL000860	stearic acid	284.54	7.28	1	2	17.83	1.15	1.22	0.14	0.19
MOL004684	methyl (E)-octadec-2-enoate	296.55	7.51	0	2	29.84	1.42	1.4	0.17	0.18
MOL001817	Methyl stearate	298.57	7.53	0	2	16.8	1.41	1.29	0.16	0.16
MOL000449	Stigmasterol	412.77	7.64	1	1	43.83	1.44	1	0.76	0.22	5.57
MOL004718	α-spinasterol	412.77	7.64	1	1	42.98	1.28	0.79	0.76	0.22	6.46
MOL004590	2-METHYLHEXADECANE	240.53	7.92	0	0	4.19	1.84	2.01	0.07	0.16
MOL000867	Heptadekan	240.53	8.13	0	0	8.64	1.84	1.87	0.07	0.14
MOL001394	Oktadekan	254.56	8.58	0	0	9.81	1.83	1.83	0.09	0.14
MOL001619	UPL	268.59	9.04	0	0	8.52	1.83	1.7	0.11	0.16
MOL000868	LFA	282.62	9.5	0	0	8.46	1.83	1.8	0.13	0.13
MOL000869	Henicosane	296.65	9.95	0	0	8.41	1.84	1.8	0.15	0.13
MOL002702	Nonacosanol	424.89	12.38	1	1	10.57	1.48	0.7	0.43	0.15
MOL001402	Octacosane	394.86	13.15	0	0	8.15	1.91	1.46	0.37	0.12
Mol ID	Molecule Name	MW	AlogP	Hdon	Hacc	OB (%)	Caco-2	BBB	DL	FASA-	HL	Save
MOL011602	py	79.11	0.68	0	1	42.32	1.48	1.92	0.01	0.31	12.12
MOL003997	3-Furaldehyde	96.09	0.69	0	2	50.96	1.04	1.21	0.01	0.19	-3.08
MOL008653	Acetylfuran	110.12	0.97	0	2	49.63	1.09	1.29	0.01	0.14	17.67
MOL000172	Furol	96.09	0.99	0	2	34.35	1.08	1.51	0.01	0.2	4.53
MOL003613	Silvan	82.11	1.08	0	1	44.65	1.69	2.07	0.01	0.06	4.36
MOL004119	5-METHYLFURFURAL	110.12	1.13	0	2	43.92	1.07	1.48	0.01	0.16	11.9
MOL000873	CYH	98.16	1.17	0	1	74.99	1.21	1.77	0.01	0.22	11.11
MOL004588	(2R)-2-methylcyclopentan-1-one	98.16	1.18	0	1	60.04	1.21	1.66	0.01	0.27	11.19
MOL002484	Isovaleral	86.15	1.19	0	1	44.71	1.2	1.6	0	0.27	11.36
MOL004650	Acetovanillin	194.2	1.34	0	4	28.17	0.59	0.38	0.06	0.28
MOL003060	Hexadienal	96.14	1.39	0	1	38.55	1.25	1.57	0.01	0.42	11.68
MOL002379	PTL	86.15	1.4	0	1	59.53	1.21	1.52	0	0	11.32
MOL008672	ZINC00901303	86.15	1.4	0	1	54.16	1.24	1.67	0	0.28	11.36
MOL000714	Hyacinthin	120.16	1.52	0	1	38.65	1.31	1.58	0.02	0.43	-2.04
MOL005021	Mipax	194.2	1.54	0	4	57.4	0.64	0.63	0.06	0	5.56
MOL001578	Hypnon	120.16	1.57	0	1	48.19	1.36	1.54	0.02	0.45	25.2
MOL000708	WLN: VHR	106.13	1.59	0	1	32.63	1.32	1.66	0.01	0.44	12.07
MOL004726	(5S)-5-propyloxolan-2-one	128.19	1.63	0	2	78.49	1.13	1.36	0.02	0.26	10.75
MOL000703	2-heptanone	114.21	1.79	0	1	46.56	1.31	1.57	0.01	0.25	10.58
MOL002675	Hexenal	98.16	1.83	0	1	46.01	1.29	1.66	0.01	0.31	11.37
MOL000711	2,4-Heptdienal	110.17	1.84	0	1	19.14	1.29	1.54	0.01	0.38
MOL000666	hexanal	100.18	1.85	0	1	55.71	1.25	1.52	0.01	0.23	10.96
MOL004614	Fraxidin Methyl Ether	236.24	1.85	0	5	18.15	0.77	0.66	0.12	0.21
MOL001999	scoparone	206.21	1.87	0	4	74.75	0.85	0.46	0.09	0.23	0.73
MOL004678	Limetin	206.21	1.87	0	4	36.63	0.88	0.47	0.09	0.22	1.33
MOL004617	Ayapanin	176.18	1.88	0	3	41.55	0.97	0.84	0.06	0.3	1.66
MOL000431	coumarin	146.15	1.9	0	2	29.17	1.2	1.3	0.04	0
MOL001273	80-57-9	150.24	1.94	0	1	50.63	1.27	1.59	0.06	0.34	11.56
MOL004662	Cyclohexylisocyanate	125.19	1.97	0	2	41.41	1.1	1.31	0.02	0.41	-2.88
MOL004604	Heptan-3-on	114.21	2	0	1	68.44	1.29	1.66	0.01	0.25	11
MOL000609	(1R,5S)-7,7-dimethyl-4-bicyclo[3.1.1]hept-3-enecarboxaldehyde	150.24	2.04	0	1	40.64	1.34	1.67	0.06	0.28	11.44
MOL004627	Methyl hexoate	130.21	2.06	0	2	52.44	1.17	1.26	0.01	0.19	5.62
MOL003529	m-Methylacetophenone	134.19	2.06	0	1	40.63	1.39	1.44	0.02	0.43	24.94
MOL004608	(5S)-5-butyloxolan-2-one	142.22	2.09	0	2	65.08	1.16	1.43	0.02	0.26	-0.76
MOL000122	1,8-cineole	154.28	2.15	0	1	39.73	1.57	2.06	0.05	0.24	11.29
MOL004581	[(1R,5S)-7,7-dimethyl-4-bicyclo[3.1.1]hept-3-enyl]methyl acetate	194.3	2.16	0	2	24.6	1.22	1.43	0.08	0.22
MOL001223	(S)-2,2,3-Trimethylcyclopent-3-ene-1-acetaldehyde	152.26	2.19	0	1	45.18	1.32	1.71	0.03	0.31	11.43
MOL003590	angelicin	186.17	2.2	0	3	19.6	1.05	0.86	0.1	0.26
MOL000713	(E)-oct-3-en-2-one	126.22	2.23	0	1	30.5	1.34	1.56	0.01	0.31	1.12
MOL002095	DEP	222.26	2.24	0	4	52.19	0.72	0.57	0.07	0.38	5.37
MOL004687	2-octanone	128.24	2.25	0	1	19.29	1.35	1.57	0.01	0.25
MOL000707	Heptenal	112.19	2.29	0	1	37.16	1.3	1.56	0.01	0.3	3.96
MOL001397	cis-Hept-2-enal	112.19	2.29	0	1	40.19	1.29	1.64	0.01	0.31	4.03
MOL010621	2,4-octadienal	124.2	2.3	0	1	21.67	1.34	1.6	0.01	0.36
MOL000705	WLN: VH6	114.21	2.31	0	1	19.59	1.29	1.49	0.01	0.23
MOL004623	Encecalin	232.3	2.34	0	3	21.36	1.17	1	0.11	0.28
MOL000196	L-Bornyl acetate	196.32	2.35	0	2	65.52	1.29	1.59	0.08	0.23	6.94
MOL002365	(s)-carvone	150.24	2.36	0	1	47.43	1.34	1.62	0.03	0.33	11.8
MOL000271	l-carvone	150.24	2.36	0	1	49.47	1.35	1.65	0.03	0.33	11.75
MOL008661	Vinyl amyl ketone	126.22	2.49	0	1	19.82	1.38	1.54	0.01	0.31
MOL004598	3,5,6,7-tetramethoxy-2-(3,4,5-trimethoxyphenyl)chromone	432.46	2.54	0	9	31.97	0.75	0.08	0.59	0.13	15.54
MOL004656	(5R)-5-isopropyl-2-methyl-1-cyclohex-2-enone	152.26	2.56	0	1	35.17	1.35	1.69	0.03	0.29	11.52
MOL002375	(-)-isomenthone	154.28	2.6	0	1	61.19	1.36	1.78	0.03	0.24	10.86
MOL000715	l-Menthone	154.28	2.6	0	1	57.9	1.35	1.7	0.03	0.24	10.57
MOL004721	β-fenchene	136.26	2.63	0	0	39.16	1.8	2.22	0.04	0.25	11.13
MOL001109	β-thujene	136.26	2.68	0	0	46.44	1.82	2.19	0.04	0.29	11.53
MOL004686	Nonenone	140.25	2.68	0	1	19.62	1.36	1.58	0.02	0.3
MOL000918	2-NONANONE	142.27	2.7	0	1	8.51	1.34	1.62	0.02	0.24
MOL001417	OCTENAL	126.22	2.74	0	1	19.41	1.34	1.59	0.01	0.28
MOL003493	naphthalene	128.18	2.74	0	0	27.55	1.87	1.92	0.03	0.49
MOL000721	Nonadienal	138.23	2.75	0	1	19.03	1.38	1.56	0.02	0.33
MOL001972	Pulegone	152.26	2.75	0	1	51.6	1.39	1.74	0.03	0.26	11.19
MOL000710	OYA	128.24	2.77	0	1	19.07	1.3	1.52	0.01	0.23
MOL000974	cuminal	148.22	2.78	0	1	38.29	1.39	1.61	0.03	0.36	1.94
MOL000207	Methyleugenol	178.25	2.81	0	2	73.36	1.47	1.41	0.04	0.27	2.92
MOL004716	(1S,4R)-2,3-dimethylbicyclo[2.2.1]hept-2-ene	122.23	2.86	0	0	43.09	1.84	2.26	0.03	0.25	11.4
MOL001210	(4S)-4-isopropylcyclohexene-1-carbaldehyde	152.26	2.86	0	1	40.36	1.36	1.69	0.03	0.28	1.98
MOL000270	CHEBI:7	136.26	2.87	0	0	45.2	1.84	2.15	0.04	0.27	11.44
MOL000125	(-)-alpha-Pinene	136.26	2.87	0	0	46.25	1.85	2.3	0.05	0.25	11.42
MOL004685	(E)-non-2-en-4-one	140.25	2.89	0	1	37.78	1.35	1.55	0.02	0.28	6.81
MOL000126	(-)-nopinene	136.26	2.93	0	0	44.84	1.8	2.12	0.05	0.27	11.32
MOL000019	D-Camphene	136.26	2.93	0	0	34.98	1.81	2.19	0.04	0	11.29
MOL004714	(1R,4S)-7,7-dimethyl-2-methylenenorbornane	136.26	2.93	0	0	41.06	1.8	2.13	0.04	0.26	11.22
MOL002201	cis-ligustilide	190.26	2.94	0	2	51.3	1.3	1.24	0.07	0.34	5.53
MOL004682	Methyl octylate	158.27	2.97	0	2	18.71	1.23	1.32	0.02	0.18
MOL004681	(6S)-6-pentyl-5,6-dihydropyran-2-one	168.26	2.98	0	2	21	1.22	1.41	0.03	0.26
MOL007934	2-Hexanoylfuran	166.24	3	0	2	56.2	1.3	1.45	0.03	0.18	12.95
MOL004725	(5S)-5-hexyloxolan-2-one	170.28	3	0	2	19.71	1.24	1.3	0.03	0.22
MOL002111	BdPh	188.24	3	0	2	42.44	1.32	1.27	0.07	0.39	5.64
MOL000668	PENTYLFURAN	138.23	3.12	0	1	54.59	1.72	1.94	0.02	0.1	-1.96
MOL002107	Valerophenone	162.25	3.15	0	1	42.58	1.46	1.53	0.03	0.35	19.74
MOL000127	Neral	152.26	3.19	0	1	19.48	1.36	1.51	0.02	0.34
MOL000716	trans-2-nonenal	140.25	3.2	0	1	19.18	1.37	1.59	0.02	0.27
MOL000723	trans-2,4-decadienal	152.26	3.21	0	1	51.03	1.4	1.49	0.02	0.32	7.44
MOL000116	Nonanal	142.27	3.22	0	1	40.28	1.31	1.5	0.02	0.21	6.35
MOL004582	Methyl naphthalene	142.21	3.23	0	0	39.01	1.9	1.91	0.04	0.47	11.81
MOL000607	Dehydro-p-cymene	132.22	3.31	0	0	11.63	1.88	1.93	0.02	0.44
MOL000128	NERYLACETATE	196.32	3.31	0	2	25.94	1.28	1.28	0.04	0.27
MOL004663	Vinylxylene	132.22	3.35	0	0	20.79	1.91	2.06	0.02	0.42
MOL004655	PHPH	154.22	3.35	0	0	29.79	1.9	1.89	0.04	0.47
MOL004661	[(3R)-3,7-dimethyloct-6-enyl] acetate	198.34	3.43	0	2	45.54	1.34	1.39	0.04	0.27	5.58
MOL004610	gamma-Undecalactone	184.31	3.46	0	2	49.12	1.25	1.41	0.04	0.22	4.48
MOL000601	O-Methylthymol	164.27	3.49	0	1	47.65	1.75	1.87	0.04	0.28	11.49
MOL004722	β-oplopenone	220.39	3.49	0	1	42.08	1.42	1.67	0.09	0.29	12.17
MOL000023	Hemo-sol	136.26	3.5	0	0	39.84	1.83	2.12	0.02	0	11.68
MOL000234	L-Limonen	136.26	3.5	0	0	38.09	1.83	2.13	0.02	0.29	11.64
MOL004723	beta-Terpinene	136.26	3.5	0	0	42.29	1.85	2.12	0.02	0.29	11.21
MOL000117	Cymol	134.24	3.51	0	0	27.2	1.86	2.1	0.02	0.34
MOL004657	caryophyllene oxide	220.39	3.52	0	1	29.06	1.57	1.7	0.13	0.27
MOL000474	(-)-Epoxycaryophyllene	220.39	3.52	0	1	35.94	1.57	1.83	0.13	0	6.09
MOL004067	()-Nootkatone	218.37	3.61	0	1	33.04	1.36	1.51	0.1	0	4.39
MOL004603	3-ETHYL-2-METHYL-1,3-HEXADIENE	124.25	3.62	0	0	45.42	1.85	2.14	0.01	0.29	11.81
MOL000924	Mnk	170.33	3.62	0	1	17.66	1.4	1.64	0.03	0.22
MOL000724	Geranylacetone	194.35	3.62	0	1	18.66	1.5	1.55	0.04	0.29
MOL011598	Nerylacetone	194.35	3.62	0	1	45.53	1.46	1.58	0.04	0.31	6.54
MOL000201	p-Ocimene	136.26	3.63	0	0	15.06	1.85	1.99	0.02	0.39
MOL000120	dec-2-enal	154.28	3.66	0	1	18.55	1.4	1.59	0.02	0.27
MOL003443	2-Decenal	154.28	3.66	0	1	18.56	1.38	1.67	0.02	0.28
MOL000121	Decanal	156.3	3.68	0	1	29.81	1.34	1.44	0.02	0.2
MOL000197	Myrcene	136.26	3.69	0	0	24.96	1.84	1.98	0.02	0.37
MOL004665	Ethyl geranate	196.32	3.74	0	2	64.07	1.41	1.43	0.04	0.29	7.16
MOL004589	Methylheptane	114.26	3.82	0	0	28.65	1.79	2.12	0.01	0.21
MOL000057	DIBP	278.38	3.92	0	4	49.63	0.85	0.68	0.13	0	3.94
MOL004651	cis-2-Undecenal	168.31	4.11	0	1	47.07	1.39	1.66	0.03	0.26	7.22
MOL004585	2,4-Dodecadienal	180.32	4.12	0	1	17.79	1.46	1.57	0.03	0.29
MOL002187	Amylbenzene	148.27	4.14	0	0	34.34	1.88	2.03	0.03	0.31	6.28
MOL003839	(-)-Guaia-1(10),11-dien-15-al	218.37	4.16	0	1	29.71	1.48	1.58	0.09	0.27
MOL001600	copaene	204.39	4.17	0	0	29.47	1.81	2.04	0.12	0.22
MOL002085	alpha-Cubebene	204.39	4.17	0	0	16.73	1.83	2.1	0.11	0.25
MOL004679	longifolene	204.39	4.18	0	0	39.49	1.83	2.08	0.11	0.23	11.2
MOL004720	β-cedrene	204.39	4.18	0	0	54.35	1.79	2.12	0.11	0.25	5.01
MOL004728	γ-patchoulene	204.39	4.18	0	0	54.63	1.81	2.24	0.11	0.25	12.23
MOL000676	DBP	278.38	4.2	0	4	64.54	0.8	0.56	0.13	0.34	5.41
MOL001179	(&#8722;)-Alloaromadendrene	204.39	4.22	0	0	54.04	1.81	2.07	0.1	0.23	12.06
MOL002335	beta-Gurjunene	204.39	4.22	0	0	51.36	1.81	2.07	0.1	0.26	12.07
MOL004599	3,3,5-trimethylheptane	142.32	4.28	0	0	47.49	1.8	2.1	0.02	0.25	10.76
MOL000937	58870_FLUKA	204.39	4.36	0	0	49.01	1.82	2.08	0.1	0.22	12.47
MOL003786	patchoulane	206.41	4.37	0	0	16.21	1.78	2.2	0.11	0.21
MOL000872	(6R)-2,6-dimethyloctane	142.32	4.53	0	0	18.15	1.79	2.06	0.01	0.22
MOL004602	(3R)-3-methylcyclotridecan-1-one	210.4	4.62	0	1	37.65	1.47	1.78	0.07	0.16	7.26
MOL002029	()-Cuparene	202.37	4.72	0	0	38.26	1.88	2.15	0.07	0.3	-2.24
MOL000193	(Z)-caryophyllene	204.39	4.75	0	0	30.29	1.82	2.15	0.09	0.28	8
MOL002116	(1R,4S,5R)-4-isopropenyl-1,8-dimethylspiro[4.5]dec-8-ene	204.39	4.75	0	0	40.01	1.85	2.11	0.07	0.29	-0.49
MOL003587	Acoradiene	204.39	4.75	0	0	36.73	1.85	2.11	0.07	0.28	-0.84
MOL000036	beta-caryophyllene	204.39	4.75	0	0	29.7	1.83	2.07	0.09	0
MOL004715	(4aS,9aS)-2,9,9-trimethyl-5-methylene-4,4a,6,7,8,9a-hexahydro-3H-benzo[7]annulene	204.39	4.75	0	0	48.89	1.82	2.01	0.08	0.26	5.01
MOL004717	(3R,4aR,8aR)-3-isopropenyl-5,8a-dimethyl-2,3,4,4a,7,8-hexahydro-1H-naphthalene	204.39	4.75	0	0	23.86	1.84	2.05	0.08	0.27
MOL001606	BB_NC-0668	204.39	4.75	0	0	35.57	1.83	2.02	0.08	0.27	7.23
MOL006287	α-muurolene	204.39	4.75	0	0	15.64	1.84	2.11	0.08	0.25
MOL003573	calacorene	200.35	4.79	0	0	16.2	1.89	1.99	0.08	0
MOL001303	(1R,2R,4S)-2,4-diisopropenyl-1-methyl-1-vinylcyclohexane	204.39	4.79	0	0	5.58	1.85	2.11	0.06	0.34
MOL001386	Methyl laurate	214.39	4.79	0	2	21.75	1.32	1.24	0.05	0.15
MOL004724	γ-cadinene	204.39	4.8	0	0	23.4	1.84	2.05	0.08	0.26
MOL004727	(1R,4aR,8aS)-1-isopropyl-7-methyl-4-methylene-2,3,4a,5,6,8a-hexahydro-1H-naphthalene	204.39	4.8	0	0	21.35	1.84	2.1	0.08	0.27
MOL003937	Naphthalene, 1,2,3,4,4a,5,6,8a-octahydro-7-methyl-4-methylene-1-(1-methylethyl)-, (1alpha,4abeta,8aalpha)-	204.39	4.8	0	0	20.21	1.87	2.06	0.08	0.26
MOL000615	delta-amorphene	204.39	4.94	0	0	17.95	1.85	1.99	0.08	0.24
MOL000169	alpha-Guaiene	204.39	4.99	0	0	25.93	1.81	2.09	0.07	0.26
MOL004480	acetic acid	60.06	-0.23	1	2	47.87	0.42	0.72	0	0.29	12.21
MOL004628	Octalupine	264.41	-0.07	1	4	47.82	0.48	0.3	0.28	0.17	4.17
MOL006735	Furfuranol	98.11	0.62	1	2	48.27	0.82	0.91	0.01	0.13	4.26
MOL007587	Azole	67.1	0.92	1	0	27.75	1.76	2.32	0	0.01
MOL004711	Veratryl alcohol	168.21	1.19	1	3	71.49	0.67	0.45	0.04	0.21	6.57
MOL002786	Apocynin	166.19	1.29	1	3	31.71	0.74	0.52	0.04	0.33	24.75
MOL000874	paeonol	166.19	1.29	1	3	28.79	0.93	0.84	0.04	0.32
MOL000635	vanillin	152.16	1.31	1	3	52	0.68	0.41	0.03	0.33	11.79
MOL005649	4-Methoxysalicyaldehyde	152.16	1.31	1	3	29.67	0.88	1.04	0.03	0.32
MOL002885	WLN: QV4	102.15	1.35	1	2	70.74	0.78	1.09	0.01	0.28	11.3
MOL003040	Amylol	88.17	1.43	1	1	76.16	1.02	1.14	0	0.2	11.03
MOL004629	PAC	136.16	1.47	1	2	72.35	0.84	0.97	0.02	0.43	-2.03
MOL002983	Guasol	124.15	1.55	1	2	51.6	1.28	1.48	0.02	0.32	11.92
MOL002998	IPH	94.12	1.56	1	1	36.05	1.5	1.86	0.01	0.44	12.07
MOL000040	Scopoletol	192.18	1.62	1	4	27.77	0.71	0.3	0.08	0
MOL001121	19894-97-4	152.26	1.78	1	1	49.98	1.25	1.5	0.06	0.21	11.55
MOL002046	hexanoic acid	116.18	1.81	1	2	73.08	0.8	0.93	0.01	0.27	10.81
MOL000667	1-hexanol	102.2	1.88	1	1	22.04	1.08	1.21	0.01	0.19
MOL004670	cis-pinocampheol	154.28	1.95	1	1	53.92	1.19	1.5	0.06	0.24	11.36
MOL000018	(+/-)-Isoborneol	154.28	1.98	1	1	86.98	1.27	1.6	0.05	0	11.36
MOL000244	()-Borneol	154.28	1.98	1	1	81.8	1.22	1.47	0.05	0.24	11.36
MOL004654	2-HEPTENOL	114.21	2.03	1	1	26.46	1.11	1.23	0.01	0.22
MOL002830	PCR	108.15	2.05	1	1	51.99	1.56	1.88	0.01	0.41	11.87
MOL001752	EUG	150.19	2.1	1	2	38.39	1.36	1.35	0.03	0.36	11.57
MOL007553	(-)-beta-Fenchol	154.28	2.11	1	1	79.24	1.3	1.6	0.05	0.23	11.19
MOL004587	Heptenoic acid	128.19	2.24	1	2	36.1	0.84	1	0.01	0.31	1.49
MOL004664	heptanoic acid	130.21	2.26	1	2	13.38	0.87	0.98	0.01	0.26
MOL002138	p-Cymen-8-ol	150.24	2.29	1	1	32.26	1.33	1.35	0.03	0.35	11.04
MOL003507	Heptanol	116.23	2.34	1	1	17.22	1.1	1.11	0.01	0.18
MOL004680	cis-p-2-Menthen-1-ol	154.28	2.36	1	1	35.3	1.22	1.43	0.03	0.26	10.66
MOL004616	7-Octen-4-ol	128.24	2.39	1	1	31.46	1.13	1.15	0.01	0.28	3.91
MOL002002	cis-Carveol	152.26	2.4	1	1	45.61	1.39	1.62	0.03	0.27	11.73
MOL004709	(+)-trans-Carveol	152.26	2.4	1	1	44.21	1.19	1.31	0.03	0.31	11.64
MOL000118	(L)-alpha-Terpineol	154.28	2.42	1	1	48.8	1.39	1.72	0.03	0.27	11.35
MOL000233	delta-Terpineol	154.28	2.47	1	1	55.11	1.28	1.44	0.03	0.28	10.97
MOL004586	trans,trans-nona-2,4-dienol	140.25	2.5	1	1	27.45	1.19	1.13	0.02	0.27
MOL000459	CHEBI:39932	128.24	2.53	1	1	32.79	1.12	1.23	0.01	0	5.71
MOL000709	(S)-Matsutake alcohol	128.24	2.53	1	1	40.11	1.19	1.35	0.01	0.28	5.62
MOL000922	(R)-p-Menth-1-en-4-ol	154.28	2.55	1	1	32.16	1.33	1.52	0.03	0.26	11.39
MOL000608	()-Terpinen-4-ol	154.28	2.55	1	1	81.41	1.36	1.66	0.03	0.25	10.81
MOL000254	eugenol	164.22	2.55	1	2	56.24	1.35	1.32	0.04	0.32	0.92
MOL004671	ISOPULEGOL	154.28	2.58	1	1	50.72	1.24	1.42	0.03	0.26	11.05
MOL004688	Cumic acid	164.22	2.63	1	2	45.78	1.03	1.1	0.04	0.38	-3.13
MOL004607	ZINC03860615	130.26	2.65	1	1	26.21	1.23	1.39	0.01	0.23
MOL004592	2-Octenic acid	142.22	2.7	1	2	43.49	0.88	1	0.02	0.3	3.55
MOL000303	caprylic acid	144.24	2.72	1	2	16.4	0.9	1.02	0.02	0
MOL000198	(R)-linalool	154.28	2.74	1	1	39.8	1.33	1.36	0.02	0.32	6.48
MOL004619	8-NONENOIC ACID	156.25	2.78	1	2	52.31	0.94	1	0.02	0.3	4.54
MOL001285	octanol	130.26	2.8	1	1	21.06	1.16	1.23	0.01	0.17
MOL004658	cedrenol	220.39	2.92	1	1	108.56	1.3	1.47	0.12	0.25	7.48
MOL000123	geraniol	154.28	2.93	1	1	23.93	1.19	1.14	0.02	0.27
MOL004706	spathulenol	220.39	3.01	1	1	80.01	1.26	1.31	0.12	0.26	12.19
MOL002338	136458-42-9	220.39	3.01	1	1	80.86	1.42	1.62	0.12	0.26	12.34
MOL004591	Nonenoic acid	156.25	3.15	1	2	65.17	0.95	1.08	0.02	0.29	4.57
MOL003050	nonanoic acid	158.27	3.17	1	2	40.51	0.92	1.08	0.02	0.23	4.15
MOL013187	Cubebin	356.4	3.19	1	6	57.13	0.47	-0.41	0.64	0.31	12.4
MOL004677	ledol	222.41	3.2	1	1	82.78	1.32	1.55	0.12	0.22	12.11
MOL002042	thymol	150.24	3.24	1	1	41.47	1.6	1.68	0.03	0.33	11.33
MOL000259	o-Thymol	150.24	3.24	1	1	43.28	1.58	1.71	0.03	0.33	11.29
MOL004601	ZINC01716732	158.32	3.24	1	1	33.08	1.26	1.3	0.02	0.24	5.57
MOL003509	Nonanol	144.29	3.25	1	1	33.19	1.17	1.15	0.01	0.18	6.07
MOL002141	PLO	316.53	3.49	1	2	14.07	0.69	0.24	0.43	0.25
MOL004713	alpha-Eudesmol	222.41	3.67	1	1	25.02	1.31	1.29	0.1	0.25
MOL000032	beta-Eudesmol	222.41	3.72	1	1	26.09	1.32	1.38	0.1	0
MOL004707	tau-cadinol	222.41	3.78	1	1	36.51	1.31	1.42	0.09	0.23	7.84
MOL004708	δ-cadinol	222.41	3.78	1	1	14.03	1.33	1.45	0.09	0.23
MOL000302	Undekansaeure	186.33	4.09	1	2	30.14	0.98	0.94	0.03	0	4.93
MOL000305	lauric acid	200.36	4.54	1	2	23.59	1.02	1.1	0.04	0
MOL001283	C09704	222.41	4.56	1	1	29.56	1.37	1.34	0.06	0.31
MOL000247	(Z,Z)-farnesol	222.41	4.76	1	1	41.14	1.25	1.15	0.06	0.28	6.29
MOL004647	TDA	214.39	5	1	2	22.32	1.04	0.89	0.05	0.21
MOL004705	(3E,6S,7R)-3-butylidene-6,7-dihydroxy-4,5,6,7-tetrahydroisobenzofuran-1-one	224.28	1.32	2	4	34.34	-0.02	-0.19	0.1	0.3	4.2
MOL004667	fraxetin	208.18	1.35	2	5	23.04	0.51	0.36	0.09	0.28
MOL003837	esculetin	178.15	1.37	2	4	22.97	0.44	0.02	0.07	0.36
MOL004666	Ethyl protocatechuate	182.19	1.5	2	4	35.77	0.59	0.35	0.05	0.38	2.69
MOL002936	5,8-Dihydroxy-6,7-dimethoxyflavone	314.31	2.57	2	6	5.74	0.97	0.09	0.29	0.28
MOL004644	Sainfuran	286.3	3.38	2	5	79.91	0.9	0.23	0.23	0.22	8.58
MOL002579	capsaicin	305.46	3.89	2	4	10.31	0.93	0.43	0.2	0.24
MOL004704	saikosaponin e_qt	456.78	4.8	2	3	17.62	0.65	-0.04	0.66	0.22
MOL001732	IFP	92.11	-1.41	3	3	72.87	-0.97	-2.63	0.01	0.2	11.45
MOL004624	Longikaurin A	348.48	1.16	3	5	47.72	0.08	0.09	0.53	0.27	1.71
MOL004600	FLAVONE,3,5,7-TRIHYDROXY-3,4-DIMETHOXY	330.31	1.82	3	7	12.7	0.37	-0.5	0.33	0.31
MOL004631	7,8,4'-Trihydroxyisoflavone	270.25	2.07	3	5	20.67	0.45	-0.37	0.22	0.41
MOL004609	Areapillin	360.34	2.29	3	8	48.96	0.6	-0.29	0.41	0.16	16.52
MOL004646	Thymonin	360.34	2.29	3	8	1.97	0.65	-0.36	0.41	0.21
MOL001789	isoliquiritigenin	256.27	2.9	3	4	85.32	0.44	-0.41	0.15	0.46	17.66
MOL004594	3'-O-Acetylsaikosaponin D_qt	472.78	3.71	3	4	26.16	0.16	-0.68	0.63	0.21
MOL004633	Saikogenin F	472.78	3.71	3	4	25.88	0.09	-0.71	0.63	0.21
MOL004634	Saikogenin G	472.78	3.71	3	4	16.92	0.21	-0.55	0.63	0.21
MOL004660	chikusaikoside II_qt	472.78	3.71	3	4	17.48	0.15	-0.66	0.63	0.2
MOL004702	saikosaponin c_qt	472.78	3.71	3	4	30.5	0.03	-0.85	0.63	0.2	6.12
MOL004584	11α-methoxysaikosaponin f_qt	460.77	4.03	3	4	28.53	0.09	-0.42	0.75	0.22
MOL004643	Saikosaponin t_qt	488.83	4.49	3	4	16.69	0.26	-0.23	0.71	0.19
MOL004649	1-[(2R,3R,4S,5S)-3,4-dihydroxy-5-(hydroxymethyl)oxolan-2-yl]pyrimidine-2,4-dione	244.23	-2.45	4	8	17.85	-1.19	-1.69	0.11	0.29
MOL000382	Arabinose,d	150.15	-2.17	4	5	1.87	-1.59	-3.98	0.02	0
MOL000420	XLS	150.15	-2.17	4	5	51.08	-1.27	-3.58	0.02	0	11.37
MOL004691	aldehydo-D-ribose	150.15	-2.17	4	5	40.76	-1.59	-4.17	0.02	0.3	11.26
MOL004690	RNS	164.18	-1.8	4	5	40.73	-1.3	-3.7	0.03	0.31	11.06
MOL013068	Oroxindin	459.41	0.21	4	11	7.07	-1.68	-2.15	0.77	0.04
MOL004710	DTR	204.25	1.25	4	3	75.63	0.29	0.05	0.08	0.29	-2.1
MOL000354	isorhamnetin	316.28	1.76	4	7	49.6	0.31	-0.54	0.31	0.32	14.34
MOL000422	kaempferol	286.25	1.77	4	6	41.88	0.26	-0.55	0.24	0	14.74
MOL004596	3',6'-O,O-diacetylsaikosaponin b2_qt	472.78	3.77	4	4	14.19	-0.09	-0.99	0.74	0.21
MOL004694	saikosaponin b1_qt	472.78	3.77	4	4	13.45	-0.1	-1.03	0.74	0.21
MOL004696	saikosaponin b2_qt	472.78	3.77	4	4	13.79	-0.15	-1.06	0.74	0.22
MOL001731	Dextrin Corn	180.18	-2.51	5	6	50.38	-1.93	-4.47	0.04	0.27	11.12
MOL004668	GLB	180.18	-2.51	5	6	47.71	-1.89	-4.41	0.04	0.28	11
MOL004621	Adonitol	152.17	-2.43	5	5	17.61	-1.34	-3.48	0.02	0.24
MOL004712	xylitol	152.17	-2.43	5	5	27.37	-1.51	-3.8	0.02	0.21
MOL004620	Ara-Furan-A	267.28	-2.02	5	8	20.39	-1.65	-2.13	0.18	0.21
MOL000098	quercetin	302.25	1.5	5	7	46.43	0.05	-0.77	0.28	0.38	14.4
MOL000490	petunidin	317.29	1.65	5	7	30.05	0.16	-0.64	0.31	0	1.21
MOL004615	6-O-Vanilloylajugol	498.53	-1.31	6	12	12.83	-1.57	-2.33	0.86	0.28
MOL012297	puerarin	416.41	-0.06	6	9	24.03	-1.15	-2.06	0.69	0.37
MOL002776	Baicalin	446.39	0.64	6	11	40.12	-0.85	-1.74	0.75	0.36	17.36
MOL004675	kaempferol-7-O-rhamnoside	432.41	0.76	6	10	2.27	-0.91	-1.83	0.72	0.34
MOL004676	kaempferol-7-O-α-L-rhamnoside	432.41	0.76	6	10	22.14	-0.91	-2.02	0.72	0.33
MOL007260	Isorhamnetin-3-mono-beta-D-glucoside	478.44	-0.34	7	12	4.11	-1.35	-2.07	0.8	0.34
MOL004368	Hyperin	464.41	-0.59	8	12	6.94	-1.42	-2.08	0.77	0
MOL000437	Hirsutrin	464.41	-0.59	8	12	1.86	-1.66	-2.31	0.77	0
Mol ID	Molecule Name	MW	AlogP	Hdon	Hacc	OB (%)	Caco-2	BBB	DL	FASA-	HL	Save
MOL004721	β-fenchene	136.26	2.63	0	0	39.16	1.8	2.22	0.04	0.25	11.13
MOL001109	β-thujene	136.26	2.68	0	0	46.44	1.82	2.19	0.04	0.29	11.53
MOL003493	naphthalene	128.18	2.74	0	0	27.55	1.87	1.92	0.03	0.49
MOL004716	(1S,4R)-2,3-dimethylbicyclo[2.2.1]hept-2-ene	122.23	2.86	0	0	43.09	1.84	2.26	0.03	0.25	11.4
MOL000270	CHEBI:7	136.26	2.87	0	0	45.2	1.84	2.15	0.04	0.27	11.44
MOL000125	(-)-alpha-Pinene	136.26	2.87	0	0	46.25	1.85	2.3	0.05	0.25	11.42
MOL000126	(-)-nopinene	136.26	2.93	0	0	44.84	1.8	2.12	0.05	0.27	11.32
MOL000019	D-Camphene	136.26	2.93	0	0	34.98	1.81	2.19	0.04	0	11.29
MOL004714	(1R,4S)-7,7-dimethyl-2-methylenenorbornane	136.26	2.93	0	0	41.06	1.8	2.13	0.04	0.26	11.22
MOL004582	Methyl naphthalene	142.21	3.23	0	0	39.01	1.9	1.91	0.04	0.47	11.81
MOL000607	Dehydro-p-cymene	132.22	3.31	0	0	11.63	1.88	1.93	0.02	0.44
MOL004663	Vinylxylene	132.22	3.35	0	0	20.79	1.91	2.06	0.02	0.42
MOL004655	PHPH	154.22	3.35	0	0	29.79	1.9	1.89	0.04	0.47
MOL000023	Hemo-sol	136.26	3.5	0	0	39.84	1.83	2.12	0.02	0	11.68
MOL000234	L-Limonen	136.26	3.5	0	0	38.09	1.83	2.13	0.02	0.29	11.64
MOL004723	beta-Terpinene	136.26	3.5	0	0	42.29	1.85	2.12	0.02	0.29	11.21
MOL000117	Cymol	134.24	3.51	0	0	27.2	1.86	2.1	0.02	0.34
MOL004603	3-ETHYL-2-METHYL-1,3-HEXADIENE	124.25	3.62	0	0	45.42	1.85	2.14	0.01	0.29	11.81
MOL000201	p-Ocimene	136.26	3.63	0	0	15.06	1.85	1.99	0.02	0.39
MOL000197	Myrcene	136.26	3.69	0	0	24.96	1.84	1.98	0.02	0.37
MOL004589	Methylheptane	114.26	3.82	0	0	28.65	1.79	2.12	0.01	0.21
MOL002187	Amylbenzene	148.27	4.14	0	0	34.34	1.88	2.03	0.03	0.31	6.28
MOL001600	copaene	204.39	4.17	0	0	29.47	1.81	2.04	0.12	0.22
MOL002085	alpha-Cubebene	204.39	4.17	0	0	16.73	1.83	2.1	0.11	0.25
MOL004679	longifolene	204.39	4.18	0	0	39.49	1.83	2.08	0.11	0.23	11.2
MOL004720	β-cedrene	204.39	4.18	0	0	54.35	1.79	2.12	0.11	0.25	5.01
MOL004728	γ-patchoulene	204.39	4.18	0	0	54.63	1.81	2.24	0.11	0.25	12.23
MOL001179	(&#8722;)-Alloaromadendrene	204.39	4.22	0	0	54.04	1.81	2.07	0.1	0.23	12.06
MOL002335	beta-Gurjunene	204.39	4.22	0	0	51.36	1.81	2.07	0.1	0.26	12.07
MOL004599	3,3,5-trimethylheptane	142.32	4.28	0	0	47.49	1.8	2.1	0.02	0.25	10.76
MOL000937	58870_FLUKA	204.39	4.36	0	0	49.01	1.82	2.08	0.1	0.22	12.47
MOL003786	patchoulane	206.41	4.37	0	0	16.21	1.78	2.2	0.11	0.21
MOL000872	(6R)-2,6-dimethyloctane	142.32	4.53	0	0	18.15	1.79	2.06	0.01	0.22
MOL002029	()-Cuparene	202.37	4.72	0	0	38.26	1.88	2.15	0.07	0.3	-2.24
MOL000193	(Z)-caryophyllene	204.39	4.75	0	0	30.29	1.82	2.15	0.09	0.28	8
MOL002116	(1R,4S,5R)-4-isopropenyl-1,8-dimethylspiro[4.5]dec-8-ene	204.39	4.75	0	0	40.01	1.85	2.11	0.07	0.29	-0.49
MOL003587	Acoradiene	204.39	4.75	0	0	36.73	1.85	2.11	0.07	0.28	-0.84
MOL000036	beta-caryophyllene	204.39	4.75	0	0	29.7	1.83	2.07	0.09	0
MOL004715	(4aS,9aS)-2,9,9-trimethyl-5-methylene-4,4a,6,7,8,9a-hexahydro-3H-benzo[7]annulene	204.39	4.75	0	0	48.89	1.82	2.01	0.08	0.26	5.01
MOL004717	(3R,4aR,8aR)-3-isopropenyl-5,8a-dimethyl-2,3,4,4a,7,8-hexahydro-1H-naphthalene	204.39	4.75	0	0	23.86	1.84	2.05	0.08	0.27
MOL001606	BB_NC-0668	204.39	4.75	0	0	35.57	1.83	2.02	0.08	0.27	7.23
MOL006287	α-muurolene	204.39	4.75	0	0	15.64	1.84	2.11	0.08	0.25
MOL003573	calacorene	200.35	4.79	0	0	16.2	1.89	1.99	0.08	0
MOL001303	(1R,2R,4S)-2,4-diisopropenyl-1-methyl-1-vinylcyclohexane	204.39	4.79	0	0	5.58	1.85	2.11	0.06	0.34
MOL004724	γ-cadinene	204.39	4.8	0	0	23.4	1.84	2.05	0.08	0.26
MOL004727	(1R,4aR,8aS)-1-isopropyl-7-methyl-4-methylene-2,3,4a,5,6,8a-hexahydro-1H-naphthalene	204.39	4.8	0	0	21.35	1.84	2.1	0.08	0.27
MOL003937	Naphthalene, 1,2,3,4,4a,5,6,8a-octahydro-7-methyl-4-methylene-1-(1-methylethyl)-, (1alpha,4abeta,8aalpha)-	204.39	4.8	0	0	20.21	1.87	2.06	0.08	0.26
MOL000615	delta-amorphene	204.39	4.94	0	0	17.95	1.85	1.99	0.08	0.24
MOL000169	alpha-Guaiene	204.39	4.99	0	0	25.93	1.81	2.09	0.07	0.26
MOL007587	Azole	67.1	0.92	1	0	27.75	1.76	2.32	0	0.01
MOL011602	py	79.11	0.68	0	1	42.32	1.48	1.92	0.01	0.31	12.12
MOL003613	Silvan	82.11	1.08	0	1	44.65	1.69	2.07	0.01	0.06	4.36
MOL000873	CYH	98.16	1.17	0	1	74.99	1.21	1.77	0.01	0.22	11.11
MOL004588	(2R)-2-methylcyclopentan-1-one	98.16	1.18	0	1	60.04	1.21	1.66	0.01	0.27	11.19
MOL002484	Isovaleral	86.15	1.19	0	1	44.71	1.2	1.6	0	0.27	11.36
MOL003060	Hexadienal	96.14	1.39	0	1	38.55	1.25	1.57	0.01	0.42	11.68
MOL002379	PTL	86.15	1.4	0	1	59.53	1.21	1.52	0	0	11.32
MOL008672	ZINC00901303	86.15	1.4	0	1	54.16	1.24	1.67	0	0.28	11.36
MOL000714	Hyacinthin	120.16	1.52	0	1	38.65	1.31	1.58	0.02	0.43	-2.04
MOL001578	Hypnon	120.16	1.57	0	1	48.19	1.36	1.54	0.02	0.45	25.2
MOL000708	WLN: VHR	106.13	1.59	0	1	32.63	1.32	1.66	0.01	0.44	12.07
MOL000703	2-heptanone	114.21	1.79	0	1	46.56	1.31	1.57	0.01	0.25	10.58
MOL002675	Hexenal	98.16	1.83	0	1	46.01	1.29	1.66	0.01	0.31	11.37
MOL000711	2,4-Heptdienal	110.17	1.84	0	1	19.14	1.29	1.54	0.01	0.38
MOL000666	hexanal	100.18	1.85	0	1	55.71	1.25	1.52	0.01	0.23	10.96
MOL001273	80-57-9	150.24	1.94	0	1	50.63	1.27	1.59	0.06	0.34	11.56
MOL004604	Heptan-3-on	114.21	2	0	1	68.44	1.29	1.66	0.01	0.25	11
MOL000609	(1R,5S)-7,7-dimethyl-4-bicyclo[3.1.1]hept-3-enecarboxaldehyde	150.24	2.04	0	1	40.64	1.34	1.67	0.06	0.28	11.44
MOL003529	m-Methylacetophenone	134.19	2.06	0	1	40.63	1.39	1.44	0.02	0.43	24.94
MOL000122	1,8-cineole	154.28	2.15	0	1	39.73	1.57	2.06	0.05	0.24	11.29
MOL001223	(S)-2,2,3-Trimethylcyclopent-3-ene-1-acetaldehyde	152.26	2.19	0	1	45.18	1.32	1.71	0.03	0.31	11.43
MOL000713	(E)-oct-3-en-2-one	126.22	2.23	0	1	30.5	1.34	1.56	0.01	0.31	1.12
MOL004687	2-octanone	128.24	2.25	0	1	19.29	1.35	1.57	0.01	0.25
MOL000707	Heptenal	112.19	2.29	0	1	37.16	1.3	1.56	0.01	0.3	3.96
MOL001397	cis-Hept-2-enal	112.19	2.29	0	1	40.19	1.29	1.64	0.01	0.31	4.03
MOL010621	2,4-octadienal	124.2	2.3	0	1	21.67	1.34	1.6	0.01	0.36
MOL000705	WLN: VH6	114.21	2.31	0	1	19.59	1.29	1.49	0.01	0.23
MOL002365	(s)-carvone	150.24	2.36	0	1	47.43	1.34	1.62	0.03	0.33	11.8
MOL000271	l-carvone	150.24	2.36	0	1	49.47	1.35	1.65	0.03	0.33	11.75
MOL008661	Vinyl amyl ketone	126.22	2.49	0	1	19.82	1.38	1.54	0.01	0.31
MOL004656	(5R)-5-isopropyl-2-methyl-1-cyclohex-2-enone	152.26	2.56	0	1	35.17	1.35	1.69	0.03	0.29	11.52
MOL002375	(-)-isomenthone	154.28	2.6	0	1	61.19	1.36	1.78	0.03	0.24	10.86
MOL000715	l-Menthone	154.28	2.6	0	1	57.9	1.35	1.7	0.03	0.24	10.57
MOL004686	Nonenone	140.25	2.68	0	1	19.62	1.36	1.58	0.02	0.3
MOL000918	2-NONANONE	142.27	2.7	0	1	8.51	1.34	1.62	0.02	0.24
MOL001417	OCTENAL	126.22	2.74	0	1	19.41	1.34	1.59	0.01	0.28
MOL000721	Nonadienal	138.23	2.75	0	1	19.03	1.38	1.56	0.02	0.33
MOL001972	Pulegone	152.26	2.75	0	1	51.6	1.39	1.74	0.03	0.26	11.19
MOL000710	OYA	128.24	2.77	0	1	19.07	1.3	1.52	0.01	0.23
MOL000974	cuminal	148.22	2.78	0	1	38.29	1.39	1.61	0.03	0.36	1.94
MOL001210	(4S)-4-isopropylcyclohexene-1-carbaldehyde	152.26	2.86	0	1	40.36	1.36	1.69	0.03	0.28	1.98
MOL004685	(E)-non-2-en-4-one	140.25	2.89	0	1	37.78	1.35	1.55	0.02	0.28	6.81
MOL000668	PENTYLFURAN	138.23	3.12	0	1	54.59	1.72	1.94	0.02	0.1	-1.96
MOL002107	Valerophenone	162.25	3.15	0	1	42.58	1.46	1.53	0.03	0.35	19.74
MOL000127	Neral	152.26	3.19	0	1	19.48	1.36	1.51	0.02	0.34
MOL000716	trans-2-nonenal	140.25	3.2	0	1	19.18	1.37	1.59	0.02	0.27
MOL000723	trans-2,4-decadienal	152.26	3.21	0	1	51.03	1.4	1.49	0.02	0.32	7.44
MOL000116	Nonanal	142.27	3.22	0	1	40.28	1.31	1.5	0.02	0.21	6.35
MOL000601	O-Methylthymol	164.27	3.49	0	1	47.65	1.75	1.87	0.04	0.28	11.49
MOL004722	β-oplopenone	220.39	3.49	0	1	42.08	1.42	1.67	0.09	0.29	12.17
MOL004657	caryophyllene oxide	220.39	3.52	0	1	29.06	1.57	1.7	0.13	0.27
MOL000474	(-)-Epoxycaryophyllene	220.39	3.52	0	1	35.94	1.57	1.83	0.13	0	6.09
MOL004067	()-Nootkatone	218.37	3.61	0	1	33.04	1.36	1.51	0.1	0	4.39
MOL000924	Mnk	170.33	3.62	0	1	17.66	1.4	1.64	0.03	0.22
MOL000724	Geranylacetone	194.35	3.62	0	1	18.66	1.5	1.55	0.04	0.29
MOL011598	Nerylacetone	194.35	3.62	0	1	45.53	1.46	1.58	0.04	0.31	6.54
MOL000120	dec-2-enal	154.28	3.66	0	1	18.55	1.4	1.59	0.02	0.27
MOL003443	2-Decenal	154.28	3.66	0	1	18.56	1.38	1.67	0.02	0.28
MOL000121	Decanal	156.3	3.68	0	1	29.81	1.34	1.44	0.02	0.2
MOL004651	cis-2-Undecenal	168.31	4.11	0	1	47.07	1.39	1.66	0.03	0.26	7.22
MOL004585	2,4-Dodecadienal	180.32	4.12	0	1	17.79	1.46	1.57	0.03	0.29
MOL003839	(-)-Guaia-1(10),11-dien-15-al	218.37	4.16	0	1	29.71	1.48	1.58	0.09	0.27
MOL004602	(3R)-3-methylcyclotridecan-1-one	210.4	4.62	0	1	37.65	1.47	1.78	0.07	0.16	7.26
MOL003040	Amylol	88.17	1.43	1	1	76.16	1.02	1.14	0	0.2	11.03
MOL002998	IPH	94.12	1.56	1	1	36.05	1.5	1.86	0.01	0.44	12.07
MOL001121	19894-97-4	152.26	1.78	1	1	49.98	1.25	1.5	0.06	0.21	11.55
MOL000667	1-hexanol	102.2	1.88	1	1	22.04	1.08	1.21	0.01	0.19
MOL004670	cis-pinocampheol	154.28	1.95	1	1	53.92	1.19	1.5	0.06	0.24	11.36
MOL000018	(+/-)-Isoborneol	154.28	1.98	1	1	86.98	1.27	1.6	0.05	0	11.36
MOL000244	()-Borneol	154.28	1.98	1	1	81.8	1.22	1.47	0.05	0.24	11.36
MOL004654	2-HEPTENOL	114.21	2.03	1	1	26.46	1.11	1.23	0.01	0.22
MOL002830	PCR	108.15	2.05	1	1	51.99	1.56	1.88	0.01	0.41	11.87
MOL007553	(-)-beta-Fenchol	154.28	2.11	1	1	79.24	1.3	1.6	0.05	0.23	11.19
MOL002138	p-Cymen-8-ol	150.24	2.29	1	1	32.26	1.33	1.35	0.03	0.35	11.04
MOL003507	Heptanol	116.23	2.34	1	1	17.22	1.1	1.11	0.01	0.18
MOL004680	cis-p-2-Menthen-1-ol	154.28	2.36	1	1	35.3	1.22	1.43	0.03	0.26	10.66
MOL004616	7-Octen-4-ol	128.24	2.39	1	1	31.46	1.13	1.15	0.01	0.28	3.91
MOL002002	cis-Carveol	152.26	2.4	1	1	45.61	1.39	1.62	0.03	0.27	11.73
MOL004709	(+)-trans-Carveol	152.26	2.4	1	1	44.21	1.19	1.31	0.03	0.31	11.64
MOL000118	(L)-alpha-Terpineol	154.28	2.42	1	1	48.8	1.39	1.72	0.03	0.27	11.35
MOL000233	delta-Terpineol	154.28	2.47	1	1	55.11	1.28	1.44	0.03	0.28	10.97
MOL004586	trans,trans-nona-2,4-dienol	140.25	2.5	1	1	27.45	1.19	1.13	0.02	0.27
MOL000459	CHEBI:39932	128.24	2.53	1	1	32.79	1.12	1.23	0.01	0	5.71
MOL000709	(S)-Matsutake alcohol	128.24	2.53	1	1	40.11	1.19	1.35	0.01	0.28	5.62
MOL000922	(R)-p-Menth-1-en-4-ol	154.28	2.55	1	1	32.16	1.33	1.52	0.03	0.26	11.39
MOL000608	()-Terpinen-4-ol	154.28	2.55	1	1	81.41	1.36	1.66	0.03	0.25	10.81
MOL004671	ISOPULEGOL	154.28	2.58	1	1	50.72	1.24	1.42	0.03	0.26	11.05
MOL004607	ZINC03860615	130.26	2.65	1	1	26.21	1.23	1.39	0.01	0.23
MOL000198	(R)-linalool	154.28	2.74	1	1	39.8	1.33	1.36	0.02	0.32	6.48
MOL001285	octanol	130.26	2.8	1	1	21.06	1.16	1.23	0.01	0.17
MOL004658	cedrenol	220.39	2.92	1	1	108.56	1.3	1.47	0.12	0.25	7.48
MOL000123	geraniol	154.28	2.93	1	1	23.93	1.19	1.14	0.02	0.27
MOL004706	spathulenol	220.39	3.01	1	1	80.01	1.26	1.31	0.12	0.26	12.19
MOL002338	136458-42-9	220.39	3.01	1	1	80.86	1.42	1.62	0.12	0.26	12.34
MOL004677	ledol	222.41	3.2	1	1	82.78	1.32	1.55	0.12	0.22	12.11
MOL002042	thymol	150.24	3.24	1	1	41.47	1.6	1.68	0.03	0.33	11.33
MOL000259	o-Thymol	150.24	3.24	1	1	43.28	1.58	1.71	0.03	0.33	11.29
MOL004601	ZINC01716732	158.32	3.24	1	1	33.08	1.26	1.3	0.02	0.24	5.57
MOL003509	Nonanol	144.29	3.25	1	1	33.19	1.17	1.15	0.01	0.18	6.07
MOL004713	alpha-Eudesmol	222.41	3.67	1	1	25.02	1.31	1.29	0.1	0.25
MOL000032	beta-Eudesmol	222.41	3.72	1	1	26.09	1.32	1.38	0.1	0
MOL004707	tau-cadinol	222.41	3.78	1	1	36.51	1.31	1.42	0.09	0.23	7.84
MOL004708	δ-cadinol	222.41	3.78	1	1	14.03	1.33	1.45	0.09	0.23
MOL001283	C09704	222.41	4.56	1	1	29.56	1.37	1.34	0.06	0.31
MOL000247	(Z,Z)-farnesol	222.41	4.76	1	1	41.14	1.25	1.15	0.06	0.28	6.29
MOL003997	3-Furaldehyde	96.09	0.69	0	2	50.96	1.04	1.21	0.01	0.19	-3.08
MOL008653	Acetylfuran	110.12	0.97	0	2	49.63	1.09	1.29	0.01	0.14	17.67
MOL000172	Furol	96.09	0.99	0	2	34.35	1.08	1.51	0.01	0.2	4.53
MOL004119	5-METHYLFURFURAL	110.12	1.13	0	2	43.92	1.07	1.48	0.01	0.16	11.9
MOL004726	(5S)-5-propyloxolan-2-one	128.19	1.63	0	2	78.49	1.13	1.36	0.02	0.26	10.75
MOL000431	coumarin	146.15	1.9	0	2	29.17	1.2	1.3	0.04	0
MOL004662	Cyclohexylisocyanate	125.19	1.97	0	2	41.41	1.1	1.31	0.02	0.41	-2.88
MOL004627	Methyl hexoate	130.21	2.06	0	2	52.44	1.17	1.26	0.01	0.19	5.62
MOL004608	(5S)-5-butyloxolan-2-one	142.22	2.09	0	2	65.08	1.16	1.43	0.02	0.26	-0.76
MOL004581	[(1R,5S)-7,7-dimethyl-4-bicyclo[3.1.1]hept-3-enyl]methyl acetate	194.3	2.16	0	2	24.6	1.22	1.43	0.08	0.22
MOL000196	L-Bornyl acetate	196.32	2.35	0	2	65.52	1.29	1.59	0.08	0.23	6.94
MOL000207	Methyleugenol	178.25	2.81	0	2	73.36	1.47	1.41	0.04	0.27	2.92
MOL002201	cis-ligustilide	190.26	2.94	0	2	51.3	1.3	1.24	0.07	0.34	5.53
MOL004682	Methyl octylate	158.27	2.97	0	2	18.71	1.23	1.32	0.02	0.18
MOL004681	(6S)-6-pentyl-5,6-dihydropyran-2-one	168.26	2.98	0	2	21	1.22	1.41	0.03	0.26
MOL007934	2-Hexanoylfuran	166.24	3	0	2	56.2	1.3	1.45	0.03	0.18	12.95
MOL004725	(5S)-5-hexyloxolan-2-one	170.28	3	0	2	19.71	1.24	1.3	0.03	0.22
MOL002111	BdPh	188.24	3	0	2	42.44	1.32	1.27	0.07	0.39	5.64
MOL000128	NERYLACETATE	196.32	3.31	0	2	25.94	1.28	1.28	0.04	0.27
MOL004661	[(3R)-3,7-dimethyloct-6-enyl] acetate	198.34	3.43	0	2	45.54	1.34	1.39	0.04	0.27	5.58
MOL004610	gamma-Undecalactone	184.31	3.46	0	2	49.12	1.25	1.41	0.04	0.22	4.48
MOL004665	Ethyl geranate	196.32	3.74	0	2	64.07	1.41	1.43	0.04	0.29	7.16
MOL001386	Methyl laurate	214.39	4.79	0	2	21.75	1.32	1.24	0.05	0.15
MOL004480	acetic acid	60.06	-0.23	1	2	47.87	0.42	0.72	0	0.29	12.21
MOL006735	Furfuranol	98.11	0.62	1	2	48.27	0.82	0.91	0.01	0.13	4.26
MOL002885	WLN: QV4	102.15	1.35	1	2	70.74	0.78	1.09	0.01	0.28	11.3
MOL004629	PAC	136.16	1.47	1	2	72.35	0.84	0.97	0.02	0.43	-2.03
MOL002983	Guasol	124.15	1.55	1	2	51.6	1.28	1.48	0.02	0.32	11.92
MOL002046	hexanoic acid	116.18	1.81	1	2	73.08	0.8	0.93	0.01	0.27	10.81
MOL001752	EUG	150.19	2.1	1	2	38.39	1.36	1.35	0.03	0.36	11.57
MOL004587	Heptenoic acid	128.19	2.24	1	2	36.1	0.84	1	0.01	0.31	1.49
MOL004664	heptanoic acid	130.21	2.26	1	2	13.38	0.87	0.98	0.01	0.26
MOL000254	eugenol	164.22	2.55	1	2	56.24	1.35	1.32	0.04	0.32	0.92
MOL004688	Cumic acid	164.22	2.63	1	2	45.78	1.03	1.1	0.04	0.38	-3.13
MOL004592	2-Octenic acid	142.22	2.7	1	2	43.49	0.88	1	0.02	0.3	3.55
MOL000303	caprylic acid	144.24	2.72	1	2	16.4	0.9	1.02	0.02	0
MOL004619	8-NONENOIC ACID	156.25	2.78	1	2	52.31	0.94	1	0.02	0.3	4.54
MOL004591	Nonenoic acid	156.25	3.15	1	2	65.17	0.95	1.08	0.02	0.29	4.57
MOL003050	nonanoic acid	158.27	3.17	1	2	40.51	0.92	1.08	0.02	0.23	4.15
MOL002141	PLO	316.53	3.49	1	2	14.07	0.69	0.24	0.43	0.25
MOL000302	Undekansaeure	186.33	4.09	1	2	30.14	0.98	0.94	0.03	0	4.93
MOL000305	lauric acid	200.36	4.54	1	2	23.59	1.02	1.1	0.04	0
MOL004647	TDA	214.39	5	1	2	22.32	1.04	0.89	0.05	0.21
MOL004617	Ayapanin	176.18	1.88	0	3	41.55	0.97	0.84	0.06	0.3	1.66
MOL003590	angelicin	186.17	2.2	0	3	19.6	1.05	0.86	0.1	0.26
MOL004623	Encecalin	232.3	2.34	0	3	21.36	1.17	1	0.11	0.28
MOL004711	Veratryl alcohol	168.21	1.19	1	3	71.49	0.67	0.45	0.04	0.21	6.57
MOL002786	Apocynin	166.19	1.29	1	3	31.71	0.74	0.52	0.04	0.33	24.75
MOL000874	paeonol	166.19	1.29	1	3	28.79	0.93	0.84	0.04	0.32
MOL000635	vanillin	152.16	1.31	1	3	52	0.68	0.41	0.03	0.33	11.79
MOL005649	4-Methoxysalicyaldehyde	152.16	1.31	1	3	29.67	0.88	1.04	0.03	0.32
MOL004704	saikosaponin e_qt	456.78	4.8	2	3	17.62	0.65	-0.04	0.66	0.22
MOL001732	IFP	92.11	-1.41	3	3	72.87	-0.97	-2.63	0.01	0.2	11.45
MOL004710	DTR	204.25	1.25	4	3	75.63	0.29	0.05	0.08	0.29	-2.1
MOL004650	Acetovanillin	194.2	1.34	0	4	28.17	0.59	0.38	0.06	0.28
MOL005021	Mipax	194.2	1.54	0	4	57.4	0.64	0.63	0.06	0	5.56
MOL001999	scoparone	206.21	1.87	0	4	74.75	0.85	0.46	0.09	0.23	0.73
MOL004678	Limetin	206.21	1.87	0	4	36.63	0.88	0.47	0.09	0.22	1.33
MOL002095	DEP	222.26	2.24	0	4	52.19	0.72	0.57	0.07	0.38	5.37
MOL000057	DIBP	278.38	3.92	0	4	49.63	0.85	0.68	0.13	0	3.94
MOL000676	DBP	278.38	4.2	0	4	64.54	0.8	0.56	0.13	0.34	5.41
MOL004628	Octalupine	264.41	-0.07	1	4	47.82	0.48	0.3	0.28	0.17	4.17
MOL000040	Scopoletol	192.18	1.62	1	4	27.77	0.71	0.3	0.08	0
MOL004705	(3E,6S,7R)-3-butylidene-6,7-dihydroxy-4,5,6,7-tetrahydroisobenzofuran-1-one	224.28	1.32	2	4	34.34	-0.02	-0.19	0.1	0.3	4.2
MOL003837	esculetin	178.15	1.37	2	4	22.97	0.44	0.02	0.07	0.36
MOL004666	Ethyl protocatechuate	182.19	1.5	2	4	35.77	0.59	0.35	0.05	0.38	2.69
MOL002579	capsaicin	305.46	3.89	2	4	10.31	0.93	0.43	0.2	0.24
MOL001789	isoliquiritigenin	256.27	2.9	3	4	85.32	0.44	-0.41	0.15	0.46	17.66
MOL004594	3'-O-Acetylsaikosaponin D_qt	472.78	3.71	3	4	26.16	0.16	-0.68	0.63	0.21
MOL004633	Saikogenin F	472.78	3.71	3	4	25.88	0.09	-0.71	0.63	0.21
MOL004634	Saikogenin G	472.78	3.71	3	4	16.92	0.21	-0.55	0.63	0.21
MOL004660	chikusaikoside II_qt	472.78	3.71	3	4	17.48	0.15	-0.66	0.63	0.2
MOL004702	saikosaponin c_qt	472.78	3.71	3	4	30.5	0.03	-0.85	0.63	0.2	6.12
MOL004584	11α-methoxysaikosaponin f_qt	460.77	4.03	3	4	28.53	0.09	-0.42	0.75	0.22
MOL004643	Saikosaponin t_qt	488.83	4.49	3	4	16.69	0.26	-0.23	0.71	0.19
MOL004596	3',6'-O,O-diacetylsaikosaponin b2_qt	472.78	3.77	4	4	14.19	-0.09	-0.99	0.74	0.21
MOL004694	saikosaponin b1_qt	472.78	3.77	4	4	13.45	-0.1	-1.03	0.74	0.21
MOL004696	saikosaponin b2_qt	472.78	3.77	4	4	13.79	-0.15	-1.06	0.74	0.22
MOL004614	Fraxidin Methyl Ether	236.24	1.85	0	5	18.15	0.77	0.66	0.12	0.21
MOL004667	fraxetin	208.18	1.35	2	5	23.04	0.51	0.36	0.09	0.28
MOL004644	Sainfuran	286.3	3.38	2	5	79.91	0.9	0.23	0.23	0.22	8.58
MOL004624	Longikaurin A	348.48	1.16	3	5	47.72	0.08	0.09	0.53	0.27	1.71
MOL004631	7,8,4'-Trihydroxyisoflavone	270.25	2.07	3	5	20.67	0.45	-0.37	0.22	0.41
MOL000382	Arabinose,d	150.15	-2.17	4	5	1.87	-1.59	-3.98	0.02	0
MOL000420	XLS	150.15	-2.17	4	5	51.08	-1.27	-3.58	0.02	0	11.37
MOL004691	aldehydo-D-ribose	150.15	-2.17	4	5	40.76	-1.59	-4.17	0.02	0.3	11.26
MOL004690	RNS	164.18	-1.8	4	5	40.73	-1.3	-3.7	0.03	0.31	11.06
MOL004621	Adonitol	152.17	-2.43	5	5	17.61	-1.34	-3.48	0.02	0.24
MOL004712	xylitol	152.17	-2.43	5	5	27.37	-1.51	-3.8	0.02	0.21
MOL013187	Cubebin	356.4	3.19	1	6	57.13	0.47	-0.41	0.64	0.31	12.4
MOL002936	5,8-Dihydroxy-6,7-dimethoxyflavone	314.31	2.57	2	6	5.74	0.97	0.09	0.29	0.28
MOL000422	kaempferol	286.25	1.77	4	6	41.88	0.26	-0.55	0.24	0	14.74
MOL001731	Dextrin Corn	180.18	-2.51	5	6	50.38	-1.93	-4.47	0.04	0.27	11.12
MOL004668	GLB	180.18	-2.51	5	6	47.71	-1.89	-4.41	0.04	0.28	11
MOL004600	FLAVONE,3,5,7-TRIHYDROXY-3,4-DIMETHOXY	330.31	1.82	3	7	12.7	0.37	-0.5	0.33	0.31
MOL000354	isorhamnetin	316.28	1.76	4	7	49.6	0.31	-0.54	0.31	0.32	14.34
MOL000098	quercetin	302.25	1.5	5	7	46.43	0.05	-0.77	0.28	0.38	14.4
MOL000490	petunidin	317.29	1.65	5	7	30.05	0.16	-0.64	0.31	0	1.21
MOL004609	Areapillin	360.34	2.29	3	8	48.96	0.6	-0.29	0.41	0.16	16.52
MOL004646	Thymonin	360.34	2.29	3	8	1.97	0.65	-0.36	0.41	0.21
MOL004649	1-[(2R,3R,4S,5S)-3,4-dihydroxy-5-(hydroxymethyl)oxolan-2-yl]pyrimidine-2,4-dione	244.23	-2.45	4	8	17.85	-1.19	-1.69	0.11	0.29
MOL004620	Ara-Furan-A	267.28	-2.02	5	8	20.39	-1.65	-2.13	0.18	0.21
MOL004598	3,5,6,7-tetramethoxy-2-(3,4,5-trimethoxyphenyl)chromone	432.46	2.54	0	9	31.97	0.75	0.08	0.59	0.13	15.54
MOL013068	Oroxindin	459.41	0.21	4	11	7.07	-1.68	-2.15	0.77	0.04
Mol ID	Molecule Name	MW	AlogP	Hdon	Hacc	OB (%)	Caco-2	BBB	DL	FASA-	HL	Save
MOL004658	cedrenol	220.39	2.92	1	1	108.56	1.3	1.47	0.12	0.25	7.48
MOL000018	(+/-)-Isoborneol	154.28	1.98	1	1	86.98	1.27	1.6	0.05	0	11.36
MOL001789	isoliquiritigenin	256.27	2.9	3	4	85.32	0.44	-0.41	0.15	0.46	17.66
MOL004677	ledol	222.41	3.2	1	1	82.78	1.32	1.55	0.12	0.22	12.11
MOL000244	()-Borneol	154.28	1.98	1	1	81.8	1.22	1.47	0.05	0.24	11.36
MOL000608	()-Terpinen-4-ol	154.28	2.55	1	1	81.41	1.36	1.66	0.03	0.25	10.81
MOL002338	136458-42-9	220.39	3.01	1	1	80.86	1.42	1.62	0.12	0.26	12.34
MOL004706	spathulenol	220.39	3.01	1	1	80.01	1.26	1.31	0.12	0.26	12.19
MOL004644	Sainfuran	286.3	3.38	2	5	79.91	0.9	0.23	0.23	0.22	8.58
MOL007553	(-)-beta-Fenchol	154.28	2.11	1	1	79.24	1.3	1.6	0.05	0.23	11.19
MOL004726	(5S)-5-propyloxolan-2-one	128.19	1.63	0	2	78.49	1.13	1.36	0.02	0.26	10.75
MOL003040	Amylol	88.17	1.43	1	1	76.16	1.02	1.14	0	0.2	11.03
MOL004710	DTR	204.25	1.25	4	3	75.63	0.29	0.05	0.08	0.29	-2.1
MOL000873	CYH	98.16	1.17	0	1	74.99	1.21	1.77	0.01	0.22	11.11
MOL001999	scoparone	206.21	1.87	0	4	74.75	0.85	0.46	0.09	0.23	0.73
MOL000207	Methyleugenol	178.25	2.81	0	2	73.36	1.47	1.41	0.04	0.27	2.92
MOL002046	hexanoic acid	116.18	1.81	1	2	73.08	0.8	0.93	0.01	0.27	10.81
MOL001732	IFP	92.11	-1.41	3	3	72.87	-0.97	-2.63	0.01	0.2	11.45
MOL004629	PAC	136.16	1.47	1	2	72.35	0.84	0.97	0.02	0.43	-2.03
MOL004711	Veratryl alcohol	168.21	1.19	1	3	71.49	0.67	0.45	0.04	0.21	6.57
MOL002885	WLN: QV4	102.15	1.35	1	2	70.74	0.78	1.09	0.01	0.28	11.3
MOL004604	Heptan-3-on	114.21	2	0	1	68.44	1.29	1.66	0.01	0.25	11
MOL000196	L-Bornyl acetate	196.32	2.35	0	2	65.52	1.29	1.59	0.08	0.23	6.94
MOL004591	Nonenoic acid	156.25	3.15	1	2	65.17	0.95	1.08	0.02	0.29	4.57
MOL004608	(5S)-5-butyloxolan-2-one	142.22	2.09	0	2	65.08	1.16	1.43	0.02	0.26	-0.76
MOL000676	DBP	278.38	4.2	0	4	64.54	0.8	0.56	0.13	0.34	5.41
MOL004665	Ethyl geranate	196.32	3.74	0	2	64.07	1.41	1.43	0.04	0.29	7.16
MOL002375	(-)-isomenthone	154.28	2.6	0	1	61.19	1.36	1.78	0.03	0.24	10.86
MOL004588	(2R)-2-methylcyclopentan-1-one	98.16	1.18	0	1	60.04	1.21	1.66	0.01	0.27	11.19
MOL002379	PTL	86.15	1.4	0	1	59.53	1.21	1.52	0	0	11.32
MOL000715	l-Menthone	154.28	2.6	0	1	57.9	1.35	1.7	0.03	0.24	10.57
MOL005021	Mipax	194.2	1.54	0	4	57.4	0.64	0.63	0.06	0	5.56
MOL013187	Cubebin	356.4	3.19	1	6	57.13	0.47	-0.41	0.64	0.31	12.4
MOL000254	eugenol	164.22	2.55	1	2	56.24	1.35	1.32	0.04	0.32	0.92
MOL007934	2-Hexanoylfuran	166.24	3	0	2	56.2	1.3	1.45	0.03	0.18	12.95
MOL000666	hexanal	100.18	1.85	0	1	55.71	1.25	1.52	0.01	0.23	10.96
MOL000233	delta-Terpineol	154.28	2.47	1	1	55.11	1.28	1.44	0.03	0.28	10.97
MOL004728	γ-patchoulene	204.39	4.18	0	0	54.63	1.81	2.24	0.11	0.25	12.23
MOL000668	PENTYLFURAN	138.23	3.12	0	1	54.59	1.72	1.94	0.02	0.1	-1.96
MOL004720	β-cedrene	204.39	4.18	0	0	54.35	1.79	2.12	0.11	0.25	5.01
MOL008672	ZINC00901303	86.15	1.4	0	1	54.16	1.24	1.67	0	0.28	11.36
MOL001179	(&#8722;)-Alloaromadendrene	204.39	4.22	0	0	54.04	1.81	2.07	0.1	0.23	12.06
MOL004670	cis-pinocampheol	154.28	1.95	1	1	53.92	1.19	1.5	0.06	0.24	11.36
MOL004627	Methyl hexoate	130.21	2.06	0	2	52.44	1.17	1.26	0.01	0.19	5.62
MOL004619	8-NONENOIC ACID	156.25	2.78	1	2	52.31	0.94	1	0.02	0.3	4.54
MOL002095	DEP	222.26	2.24	0	4	52.19	0.72	0.57	0.07	0.38	5.37
MOL000635	vanillin	152.16	1.31	1	3	52	0.68	0.41	0.03	0.33	11.79
MOL002830	PCR	108.15	2.05	1	1	51.99	1.56	1.88	0.01	0.41	11.87
MOL001972	Pulegone	152.26	2.75	0	1	51.6	1.39	1.74	0.03	0.26	11.19
MOL002983	Guasol	124.15	1.55	1	2	51.6	1.28	1.48	0.02	0.32	11.92
MOL002335	beta-Gurjunene	204.39	4.22	0	0	51.36	1.81	2.07	0.1	0.26	12.07
MOL002201	cis-ligustilide	190.26	2.94	0	2	51.3	1.3	1.24	0.07	0.34	5.53
MOL000420	XLS	150.15	-2.17	4	5	51.08	-1.27	-3.58	0.02	0	11.37
MOL000723	trans-2,4-decadienal	152.26	3.21	0	1	51.03	1.4	1.49	0.02	0.32	7.44
MOL003997	3-Furaldehyde	96.09	0.69	0	2	50.96	1.04	1.21	0.01	0.19	-3.08
MOL004671	ISOPULEGOL	154.28	2.58	1	1	50.72	1.24	1.42	0.03	0.26	11.05
MOL001273	80-57-9	150.24	1.94	0	1	50.63	1.27	1.59	0.06	0.34	11.56
MOL001731	Dextrin Corn	180.18	-2.51	5	6	50.38	-1.93	-4.47	0.04	0.27	11.12
MOL001121	19894-97-4	152.26	1.78	1	1	49.98	1.25	1.5	0.06	0.21	11.55
MOL008653	Acetylfuran	110.12	0.97	0	2	49.63	1.09	1.29	0.01	0.14	17.67
MOL000057	DIBP	278.38	3.92	0	4	49.63	0.85	0.68	0.13	0	3.94
MOL000354	isorhamnetin	316.28	1.76	4	7	49.6	0.31	-0.54	0.31	0.32	14.34
MOL000271	l-carvone	150.24	2.36	0	1	49.47	1.35	1.65	0.03	0.33	11.75
MOL004610	gamma-Undecalactone	184.31	3.46	0	2	49.12	1.25	1.41	0.04	0.22	4.48
MOL000937	58870_FLUKA	204.39	4.36	0	0	49.01	1.82	2.08	0.1	0.22	12.47
MOL004609	Areapillin	360.34	2.29	3	8	48.96	0.6	-0.29	0.41	0.16	16.52
MOL004715	(4aS,9aS)-2,9,9-trimethyl-5-methylene-4,4a,6,7,8,9a-hexahydro-3H-benzo[7]annulene	204.39	4.75	0	0	48.89	1.82	2.01	0.08	0.26	5.01
MOL000118	(L)-alpha-Terpineol	154.28	2.42	1	1	48.8	1.39	1.72	0.03	0.27	11.35
MOL006735	Furfuranol	98.11	0.62	1	2	48.27	0.82	0.91	0.01	0.13	4.26
MOL001578	Hypnon	120.16	1.57	0	1	48.19	1.36	1.54	0.02	0.45	25.2
MOL004480	acetic acid	60.06	-0.23	1	2	47.87	0.42	0.72	0	0.29	12.21
MOL004628	Octalupine	264.41	-0.07	1	4	47.82	0.48	0.3	0.28	0.17	4.17
MOL004624	Longikaurin A	348.48	1.16	3	5	47.72	0.08	0.09	0.53	0.27	1.71
MOL004668	GLB	180.18	-2.51	5	6	47.71	-1.89	-4.41	0.04	0.28	11
MOL000601	O-Methylthymol	164.27	3.49	0	1	47.65	1.75	1.87	0.04	0.28	11.49
MOL004599	3,3,5-trimethylheptane	142.32	4.28	0	0	47.49	1.8	2.1	0.02	0.25	10.76
MOL002365	(s)-carvone	150.24	2.36	0	1	47.43	1.34	1.62	0.03	0.33	11.8
MOL004651	cis-2-Undecenal	168.31	4.11	0	1	47.07	1.39	1.66	0.03	0.26	7.22
MOL000703	2-heptanone	114.21	1.79	0	1	46.56	1.31	1.57	0.01	0.25	10.58
MOL001109	β-thujene	136.26	2.68	0	0	46.44	1.82	2.19	0.04	0.29	11.53
MOL000098	quercetin	302.25	1.5	5	7	46.43	0.05	-0.77	0.28	0.38	14.4
MOL000125	(-)-alpha-Pinene	136.26	2.87	0	0	46.25	1.85	2.3	0.05	0.25	11.42
MOL002675	Hexenal	98.16	1.83	0	1	46.01	1.29	1.66	0.01	0.31	11.37
MOL004688	Cumic acid	164.22	2.63	1	2	45.78	1.03	1.1	0.04	0.38	-3.13
MOL002002	cis-Carveol	152.26	2.4	1	1	45.61	1.39	1.62	0.03	0.27	11.73
MOL004661	[(3R)-3,7-dimethyloct-6-enyl] acetate	198.34	3.43	0	2	45.54	1.34	1.39	0.04	0.27	5.58
MOL011598	Nerylacetone	194.35	3.62	0	1	45.53	1.46	1.58	0.04	0.31	6.54
MOL004603	3-ETHYL-2-METHYL-1,3-HEXADIENE	124.25	3.62	0	0	45.42	1.85	2.14	0.01	0.29	11.81
MOL000270	CHEBI:7	136.26	2.87	0	0	45.2	1.84	2.15	0.04	0.27	11.44
MOL001223	(S)-2,2,3-Trimethylcyclopent-3-ene-1-acetaldehyde	152.26	2.19	0	1	45.18	1.32	1.71	0.03	0.31	11.43
MOL000126	(-)-nopinene	136.26	2.93	0	0	44.84	1.8	2.12	0.05	0.27	11.32
MOL002484	Isovaleral	86.15	1.19	0	1	44.71	1.2	1.6	0	0.27	11.36
MOL003613	Silvan	82.11	1.08	0	1	44.65	1.69	2.07	0.01	0.06	4.36
MOL004709	(+)-trans-Carveol	152.26	2.4	1	1	44.21	1.19	1.31	0.03	0.31	11.64
MOL004119	5-METHYLFURFURAL	110.12	1.13	0	2	43.92	1.07	1.48	0.01	0.16	11.9
MOL004592	2-Octenic acid	142.22	2.7	1	2	43.49	0.88	1	0.02	0.3	3.55
MOL000259	o-Thymol	150.24	3.24	1	1	43.28	1.58	1.71	0.03	0.33	11.29
MOL004716	(1S,4R)-2,3-dimethylbicyclo[2.2.1]hept-2-ene	122.23	2.86	0	0	43.09	1.84	2.26	0.03	0.25	11.4
MOL002107	Valerophenone	162.25	3.15	0	1	42.58	1.46	1.53	0.03	0.35	19.74
MOL002111	BdPh	188.24	3	0	2	42.44	1.32	1.27	0.07	0.39	5.64
MOL011602	py	79.11	0.68	0	1	42.32	1.48	1.92	0.01	0.31	12.12
MOL004723	beta-Terpinene	136.26	3.5	0	0	42.29	1.85	2.12	0.02	0.29	11.21
MOL004722	β-oplopenone	220.39	3.49	0	1	42.08	1.42	1.67	0.09	0.29	12.17
MOL000422	kaempferol	286.25	1.77	4	6	41.88	0.26	-0.55	0.24	0	14.74
MOL004617	Ayapanin	176.18	1.88	0	3	41.55	0.97	0.84	0.06	0.3	1.66
MOL002042	thymol	150.24	3.24	1	1	41.47	1.6	1.68	0.03	0.33	11.33
MOL004662	Cyclohexylisocyanate	125.19	1.97	0	2	41.41	1.1	1.31	0.02	0.41	-2.88
MOL000247	(Z,Z)-farnesol	222.41	4.76	1	1	41.14	1.25	1.15	0.06	0.28	6.29
MOL004714	(1R,4S)-7,7-dimethyl-2-methylenenorbornane	136.26	2.93	0	0	41.06	1.8	2.13	0.04	0.26	11.22
MOL004691	aldehydo-D-ribose	150.15	-2.17	4	5	40.76	-1.59	-4.17	0.02	0.3	11.26
MOL004690	RNS	164.18	-1.8	4	5	40.73	-1.3	-3.7	0.03	0.31	11.06
MOL000609	(1R,5S)-7,7-dimethyl-4-bicyclo[3.1.1]hept-3-enecarboxaldehyde	150.24	2.04	0	1	40.64	1.34	1.67	0.06	0.28	11.44
MOL003529	m-Methylacetophenone	134.19	2.06	0	1	40.63	1.39	1.44	0.02	0.43	24.94
MOL003050	nonanoic acid	158.27	3.17	1	2	40.51	0.92	1.08	0.02	0.23	4.15
MOL001210	(4S)-4-isopropylcyclohexene-1-carbaldehyde	152.26	2.86	0	1	40.36	1.36	1.69	0.03	0.28	1.98
MOL000116	Nonanal	142.27	3.22	0	1	40.28	1.31	1.5	0.02	0.21	6.35
MOL001397	cis-Hept-2-enal	112.19	2.29	0	1	40.19	1.29	1.64	0.01	0.31	4.03
MOL000709	(S)-Matsutake alcohol	128.24	2.53	1	1	40.11	1.19	1.35	0.01	0.28	5.62
MOL002116	(1R,4S,5R)-4-isopropenyl-1,8-dimethylspiro[4.5]dec-8-ene	204.39	4.75	0	0	40.01	1.85	2.11	0.07	0.29	-0.49
MOL000023	Hemo-sol	136.26	3.5	0	0	39.84	1.83	2.12	0.02	0	11.68
MOL000198	(R)-linalool	154.28	2.74	1	1	39.8	1.33	1.36	0.02	0.32	6.48
MOL000122	1,8-cineole	154.28	2.15	0	1	39.73	1.57	2.06	0.05	0.24	11.29
MOL004679	longifolene	204.39	4.18	0	0	39.49	1.83	2.08	0.11	0.23	11.2
MOL004721	β-fenchene	136.26	2.63	0	0	39.16	1.8	2.22	0.04	0.25	11.13
MOL004582	Methyl naphthalene	142.21	3.23	0	0	39.01	1.9	1.91	0.04	0.47	11.81
MOL000714	Hyacinthin	120.16	1.52	0	1	38.65	1.31	1.58	0.02	0.43	-2.04
MOL003060	Hexadienal	96.14	1.39	0	1	38.55	1.25	1.57	0.01	0.42	11.68
MOL001752	EUG	150.19	2.1	1	2	38.39	1.36	1.35	0.03	0.36	11.57
MOL000974	cuminal	148.22	2.78	0	1	38.29	1.39	1.61	0.03	0.36	1.94
MOL002029	()-Cuparene	202.37	4.72	0	0	38.26	1.88	2.15	0.07	0.3	-2.24
MOL000234	L-Limonen	136.26	3.5	0	0	38.09	1.83	2.13	0.02	0.29	11.64
MOL004685	(E)-non-2-en-4-one	140.25	2.89	0	1	37.78	1.35	1.55	0.02	0.28	6.81
MOL004602	(3R)-3-methylcyclotridecan-1-one	210.4	4.62	0	1	37.65	1.47	1.78	0.07	0.16	7.26
MOL000707	Heptenal	112.19	2.29	0	1	37.16	1.3	1.56	0.01	0.3	3.96
MOL003587	Acoradiene	204.39	4.75	0	0	36.73	1.85	2.11	0.07	0.28	-0.84
MOL004678	Limetin	206.21	1.87	0	4	36.63	0.88	0.47	0.09	0.22	1.33
MOL004707	tau-cadinol	222.41	3.78	1	1	36.51	1.31	1.42	0.09	0.23	7.84
MOL004587	Heptenoic acid	128.19	2.24	1	2	36.1	0.84	1	0.01	0.31	1.49
MOL002998	IPH	94.12	1.56	1	1	36.05	1.5	1.86	0.01	0.44	12.07
MOL000474	(-)-Epoxycaryophyllene	220.39	3.52	0	1	35.94	1.57	1.83	0.13	0	6.09
MOL004666	Ethyl protocatechuate	182.19	1.5	2	4	35.77	0.59	0.35	0.05	0.38	2.69
MOL001606	BB_NC-0668	204.39	4.75	0	0	35.57	1.83	2.02	0.08	0.27	7.23
MOL004680	cis-p-2-Menthen-1-ol	154.28	2.36	1	1	35.3	1.22	1.43	0.03	0.26	10.66
MOL004656	(5R)-5-isopropyl-2-methyl-1-cyclohex-2-enone	152.26	2.56	0	1	35.17	1.35	1.69	0.03	0.29	11.52
MOL000019	D-Camphene	136.26	2.93	0	0	34.98	1.81	2.19	0.04	0	11.29
MOL000172	Furol	96.09	0.99	0	2	34.35	1.08	1.51	0.01	0.2	4.53
MOL002187	Amylbenzene	148.27	4.14	0	0	34.34	1.88	2.03	0.03	0.31	6.28
MOL004705	(3E,6S,7R)-3-butylidene-6,7-dihydroxy-4,5,6,7-tetrahydroisobenzofuran-1-one	224.28	1.32	2	4	34.34	-0.02	-0.19	0.1	0.3	4.2
MOL003509	Nonanol	144.29	3.25	1	1	33.19	1.17	1.15	0.01	0.18	6.07
MOL004601	ZINC01716732	158.32	3.24	1	1	33.08	1.26	1.3	0.02	0.24	5.57
MOL004067	()-Nootkatone	218.37	3.61	0	1	33.04	1.36	1.51	0.1	0	4.39
MOL000459	CHEBI:39932	128.24	2.53	1	1	32.79	1.12	1.23	0.01	0	5.71
MOL000708	WLN: VHR	106.13	1.59	0	1	32.63	1.32	1.66	0.01	0.44	12.07
MOL002138	p-Cymen-8-ol	150.24	2.29	1	1	32.26	1.33	1.35	0.03	0.35	11.04
MOL000922	(R)-p-Menth-1-en-4-ol	154.28	2.55	1	1	32.16	1.33	1.52	0.03	0.26	11.39
MOL004598	3,5,6,7-tetramethoxy-2-(3,4,5-trimethoxyphenyl)chromone	432.46	2.54	0	9	31.97	0.75	0.08	0.59	0.13	15.54
MOL002786	Apocynin	166.19	1.29	1	3	31.71	0.74	0.52	0.04	0.33	24.75
MOL004616	7-Octen-4-ol	128.24	2.39	1	1	31.46	1.13	1.15	0.01	0.28	3.91
MOL000713	(E)-oct-3-en-2-one	126.22	2.23	0	1	30.5	1.34	1.56	0.01	0.31	1.12
MOL004702	saikosaponin c_qt	472.78	3.71	3	4	30.5	0.03	-0.85	0.63	0.2	6.12
MOL000193	(Z)-caryophyllene	204.39	4.75	0	0	30.29	1.82	2.15	0.09	0.28	8
MOL000302	Undekansaeure	186.33	4.09	1	2	30.14	0.98	0.94	0.03	0	4.93
MOL000490	petunidin	317.29	1.65	5	7	30.05	0.16	-0.64	0.31	0	1.21
MOL000121	Decanal	156.3	3.68	0	1	29.81	1.34	1.44	0.02	0.2
MOL004655	PHPH	154.22	3.35	0	0	29.79	1.9	1.89	0.04	0.47
MOL003839	(-)-Guaia-1(10),11-dien-15-al	218.37	4.16	0	1	29.71	1.48	1.58	0.09	0.27
MOL000036	beta-caryophyllene	204.39	4.75	0	0	29.7	1.83	2.07	0.09	0
MOL005649	4-Methoxysalicyaldehyde	152.16	1.31	1	3	29.67	0.88	1.04	0.03	0.32
MOL001283	C09704	222.41	4.56	1	1	29.56	1.37	1.34	0.06	0.31
MOL001600	copaene	204.39	4.17	0	0	29.47	1.81	2.04	0.12	0.22
MOL000431	coumarin	146.15	1.9	0	2	29.17	1.2	1.3	0.04	0
MOL004657	caryophyllene oxide	220.39	3.52	0	1	29.06	1.57	1.7	0.13	0.27
MOL000874	paeonol	166.19	1.29	1	3	28.79	0.93	0.84	0.04	0.32
MOL004589	Methylheptane	114.26	3.82	0	0	28.65	1.79	2.12	0.01	0.21
MOL004584	11α-methoxysaikosaponin f_qt	460.77	4.03	3	4	28.53	0.09	-0.42	0.75	0.22
MOL004650	Acetovanillin	194.2	1.34	0	4	28.17	0.59	0.38	0.06	0.28
MOL000040	Scopoletol	192.18	1.62	1	4	27.77	0.71	0.3	0.08	0
MOL007587	Azole	67.1	0.92	1	0	27.75	1.76	2.32	0	0.01
MOL003493	naphthalene	128.18	2.74	0	0	27.55	1.87	1.92	0.03	0.49
MOL004586	trans,trans-nona-2,4-dienol	140.25	2.5	1	1	27.45	1.19	1.13	0.02	0.27
MOL004712	xylitol	152.17	-2.43	5	5	27.37	-1.51	-3.8	0.02	0.21
MOL000117	Cymol	134.24	3.51	0	0	27.2	1.86	2.1	0.02	0.34
MOL004654	2-HEPTENOL	114.21	2.03	1	1	26.46	1.11	1.23	0.01	0.22
MOL004607	ZINC03860615	130.26	2.65	1	1	26.21	1.23	1.39	0.01	0.23
MOL004594	3'-O-Acetylsaikosaponin D_qt	472.78	3.71	3	4	26.16	0.16	-0.68	0.63	0.21
MOL000032	beta-Eudesmol	222.41	3.72	1	1	26.09	1.32	1.38	0.1	0
MOL000128	NERYLACETATE	196.32	3.31	0	2	25.94	1.28	1.28	0.04	0.27
MOL000169	alpha-Guaiene	204.39	4.99	0	0	25.93	1.81	2.09	0.07	0.26
MOL004633	Saikogenin F	472.78	3.71	3	4	25.88	0.09	-0.71	0.63	0.21
MOL004713	alpha-Eudesmol	222.41	3.67	1	1	25.02	1.31	1.29	0.1	0.25
MOL000197	Myrcene	136.26	3.69	0	0	24.96	1.84	1.98	0.02	0.37
MOL004581	[(1R,5S)-7,7-dimethyl-4-bicyclo[3.1.1]hept-3-enyl]methyl acetate	194.3	2.16	0	2	24.6	1.22	1.43	0.08	0.22
MOL000123	geraniol	154.28	2.93	1	1	23.93	1.19	1.14	0.02	0.27
MOL004717	(3R,4aR,8aR)-3-isopropenyl-5,8a-dimethyl-2,3,4,4a,7,8-hexahydro-1H-naphthalene	204.39	4.75	0	0	23.86	1.84	2.05	0.08	0.27
MOL000305	lauric acid	200.36	4.54	1	2	23.59	1.02	1.1	0.04	0
MOL004724	γ-cadinene	204.39	4.8	0	0	23.4	1.84	2.05	0.08	0.26
MOL004667	fraxetin	208.18	1.35	2	5	23.04	0.51	0.36	0.09	0.28
MOL003837	esculetin	178.15	1.37	2	4	22.97	0.44	0.02	0.07	0.36
MOL004647	TDA	214.39	5	1	2	22.32	1.04	0.89	0.05	0.21
MOL000667	1-hexanol	102.2	1.88	1	1	22.04	1.08	1.21	0.01	0.19
MOL001386	Methyl laurate	214.39	4.79	0	2	21.75	1.32	1.24	0.05	0.15
MOL010621	2,4-octadienal	124.2	2.3	0	1	21.67	1.34	1.6	0.01	0.36
MOL004623	Encecalin	232.3	2.34	0	3	21.36	1.17	1	0.11	0.28
MOL004727	(1R,4aR,8aS)-1-isopropyl-7-methyl-4-methylene-2,3,4a,5,6,8a-hexahydro-1H-naphthalene	204.39	4.8	0	0	21.35	1.84	2.1	0.08	0.27
MOL001285	octanol	130.26	2.8	1	1	21.06	1.16	1.23	0.01	0.17
MOL004681	(6S)-6-pentyl-5,6-dihydropyran-2-one	168.26	2.98	0	2	21	1.22	1.41	0.03	0.26
MOL004663	Vinylxylene	132.22	3.35	0	0	20.79	1.91	2.06	0.02	0.42
MOL004631	7,8,4'-Trihydroxyisoflavone	270.25	2.07	3	5	20.67	0.45	-0.37	0.22	0.41
MOL004620	Ara-Furan-A	267.28	-2.02	5	8	20.39	-1.65	-2.13	0.18	0.21
MOL003937	Naphthalene, 1,2,3,4,4a,5,6,8a-octahydro-7-methyl-4-methylene-1-(1-methylethyl)-, (1alpha,4abeta,8aalpha)-	204.39	4.8	0	0	20.21	1.87	2.06	0.08	0.26
MOL008661	Vinyl amyl ketone	126.22	2.49	0	1	19.82	1.38	1.54	0.01	0.31
MOL004725	(5S)-5-hexyloxolan-2-one	170.28	3	0	2	19.71	1.24	1.3	0.03	0.22
MOL004686	Nonenone	140.25	2.68	0	1	19.62	1.36	1.58	0.02	0.3
MOL003590	angelicin	186.17	2.2	0	3	19.6	1.05	0.86	0.1	0.26
MOL000705	WLN: VH6	114.21	2.31	0	1	19.59	1.29	1.49	0.01	0.23
MOL000127	Neral	152.26	3.19	0	1	19.48	1.36	1.51	0.02	0.34
MOL001417	OCTENAL	126.22	2.74	0	1	19.41	1.34	1.59	0.01	0.28
MOL004687	2-octanone	128.24	2.25	0	1	19.29	1.35	1.57	0.01	0.25
MOL000716	trans-2-nonenal	140.25	3.2	0	1	19.18	1.37	1.59	0.02	0.27
MOL000711	2,4-Heptdienal	110.17	1.84	0	1	19.14	1.29	1.54	0.01	0.38
MOL000710	OYA	128.24	2.77	0	1	19.07	1.3	1.52	0.01	0.23
MOL000721	Nonadienal	138.23	2.75	0	1	19.03	1.38	1.56	0.02	0.33
MOL004682	Methyl octylate	158.27	2.97	0	2	18.71	1.23	1.32	0.02	0.18
MOL000724	Geranylacetone	194.35	3.62	0	1	18.66	1.5	1.55	0.04	0.29
MOL003443	2-Decenal	154.28	3.66	0	1	18.56	1.38	1.67	0.02	0.28
MOL000120	dec-2-enal	154.28	3.66	0	1	18.55	1.4	1.59	0.02	0.27
MOL000872	(6R)-2,6-dimethyloctane	142.32	4.53	0	0	18.15	1.79	2.06	0.01	0.22
MOL004614	Fraxidin Methyl Ether	236.24	1.85	0	5	18.15	0.77	0.66	0.12	0.21
MOL000615	delta-amorphene	204.39	4.94	0	0	17.95	1.85	1.99	0.08	0.24
MOL004649	1-[(2R,3R,4S,5S)-3,4-dihydroxy-5-(hydroxymethyl)oxolan-2-yl]pyrimidine-2,4-dione	244.23	-2.45	4	8	17.85	-1.19	-1.69	0.11	0.29
MOL004585	2,4-Dodecadienal	180.32	4.12	0	1	17.79	1.46	1.57	0.03	0.29
MOL000924	Mnk	170.33	3.62	0	1	17.66	1.4	1.64	0.03	0.22
MOL004704	saikosaponin e_qt	456.78	4.8	2	3	17.62	0.65	-0.04	0.66	0.22
MOL004621	Adonitol	152.17	-2.43	5	5	17.61	-1.34	-3.48	0.02	0.24
MOL004660	chikusaikoside II_qt	472.78	3.71	3	4	17.48	0.15	-0.66	0.63	0.2
MOL003507	Heptanol	116.23	2.34	1	1	17.22	1.1	1.11	0.01	0.18
MOL004634	Saikogenin G	472.78	3.71	3	4	16.92	0.21	-0.55	0.63	0.21
MOL002085	alpha-Cubebene	204.39	4.17	0	0	16.73	1.83	2.1	0.11	0.25
MOL004643	Saikosaponin t_qt	488.83	4.49	3	4	16.69	0.26	-0.23	0.71	0.19
MOL000303	caprylic acid	144.24	2.72	1	2	16.4	0.9	1.02	0.02	0
MOL003786	patchoulane	206.41	4.37	0	0	16.21	1.78	2.2	0.11	0.21
MOL003573	calacorene	200.35	4.79	0	0	16.2	1.89	1.99	0.08	0
MOL006287	α-muurolene	204.39	4.75	0	0	15.64	1.84	2.11	0.08	0.25
MOL000201	p-Ocimene	136.26	3.63	0	0	15.06	1.85	1.99	0.02	0.39
MOL004596	3',6'-O,O-diacetylsaikosaponin b2_qt	472.78	3.77	4	4	14.19	-0.09	-0.99	0.74	0.21
MOL002141	PLO	316.53	3.49	1	2	14.07	0.69	0.24	0.43	0.25
MOL004708	δ-cadinol	222.41	3.78	1	1	14.03	1.33	1.45	0.09	0.23
MOL004696	saikosaponin b2_qt	472.78	3.77	4	4	13.79	-0.15	-1.06	0.74	0.22
MOL004694	saikosaponin b1_qt	472.78	3.77	4	4	13.45	-0.1	-1.03	0.74	0.21
MOL004664	heptanoic acid	130.21	2.26	1	2	13.38	0.87	0.98	0.01	0.26
MOL004600	FLAVONE,3,5,7-TRIHYDROXY-3,4-DIMETHOXY	330.31	1.82	3	7	12.7	0.37	-0.5	0.33	0.31
MOL000607	Dehydro-p-cymene	132.22	3.31	0	0	11.63	1.88	1.93	0.02	0.44
MOL002579	capsaicin	305.46	3.89	2	4	10.31	0.93	0.43	0.2	0.24
MOL000918	2-NONANONE	142.27	2.7	0	1	8.51	1.34	1.62	0.02	0.24
MOL002936	5,8-Dihydroxy-6,7-dimethoxyflavone	314.31	2.57	2	6	5.74	0.97	0.09	0.29	0.28
MOL001303	(1R,2R,4S)-2,4-diisopropenyl-1-methyl-1-vinylcyclohexane	204.39	4.79	0	0	5.58	1.85	2.11	0.06	0.34
MOL004646	Thymonin	360.34	2.29	3	8	1.97	0.65	-0.36	0.41	0.21
MOL000382	Arabinose,d	150.15	-2.17	4	5	1.87	-1.59	-3.98	0.02	0
Mol ID	Molecule Name	MW	AlogP	Hdon	Hacc	OB (%)	Caco-2	BBB	DL	FASA-	HL	Save
MOL013187	Cubebin	356.4	3.19	1	6	57.13	0.47	-0.41	0.64	0.31	12.4
MOL004702	saikosaponin c_qt	472.78	3.71	3	4	30.5	0.03	-0.85	0.63	0.2	6.12
MOL004598	3,5,6,7-tetramethoxy-2-(3,4,5-trimethoxyphenyl)chromone	432.46	2.54	0	9	31.97	0.75	0.08	0.59	0.13	15.54
MOL004624	Longikaurin A	348.48	1.16	3	5	47.72	0.08	0.09	0.53	0.27	1.71
MOL004609	Areapillin	360.34	2.29	3	8	48.96	0.6	-0.29	0.41	0.16	16.52
MOL000354	isorhamnetin	316.28	1.76	4	7	49.6	0.31	-0.54	0.31	0.32	14.34
MOL000490	petunidin	317.29	1.65	5	7	30.05	0.16	-0.64	0.31	0	1.21
MOL004628	Octalupine	264.41	-0.07	1	4	47.82	0.48	0.3	0.28	0.17	4.17
MOL000098	quercetin	302.25	1.5	5	7	46.43	0.05	-0.77	0.28	0.38	14.4
MOL000422	kaempferol	286.25	1.77	4	6	41.88	0.26	-0.55	0.24	0	14.74
MOL004644	Sainfuran	286.3	3.38	2	5	79.91	0.9	0.23	0.23	0.22	8.58
MOL001789	isoliquiritigenin	256.27	2.9	3	4	85.32	0.44	-0.41	0.15	0.46	17.66
MOL000676	DBP	278.38	4.2	0	4	64.54	0.8	0.56	0.13	0.34	5.41
MOL000057	DIBP	278.38	3.92	0	4	49.63	0.85	0.68	0.13	0	3.94
MOL000474	(-)-Epoxycaryophyllene	220.39	3.52	0	1	35.94	1.57	1.83	0.13	0	6.09
MOL004658	cedrenol	220.39	2.92	1	1	108.56	1.3	1.47	0.12	0.25	7.48
MOL004677	ledol	222.41	3.2	1	1	82.78	1.32	1.55	0.12	0.22	12.11
MOL002338	136458-42-9	220.39	3.01	1	1	80.86	1.42	1.62	0.12	0.26	12.34
MOL004706	spathulenol	220.39	3.01	1	1	80.01	1.26	1.31	0.12	0.26	12.19
MOL004728	γ-patchoulene	204.39	4.18	0	0	54.63	1.81	2.24	0.11	0.25	12.23
MOL004720	β-cedrene	204.39	4.18	0	0	54.35	1.79	2.12	0.11	0.25	5.01
MOL004679	longifolene	204.39	4.18	0	0	39.49	1.83	2.08	0.11	0.23	11.2
MOL001179	(&#8722;)-Alloaromadendrene	204.39	4.22	0	0	54.04	1.81	2.07	0.1	0.23	12.06
MOL002335	beta-Gurjunene	204.39	4.22	0	0	51.36	1.81	2.07	0.1	0.26	12.07
MOL000937	58870_FLUKA	204.39	4.36	0	0	49.01	1.82	2.08	0.1	0.22	12.47
MOL004705	(3E,6S,7R)-3-butylidene-6,7-dihydroxy-4,5,6,7-tetrahydroisobenzofuran-1-one	224.28	1.32	2	4	34.34	-0.02	-0.19	0.1	0.3	4.2
MOL004067	()-Nootkatone	218.37	3.61	0	1	33.04	1.36	1.51	0.1	0	4.39
MOL001999	scoparone	206.21	1.87	0	4	74.75	0.85	0.46	0.09	0.23	0.73
MOL004722	β-oplopenone	220.39	3.49	0	1	42.08	1.42	1.67	0.09	0.29	12.17
MOL004678	Limetin	206.21	1.87	0	4	36.63	0.88	0.47	0.09	0.22	1.33
MOL004707	tau-cadinol	222.41	3.78	1	1	36.51	1.31	1.42	0.09	0.23	7.84
MOL000193	(Z)-caryophyllene	204.39	4.75	0	0	30.29	1.82	2.15	0.09	0.28	8
MOL004710	DTR	204.25	1.25	4	3	75.63	0.29	0.05	0.08	0.29	-2.1
MOL000196	L-Bornyl acetate	196.32	2.35	0	2	65.52	1.29	1.59	0.08	0.23	6.94
MOL004715	(4aS,9aS)-2,9,9-trimethyl-5-methylene-4,4a,6,7,8,9a-hexahydro-3H-benzo[7]annulene	204.39	4.75	0	0	48.89	1.82	2.01	0.08	0.26	5.01
MOL001606	BB_NC-0668	204.39	4.75	0	0	35.57	1.83	2.02	0.08	0.27	7.23
MOL002095	DEP	222.26	2.24	0	4	52.19	0.72	0.57	0.07	0.38	5.37
MOL002201	cis-ligustilide	190.26	2.94	0	2	51.3	1.3	1.24	0.07	0.34	5.53
MOL002111	BdPh	188.24	3	0	2	42.44	1.32	1.27	0.07	0.39	5.64
MOL002116	(1R,4S,5R)-4-isopropenyl-1,8-dimethylspiro[4.5]dec-8-ene	204.39	4.75	0	0	40.01	1.85	2.11	0.07	0.29	-0.49
MOL002029	()-Cuparene	202.37	4.72	0	0	38.26	1.88	2.15	0.07	0.3	-2.24
MOL004602	(3R)-3-methylcyclotridecan-1-one	210.4	4.62	0	1	37.65	1.47	1.78	0.07	0.16	7.26
MOL003587	Acoradiene	204.39	4.75	0	0	36.73	1.85	2.11	0.07	0.28	-0.84
MOL005021	Mipax	194.2	1.54	0	4	57.4	0.64	0.63	0.06	0	5.56
MOL004670	cis-pinocampheol	154.28	1.95	1	1	53.92	1.19	1.5	0.06	0.24	11.36
MOL001273	80-57-9	150.24	1.94	0	1	50.63	1.27	1.59	0.06	0.34	11.56
MOL001121	19894-97-4	152.26	1.78	1	1	49.98	1.25	1.5	0.06	0.21	11.55
MOL004617	Ayapanin	176.18	1.88	0	3	41.55	0.97	0.84	0.06	0.3	1.66
MOL000247	(Z,Z)-farnesol	222.41	4.76	1	1	41.14	1.25	1.15	0.06	0.28	6.29
MOL000609	(1R,5S)-7,7-dimethyl-4-bicyclo[3.1.1]hept-3-enecarboxaldehyde	150.24	2.04	0	1	40.64	1.34	1.67	0.06	0.28	11.44
MOL000018	(+/-)-Isoborneol	154.28	1.98	1	1	86.98	1.27	1.6	0.05	0	11.36
MOL000244	()-Borneol	154.28	1.98	1	1	81.8	1.22	1.47	0.05	0.24	11.36
MOL007553	(-)-beta-Fenchol	154.28	2.11	1	1	79.24	1.3	1.6	0.05	0.23	11.19
MOL000125	(-)-alpha-Pinene	136.26	2.87	0	0	46.25	1.85	2.3	0.05	0.25	11.42
MOL000126	(-)-nopinene	136.26	2.93	0	0	44.84	1.8	2.12	0.05	0.27	11.32
MOL000122	1,8-cineole	154.28	2.15	0	1	39.73	1.57	2.06	0.05	0.24	11.29
MOL004666	Ethyl protocatechuate	182.19	1.5	2	4	35.77	0.59	0.35	0.05	0.38	2.69
MOL000207	Methyleugenol	178.25	2.81	0	2	73.36	1.47	1.41	0.04	0.27	2.92
MOL004711	Veratryl alcohol	168.21	1.19	1	3	71.49	0.67	0.45	0.04	0.21	6.57
MOL004665	Ethyl geranate	196.32	3.74	0	2	64.07	1.41	1.43	0.04	0.29	7.16
MOL000254	eugenol	164.22	2.55	1	2	56.24	1.35	1.32	0.04	0.32	0.92
MOL001731	Dextrin Corn	180.18	-2.51	5	6	50.38	-1.93	-4.47	0.04	0.27	11.12
MOL004610	gamma-Undecalactone	184.31	3.46	0	2	49.12	1.25	1.41	0.04	0.22	4.48
MOL004668	GLB	180.18	-2.51	5	6	47.71	-1.89	-4.41	0.04	0.28	11
MOL000601	O-Methylthymol	164.27	3.49	0	1	47.65	1.75	1.87	0.04	0.28	11.49
MOL001109	β-thujene	136.26	2.68	0	0	46.44	1.82	2.19	0.04	0.29	11.53
MOL004688	Cumic acid	164.22	2.63	1	2	45.78	1.03	1.1	0.04	0.38	-3.13
MOL004661	[(3R)-3,7-dimethyloct-6-enyl] acetate	198.34	3.43	0	2	45.54	1.34	1.39	0.04	0.27	5.58
MOL011598	Nerylacetone	194.35	3.62	0	1	45.53	1.46	1.58	0.04	0.31	6.54
MOL000270	CHEBI:7	136.26	2.87	0	0	45.2	1.84	2.15	0.04	0.27	11.44
MOL004714	(1R,4S)-7,7-dimethyl-2-methylenenorbornane	136.26	2.93	0	0	41.06	1.8	2.13	0.04	0.26	11.22
MOL004721	β-fenchene	136.26	2.63	0	0	39.16	1.8	2.22	0.04	0.25	11.13
MOL004582	Methyl naphthalene	142.21	3.23	0	0	39.01	1.9	1.91	0.04	0.47	11.81
MOL000019	D-Camphene	136.26	2.93	0	0	34.98	1.81	2.19	0.04	0	11.29
MOL002786	Apocynin	166.19	1.29	1	3	31.71	0.74	0.52	0.04	0.33	24.75
MOL000608	()-Terpinen-4-ol	154.28	2.55	1	1	81.41	1.36	1.66	0.03	0.25	10.81
MOL002375	(-)-isomenthone	154.28	2.6	0	1	61.19	1.36	1.78	0.03	0.24	10.86
MOL000715	l-Menthone	154.28	2.6	0	1	57.9	1.35	1.7	0.03	0.24	10.57
MOL007934	2-Hexanoylfuran	166.24	3	0	2	56.2	1.3	1.45	0.03	0.18	12.95
MOL000233	delta-Terpineol	154.28	2.47	1	1	55.11	1.28	1.44	0.03	0.28	10.97
MOL000635	vanillin	152.16	1.31	1	3	52	0.68	0.41	0.03	0.33	11.79
MOL001972	Pulegone	152.26	2.75	0	1	51.6	1.39	1.74	0.03	0.26	11.19
MOL004671	ISOPULEGOL	154.28	2.58	1	1	50.72	1.24	1.42	0.03	0.26	11.05
MOL000271	l-carvone	150.24	2.36	0	1	49.47	1.35	1.65	0.03	0.33	11.75
MOL000118	(L)-alpha-Terpineol	154.28	2.42	1	1	48.8	1.39	1.72	0.03	0.27	11.35
MOL002365	(s)-carvone	150.24	2.36	0	1	47.43	1.34	1.62	0.03	0.33	11.8
MOL004651	cis-2-Undecenal	168.31	4.11	0	1	47.07	1.39	1.66	0.03	0.26	7.22
MOL002002	cis-Carveol	152.26	2.4	1	1	45.61	1.39	1.62	0.03	0.27	11.73
MOL001223	(S)-2,2,3-Trimethylcyclopent-3-ene-1-acetaldehyde	152.26	2.19	0	1	45.18	1.32	1.71	0.03	0.31	11.43
MOL004709	(+)-trans-Carveol	152.26	2.4	1	1	44.21	1.19	1.31	0.03	0.31	11.64
MOL000259	o-Thymol	150.24	3.24	1	1	43.28	1.58	1.71	0.03	0.33	11.29
MOL004716	(1S,4R)-2,3-dimethylbicyclo[2.2.1]hept-2-ene	122.23	2.86	0	0	43.09	1.84	2.26	0.03	0.25	11.4
MOL002107	Valerophenone	162.25	3.15	0	1	42.58	1.46	1.53	0.03	0.35	19.74
MOL002042	thymol	150.24	3.24	1	1	41.47	1.6	1.68	0.03	0.33	11.33
MOL004690	RNS	164.18	-1.8	4	5	40.73	-1.3	-3.7	0.03	0.31	11.06
MOL001210	(4S)-4-isopropylcyclohexene-1-carbaldehyde	152.26	2.86	0	1	40.36	1.36	1.69	0.03	0.28	1.98
MOL001752	EUG	150.19	2.1	1	2	38.39	1.36	1.35	0.03	0.36	11.57
MOL000974	cuminal	148.22	2.78	0	1	38.29	1.39	1.61	0.03	0.36	1.94
MOL004680	cis-p-2-Menthen-1-ol	154.28	2.36	1	1	35.3	1.22	1.43	0.03	0.26	10.66
MOL004656	(5R)-5-isopropyl-2-methyl-1-cyclohex-2-enone	152.26	2.56	0	1	35.17	1.35	1.69	0.03	0.29	11.52
MOL002187	Amylbenzene	148.27	4.14	0	0	34.34	1.88	2.03	0.03	0.31	6.28
MOL002138	p-Cymen-8-ol	150.24	2.29	1	1	32.26	1.33	1.35	0.03	0.35	11.04
MOL000922	(R)-p-Menth-1-en-4-ol	154.28	2.55	1	1	32.16	1.33	1.52	0.03	0.26	11.39
MOL000302	Undekansaeure	186.33	4.09	1	2	30.14	0.98	0.94	0.03	0	4.93
MOL004726	(5S)-5-propyloxolan-2-one	128.19	1.63	0	2	78.49	1.13	1.36	0.02	0.26	10.75
MOL004629	PAC	136.16	1.47	1	2	72.35	0.84	0.97	0.02	0.43	-2.03
MOL004591	Nonenoic acid	156.25	3.15	1	2	65.17	0.95	1.08	0.02	0.29	4.57
MOL004608	(5S)-5-butyloxolan-2-one	142.22	2.09	0	2	65.08	1.16	1.43	0.02	0.26	-0.76
MOL000668	PENTYLFURAN	138.23	3.12	0	1	54.59	1.72	1.94	0.02	0.1	-1.96
MOL004619	8-NONENOIC ACID	156.25	2.78	1	2	52.31	0.94	1	0.02	0.3	4.54
MOL002983	Guasol	124.15	1.55	1	2	51.6	1.28	1.48	0.02	0.32	11.92
MOL000420	XLS	150.15	-2.17	4	5	51.08	-1.27	-3.58	0.02	0	11.37
MOL000723	trans-2,4-decadienal	152.26	3.21	0	1	51.03	1.4	1.49	0.02	0.32	7.44
MOL001578	Hypnon	120.16	1.57	0	1	48.19	1.36	1.54	0.02	0.45	25.2
MOL004599	3,3,5-trimethylheptane	142.32	4.28	0	0	47.49	1.8	2.1	0.02	0.25	10.76
MOL004592	2-Octenic acid	142.22	2.7	1	2	43.49	0.88	1	0.02	0.3	3.55
MOL004723	beta-Terpinene	136.26	3.5	0	0	42.29	1.85	2.12	0.02	0.29	11.21
MOL004662	Cyclohexylisocyanate	125.19	1.97	0	2	41.41	1.1	1.31	0.02	0.41	-2.88
MOL004691	aldehydo-D-ribose	150.15	-2.17	4	5	40.76	-1.59	-4.17	0.02	0.3	11.26
MOL003529	m-Methylacetophenone	134.19	2.06	0	1	40.63	1.39	1.44	0.02	0.43	24.94
MOL003050	nonanoic acid	158.27	3.17	1	2	40.51	0.92	1.08	0.02	0.23	4.15
MOL000116	Nonanal	142.27	3.22	0	1	40.28	1.31	1.5	0.02	0.21	6.35
MOL000023	Hemo-sol	136.26	3.5	0	0	39.84	1.83	2.12	0.02	0	11.68
MOL000198	(R)-linalool	154.28	2.74	1	1	39.8	1.33	1.36	0.02	0.32	6.48
MOL000714	Hyacinthin	120.16	1.52	0	1	38.65	1.31	1.58	0.02	0.43	-2.04
MOL000234	L-Limonen	136.26	3.5	0	0	38.09	1.83	2.13	0.02	0.29	11.64
MOL004685	(E)-non-2-en-4-one	140.25	2.89	0	1	37.78	1.35	1.55	0.02	0.28	6.81
MOL004601	ZINC01716732	158.32	3.24	1	1	33.08	1.26	1.3	0.02	0.24	5.57
MOL000873	CYH	98.16	1.17	0	1	74.99	1.21	1.77	0.01	0.22	11.11
MOL002046	hexanoic acid	116.18	1.81	1	2	73.08	0.8	0.93	0.01	0.27	10.81
MOL001732	IFP	92.11	-1.41	3	3	72.87	-0.97	-2.63	0.01	0.2	11.45
MOL002885	WLN: QV4	102.15	1.35	1	2	70.74	0.78	1.09	0.01	0.28	11.3
MOL004604	Heptan-3-on	114.21	2	0	1	68.44	1.29	1.66	0.01	0.25	11
MOL004588	(2R)-2-methylcyclopentan-1-one	98.16	1.18	0	1	60.04	1.21	1.66	0.01	0.27	11.19
MOL000666	hexanal	100.18	1.85	0	1	55.71	1.25	1.52	0.01	0.23	10.96
MOL004627	Methyl hexoate	130.21	2.06	0	2	52.44	1.17	1.26	0.01	0.19	5.62
MOL002830	PCR	108.15	2.05	1	1	51.99	1.56	1.88	0.01	0.41	11.87
MOL003997	3-Furaldehyde	96.09	0.69	0	2	50.96	1.04	1.21	0.01	0.19	-3.08
MOL008653	Acetylfuran	110.12	0.97	0	2	49.63	1.09	1.29	0.01	0.14	17.67
MOL006735	Furfuranol	98.11	0.62	1	2	48.27	0.82	0.91	0.01	0.13	4.26
MOL000703	2-heptanone	114.21	1.79	0	1	46.56	1.31	1.57	0.01	0.25	10.58
MOL002675	Hexenal	98.16	1.83	0	1	46.01	1.29	1.66	0.01	0.31	11.37
MOL004603	3-ETHYL-2-METHYL-1,3-HEXADIENE	124.25	3.62	0	0	45.42	1.85	2.14	0.01	0.29	11.81
MOL003613	Silvan	82.11	1.08	0	1	44.65	1.69	2.07	0.01	0.06	4.36
MOL004119	5-METHYLFURFURAL	110.12	1.13	0	2	43.92	1.07	1.48	0.01	0.16	11.9
MOL011602	py	79.11	0.68	0	1	42.32	1.48	1.92	0.01	0.31	12.12
MOL001397	cis-Hept-2-enal	112.19	2.29	0	1	40.19	1.29	1.64	0.01	0.31	4.03
MOL000709	(S)-Matsutake alcohol	128.24	2.53	1	1	40.11	1.19	1.35	0.01	0.28	5.62
MOL003060	Hexadienal	96.14	1.39	0	1	38.55	1.25	1.57	0.01	0.42	11.68
MOL000707	Heptenal	112.19	2.29	0	1	37.16	1.3	1.56	0.01	0.3	3.96
MOL004587	Heptenoic acid	128.19	2.24	1	2	36.1	0.84	1	0.01	0.31	1.49
MOL002998	IPH	94.12	1.56	1	1	36.05	1.5	1.86	0.01	0.44	12.07
MOL000172	Furol	96.09	0.99	0	2	34.35	1.08	1.51	0.01	0.2	4.53
MOL003509	Nonanol	144.29	3.25	1	1	33.19	1.17	1.15	0.01	0.18	6.07
MOL000459	CHEBI:39932	128.24	2.53	1	1	32.79	1.12	1.23	0.01	0	5.71
MOL000708	WLN: VHR	106.13	1.59	0	1	32.63	1.32	1.66	0.01	0.44	12.07
MOL004616	7-Octen-4-ol	128.24	2.39	1	1	31.46	1.13	1.15	0.01	0.28	3.91
MOL000713	(E)-oct-3-en-2-one	126.22	2.23	0	1	30.5	1.34	1.56	0.01	0.31	1.12
MOL003040	Amylol	88.17	1.43	1	1	76.16	1.02	1.14	0	0.2	11.03
MOL002379	PTL	86.15	1.4	0	1	59.53	1.21	1.52	0	0	11.32
MOL008672	ZINC00901303	86.15	1.4	0	1	54.16	1.24	1.67	0	0.28	11.36
MOL004480	acetic acid	60.06	-0.23	1	2	47.87	0.42	0.72	0	0.29	12.21
MOL002484	Isovaleral	86.15	1.19	0	1	44.71	1.2	1.6	0	0.27	11.36
Mol ID	Molecule Name	MW	AlogP	Hdon	Hacc	OB (%)	Caco-2	BBB	DL	FASA-	HL	Save
MOL013187	Cubebin	356.4	3.19	1	6	57.13	0.47	-0.41	0.64	0.31	12.4
MOL004702	saikosaponin c_qt	472.78	3.71	3	4	30.5	0.03	-0.85	0.63	0.2	6.12
MOL004598	3,5,6,7-tetramethoxy-2-(3,4,5-trimethoxyphenyl)chromone	432.46	2.54	0	9	31.97	0.75	0.08	0.59	0.13	15.54
MOL004624	Longikaurin A	348.48	1.16	3	5	47.72	0.08	0.09	0.53	0.27	1.71
MOL004609	Areapillin	360.34	2.29	3	8	48.96	0.6	-0.29	0.41	0.16	16.52
MOL000354	isorhamnetin	316.28	1.76	4	7	49.6	0.31	-0.54	0.31	0.32	14.34
MOL000490	petunidin	317.29	1.65	5	7	30.05	0.16	-0.64	0.31	0	1.21
MOL004628	Octalupine	264.41	-0.07	1	4	47.82	0.48	0.3	0.28	0.17	4.17
MOL000098	quercetin	302.25	1.5	5	7	46.43	0.05	-0.77	0.28	0.38	14.4
MOL000422	kaempferol	286.25	1.77	4	6	41.88	0.26	-0.55	0.24	0	14.74
MOL004644	Sainfuran	286.3	3.38	2	5	79.91	0.9	0.23	0.23	0.22	8.58

## Sheet: 柴胡-删重+六原则
Mol ID	Molecule Name	MW	AlogP	Hdon	Hacc	OB (%)	Caco-2	BBB	DL	FASA-	HL	Save
MOL013187	Cubebin	356.4	3.19	1	6	57.13	0.47	-0.41	0.64	0.31	12.4
MOL004702	saikosaponin c_qt	472.78	3.71	3	4	30.5	0.03	-0.85	0.63	0.2	6.12
MOL004598	3,5,6,7-tetramethoxy-2-(3,4,5-trimethoxyphenyl)chromone	432.46	2.54	0	9	31.97	0.75	0.08	0.59	0.13	15.54
MOL004624	Longikaurin A	348.48	1.16	3	5	47.72	0.08	0.09	0.53	0.27	1.71
MOL004609	Areapillin	360.34	2.29	3	8	48.96	0.6	-0.29	0.41	0.16	16.52
MOL000354	isorhamnetin	316.28	1.76	4	7	49.6	0.31	-0.54	0.31	0.32	14.34
MOL004628	Octalupine	264.41	-0.07	1	4	47.82	0.48	0.3	0.28	0.17	4.17
MOL000422	kaempferol	286.25	1.77	4	6	41.88	0.26	-0.55	0.24	0	14.74
MOL004644	Sainfuran	286.3	3.38	2	5	79.91	0.9	0.23	0.23	0.22	8.58
Mol ID	Molecule Name	MW	AlogP	Hdon	Hacc	OB (%)	Caco-2	BBB	DL	FASA-	HL	Save	SMILES
MOL013187	Cubebin	356.4	3.19	1	6	57.13	0.47	-0.41	0.64	0.31	12.4		C1C(C(C(O1)O)CC2=CC3=C(C=C2)OCO3)CC4=CC5=C(C=C4)OCO5
MOL004702	saikosaponin c_qt	472.78	3.71	3	4	30.5	0.03	-0.85	0.63	0.2	6.12
MOL004598	3,5,6,7-tetramethoxy-2-(3,4,5-trimethoxyphenyl)chromone	432.46	2.54	0	9	31.97	0.75	0.08	0.59	0.13	15.54
MOL004624	Longikaurin A	348.48	1.16	3	5	47.72	0.08	0.09	0.53	0.27	1.71		CC1(CCCC23C1C(C(C45C2CCC(C4O)C(=C)C5=O)(OC3)O)O)C
MOL004609	Areapillin	360.34	2.29	3	8	48.96	0.6	-0.29	0.41	0.16	16.52
MOL000354	isorhamnetin	316.28	1.76	4	7	49.6	0.31	-0.54	0.31	0.32	14.34		COC1=C(C=CC(=C1)C2=C(C(=O)C3=C(C=C(C=C3O2)O)O)O)O
MOL000490	petunidin	317.29	1.65	5	7	30.05	0.16	-0.64	0.31	0	1.21		COC1=CC(=CC(=C1O)O)C2=C(C=C3C(=CC(=CC3=[O+]2)O)O)O.[Cl-]
MOL004628	Octalupine	264.41	-0.07	1	4	47.82	0.48	0.3	0.28	0.17	4.17		C1CC2C3CC(CN2C(=O)C1)C4CC(CCN4C3)O
MOL000098	quercetin	302.25	1.5	5	7	46.43	0.05	-0.77	0.28	0.38	14.4		C1CC2C3CC(CN2C(=O)C1)C4CC(CCN4C3)O
MOL000422	kaempferol	286.25	1.77	4	6	41.88	0.26	-0.55	0.24	0	14.74		C1=CC(=C(C=C1C2=C(C(=O)C3=C(C=C(C=C3O2)O)O)O)O)O
MOL004644	Sainfuran	286.3	3.38	2	5	79.91	0.9	0.23	0.23	0.22	8.58		C1=CC(=CC=C1C2=C(C(=O)C3=C(C=C(C=C3O2)O)O)O)O
													COC1=CC(=C(C=C1)C2=CC3=CC(=C(C=C3O2)OC)O)O

## Sheet: 黄芩
Mol ID	Molecule Name	MW	AlogP	Hdon	Hacc	OB (%)	Caco-2	BBB	DL	FASA-	HL	Save
MOL000708	WLN: VHR	106.13	1.59	0	1	32.63	1.32	1.66	0.01	0.44	12.07
MOL002137	OCT	114.26	4.02	0	0	29.72	1.78	2.02	0.01	0.19
MOL002046	hexanoic acid	116.18	1.81	1	2	73.08	0.8	0.93	0.01	0.27	10.81
MOL000714	Hyacinthin	120.16	1.52	0	1	38.65	1.31	1.58	0.02	0.43	-2.04
MOL001578	Hypnon	120.16	1.57	0	1	48.19	1.36	1.54	0.02	0.45	25.2
MOL000219	BOX	121.12	0.76	0	2	31.55	0.54	0.84	0.02	0.11	12.07
MOL001300	PEL	122.18	1.55	1	1	44.03	1.11	1.13	0.02	0.37	-2.41
MOL004464	MEHQ	124.15	1.55	1	2	43.98	1.27	1.33	0.02	0.32	11.69
MOL000709	(S)-Matsutake alcohol	128.24	2.53	1	1	40.11	1.19	1.35	0.01	0.28	5.62
MOL006219	Clorius	136.16	1.69	0	2	45.99	1.25	1.41	0.02	0.4	-2.16
MOL002202	tetramethylpyrazine	136.22	0.66	0	2	20.01	1.19	1.05	0.03	0.31
MOL002930	Tyrosol	138.18	1.28	2	2	33.81	0.65	0.25	0.02	0.36	-2.55
MOL000303	caprylic acid	144.24	2.72	1	2	16.4	0.9	1.02	0.02	0
MOL000669	(S)-camphor	152.26	1.94	0	1	21.68	1.28	1.74	0.05	0.28
MOL001972	Pulegone	152.26	2.75	0	1	51.6	1.39	1.74	0.03	0.26	11.19
MOL000122	1,8-cineole	154.28	2.15	0	1	39.73	1.57	2.06	0.05	0.24	11.29
MOL000018	(+/-)-Isoborneol	154.28	1.98	1	1	86.98	1.27	1.6	0.05	0	11.36
MOL000198	(R)-linalool	154.28	2.74	1	1	39.8	1.33	1.36	0.02	0.32	6.48
MOL000715	l-Menthone	154.28	2.6	0	1	57.9	1.35	1.7	0.03	0.24	10.57
MOL000717	d-isomenthone	154.28	2.6	0	1	61.2	1.35	1.74	0.03	0.23	10.86
MOL002378	UND	156.35	5.39	0	0	17.15	1.79	2.02	0.02	0.18
MOL012564	3,7-dimethylnonane	156.35	4.98	0	0	15.31	1.8	2.12	0.02	0.21
MOL003050	nonanoic acid	158.27	3.17	1	2	40.51	0.92	1.08	0.02	0.23	4.15
MOL004682	Methyl octylate	158.27	2.97	0	2	18.71	1.23	1.32	0.02	0.18
MOL010563	Methyl (Z)-cinnamate	162.2	2.15	0	2	37.2	1.31	1.56	0.04	0.35	7.75
MOL000771	p-coumaric acid	164.17	1.64	2	3	43.29	0.46	0.13	0.04	0.45	4.43
MOL000254	eugenol	164.22	2.55	1	2	56.24	1.35	1.32	0.04	0.32	0.92
MOL002922	5-(2-hydroxyethyl)-2-methoxyphenol	168.21	1.26	2	3	31.95	0.6	0.21	0.04	0.26	4.07
MOL007197	DFA	169.24	3.38	1	1	31.13	1.85	1.87	0.05	0.49	7.72
MOL005577	undecanal	170.33	4.13	0	1	22.9	1.38	1.41	0.03	0.2
MOL000885	Dodekan	170.38	5.85	0	0	17.74	1.79	1.96	0.02	0.16
MOL003535	1,1,6-trimethyl-2H-naphthalene	172.29	3.84	0	0	24.94	1.88	1.99	0.06	0.34
MOL013062	BZQ	182.23	3.23	0	1	58.62	1.44	1.52	0.06	0.49	21.31
MOL000610	TRD	184.41	6.3	0	0	17.89	1.78	1.96	0.03	0.19
MOL009520	3,8-dimethylundecane	184.41	5.89	0	0	4.72	1.81	2.02	0.03	0.2
MOL008615	Methyl 9-oxononanoate	186.28	2.17	0	3	24.02	0.62	0.17	0.04	0.2
MOL005021	Mipax	194.2	1.54	0	4	57.4	0.64	0.63	0.06	0	5.56
MOL006312	Azulol	198.33	4.91	0	0	15.15	1.94	1.83	0.07	0.38
MOL000024	alpha-humulene	204.39	5.04	0	0	22.98	1.88	2.08	0.06	0
MOL002573	β-patchoulene	204.39	4.32	0	0	50.69	1.79	2.16	0.11	0.22	14.26
MOL000169	alpha-Guaiene	204.39	4.99	0	0	25.93	1.81	2.09	0.07	0.26
MOL000612	(-)-alpha-cedrene	204.39	4.12	0	0	55.56	1.81	2.16	0.1	0.24	4.82
MOL001132	longipinene	204.39	4.12	0	0	17.01	1.84	2.1	0.12	0.23
MOL003127	Germacrene D	204.39	5.14	0	0	19.22	1.83	2.02	0.06	0
MOL003393	(1S,4S)-7-isopropylidene-1,4-dimethyl-2,3,4,5,6,8-hexahydro-1H-azulene	204.39	5.13	0	0	24.38	1.86	2.07	0.07	0.23
MOL003568	Patchoulene	204.39	4.32	0	0	49.06	1.82	2.17	0.11	0	14.1
MOL000864	MYS	212.47	7.22	0	0	13.98	1.81	1.92	0.05	0.15
MOL001386	Methyl laurate	214.39	4.79	0	2	21.75	1.32	1.24	0.05	0.15
MOL003475	9-Cedranone	220.39	3.02	0	1	67.6	1.26	1.47	0.12	0.27	4.99
MOL001393	myristic acid	228.42	5.46	1	2	21.18	1.07	0.99	0.07	0.19
MOL011322	Diisobutyl succinate	230.34	2.48	0	4	39.54	0.69	0.29	0.06	0.25	4.81
MOL000867	Heptadekan	240.53	8.13	0	0	8.64	1.84	1.87	0.07	0.14
MOL001392	Methyl myristate	242.45	5.71	0	2	19.68	1.36	1.19	0.08	0.14
MOL002560	chrysin	254.25	2.6	2	4	22.61	0.7	0.01	0.18	0.42
MOL005272	13-Tetradecenyl acetate	254.46	5.52	0	2	36.76	1.36	1.06	0.1	0.2	5.71
MOL005841	TBP	266.36	3.64	0	4	27.76	1.18	0.9	0.06	0
MOL001818	Methyl palmitelaidate	268.49	6.17	0	2	34.61	1.4	1.22	0.12	0.17	5.58
MOL002714	baicalein	270.25	2.33	3	5	33.52	0.63	-0.05	0.21	0.36	16.25
MOL000525	Norwogonin	270.25	2.33	3	5	39.4	0.6	-0.17	0.21	0.39	16.93
MOL000228	(2R)-7-hydroxy-5-methoxy-2-phenylchroman-4-one	270.3	2.82	1	4	55.23	0.87	0.26	0.2	0.34	17.02
MOL000879	methyl palmitate	270.51	6.62	0	2	18.09	1.37	1.18	0.12	0.14
MOL002913	Dihydrobaicalin_qt	272.27	2.3	3	5	40.04	0.56	0.18	0.21	0.36	16.13
MOL000676	DBP	278.38	4.2	0	4	64.54	0.8	0.56	0.13	0.34	5.41
MOL000131	EIC	280.5	6.39	1	2	41.9	1.16	0.9	0.14	0.25	7.5
MOL003055	heptadecyloxirane	282.57	7.61	0	1	12.44	1.67	1.7	0.15	0.15
MOL000868	LFA	282.62	9.5	0	0	8.46	1.83	1.8	0.13	0.13
MOL001689	acacetin	284.28	2.59	2	5	34.97	0.67	-0.05	0.24	0.35	17.25
MOL000173	wogonin	284.28	2.59	2	5	30.68	0.79	0.04	0.23	0.32	17.75
MOL002928	oroxylin a	284.28	2.59	2	5	41.37	0.76	0.13	0.23	0.29	17.15
MOL000860	stearic acid	284.54	7.28	1	2	17.83	1.15	1.22	0.14	0.19
MOL005402	Methyl margarate	284.54	7.08	0	2	17.41	1.37	1.25	0.14	0.17
MOL010206	Methyl isoheptadecanoate	284.54	6.87	0	2	21.72	1.39	1.28	0.14	0.16
MOL002737	scutellarein	286.25	2.07	4	6	18.97	0.31	-0.54	0.24	0.35
MOL002925	5,7,2',6'-Tetrahydroxyflavone	286.25	2.07	4	6	37.01	0.18	-0.56	0.24	0.38	18
MOL012240	2',3',5,7-tetrahydroxyflavone	286.25	2.07	4	6	25.75	0.36	-0.6	0.24	0.38
MOL002926	dihydrooroxylin A	286.3	2.55	2	5	38.72	0.71	0.03	0.23	0.29	17.58
MOL002937	DIHYDROOROXYLIN	286.3	2.55	2	5	66.06	0.67	0.13	0.23	0.31	17.17
MOL002910	Carthamidin	288.27	2.03	4	6	41.15	0.16	-0.42	0.24	0.36	15.81
MOL002914	Eriodyctiol (flavanone)	288.27	2.03	4	6	41.35	0.05	-0.66	0.24	0.39	15.88
MOL011081	Linolenic acid methyl ester	292.51	6.2	0	2	46.15	1.51	1.18	0.17	0.23	5.9
MOL001889	Methyl linolelaidate	294.53	6.64	0	2	41.93	1.46	1.11	0.17	0.2	5.78
MOL004684	methyl (E)-octadec-2-enoate	296.55	7.51	0	2	29.84	1.42	1.4	0.17	0.18
MOL000869	Henicosane	296.65	9.95	0	0	8.41	1.84	1.8	0.15	0.13
MOL008206	Moslosooflavone	298.31	2.84	1	5	44.09	1.01	0.54	0.25	0.26	17.02
MOL001817	Methyl stearate	298.57	7.53	0	2	16.8	1.41	1.29	0.16	0.16
MOL002908	5,8,2'-Trihydroxy-7-methoxyflavone	300.28	2.32	3	6	37.01	0.76	-0.07	0.27	0.28	16.17
MOL002933	5,7,4'-Trihydroxy-8-methoxyflavone	300.28	2.32	3	6	36.56	0.46	-0.4	0.27	0.31	16.93
MOL012267	Scutevulin	300.28	2.32	3	6	20.67	0.64	-0.13	0.27	0.29
MOL002929	salidroside	300.34	-0.47	5	7	7.01	-0.82	-1.41	0.2	0.3
MOL002916	2-(2,6-dihydroxyphenyl)-3,5,7-trihydroxy-chromone	302.25	1.5	5	7	16.44	0.07	-0.42	0.27	0.43
MOL002911	2,6,2',4'-tetrahydroxy-6'-methoxychaleone	302.3	2.62	4	6	69.04	-0.07	-0.32	0.22	0.34	21.89
MOL012245	5,7,4'-trihydroxy-6-methoxyflavanone	302.3	2.28	3	6	36.63	0.43	-0.32	0.27	0.28	16.12
MOL012246	5,7,4'-trihydroxy-8-methoxyflavanone	302.3	2.28	3	6	74.24	0.37	-0.43	0.26	0.31	16.85
MOL008151	METHYL NONADECANOATE	312.6	7.99	0	2	16.27	1.4	1.18	0.19	0.15
MOL002932	Panicolin	314.31	2.57	2	6	76.26	0.84	0.31	0.29	0.24	16.78
MOL002936	5,8-Dihydroxy-6,7-dimethoxyflavone	314.31	2.57	2	6	5.74	0.97	0.09	0.29	0.28
MOL001458	coptisine	320.34	3.25	0	4	30.67	1.21	0.32	0.86	0.26	9.33
MOL010415	11,13-Eicosadienoic acid, methyl ester	322.59	7.55	0	2	39.28	1.46	1.24	0.23	0.21	5.44
MOL009730	methyl icos-11-enoate	324.61	8	0	2	29.49	1.43	1.19	0.23	0.18
MOL003920	Methyl icosanoate	326.63	8.44	0	2	15.79	1.43	1.12	0.22	0.15
MOL002915	Salvigenin	328.34	2.82	1	6	49.07	0.86	-0.03	0.33	0.21	15.87
MOL002917	5,2',6'-Trihydroxy-7,8-dimethoxyflavone	330.31	2.3	3	7	45.05	0.48	-0.11	0.33	0.25	16.37
MOL002924	darendoside B_qt	330.37	-0.6	5	8	10.05	-0.74	-1.11	0.22	0.23
MOL002897	epiberberine	336.39	3.45	0	4	43.09	1.17	0.4	0.78	0.19	6.1
MOL000789	jatrorrizine	338.41	3.4	1	4	19.65	1.28	0.36	0.59	0
MOL008595	methyl henicosanoate	340.66	8.9	0	2	15.36	1.42	1.17	0.26	0.15
MOL000552	5,2'-Dihydroxy-6,7,8-trimethoxyflavone	344.34	2.55	2	7	31.71	0.93	0	0.35	0.22	16.47
MOL012266	rivularin	344.34	2.55	2	7	37.94	0.65	-0.13	0.37	0.21	16.25
MOL002918	Ganhuangenin	346.31	2.03	4	8	1.34	0.28	-0.57	0.37	0.25
MOL002919	Viscidulin III	346.31	1.74	4	8	14.36	0.27	-0.27	0.37	0.27
MOL006370	5-o-caffeoylquinic acid	354.34	-0.42	6	9	19.61	-1.39	-2.08	0.33	0.36
MOL002027	Methyl behenate	354.69	9.36	0	2	14.96	1.45	1.2	0.29	0.16
MOL002819	catalpol	362.37	-3.77	6	10	5.07	-1.72	-2.33	0.44	0.22
MOL005368	Methyl tricosanoate	368.72	9.81	0	2	14.61	1.43	1.08	0.33	0.16
MOL002927	Skullcapflavone II	374.37	2.54	2	8	69.51	0.68	-0.07	0.44	0.2	16.14
MOL002934	NEOBAICALEIN	374.37	2.54	2	8	104.34	0.74	-0.19	0.44	0.18	16.5
MOL002909	5,7,2,5-tetrahydroxy-8,6-dimethoxyflavone	376.34	2.02	4	9	33.82	0.35	-0.59	0.45	0.19	15.94
MOL009734	Methyl lignocerate	382.75	10.27	0	2	14.27	1.47	0.94	0.37	0.13
MOL001490	bis[(2S)-2-ethylhexyl] benzene-1,2-dicarboxylate	390.62	7.57	0	4	43.59	0.98	0.68	0.35	0.28	3.02
MOL002879	Diop	390.62	7.44	0	4	43.59	0.79	0.26	0.39	0.28	3.6
MOL000458	campesterol	400.76	7.97	1	1	5.57	1.6	1.41	0.72	0.22
MOL001506	Supraene	410.8	11.33	0	0	33.55	2.08	1.73	0.42	0.27	2.72
MOL013161	METHYL HEXACOSANOATE	410.81	11.18	0	2	13.68	1.49	1.11	0.43	0.15
MOL000449	Stigmasterol	412.77	7.64	1	1	43.83	1.44	1	0.76	0.22	5.57
MOL000358	beta-sitosterol	414.79	8.08	1	1	36.91	1.32	0.99	0.75	0.23	5.36
MOL000359	sitosterol	414.79	8.08	1	1	36.91	1.32	0.87	0.75	0.22	5.37
MOL000396	(+)-Syringaresinol	418.48	2.1	2	8	3.29	0.47	-0.34	0.72	0
MOL000654	Methyl montanate	438.87	12.09	0	2	13.2	1.51	0.99	0.48	0.14
MOL002912	Dihydrobaicalin	448.41	0.6	6	11	20.85	-0.84	-1.42	0.75	0.34
MOL013068	Oroxindin	459.41	0.21	4	11	7.07	-1.68	-2.15	0.77	0.04
MOL002935	Baicalin	460.42	0.84	6	11	29.53	-1.1	-1.97	0.77	0.37
MOL002931	scutellarin	462.39	0.37	7	12	2.64	-1.08	-2.13	0.79	0.36
MOL002921	(2S,3R,4R,5R,6S)-2-[(2R,3R,4S,5R,6R)-3,5-dihydroxy-2-[2-(3-hydroxy-4-methoxy-phenyl)ethoxy]-6-methylol-tetrahydropyran-4-yl]oxy-6-methyl-tetrahydropyran-3,4,5-triol	476.53	-1.34	7	12	12.69	-1.62	-2.27	0.67	0.26
MOL002923	darendoside B	476.53	-1.46	7	12	10.75	-1.59	-2	0.59	0.24
MOL000870	HEXATRIACONTANE	507.1	16.8	0	0	7.95	1.99	1.61	0.41	0.11
MOL000357	Sitogluside	576.95	6.34	4	6	20.63	-0.14	-0.93	0.62	0.23
MOL005224	TETRATETRACONTANE	619.34	20.44	0	0	7.82	2.04	1.22	0.25	0.16
MOL007792	Isomartynoside	652.71	0.89	7	15	13.98	-1.6	-2.44	0.56	0.29
Mol ID	Molecule Name	MW	AlogP	Hdon	Hacc	OB (%)	Caco-2	BBB	DL	FASA-	HL	Save
MOL002819	catalpol	362.37	-3.77	6	10	5.07	-1.72	-2.33	0.44	0.22
MOL002923	darendoside B	476.53	-1.46	7	12	10.75	-1.59	-2	0.59	0.24
MOL002921	(2S,3R,4R,5R,6S)-2-[(2R,3R,4S,5R,6R)-3,5-dihydroxy-2-[2-(3-hydroxy-4-methoxy-phenyl)ethoxy]-6-methylol-tetrahydropyran-4-yl]oxy-6-methyl-tetrahydropyran-3,4,5-triol	476.53	-1.34	7	12	12.69	-1.62	-2.27	0.67	0.26
MOL002924	darendoside B_qt	330.37	-0.6	5	8	10.05	-0.74	-1.11	0.22	0.23
MOL002929	salidroside	300.34	-0.47	5	7	7.01	-0.82	-1.41	0.2	0.3
MOL006370	5-o-caffeoylquinic acid	354.34	-0.42	6	9	19.61	-1.39	-2.08	0.33	0.36
MOL013068	Oroxindin	459.41	0.21	4	11	7.07	-1.68	-2.15	0.77	0.04
MOL002931	scutellarin	462.39	0.37	7	12	2.64	-1.08	-2.13	0.79	0.36
MOL002912	Dihydrobaicalin	448.41	0.6	6	11	20.85	-0.84	-1.42	0.75	0.34
MOL002202	tetramethylpyrazine	136.22	0.66	0	2	20.01	1.19	1.05	0.03	0.31
MOL000219	BOX	121.12	0.76	0	2	31.55	0.54	0.84	0.02	0.11	12.07
MOL002935	Baicalin	460.42	0.84	6	11	29.53	-1.1	-1.97	0.77	0.37
MOL002922	5-(2-hydroxyethyl)-2-methoxyphenol	168.21	1.26	2	3	31.95	0.6	0.21	0.04	0.26	4.07
MOL002930	Tyrosol	138.18	1.28	2	2	33.81	0.65	0.25	0.02	0.36	-2.55
MOL002916	2-(2,6-dihydroxyphenyl)-3,5,7-trihydroxy-chromone	302.25	1.5	5	7	16.44	0.07	-0.42	0.27	0.43
MOL000714	Hyacinthin	120.16	1.52	0	1	38.65	1.31	1.58	0.02	0.43	-2.04
MOL005021	Mipax	194.2	1.54	0	4	57.4	0.64	0.63	0.06	0	5.56
MOL001300	PEL	122.18	1.55	1	1	44.03	1.11	1.13	0.02	0.37	-2.41
MOL004464	MEHQ	124.15	1.55	1	2	43.98	1.27	1.33	0.02	0.32	11.69
MOL001578	Hypnon	120.16	1.57	0	1	48.19	1.36	1.54	0.02	0.45	25.2
MOL000708	WLN: VHR	106.13	1.59	0	1	32.63	1.32	1.66	0.01	0.44	12.07
MOL000771	p-coumaric acid	164.17	1.64	2	3	43.29	0.46	0.13	0.04	0.45	4.43
MOL006219	Clorius	136.16	1.69	0	2	45.99	1.25	1.41	0.02	0.4	-2.16
MOL002919	Viscidulin III	346.31	1.74	4	8	14.36	0.27	-0.27	0.37	0.27
MOL002046	hexanoic acid	116.18	1.81	1	2	73.08	0.8	0.93	0.01	0.27	10.81
MOL000669	(S)-camphor	152.26	1.94	0	1	21.68	1.28	1.74	0.05	0.28
MOL000018	(+/-)-Isoborneol	154.28	1.98	1	1	86.98	1.27	1.6	0.05	0	11.36
MOL002909	5,7,2,5-tetrahydroxy-8,6-dimethoxyflavone	376.34	2.02	4	9	33.82	0.35	-0.59	0.45	0.19	15.94
MOL002910	Carthamidin	288.27	2.03	4	6	41.15	0.16	-0.42	0.24	0.36	15.81
MOL002914	Eriodyctiol (flavanone)	288.27	2.03	4	6	41.35	0.05	-0.66	0.24	0.39	15.88
MOL002918	Ganhuangenin	346.31	2.03	4	8	1.34	0.28	-0.57	0.37	0.25
MOL002737	scutellarein	286.25	2.07	4	6	18.97	0.31	-0.54	0.24	0.35
MOL002925	5,7,2',6'-Tetrahydroxyflavone	286.25	2.07	4	6	37.01	0.18	-0.56	0.24	0.38	18
MOL012240	2',3',5,7-tetrahydroxyflavone	286.25	2.07	4	6	25.75	0.36	-0.6	0.24	0.38
MOL000396	(+)-Syringaresinol	418.48	2.1	2	8	3.29	0.47	-0.34	0.72	0
MOL000122	1,8-cineole	154.28	2.15	0	1	39.73	1.57	2.06	0.05	0.24	11.29
MOL010563	Methyl (Z)-cinnamate	162.2	2.15	0	2	37.2	1.31	1.56	0.04	0.35	7.75
MOL008615	Methyl 9-oxononanoate	186.28	2.17	0	3	24.02	0.62	0.17	0.04	0.2
MOL012245	5,7,4'-trihydroxy-6-methoxyflavanone	302.3	2.28	3	6	36.63	0.43	-0.32	0.27	0.28	16.12
MOL012246	5,7,4'-trihydroxy-8-methoxyflavanone	302.3	2.28	3	6	74.24	0.37	-0.43	0.26	0.31	16.85
MOL002913	Dihydrobaicalin_qt	272.27	2.3	3	5	40.04	0.56	0.18	0.21	0.36	16.13
MOL002917	5,2',6'-Trihydroxy-7,8-dimethoxyflavone	330.31	2.3	3	7	45.05	0.48	-0.11	0.33	0.25	16.37
MOL002908	5,8,2'-Trihydroxy-7-methoxyflavone	300.28	2.32	3	6	37.01	0.76	-0.07	0.27	0.28	16.17
MOL002933	5,7,4'-Trihydroxy-8-methoxyflavone	300.28	2.32	3	6	36.56	0.46	-0.4	0.27	0.31	16.93
MOL012267	Scutevulin	300.28	2.32	3	6	20.67	0.64	-0.13	0.27	0.29
MOL002714	baicalein	270.25	2.33	3	5	33.52	0.63	-0.05	0.21	0.36	16.25
MOL000525	Norwogonin	270.25	2.33	3	5	39.4	0.6	-0.17	0.21	0.39	16.93
MOL011322	Diisobutyl succinate	230.34	2.48	0	4	39.54	0.69	0.29	0.06	0.25	4.81
MOL000709	(S)-Matsutake alcohol	128.24	2.53	1	1	40.11	1.19	1.35	0.01	0.28	5.62
MOL002927	Skullcapflavone II	374.37	2.54	2	8	69.51	0.68	-0.07	0.44	0.2	16.14
MOL002934	NEOBAICALEIN	374.37	2.54	2	8	104.34	0.74	-0.19	0.44	0.18	16.5
MOL000254	eugenol	164.22	2.55	1	2	56.24	1.35	1.32	0.04	0.32	0.92
MOL002926	dihydrooroxylin A	286.3	2.55	2	5	38.72	0.71	0.03	0.23	0.29	17.58
MOL002937	DIHYDROOROXYLIN	286.3	2.55	2	5	66.06	0.67	0.13	0.23	0.31	17.17
MOL000552	5,2'-Dihydroxy-6,7,8-trimethoxyflavone	344.34	2.55	2	7	31.71	0.93	0	0.35	0.22	16.47
MOL012266	rivularin	344.34	2.55	2	7	37.94	0.65	-0.13	0.37	0.21	16.25
MOL002932	Panicolin	314.31	2.57	2	6	76.26	0.84	0.31	0.29	0.24	16.78
MOL002936	5,8-Dihydroxy-6,7-dimethoxyflavone	314.31	2.57	2	6	5.74	0.97	0.09	0.29	0.28
MOL001689	acacetin	284.28	2.59	2	5	34.97	0.67	-0.05	0.24	0.35	17.25
MOL000173	wogonin	284.28	2.59	2	5	30.68	0.79	0.04	0.23	0.32	17.75
MOL002928	oroxylin a	284.28	2.59	2	5	41.37	0.76	0.13	0.23	0.29	17.15
MOL000715	l-Menthone	154.28	2.6	0	1	57.9	1.35	1.7	0.03	0.24	10.57
MOL000717	d-isomenthone	154.28	2.6	0	1	61.2	1.35	1.74	0.03	0.23	10.86
MOL002560	chrysin	254.25	2.6	2	4	22.61	0.7	0.01	0.18	0.42
MOL002911	2,6,2',4'-tetrahydroxy-6'-methoxychaleone	302.3	2.62	4	6	69.04	-0.07	-0.32	0.22	0.34	21.89
MOL000303	caprylic acid	144.24	2.72	1	2	16.4	0.9	1.02	0.02	0
MOL000198	(R)-linalool	154.28	2.74	1	1	39.8	1.33	1.36	0.02	0.32	6.48
MOL001972	Pulegone	152.26	2.75	0	1	51.6	1.39	1.74	0.03	0.26	11.19
MOL000228	(2R)-7-hydroxy-5-methoxy-2-phenylchroman-4-one	270.3	2.82	1	4	55.23	0.87	0.26	0.2	0.34	17.02
MOL002915	Salvigenin	328.34	2.82	1	6	49.07	0.86	-0.03	0.33	0.21	15.87
MOL008206	Moslosooflavone	298.31	2.84	1	5	44.09	1.01	0.54	0.25	0.26	17.02
MOL004682	Methyl octylate	158.27	2.97	0	2	18.71	1.23	1.32	0.02	0.18
MOL003475	9-Cedranone	220.39	3.02	0	1	67.6	1.26	1.47	0.12	0.27	4.99
MOL003050	nonanoic acid	158.27	3.17	1	2	40.51	0.92	1.08	0.02	0.23	4.15
MOL013062	BZQ	182.23	3.23	0	1	58.62	1.44	1.52	0.06	0.49	21.31
MOL001458	coptisine	320.34	3.25	0	4	30.67	1.21	0.32	0.86	0.26	9.33
MOL007197	DFA	169.24	3.38	1	1	31.13	1.85	1.87	0.05	0.49	7.72
MOL000789	jatrorrizine	338.41	3.4	1	4	19.65	1.28	0.36	0.59	0
MOL002897	epiberberine	336.39	3.45	0	4	43.09	1.17	0.4	0.78	0.19	6.1
MOL005841	TBP	266.36	3.64	0	4	27.76	1.18	0.9	0.06	0
MOL003535	1,1,6-trimethyl-2H-naphthalene	172.29	3.84	0	0	24.94	1.88	1.99	0.06	0.34
MOL002137	OCT	114.26	4.02	0	0	29.72	1.78	2.02	0.01	0.19
MOL000612	(-)-alpha-cedrene	204.39	4.12	0	0	55.56	1.81	2.16	0.1	0.24	4.82
MOL001132	longipinene	204.39	4.12	0	0	17.01	1.84	2.1	0.12	0.23
MOL005577	undecanal	170.33	4.13	0	1	22.9	1.38	1.41	0.03	0.2
MOL000676	DBP	278.38	4.2	0	4	64.54	0.8	0.56	0.13	0.34	5.41
MOL002573	β-patchoulene	204.39	4.32	0	0	50.69	1.79	2.16	0.11	0.22	14.26
MOL003568	Patchoulene	204.39	4.32	0	0	49.06	1.82	2.17	0.11	0	14.1
MOL001386	Methyl laurate	214.39	4.79	0	2	21.75	1.32	1.24	0.05	0.15
MOL006312	Azulol	198.33	4.91	0	0	15.15	1.94	1.83	0.07	0.38
MOL012564	3,7-dimethylnonane	156.35	4.98	0	0	15.31	1.8	2.12	0.02	0.21
MOL000169	alpha-Guaiene	204.39	4.99	0	0	25.93	1.81	2.09	0.07	0.26
MOL000024	alpha-humulene	204.39	5.04	0	0	22.98	1.88	2.08	0.06	0
MOL003393	(1S,4S)-7-isopropylidene-1,4-dimethyl-2,3,4,5,6,8-hexahydro-1H-azulene	204.39	5.13	0	0	24.38	1.86	2.07	0.07	0.23
MOL003127	Germacrene D	204.39	5.14	0	0	19.22	1.83	2.02	0.06	0
MOL002378	UND	156.35	5.39	0	0	17.15	1.79	2.02	0.02	0.18
MOL001393	myristic acid	228.42	5.46	1	2	21.18	1.07	0.99	0.07	0.19
MOL005272	13-Tetradecenyl acetate	254.46	5.52	0	2	36.76	1.36	1.06	0.1	0.2	5.71
MOL001392	Methyl myristate	242.45	5.71	0	2	19.68	1.36	1.19	0.08	0.14
MOL000885	Dodekan	170.38	5.85	0	0	17.74	1.79	1.96	0.02	0.16
MOL009520	3,8-dimethylundecane	184.41	5.89	0	0	4.72	1.81	2.02	0.03	0.2
MOL001818	Methyl palmitelaidate	268.49	6.17	0	2	34.61	1.4	1.22	0.12	0.17	5.58
MOL011081	Linolenic acid methyl ester	292.51	6.2	0	2	46.15	1.51	1.18	0.17	0.23	5.9
MOL000610	TRD	184.41	6.3	0	0	17.89	1.78	1.96	0.03	0.19
MOL000131	EIC	280.5	6.39	1	2	41.9	1.16	0.9	0.14	0.25	7.5
MOL000879	methyl palmitate	270.51	6.62	0	2	18.09	1.37	1.18	0.12	0.14
MOL001889	Methyl linolelaidate	294.53	6.64	0	2	41.93	1.46	1.11	0.17	0.2	5.78
MOL010206	Methyl isoheptadecanoate	284.54	6.87	0	2	21.72	1.39	1.28	0.14	0.16
MOL005402	Methyl margarate	284.54	7.08	0	2	17.41	1.37	1.25	0.14	0.17
MOL000864	MYS	212.47	7.22	0	0	13.98	1.81	1.92	0.05	0.15
MOL000860	stearic acid	284.54	7.28	1	2	17.83	1.15	1.22	0.14	0.19
MOL002879	Diop	390.62	7.44	0	4	43.59	0.79	0.26	0.39	0.28	3.6
MOL004684	methyl (E)-octadec-2-enoate	296.55	7.51	0	2	29.84	1.42	1.4	0.17	0.18
MOL001817	Methyl stearate	298.57	7.53	0	2	16.8	1.41	1.29	0.16	0.16
MOL010415	11,13-Eicosadienoic acid, methyl ester	322.59	7.55	0	2	39.28	1.46	1.24	0.23	0.21	5.44
MOL001490	bis[(2S)-2-ethylhexyl] benzene-1,2-dicarboxylate	390.62	7.57	0	4	43.59	0.98	0.68	0.35	0.28	3.02
MOL003055	heptadecyloxirane	282.57	7.61	0	1	12.44	1.67	1.7	0.15	0.15
MOL000449	Stigmasterol	412.77	7.64	1	1	43.83	1.44	1	0.76	0.22	5.57
MOL000458	campesterol	400.76	7.97	1	1	5.57	1.6	1.41	0.72	0.22
MOL008151	METHYL NONADECANOATE	312.6	7.99	0	2	16.27	1.4	1.18	0.19	0.15
MOL009730	methyl icos-11-enoate	324.61	8	0	2	29.49	1.43	1.19	0.23	0.18
MOL000358	beta-sitosterol	414.79	8.08	1	1	36.91	1.32	0.99	0.75	0.23	5.36
MOL000359	sitosterol	414.79	8.08	1	1	36.91	1.32	0.87	0.75	0.22	5.37
MOL000867	Heptadekan	240.53	8.13	0	0	8.64	1.84	1.87	0.07	0.14
MOL003920	Methyl icosanoate	326.63	8.44	0	2	15.79	1.43	1.12	0.22	0.15
MOL008595	methyl henicosanoate	340.66	8.9	0	2	15.36	1.42	1.17	0.26	0.15
MOL002027	Methyl behenate	354.69	9.36	0	2	14.96	1.45	1.2	0.29	0.16
MOL000868	LFA	282.62	9.5	0	0	8.46	1.83	1.8	0.13	0.13
MOL005368	Methyl tricosanoate	368.72	9.81	0	2	14.61	1.43	1.08	0.33	0.16
MOL000869	Henicosane	296.65	9.95	0	0	8.41	1.84	1.8	0.15	0.13
MOL009734	Methyl lignocerate	382.75	10.27	0	2	14.27	1.47	0.94	0.37	0.13
MOL013161	METHYL HEXACOSANOATE	410.81	11.18	0	2	13.68	1.49	1.11	0.43	0.15
MOL001506	Supraene	410.8	11.33	0	0	33.55	2.08	1.73	0.42	0.27	2.72
MOL000654	Methyl montanate	438.87	12.09	0	2	13.2	1.51	0.99	0.48	0.14
Mol ID	Molecule Name	MW	AlogP	Hdon	Hacc	OB (%)	Caco-2	BBB	DL	FASA-	HL	Save
MOL002202	tetramethylpyrazine	136.22	0.66	0	2	20.01	1.19	1.05	0.03	0.31
MOL000219	BOX	121.12	0.76	0	2	31.55	0.54	0.84	0.02	0.11	12.07
MOL000714	Hyacinthin	120.16	1.52	0	1	38.65	1.31	1.58	0.02	0.43	-2.04
MOL005021	Mipax	194.2	1.54	0	4	57.4	0.64	0.63	0.06	0	5.56
MOL001578	Hypnon	120.16	1.57	0	1	48.19	1.36	1.54	0.02	0.45	25.2
MOL000708	WLN: VHR	106.13	1.59	0	1	32.63	1.32	1.66	0.01	0.44	12.07
MOL006219	Clorius	136.16	1.69	0	2	45.99	1.25	1.41	0.02	0.4	-2.16
MOL000669	(S)-camphor	152.26	1.94	0	1	21.68	1.28	1.74	0.05	0.28
MOL000122	1,8-cineole	154.28	2.15	0	1	39.73	1.57	2.06	0.05	0.24	11.29
MOL010563	Methyl (Z)-cinnamate	162.2	2.15	0	2	37.2	1.31	1.56	0.04	0.35	7.75
MOL008615	Methyl 9-oxononanoate	186.28	2.17	0	3	24.02	0.62	0.17	0.04	0.2
MOL011322	Diisobutyl succinate	230.34	2.48	0	4	39.54	0.69	0.29	0.06	0.25	4.81
MOL000715	l-Menthone	154.28	2.6	0	1	57.9	1.35	1.7	0.03	0.24	10.57
MOL000717	d-isomenthone	154.28	2.6	0	1	61.2	1.35	1.74	0.03	0.23	10.86
MOL001972	Pulegone	152.26	2.75	0	1	51.6	1.39	1.74	0.03	0.26	11.19
MOL004682	Methyl octylate	158.27	2.97	0	2	18.71	1.23	1.32	0.02	0.18
MOL003475	9-Cedranone	220.39	3.02	0	1	67.6	1.26	1.47	0.12	0.27	4.99
MOL013062	BZQ	182.23	3.23	0	1	58.62	1.44	1.52	0.06	0.49	21.31
MOL001458	coptisine	320.34	3.25	0	4	30.67	1.21	0.32	0.86	0.26	9.33
MOL002897	epiberberine	336.39	3.45	0	4	43.09	1.17	0.4	0.78	0.19	6.1
MOL005841	TBP	266.36	3.64	0	4	27.76	1.18	0.9	0.06	0
MOL003535	1,1,6-trimethyl-2H-naphthalene	172.29	3.84	0	0	24.94	1.88	1.99	0.06	0.34
MOL002137	OCT	114.26	4.02	0	0	29.72	1.78	2.02	0.01	0.19
MOL000612	(-)-alpha-cedrene	204.39	4.12	0	0	55.56	1.81	2.16	0.1	0.24	4.82
MOL001132	longipinene	204.39	4.12	0	0	17.01	1.84	2.1	0.12	0.23
MOL005577	undecanal	170.33	4.13	0	1	22.9	1.38	1.41	0.03	0.2
MOL000676	DBP	278.38	4.2	0	4	64.54	0.8	0.56	0.13	0.34	5.41
MOL002573	β-patchoulene	204.39	4.32	0	0	50.69	1.79	2.16	0.11	0.22	14.26
MOL003568	Patchoulene	204.39	4.32	0	0	49.06	1.82	2.17	0.11	0	14.1
MOL001386	Methyl laurate	214.39	4.79	0	2	21.75	1.32	1.24	0.05	0.15
MOL006312	Azulol	198.33	4.91	0	0	15.15	1.94	1.83	0.07	0.38
MOL012564	3,7-dimethylnonane	156.35	4.98	0	0	15.31	1.8	2.12	0.02	0.21
MOL000169	alpha-Guaiene	204.39	4.99	0	0	25.93	1.81	2.09	0.07	0.26
MOL001300	PEL	122.18	1.55	1	1	44.03	1.11	1.13	0.02	0.37	-2.41
MOL004464	MEHQ	124.15	1.55	1	2	43.98	1.27	1.33	0.02	0.32	11.69
MOL002046	hexanoic acid	116.18	1.81	1	2	73.08	0.8	0.93	0.01	0.27	10.81
MOL000018	(+/-)-Isoborneol	154.28	1.98	1	1	86.98	1.27	1.6	0.05	0	11.36
MOL000709	(S)-Matsutake alcohol	128.24	2.53	1	1	40.11	1.19	1.35	0.01	0.28	5.62
MOL000254	eugenol	164.22	2.55	1	2	56.24	1.35	1.32	0.04	0.32	0.92
MOL000303	caprylic acid	144.24	2.72	1	2	16.4	0.9	1.02	0.02	0
MOL000198	(R)-linalool	154.28	2.74	1	1	39.8	1.33	1.36	0.02	0.32	6.48
MOL000228	(2R)-7-hydroxy-5-methoxy-2-phenylchroman-4-one	270.3	2.82	1	4	55.23	0.87	0.26	0.2	0.34	17.02
MOL002915	Salvigenin	328.34	2.82	1	6	49.07	0.86	-0.03	0.33	0.21	15.87
MOL008206	Moslosooflavone	298.31	2.84	1	5	44.09	1.01	0.54	0.25	0.26	17.02
MOL003050	nonanoic acid	158.27	3.17	1	2	40.51	0.92	1.08	0.02	0.23	4.15
MOL007197	DFA	169.24	3.38	1	1	31.13	1.85	1.87	0.05	0.49	7.72
MOL000789	jatrorrizine	338.41	3.4	1	4	19.65	1.28	0.36	0.59	0
MOL002922	5-(2-hydroxyethyl)-2-methoxyphenol	168.21	1.26	2	3	31.95	0.6	0.21	0.04	0.26	4.07
MOL002930	Tyrosol	138.18	1.28	2	2	33.81	0.65	0.25	0.02	0.36	-2.55
MOL000771	p-coumaric acid	164.17	1.64	2	3	43.29	0.46	0.13	0.04	0.45	4.43
MOL000396	(+)-Syringaresinol	418.48	2.1	2	8	3.29	0.47	-0.34	0.72	0
MOL002927	Skullcapflavone II	374.37	2.54	2	8	69.51	0.68	-0.07	0.44	0.2	16.14
MOL002934	NEOBAICALEIN	374.37	2.54	2	8	104.34	0.74	-0.19	0.44	0.18	16.5
MOL002926	dihydrooroxylin A	286.3	2.55	2	5	38.72	0.71	0.03	0.23	0.29	17.58
MOL002937	DIHYDROOROXYLIN	286.3	2.55	2	5	66.06	0.67	0.13	0.23	0.31	17.17
MOL000552	5,2'-Dihydroxy-6,7,8-trimethoxyflavone	344.34	2.55	2	7	31.71	0.93	0	0.35	0.22	16.47
MOL012266	rivularin	344.34	2.55	2	7	37.94	0.65	-0.13	0.37	0.21	16.25
MOL002932	Panicolin	314.31	2.57	2	6	76.26	0.84	0.31	0.29	0.24	16.78
MOL002936	5,8-Dihydroxy-6,7-dimethoxyflavone	314.31	2.57	2	6	5.74	0.97	0.09	0.29	0.28
MOL001689	acacetin	284.28	2.59	2	5	34.97	0.67	-0.05	0.24	0.35	17.25
MOL000173	wogonin	284.28	2.59	2	5	30.68	0.79	0.04	0.23	0.32	17.75
MOL002928	oroxylin a	284.28	2.59	2	5	41.37	0.76	0.13	0.23	0.29	17.15
MOL002560	chrysin	254.25	2.6	2	4	22.61	0.7	0.01	0.18	0.42
MOL012245	5,7,4'-trihydroxy-6-methoxyflavanone	302.3	2.28	3	6	36.63	0.43	-0.32	0.27	0.28	16.12
MOL012246	5,7,4'-trihydroxy-8-methoxyflavanone	302.3	2.28	3	6	74.24	0.37	-0.43	0.26	0.31	16.85
MOL002913	Dihydrobaicalin_qt	272.27	2.3	3	5	40.04	0.56	0.18	0.21	0.36	16.13
MOL002917	5,2',6'-Trihydroxy-7,8-dimethoxyflavone	330.31	2.3	3	7	45.05	0.48	-0.11	0.33	0.25	16.37
MOL002908	5,8,2'-Trihydroxy-7-methoxyflavone	300.28	2.32	3	6	37.01	0.76	-0.07	0.27	0.28	16.17
MOL002933	5,7,4'-Trihydroxy-8-methoxyflavone	300.28	2.32	3	6	36.56	0.46	-0.4	0.27	0.31	16.93
MOL012267	Scutevulin	300.28	2.32	3	6	20.67	0.64	-0.13	0.27	0.29
MOL002714	baicalein	270.25	2.33	3	5	33.52	0.63	-0.05	0.21	0.36	16.25
MOL000525	Norwogonin	270.25	2.33	3	5	39.4	0.6	-0.17	0.21	0.39	16.93
MOL013068	Oroxindin	459.41	0.21	4	11	7.07	-1.68	-2.15	0.77	0.04
MOL002919	Viscidulin III	346.31	1.74	4	8	14.36	0.27	-0.27	0.37	0.27
MOL002909	5,7,2,5-tetrahydroxy-8,6-dimethoxyflavone	376.34	2.02	4	9	33.82	0.35	-0.59	0.45	0.19	15.94
MOL002910	Carthamidin	288.27	2.03	4	6	41.15	0.16	-0.42	0.24	0.36	15.81
MOL002914	Eriodyctiol (flavanone)	288.27	2.03	4	6	41.35	0.05	-0.66	0.24	0.39	15.88
MOL002918	Ganhuangenin	346.31	2.03	4	8	1.34	0.28	-0.57	0.37	0.25
MOL002737	scutellarein	286.25	2.07	4	6	18.97	0.31	-0.54	0.24	0.35
MOL002925	5,7,2',6'-Tetrahydroxyflavone	286.25	2.07	4	6	37.01	0.18	-0.56	0.24	0.38	18
MOL012240	2',3',5,7-tetrahydroxyflavone	286.25	2.07	4	6	25.75	0.36	-0.6	0.24	0.38
MOL002911	2,6,2',4'-tetrahydroxy-6'-methoxychaleone	302.3	2.62	4	6	69.04	-0.07	-0.32	0.22	0.34	21.89
MOL002924	darendoside B_qt	330.37	-0.6	5	8	10.05	-0.74	-1.11	0.22	0.23
MOL002929	salidroside	300.34	-0.47	5	7	7.01	-0.82	-1.41	0.2	0.3
MOL002916	2-(2,6-dihydroxyphenyl)-3,5,7-trihydroxy-chromone	302.25	1.5	5	7	16.44	0.07	-0.42	0.27	0.43
MOL002819	catalpol	362.37	-3.77	6	10	5.07	-1.72	-2.33	0.44	0.22
MOL006370	5-o-caffeoylquinic acid	354.34	-0.42	6	9	19.61	-1.39	-2.08	0.33	0.36
MOL002912	Dihydrobaicalin	448.41	0.6	6	11	20.85	-0.84	-1.42	0.75	0.34
MOL002935	Baicalin	460.42	0.84	6	11	29.53	-1.1	-1.97	0.77	0.37
MOL002923	darendoside B	476.53	-1.46	7	12	10.75	-1.59	-2	0.59	0.24
MOL002921	(2S,3R,4R,5R,6S)-2-[(2R,3R,4S,5R,6R)-3,5-dihydroxy-2-[2-(3-hydroxy-4-methoxy-phenyl)ethoxy]-6-methylol-tetrahydropyran-4-yl]oxy-6-methyl-tetrahydropyran-3,4,5-triol	476.53	-1.34	7	12	12.69	-1.62	-2.27	0.67	0.26
MOL002931	scutellarin	462.39	0.37	7	12	2.64	-1.08	-2.13	0.79	0.36
Mol ID	Molecule Name	MW	AlogP	Hdon	Hacc	OB (%)	Caco-2	BBB	DL	FASA-	HL	Save
MOL003535	1,1,6-trimethyl-2H-naphthalene	172.29	3.84	0	0	24.94	1.88	1.99	0.06	0.34
MOL002137	OCT	114.26	4.02	0	0	29.72	1.78	2.02	0.01	0.19
MOL000612	(-)-alpha-cedrene	204.39	4.12	0	0	55.56	1.81	2.16	0.1	0.24	4.82
MOL001132	longipinene	204.39	4.12	0	0	17.01	1.84	2.1	0.12	0.23
MOL002573	β-patchoulene	204.39	4.32	0	0	50.69	1.79	2.16	0.11	0.22	14.26
MOL003568	Patchoulene	204.39	4.32	0	0	49.06	1.82	2.17	0.11	0	14.1
MOL006312	Azulol	198.33	4.91	0	0	15.15	1.94	1.83	0.07	0.38
MOL012564	3,7-dimethylnonane	156.35	4.98	0	0	15.31	1.8	2.12	0.02	0.21
MOL000169	alpha-Guaiene	204.39	4.99	0	0	25.93	1.81	2.09	0.07	0.26
MOL000714	Hyacinthin	120.16	1.52	0	1	38.65	1.31	1.58	0.02	0.43	-2.04
MOL001578	Hypnon	120.16	1.57	0	1	48.19	1.36	1.54	0.02	0.45	25.2
MOL000708	WLN: VHR	106.13	1.59	0	1	32.63	1.32	1.66	0.01	0.44	12.07
MOL000669	(S)-camphor	152.26	1.94	0	1	21.68	1.28	1.74	0.05	0.28
MOL000122	1,8-cineole	154.28	2.15	0	1	39.73	1.57	2.06	0.05	0.24	11.29
MOL000715	l-Menthone	154.28	2.6	0	1	57.9	1.35	1.7	0.03	0.24	10.57
MOL000717	d-isomenthone	154.28	2.6	0	1	61.2	1.35	1.74	0.03	0.23	10.86
MOL001972	Pulegone	152.26	2.75	0	1	51.6	1.39	1.74	0.03	0.26	11.19
MOL003475	9-Cedranone	220.39	3.02	0	1	67.6	1.26	1.47	0.12	0.27	4.99
MOL013062	BZQ	182.23	3.23	0	1	58.62	1.44	1.52	0.06	0.49	21.31
MOL005577	undecanal	170.33	4.13	0	1	22.9	1.38	1.41	0.03	0.2
MOL001300	PEL	122.18	1.55	1	1	44.03	1.11	1.13	0.02	0.37	-2.41
MOL000018	(+/-)-Isoborneol	154.28	1.98	1	1	86.98	1.27	1.6	0.05	0	11.36
MOL000709	(S)-Matsutake alcohol	128.24	2.53	1	1	40.11	1.19	1.35	0.01	0.28	5.62
MOL000198	(R)-linalool	154.28	2.74	1	1	39.8	1.33	1.36	0.02	0.32	6.48
MOL007197	DFA	169.24	3.38	1	1	31.13	1.85	1.87	0.05	0.49	7.72
MOL002202	tetramethylpyrazine	136.22	0.66	0	2	20.01	1.19	1.05	0.03	0.31
MOL000219	BOX	121.12	0.76	0	2	31.55	0.54	0.84	0.02	0.11	12.07
MOL006219	Clorius	136.16	1.69	0	2	45.99	1.25	1.41	0.02	0.4	-2.16
MOL010563	Methyl (Z)-cinnamate	162.2	2.15	0	2	37.2	1.31	1.56	0.04	0.35	7.75
MOL004682	Methyl octylate	158.27	2.97	0	2	18.71	1.23	1.32	0.02	0.18
MOL001386	Methyl laurate	214.39	4.79	0	2	21.75	1.32	1.24	0.05	0.15
MOL004464	MEHQ	124.15	1.55	1	2	43.98	1.27	1.33	0.02	0.32	11.69
MOL002046	hexanoic acid	116.18	1.81	1	2	73.08	0.8	0.93	0.01	0.27	10.81
MOL000254	eugenol	164.22	2.55	1	2	56.24	1.35	1.32	0.04	0.32	0.92
MOL000303	caprylic acid	144.24	2.72	1	2	16.4	0.9	1.02	0.02	0
MOL003050	nonanoic acid	158.27	3.17	1	2	40.51	0.92	1.08	0.02	0.23	4.15
MOL002930	Tyrosol	138.18	1.28	2	2	33.81	0.65	0.25	0.02	0.36	-2.55
MOL008615	Methyl 9-oxononanoate	186.28	2.17	0	3	24.02	0.62	0.17	0.04	0.2
MOL002922	5-(2-hydroxyethyl)-2-methoxyphenol	168.21	1.26	2	3	31.95	0.6	0.21	0.04	0.26	4.07
MOL000771	p-coumaric acid	164.17	1.64	2	3	43.29	0.46	0.13	0.04	0.45	4.43
MOL005021	Mipax	194.2	1.54	0	4	57.4	0.64	0.63	0.06	0	5.56
MOL011322	Diisobutyl succinate	230.34	2.48	0	4	39.54	0.69	0.29	0.06	0.25	4.81
MOL001458	coptisine	320.34	3.25	0	4	30.67	1.21	0.32	0.86	0.26	9.33
MOL002897	epiberberine	336.39	3.45	0	4	43.09	1.17	0.4	0.78	0.19	6.1
MOL005841	TBP	266.36	3.64	0	4	27.76	1.18	0.9	0.06	0
MOL000676	DBP	278.38	4.2	0	4	64.54	0.8	0.56	0.13	0.34	5.41
MOL000228	(2R)-7-hydroxy-5-methoxy-2-phenylchroman-4-one	270.3	2.82	1	4	55.23	0.87	0.26	0.2	0.34	17.02
MOL000789	jatrorrizine	338.41	3.4	1	4	19.65	1.28	0.36	0.59	0
MOL002560	chrysin	254.25	2.6	2	4	22.61	0.7	0.01	0.18	0.42
MOL008206	Moslosooflavone	298.31	2.84	1	5	44.09	1.01	0.54	0.25	0.26	17.02
MOL002926	dihydrooroxylin A	286.3	2.55	2	5	38.72	0.71	0.03	0.23	0.29	17.58
MOL002937	DIHYDROOROXYLIN	286.3	2.55	2	5	66.06	0.67	0.13	0.23	0.31	17.17
MOL001689	acacetin	284.28	2.59	2	5	34.97	0.67	-0.05	0.24	0.35	17.25
MOL000173	wogonin	284.28	2.59	2	5	30.68	0.79	0.04	0.23	0.32	17.75
MOL002928	oroxylin a	284.28	2.59	2	5	41.37	0.76	0.13	0.23	0.29	17.15
MOL002913	Dihydrobaicalin_qt	272.27	2.3	3	5	40.04	0.56	0.18	0.21	0.36	16.13
MOL002714	baicalein	270.25	2.33	3	5	33.52	0.63	-0.05	0.21	0.36	16.25
MOL000525	Norwogonin	270.25	2.33	3	5	39.4	0.6	-0.17	0.21	0.39	16.93
MOL002915	Salvigenin	328.34	2.82	1	6	49.07	0.86	-0.03	0.33	0.21	15.87
MOL002932	Panicolin	314.31	2.57	2	6	76.26	0.84	0.31	0.29	0.24	16.78
MOL002936	5,8-Dihydroxy-6,7-dimethoxyflavone	314.31	2.57	2	6	5.74	0.97	0.09	0.29	0.28
MOL012245	5,7,4'-trihydroxy-6-methoxyflavanone	302.3	2.28	3	6	36.63	0.43	-0.32	0.27	0.28	16.12
MOL012246	5,7,4'-trihydroxy-8-methoxyflavanone	302.3	2.28	3	6	74.24	0.37	-0.43	0.26	0.31	16.85
MOL002908	5,8,2'-Trihydroxy-7-methoxyflavone	300.28	2.32	3	6	37.01	0.76	-0.07	0.27	0.28	16.17
MOL002933	5,7,4'-Trihydroxy-8-methoxyflavone	300.28	2.32	3	6	36.56	0.46	-0.4	0.27	0.31	16.93
MOL012267	Scutevulin	300.28	2.32	3	6	20.67	0.64	-0.13	0.27	0.29
MOL002910	Carthamidin	288.27	2.03	4	6	41.15	0.16	-0.42	0.24	0.36	15.81
MOL002914	Eriodyctiol (flavanone)	288.27	2.03	4	6	41.35	0.05	-0.66	0.24	0.39	15.88
MOL002737	scutellarein	286.25	2.07	4	6	18.97	0.31	-0.54	0.24	0.35
MOL002925	5,7,2',6'-Tetrahydroxyflavone	286.25	2.07	4	6	37.01	0.18	-0.56	0.24	0.38	18
MOL012240	2',3',5,7-tetrahydroxyflavone	286.25	2.07	4	6	25.75	0.36	-0.6	0.24	0.38
MOL002911	2,6,2',4'-tetrahydroxy-6'-methoxychaleone	302.3	2.62	4	6	69.04	-0.07	-0.32	0.22	0.34	21.89
MOL000552	5,2'-Dihydroxy-6,7,8-trimethoxyflavone	344.34	2.55	2	7	31.71	0.93	0	0.35	0.22	16.47
MOL012266	rivularin	344.34	2.55	2	7	37.94	0.65	-0.13	0.37	0.21	16.25
MOL002917	5,2',6'-Trihydroxy-7,8-dimethoxyflavone	330.31	2.3	3	7	45.05	0.48	-0.11	0.33	0.25	16.37
MOL002929	salidroside	300.34	-0.47	5	7	7.01	-0.82	-1.41	0.2	0.3
MOL002916	2-(2,6-dihydroxyphenyl)-3,5,7-trihydroxy-chromone	302.25	1.5	5	7	16.44	0.07	-0.42	0.27	0.43
MOL000396	(+)-Syringaresinol	418.48	2.1	2	8	3.29	0.47	-0.34	0.72	0
MOL002927	Skullcapflavone II	374.37	2.54	2	8	69.51	0.68	-0.07	0.44	0.2	16.14
MOL002934	NEOBAICALEIN	374.37	2.54	2	8	104.34	0.74	-0.19	0.44	0.18	16.5
MOL002919	Viscidulin III	346.31	1.74	4	8	14.36	0.27	-0.27	0.37	0.27
MOL002918	Ganhuangenin	346.31	2.03	4	8	1.34	0.28	-0.57	0.37	0.25
MOL002924	darendoside B_qt	330.37	-0.6	5	8	10.05	-0.74	-1.11	0.22	0.23
MOL002909	5,7,2,5-tetrahydroxy-8,6-dimethoxyflavone	376.34	2.02	4	9	33.82	0.35	-0.59	0.45	0.19	15.94
MOL013068	Oroxindin	459.41	0.21	4	11	7.07	-1.68	-2.15	0.77	0.04
Mol ID	Molecule Name	MW	AlogP	Hdon	Hacc	OB (%)	Caco-2	BBB	DL	FASA-	HL	Save
MOL001458	coptisine	320.34	3.25	0	4	30.67	1.21	0.32	0.86	0.26	9.33
MOL002897	epiberberine	336.39	3.45	0	4	43.09	1.17	0.4	0.78	0.19	6.1
MOL000396	(+)-Syringaresinol	418.48	2.1	2	8	3.29	0.47	-0.34	0.72	0
MOL000789	jatrorrizine	338.41	3.4	1	4	19.65	1.28	0.36	0.59	0
MOL002909	5,7,2,5-tetrahydroxy-8,6-dimethoxyflavone	376.34	2.02	4	9	33.82	0.35	-0.59	0.45	0.19	15.94
MOL002927	Skullcapflavone II	374.37	2.54	2	8	69.51	0.68	-0.07	0.44	0.2	16.14
MOL002934	NEOBAICALEIN	374.37	2.54	2	8	104.34	0.74	-0.19	0.44	0.18	16.5
MOL012266	rivularin	344.34	2.55	2	7	37.94	0.65	-0.13	0.37	0.21	16.25
MOL002919	Viscidulin III	346.31	1.74	4	8	14.36	0.27	-0.27	0.37	0.27
MOL002918	Ganhuangenin	346.31	2.03	4	8	1.34	0.28	-0.57	0.37	0.25
MOL000552	5,2'-Dihydroxy-6,7,8-trimethoxyflavone	344.34	2.55	2	7	31.71	0.93	0	0.35	0.22	16.47
MOL002915	Salvigenin	328.34	2.82	1	6	49.07	0.86	-0.03	0.33	0.21	15.87
MOL002917	5,2',6'-Trihydroxy-7,8-dimethoxyflavone	330.31	2.3	3	7	45.05	0.48	-0.11	0.33	0.25	16.37
MOL002932	Panicolin	314.31	2.57	2	6	76.26	0.84	0.31	0.29	0.24	16.78
MOL002936	5,8-Dihydroxy-6,7-dimethoxyflavone	314.31	2.57	2	6	5.74	0.97	0.09	0.29	0.28
MOL012245	5,7,4'-trihydroxy-6-methoxyflavanone	302.3	2.28	3	6	36.63	0.43	-0.32	0.27	0.28	16.12
MOL002908	5,8,2'-Trihydroxy-7-methoxyflavone	300.28	2.32	3	6	37.01	0.76	-0.07	0.27	0.28	16.17
MOL002933	5,7,4'-Trihydroxy-8-methoxyflavone	300.28	2.32	3	6	36.56	0.46	-0.4	0.27	0.31	16.93
MOL012267	Scutevulin	300.28	2.32	3	6	20.67	0.64	-0.13	0.27	0.29
MOL002916	2-(2,6-dihydroxyphenyl)-3,5,7-trihydroxy-chromone	302.25	1.5	5	7	16.44	0.07	-0.42	0.27	0.43
MOL012246	5,7,4'-trihydroxy-8-methoxyflavanone	302.3	2.28	3	6	74.24	0.37	-0.43	0.26	0.31	16.85
MOL008206	Moslosooflavone	298.31	2.84	1	5	44.09	1.01	0.54	0.25	0.26	17.02
MOL001689	acacetin	284.28	2.59	2	5	34.97	0.67	-0.05	0.24	0.35	17.25
MOL002910	Carthamidin	288.27	2.03	4	6	41.15	0.16	-0.42	0.24	0.36	15.81
MOL002914	Eriodyctiol (flavanone)	288.27	2.03	4	6	41.35	0.05	-0.66	0.24	0.39	15.88
MOL002737	scutellarein	286.25	2.07	4	6	18.97	0.31	-0.54	0.24	0.35
MOL002925	5,7,2',6'-Tetrahydroxyflavone	286.25	2.07	4	6	37.01	0.18	-0.56	0.24	0.38	18
MOL012240	2',3',5,7-tetrahydroxyflavone	286.25	2.07	4	6	25.75	0.36	-0.6	0.24	0.38
MOL002926	dihydrooroxylin A	286.3	2.55	2	5	38.72	0.71	0.03	0.23	0.29	17.58
MOL002937	DIHYDROOROXYLIN	286.3	2.55	2	5	66.06	0.67	0.13	0.23	0.31	17.17
MOL000173	wogonin	284.28	2.59	2	5	30.68	0.79	0.04	0.23	0.32	17.75
MOL002928	oroxylin a	284.28	2.59	2	5	41.37	0.76	0.13	0.23	0.29	17.15
MOL002911	2,6,2',4'-tetrahydroxy-6'-methoxychaleone	302.3	2.62	4	6	69.04	-0.07	-0.32	0.22	0.34	21.89
MOL002924	darendoside B_qt	330.37	-0.6	5	8	10.05	-0.74	-1.11	0.22	0.23
MOL002913	Dihydrobaicalin_qt	272.27	2.3	3	5	40.04	0.56	0.18	0.21	0.36	16.13
MOL002714	baicalein	270.25	2.33	3	5	33.52	0.63	-0.05	0.21	0.36	16.25
MOL000525	Norwogonin	270.25	2.33	3	5	39.4	0.6	-0.17	0.21	0.39	16.93
MOL000228	(2R)-7-hydroxy-5-methoxy-2-phenylchroman-4-one	270.3	2.82	1	4	55.23	0.87	0.26	0.2	0.34	17.02
MOL002929	salidroside	300.34	-0.47	5	7	7.01	-0.82	-1.41	0.2	0.3
MOL002560	chrysin	254.25	2.6	2	4	22.61	0.7	0.01	0.18	0.42
MOL000676	DBP	278.38	4.2	0	4	64.54	0.8	0.56	0.13	0.34	5.41
MOL001132	longipinene	204.39	4.12	0	0	17.01	1.84	2.1	0.12	0.23
MOL003475	9-Cedranone	220.39	3.02	0	1	67.6	1.26	1.47	0.12	0.27	4.99
MOL002573	β-patchoulene	204.39	4.32	0	0	50.69	1.79	2.16	0.11	0.22	14.26
MOL003568	Patchoulene	204.39	4.32	0	0	49.06	1.82	2.17	0.11	0	14.1
MOL000612	(-)-alpha-cedrene	204.39	4.12	0	0	55.56	1.81	2.16	0.1	0.24	4.82
MOL006312	Azulol	198.33	4.91	0	0	15.15	1.94	1.83	0.07	0.38
MOL000169	alpha-Guaiene	204.39	4.99	0	0	25.93	1.81	2.09	0.07	0.26
MOL003535	1,1,6-trimethyl-2H-naphthalene	172.29	3.84	0	0	24.94	1.88	1.99	0.06	0.34
MOL013062	BZQ	182.23	3.23	0	1	58.62	1.44	1.52	0.06	0.49	21.31
MOL005021	Mipax	194.2	1.54	0	4	57.4	0.64	0.63	0.06	0	5.56
MOL011322	Diisobutyl succinate	230.34	2.48	0	4	39.54	0.69	0.29	0.06	0.25	4.81
MOL005841	TBP	266.36	3.64	0	4	27.76	1.18	0.9	0.06	0
MOL000669	(S)-camphor	152.26	1.94	0	1	21.68	1.28	1.74	0.05	0.28
MOL000122	1,8-cineole	154.28	2.15	0	1	39.73	1.57	2.06	0.05	0.24	11.29
MOL000018	(+/-)-Isoborneol	154.28	1.98	1	1	86.98	1.27	1.6	0.05	0	11.36
MOL007197	DFA	169.24	3.38	1	1	31.13	1.85	1.87	0.05	0.49	7.72
MOL001386	Methyl laurate	214.39	4.79	0	2	21.75	1.32	1.24	0.05	0.15
MOL010563	Methyl (Z)-cinnamate	162.2	2.15	0	2	37.2	1.31	1.56	0.04	0.35	7.75
MOL000254	eugenol	164.22	2.55	1	2	56.24	1.35	1.32	0.04	0.32	0.92
MOL008615	Methyl 9-oxononanoate	186.28	2.17	0	3	24.02	0.62	0.17	0.04	0.2
MOL002922	5-(2-hydroxyethyl)-2-methoxyphenol	168.21	1.26	2	3	31.95	0.6	0.21	0.04	0.26	4.07
MOL000771	p-coumaric acid	164.17	1.64	2	3	43.29	0.46	0.13	0.04	0.45	4.43
MOL000715	l-Menthone	154.28	2.6	0	1	57.9	1.35	1.7	0.03	0.24	10.57
MOL000717	d-isomenthone	154.28	2.6	0	1	61.2	1.35	1.74	0.03	0.23	10.86
MOL001972	Pulegone	152.26	2.75	0	1	51.6	1.39	1.74	0.03	0.26	11.19
MOL005577	undecanal	170.33	4.13	0	1	22.9	1.38	1.41	0.03	0.2
MOL002202	tetramethylpyrazine	136.22	0.66	0	2	20.01	1.19	1.05	0.03	0.31
MOL012564	3,7-dimethylnonane	156.35	4.98	0	0	15.31	1.8	2.12	0.02	0.21
MOL000714	Hyacinthin	120.16	1.52	0	1	38.65	1.31	1.58	0.02	0.43	-2.04
MOL001578	Hypnon	120.16	1.57	0	1	48.19	1.36	1.54	0.02	0.45	25.2
MOL001300	PEL	122.18	1.55	1	1	44.03	1.11	1.13	0.02	0.37	-2.41
MOL000198	(R)-linalool	154.28	2.74	1	1	39.8	1.33	1.36	0.02	0.32	6.48
MOL000219	BOX	121.12	0.76	0	2	31.55	0.54	0.84	0.02	0.11	12.07
MOL006219	Clorius	136.16	1.69	0	2	45.99	1.25	1.41	0.02	0.4	-2.16
MOL004682	Methyl octylate	158.27	2.97	0	2	18.71	1.23	1.32	0.02	0.18
MOL004464	MEHQ	124.15	1.55	1	2	43.98	1.27	1.33	0.02	0.32	11.69
MOL000303	caprylic acid	144.24	2.72	1	2	16.4	0.9	1.02	0.02	0
MOL003050	nonanoic acid	158.27	3.17	1	2	40.51	0.92	1.08	0.02	0.23	4.15
MOL002930	Tyrosol	138.18	1.28	2	2	33.81	0.65	0.25	0.02	0.36	-2.55
MOL002137	OCT	114.26	4.02	0	0	29.72	1.78	2.02	0.01	0.19
MOL000708	WLN: VHR	106.13	1.59	0	1	32.63	1.32	1.66	0.01	0.44	12.07
MOL000709	(S)-Matsutake alcohol	128.24	2.53	1	1	40.11	1.19	1.35	0.01	0.28	5.62
MOL002046	hexanoic acid	116.18	1.81	1	2	73.08	0.8	0.93	0.01	0.27	10.81
Mol ID	Molecule Name	MW	AlogP	Hdon	Hacc	OB (%)	Caco-2	BBB	DL	FASA-	HL	Save
MOL002934	NEOBAICALEIN	374.37	2.54	2	8	104.34	0.74	-0.19	0.44	0.18	16.5
MOL002932	Panicolin	314.31	2.57	2	6	76.26	0.84	0.31	0.29	0.24	16.78
MOL012246	5,7,4'-trihydroxy-8-methoxyflavanone	302.3	2.28	3	6	74.24	0.37	-0.43	0.26	0.31	16.85
MOL002927	Skullcapflavone II	374.37	2.54	2	8	69.51	0.68	-0.07	0.44	0.2	16.14
MOL002911	2,6,2',4'-tetrahydroxy-6'-methoxychaleone	302.3	2.62	4	6	69.04	-0.07	-0.32	0.22	0.34	21.89
MOL002937	DIHYDROOROXYLIN	286.3	2.55	2	5	66.06	0.67	0.13	0.23	0.31	17.17
MOL000228	(2R)-7-hydroxy-5-methoxy-2-phenylchroman-4-one	270.3	2.82	1	4	55.23	0.87	0.26	0.2	0.34	17.02
MOL002915	Salvigenin	328.34	2.82	1	6	49.07	0.86	-0.03	0.33	0.21	15.87
MOL002917	5,2',6'-Trihydroxy-7,8-dimethoxyflavone	330.31	2.3	3	7	45.05	0.48	-0.11	0.33	0.25	16.37
MOL008206	Moslosooflavone	298.31	2.84	1	5	44.09	1.01	0.54	0.25	0.26	17.02
MOL002897	epiberberine	336.39	3.45	0	4	43.09	1.17	0.4	0.78	0.19	6.1
MOL002928	oroxylin a	284.28	2.59	2	5	41.37	0.76	0.13	0.23	0.29	17.15
MOL002914	Eriodyctiol (flavanone)	288.27	2.03	4	6	41.35	0.05	-0.66	0.24	0.39	15.88
MOL002910	Carthamidin	288.27	2.03	4	6	41.15	0.16	-0.42	0.24	0.36	15.81
MOL002913	Dihydrobaicalin_qt	272.27	2.3	3	5	40.04	0.56	0.18	0.21	0.36	16.13
MOL000525	Norwogonin	270.25	2.33	3	5	39.4	0.6	-0.17	0.21	0.39	16.93
MOL002926	dihydrooroxylin A	286.3	2.55	2	5	38.72	0.71	0.03	0.23	0.29	17.58
MOL012266	rivularin	344.34	2.55	2	7	37.94	0.65	-0.13	0.37	0.21	16.25
MOL002908	5,8,2'-Trihydroxy-7-methoxyflavone	300.28	2.32	3	6	37.01	0.76	-0.07	0.27	0.28	16.17
MOL002925	5,7,2',6'-Tetrahydroxyflavone	286.25	2.07	4	6	37.01	0.18	-0.56	0.24	0.38	18
MOL012245	5,7,4'-trihydroxy-6-methoxyflavanone	302.3	2.28	3	6	36.63	0.43	-0.32	0.27	0.28	16.12
MOL002933	5,7,4'-Trihydroxy-8-methoxyflavone	300.28	2.32	3	6	36.56	0.46	-0.4	0.27	0.31	16.93
MOL001689	acacetin	284.28	2.59	2	5	34.97	0.67	-0.05	0.24	0.35	17.25
MOL002909	5,7,2,5-tetrahydroxy-8,6-dimethoxyflavone	376.34	2.02	4	9	33.82	0.35	-0.59	0.45	0.19	15.94
MOL002714	baicalein	270.25	2.33	3	5	33.52	0.63	-0.05	0.21	0.36	16.25
MOL000552	5,2'-Dihydroxy-6,7,8-trimethoxyflavone	344.34	2.55	2	7	31.71	0.93	0	0.35	0.22	16.47
MOL000173	wogonin	284.28	2.59	2	5	30.68	0.79	0.04	0.23	0.32	17.75
MOL001458	coptisine	320.34	3.25	0	4	30.67	1.21	0.32	0.86	0.26	9.33
MOL012240	2',3',5,7-tetrahydroxyflavone	286.25	2.07	4	6	25.75	0.36	-0.6	0.24	0.38
MOL002560	chrysin	254.25	2.6	2	4	22.61	0.7	0.01	0.18	0.42
MOL012267	Scutevulin	300.28	2.32	3	6	20.67	0.64	-0.13	0.27	0.29
MOL000789	jatrorrizine	338.41	3.4	1	4	19.65	1.28	0.36	0.59	0
MOL002737	scutellarein	286.25	2.07	4	6	18.97	0.31	-0.54	0.24	0.35
MOL002916	2-(2,6-dihydroxyphenyl)-3,5,7-trihydroxy-chromone	302.25	1.5	5	7	16.44	0.07	-0.42	0.27	0.43
MOL002919	Viscidulin III	346.31	1.74	4	8	14.36	0.27	-0.27	0.37	0.27
MOL002924	darendoside B_qt	330.37	-0.6	5	8	10.05	-0.74	-1.11	0.22	0.23
MOL002929	salidroside	300.34	-0.47	5	7	7.01	-0.82	-1.41	0.2	0.3
MOL002936	5,8-Dihydroxy-6,7-dimethoxyflavone	314.31	2.57	2	6	5.74	0.97	0.09	0.29	0.28
MOL000396	(+)-Syringaresinol	418.48	2.1	2	8	3.29	0.47	-0.34	0.72	0
MOL002918	Ganhuangenin	346.31	2.03	4	8	1.34	0.28	-0.57	0.37	0.25
Mol ID	Molecule Name	MW	AlogP	Hdon	Hacc	OB (%)	Caco-2	BBB	DL	FASA-	HL	Save
MOL002934	NEOBAICALEIN	374.37	2.54	2	8	104.34	0.74	-0.19	0.44	0.18	16.5
MOL002932	Panicolin	314.31	2.57	2	6	76.26	0.84	0.31	0.29	0.24	16.78
MOL012246	5,7,4'-trihydroxy-8-methoxyflavanone	302.3	2.28	3	6	74.24	0.37	-0.43	0.26	0.31	16.85
MOL002927	Skullcapflavone II	374.37	2.54	2	8	69.51	0.68	-0.07	0.44	0.2	16.14
MOL002911	2,6,2',4'-tetrahydroxy-6'-methoxychaleone	302.3	2.62	4	6	69.04	-0.07	-0.32	0.22	0.34	21.89
MOL002937	DIHYDROOROXYLIN	286.3	2.55	2	5	66.06	0.67	0.13	0.23	0.31	17.17
MOL000228	(2R)-7-hydroxy-5-methoxy-2-phenylchroman-4-one	270.3	2.82	1	4	55.23	0.87	0.26	0.2	0.34	17.02
MOL002915	Salvigenin	328.34	2.82	1	6	49.07	0.86	-0.03	0.33	0.21	15.87
MOL002917	5,2',6'-Trihydroxy-7,8-dimethoxyflavone	330.31	2.3	3	7	45.05	0.48	-0.11	0.33	0.25	16.37
MOL008206	Moslosooflavone	298.31	2.84	1	5	44.09	1.01	0.54	0.25	0.26	17.02
MOL002897	epiberberine	336.39	3.45	0	4	43.09	1.17	0.4	0.78	0.19	6.1
MOL002928	oroxylin a	284.28	2.59	2	5	41.37	0.76	0.13	0.23	0.29	17.15
MOL002914	Eriodyctiol (flavanone)	288.27	2.03	4	6	41.35	0.05	-0.66	0.24	0.39	15.88
MOL002910	Carthamidin	288.27	2.03	4	6	41.15	0.16	-0.42	0.24	0.36	15.81
MOL002913	Dihydrobaicalin_qt	272.27	2.3	3	5	40.04	0.56	0.18	0.21	0.36	16.13
MOL000525	Norwogonin	270.25	2.33	3	5	39.4	0.6	-0.17	0.21	0.39	16.93
MOL002926	dihydrooroxylin A	286.3	2.55	2	5	38.72	0.71	0.03	0.23	0.29	17.58
MOL012266	rivularin	344.34	2.55	2	7	37.94	0.65	-0.13	0.37	0.21	16.25
MOL002908	5,8,2'-Trihydroxy-7-methoxyflavone	300.28	2.32	3	6	37.01	0.76	-0.07	0.27	0.28	16.17
MOL002925	5,7,2',6'-Tetrahydroxyflavone	286.25	2.07	4	6	37.01	0.18	-0.56	0.24	0.38	18
MOL012245	5,7,4'-trihydroxy-6-methoxyflavanone	302.3	2.28	3	6	36.63	0.43	-0.32	0.27	0.28	16.12
MOL002933	5,7,4'-Trihydroxy-8-methoxyflavone	300.28	2.32	3	6	36.56	0.46	-0.4	0.27	0.31	16.93
MOL001689	acacetin	284.28	2.59	2	5	34.97	0.67	-0.05	0.24	0.35	17.25
MOL002909	5,7,2,5-tetrahydroxy-8,6-dimethoxyflavone	376.34	2.02	4	9	33.82	0.35	-0.59	0.45	0.19	15.94
MOL002714	baicalein	270.25	2.33	3	5	33.52	0.63	-0.05	0.21	0.36	16.25
MOL000552	5,2'-Dihydroxy-6,7,8-trimethoxyflavone	344.34	2.55	2	7	31.71	0.93	0	0.35	0.22	16.47
MOL000173	wogonin	284.28	2.59	2	5	30.68	0.79	0.04	0.23	0.32	17.75
MOL001458	coptisine	320.34	3.25	0	4	30.67	1.21	0.32	0.86	0.26	9.33

## Sheet: 黄芩-删重+六原则
Mol ID	Molecule Name	MW	AlogP	Hdon	Hacc	OB (%)	Caco-2	BBB	DL	FASA-	HL	Save
MOL001458	coptisine	320.34	3.25	0	4	30.67	1.21	0.32	0.86	0.26	9.33
MOL002897	epiberberine	336.39	3.45	0	4	43.09	1.17	0.4	0.78	0.19	6.1
MOL002909	5,7,2,5-tetrahydroxy-8,6-dimethoxyflavone	376.34	2.02	4	9	33.82	0.35	-0.59	0.45	0.19	15.94
MOL002934	NEOBAICALEIN	374.37	2.54	2	8	104.34	0.74	-0.19	0.44	0.18	16.5
MOL002927	Skullcapflavone II	374.37	2.54	2	8	69.51	0.68	-0.07	0.44	0.2	16.14
MOL012266	rivularin	344.34	2.55	2	7	37.94	0.65	-0.13	0.37	0.21	16.25
MOL000552	5,2'-Dihydroxy-6,7,8-trimethoxyflavone	344.34	2.55	2	7	31.71	0.93	0	0.35	0.22	16.47
MOL002915	Salvigenin	328.34	2.82	1	6	49.07	0.86	-0.03	0.33	0.21	15.87
MOL002917	5,2',6'-Trihydroxy-7,8-dimethoxyflavone	330.31	2.3	3	7	45.05	0.48	-0.11	0.33	0.25	16.37
MOL002932	Panicolin	314.31	2.57	2	6	76.26	0.84	0.31	0.29	0.24	16.78
MOL002908	5,8,2'-Trihydroxy-7-methoxyflavone	300.28	2.32	3	6	37.01	0.76	-0.07	0.27	0.28	16.17
MOL012245	5,7,4'-trihydroxy-6-methoxyflavanone	302.3	2.28	3	6	36.63	0.43	-0.32	0.27	0.28	16.12
MOL002933	5,7,4'-Trihydroxy-8-methoxyflavone	300.28	2.32	3	6	36.56	0.46	-0.4	0.27	0.31	16.93
MOL012246	5,7,4'-trihydroxy-8-methoxyflavanone	302.3	2.28	3	6	74.24	0.37	-0.43	0.26	0.31	16.85
MOL008206	Moslosooflavone	298.31	2.84	1	5	44.09	1.01	0.54	0.25	0.26	17.02
MOL002914	Eriodyctiol (flavanone)	288.27	2.03	4	6	41.35	0.05	-0.66	0.24	0.39	15.88
MOL002910	Carthamidin	288.27	2.03	4	6	41.15	0.16	-0.42	0.24	0.36	15.81
MOL002925	5,7,2',6'-Tetrahydroxyflavone	286.25	2.07	4	6	37.01	0.18	-0.56	0.24	0.38	18
MOL001689	acacetin	284.28	2.59	2	5	34.97	0.67	-0.05	0.24	0.35	17.25
MOL002937	DIHYDROOROXYLIN	286.3	2.55	2	5	66.06	0.67	0.13	0.23	0.31	17.17
MOL002928	oroxylin a	284.28	2.59	2	5	41.37	0.76	0.13	0.23	0.29	17.15
MOL002926	dihydrooroxylin A	286.3	2.55	2	5	38.72	0.71	0.03	0.23	0.29	17.58
MOL000173	wogonin	284.28	2.59	2	5	30.68	0.79	0.04	0.23	0.32	17.75
MOL002911	2,6,2',4'-tetrahydroxy-6'-methoxychaleone	302.3	2.62	4	6	69.04	-0.07	-0.32	0.22	0.34	21.89
MOL002913	Dihydrobaicalin_qt	272.27	2.3	3	5	40.04	0.56	0.18	0.21	0.36	16.13
MOL000525	Norwogonin	270.25	2.33	3	5	39.4	0.6	-0.17	0.21	0.39	16.93
MOL002714	baicalein	270.25	2.33	3	5	33.52	0.63	-0.05	0.21	0.36	16.25
MOL000228	(2R)-7-hydroxy-5-methoxy-2-phenylchroman-4-one	270.3	2.82	1	4	55.23	0.87	0.26	0.2	0.34	17.02
Mol ID	Molecule Name	MW	AlogP	Hdon	Hacc	OB (%)	Caco-2	BBB	DL	FASA-	HL	Save
MOL001458	coptisine	320.34	3.25	0	4	30.67	1.21	0.32	0.86	0.26	9.33
MOL002897	epiberberine	336.39	3.45	0	4	43.09	1.17	0.4	0.78	0.19	6.1
MOL002909	5,7,2,5-tetrahydroxy-8,6-dimethoxyflavone	376.34	2.02	4	9	33.82	0.35	-0.59	0.45	0.19	15.94
MOL002934	NEOBAICALEIN	374.37	2.54	2	8	104.34	0.74	-0.19	0.44	0.18	16.5
MOL002927	Skullcapflavone II	374.37	2.54	2	8	69.51	0.68	-0.07	0.44	0.2	16.14
MOL012266	rivularin	344.34	2.55	2	7	37.94	0.65	-0.13	0.37	0.21	16.25
MOL000552	5,2'-Dihydroxy-6,7,8-trimethoxyflavone	344.34	2.55	2	7	31.71	0.93	0	0.35	0.22	16.47
MOL002915	Salvigenin	328.34	2.82	1	6	49.07	0.86	-0.03	0.33	0.21	15.87
MOL002917	5,2',6'-Trihydroxy-7,8-dimethoxyflavone	330.31	2.3	3	7	45.05	0.48	-0.11	0.33	0.25	16.37
MOL002932	Panicolin	314.31	2.57	2	6	76.26	0.84	0.31	0.29	0.24	16.78
MOL002908	5,8,2'-Trihydroxy-7-methoxyflavone	300.28	2.32	3	6	37.01	0.76	-0.07	0.27	0.28	16.17
MOL012245	5,7,4'-trihydroxy-6-methoxyflavanone	302.3	2.28	3	6	36.63	0.43	-0.32	0.27	0.28	16.12
MOL002933	5,7,4'-Trihydroxy-8-methoxyflavone	300.28	2.32	3	6	36.56	0.46	-0.4	0.27	0.31	16.93
MOL012246	5,7,4'-trihydroxy-8-methoxyflavanone	302.3	2.28	3	6	74.24	0.37	-0.43	0.26	0.31	16.85
MOL008206	Moslosooflavone	298.31	2.84	1	5	44.09	1.01	0.54	0.25	0.26	17.02
MOL002914	Eriodyctiol (flavanone)	288.27	2.03	4	6	41.35	0.05	-0.66	0.24	0.39	15.88
MOL002910	Carthamidin	288.27	2.03	4	6	41.15	0.16	-0.42	0.24	0.36	15.81
MOL002925	5,7,2',6'-Tetrahydroxyflavone	286.25	2.07	4	6	37.01	0.18	-0.56	0.24	0.38	18
MOL001689	acacetin	284.28	2.59	2	5	34.97	0.67	-0.05	0.24	0.35	17.25
MOL002937	DIHYDROOROXYLIN	286.3	2.55	2	5	66.06	0.67	0.13	0.23	0.31	17.17
MOL002928	oroxylin a	284.28	2.59	2	5	41.37	0.76	0.13	0.23	0.29	17.15
MOL002926	dihydrooroxylin A	286.3	2.55	2	5	38.72	0.71	0.03	0.23	0.29	17.58
MOL000173	wogonin	284.28	2.59	2	5	30.68	0.79	0.04	0.23	0.32	17.75
MOL002911	2,6,2',4'-tetrahydroxy-6'-methoxychaleone	302.3	2.62	4	6	69.04	-0.07	-0.32	0.22	0.34	21.89
MOL002913	Dihydrobaicalin_qt	272.27	2.3	3	5	40.04	0.56	0.18	0.21	0.36	16.13
MOL000525	Norwogonin	270.25	2.33	3	5	39.4	0.6	-0.17	0.21	0.39	16.93
MOL002714	baicalein	270.25	2.33	3	5	33.52	0.63	-0.05	0.21	0.36	16.25
MOL000228	(2R)-7-hydroxy-5-methoxy-2-phenylchroman-4-one	270.3	2.82	1	4	55.23	0.87	0.26	0.2	0.34	17.02

## Sheet: 芍药（赤芍）
Mol ID	Molecule Name	MW	AlogP	Hdon	Hacc	OB (%)	Caco-2	BBB	DL	FASA-	HL	Save
MOL000172	Furol	96.09	0.99	0	2	34.35	1.08	1.51	0.01	0.2	4.53
MOL000666	hexanal	100.18	1.85	0	1	55.71	1.25	1.52	0.01	0.23	10.96
MOL000708	WLN: VHR	106.13	1.59	0	1	32.63	1.32	1.66	0.01	0.44	12.07
MOL000579	hydroquinone	110.12	1.3	2	2	29.26	0.89	0.75	0.02	0.43
MOL000219	BOX	121.12	0.76	0	2	31.55	0.54	0.84	0.02	0.11	12.07
MOL010564	NK	122.13	1.32	1	2	32.1	0.89	0.87	0.02	0.42	12.07
MOL012220	Saligenol	124.15	0.96	2	2	29.43	0.7	0.53	0.02	0.35
MOL000106	PYG	126.12	1.03	3	3	22.98	0.69	0.79	0.02	0.4
MOL000607	Dehydro-p-cymene	132.22	3.31	0	0	11.63	1.88	1.93	0.02	0.44
MOL005470	Durol	134.24	3.78	0	0	17.74	1.91	1.98	0.03	0.37
MOL005610	WLN: QR BV1	136.16	1.3	1	2	24.15	1.12	1.26	0.03	0.43
MOL000023	Hemo-sol	136.26	3.5	0	0	39.84	1.83	2.12	0.02	0	11.68
MOL000202	Moslene	136.26	3.45	0	0	33.02	1.88	2.05	0.02	0.27	11.08
MOL001801	salicylic acid	138.13	1.17	2	3	32.13	0.63	0.63	0.03	0.43	12
MOL009569	4,7-DIMETHYLBENZOFURAN	146.2	3.11	0	1	55.66	1.8	1.82	0.04	0.26	5.88
MOL001752	EUG	150.19	2.1	1	2	38.39	1.36	1.35	0.03	0.36	11.57
MOL000244	()-Borneol	154.28	1.98	1	1	81.8	1.22	1.47	0.05	0.24	11.36
MOL007001	2-methoxy-5-[(Z)-prop-1-enyl]phenol	164.22	2.5	1	2	58.73	1.36	1.38	0.04	0.32	4.4
MOL000254	eugenol	164.22	2.55	1	2	56.24	1.35	1.32	0.04	0.32	0.92
MOL000874	paeonol	166.19	1.29	1	3	28.79	0.93	0.84	0.04	0.32
MOL000114	vanillic acid	168.16	1.15	2	4	35.47	0.43	0.09	0.04	0.34	11.62
MOL000513	3,4,5-trihydroxybenzoic acid	170.13	0.63	4	5	31.69	-0.09	-0.54	0.04	0.41	11.78
MOL006991	60761-00-4	170.28	1.18	1	2	45.44	0.89	0.91	0.06	0.24	11.43
MOL001906	Methylgallate	184.16	0.88	3	5	30.91	0.26	0.06	0.05	0.32	5.67
MOL000610	TRD	184.41	6.3	0	0	17.89	1.78	1.96	0.03	0.19
MOL007029	paeonin,b_qt	196.22	-0.72	2	4	105.45	-0.33	-0.64	0.08	0.28	2.27
MOL001935	(3aR,6S,7aR)-6-hydroxy-6-methyl-3-methylene-3a,4,7,7a-tetrahydrobenzofuran-2,5-dione	196.22	-0.1	1	4	97.79	-0.01	-0.13	0.08	0.39	13.98
MOL001907	Progallin A	198.19	1.23	3	5	25.61	0.33	0.11	0.06	0.34
MOL000305	lauric acid	200.36	4.54	1	2	23.59	1.02	1.1	0.04	0
MOL002092	Antioxidant No. 33	206.36	4.36	1	1	26.74	1.68	1.81	0.06	0.28
MOL007027	paeonin,a_qt	210.25	-0.31	1	4	73.79	0.16	-0.03	0.09	0.23	1.01
MOL007031	paeonin,c_qt	210.25	0.57	1	4	72.7	0.14	-0.18	0.09	0.32	8.47
MOL003032	BZM	212.26	3.27	0	2	18.64	1.36	1.18	0.09	0.47
MOL002850	butylated hydroxytoluene	220.39	4.85	1	1	40.02	1.75	1.8	0.07	0.3	10.36
MOL006997	2-[(2R,5R,6R)-6,10-dimethylspiro[4.5]dec-9-en-2-yl]propan-2-ol	222.41	3.67	1	1	18.44	1.33	1.44	0.09	0.26
MOL000865	hexadecane	226.5	7.67	0	0	12.32	1.81	1.85	0.06	0.14
MOL007015	8-debenzoylpaeonidanin_qt	228.27	-1.53	2	5	129.3	-0.55	-0.79	0.15	0.27	14.26
MOL001393	myristic acid	228.42	5.46	1	2	21.18	1.07	0.99	0.07	0.19
MOL004929	Pentadecanol	228.47	5.99	1	1	13.73	1.3	1.06	0.06	0
MOL000867	Heptadekan	240.53	8.13	0	0	8.64	1.84	1.87	0.07	0.14
MOL001392	Methyl myristate	242.45	5.71	0	2	19.68	1.36	1.19	0.08	0.14
MOL001396	PENTADECYLIC ACID	242.45	5.91	1	2	20.18	1.08	0.88	0.08	0.18
MOL001394	Oktadekan	254.56	8.58	0	0	9.81	1.83	1.83	0.09	0.14
MOL000069	palmitic acid	256.48	6.37	1	2	19.3	1.09	1	0.1	0
MOL007021	trans-.beta.-Terpinyl benzoate	258.39	4.51	0	2	46.89	1.49	1.42	0.12	0.37	5.02
MOL001619	UPL	268.59	9.04	0	0	8.52	1.83	1.7	0.11	0.16
MOL002714	baicalein	270.25	2.33	3	5	33.52	0.63	-0.05	0.21	0.36	16.25
MOL000879	methyl palmitate	270.51	6.62	0	2	18.09	1.37	1.18	0.12	0.14
MOL000578	arbutin	272.28	-0.61	5	7	6.82	-0.93	-1.25	0.15	0.29
MOL000131	EIC	280.5	6.39	1	2	41.9	1.16	0.9	0.14	0.25	7.5
MOL001746	ELD	281.54	6.23	2	2	31.2	1.26	1.07	0.14	0.19	4.84
MOL000675	oleic acid	282.52	6.84	1	2	33.13	1.17	0.78	0.14	0.2	4.99
MOL000868	LFA	282.62	9.5	0	0	8.46	1.83	1.8	0.13	0.13
MOL000971	Ethylpalmitate	284.54	6.97	0	2	18.99	1.41	1.15	0.14	0.16
MOL000492	(+)-catechin	290.29	1.92	5	6	54.83	-0.03	-0.73	0.24	0	0.61
MOL001641	METHYL LINOLEATE	294.53	6.64	0	2	41.93	1.44	1.08	0.17	0.21	6.05
MOL000869	Henicosane	296.65	9.95	0	0	8.41	1.84	1.8	0.15	0.13
MOL006765	peonidin	301.29	1.92	4	6	26.92	0.27	-0.41	0.27	0.32
MOL001002	ellagic acid	302.2	1.48	4	8	43.06	-0.44	-1.41	0.43	0.43	-1.04
MOL006994	1-o-beta-d-glucopyranosyl-8-o-benzoylpaeonisuffrone_qt	302.35	0.44	1	5	36.01	-0.03	-0.47	0.3	0.41	5.98
MOL002883	Ethyl oleate (NF)	310.58	7.44	0	2	32.4	1.4	1.1	0.19	0.19	4.85
MOL001399	TWT	310.68	10.41	0	0	8.37	1.85	1.64	0.18	0.13
MOL006992	(2R,3R)-4-methoxyl-distylin	318.3	1.89	4	7	59.98	0.17	-0.61	0.3	0.33	15.08
MOL001918	paeoniflorgenone	318.35	0.79	1	6	87.59	-0.09	-0.56	0.37	0.37	7.45
MOL001925	paeoniflorin_qt	318.35	0.46	2	6	68.18	-0.34	-0.73	0.4	0.39	8.81
MOL007005	Albiflorin_qt	318.35	0.42	2	6	48.7	-0.38	-0.75	0.33	0.41	5.91
MOL007016	Paeoniflorigenone	318.35	0.79	1	6	65.33	-0.13	-0.43	0.37	0.36	6.18
MOL007020	Lactiflorin_qt	318.35	0.42	2	6	20.44	-0.42	-0.78	0.33	0.39
MOL007022	evofolinB	318.35	2.07	3	6	64.74	0	-0.66	0.22	0.29	17.01
MOL007024	galloylpaeoniflorine_qt 2	318.35	0.46	2	6	28.18	-0.34	-0.72	0.4	0.39
MOL000880	Tricosane	324.71	10.86	0	0	8.33	1.85	1.68	0.21	0.13
MOL006996	1-o-beta-d-glucopyranosylpaeonisuffrone_qt	332.38	0.51	1	6	65.08	-0.05	-0.49	0.35	0.38	7.19
MOL007008	4-ethyl-paeoniflorin_qt	332.38	1.02	1	6	56.87	-0.17	-0.52	0.44	0.35	8.88
MOL007012	4-o-methyl-paeoniflorin_qt	332.38	0.87	1	6	56.7	0.4	-0.2	0.43	0.3	8.94
MOL006990	(1S,2S,4R)-trans-2-hydroxy-1,8-cineole-B-D-glucopyranoside	332.44	-0.57	4	7	30.25	-0.77	-1.14	0.27	0.25	0.98
MOL005090	oxypaeoniflorin_qt	334.35	0.2	3	7	19.4	-0.77	-1.28	0.44	0.39
MOL007018	9-ethyl-neo-paeoniaflorin A_qt	334.4	1.48	1	6	64.42	-0.01	-0.32	0.3	0.35	2.08
MOL006179	2-(6-carboxy-2,3,4-trihydroxyphenyl)-3,4,5-trihydroxybenzoic acid	338.24	0.95	8	10	15.21	-0.77	-1.26	0.27	0
MOL001747	Tetracosane	338.74	11.32	0	0	8.28	1.88	1.62	0.24	0.15
MOL000842	sucrose	342.34	-4.31	8	11	7.17	-2.89	-6.67	0.23	0.2
MOL007028	paeonin,b	358.38	-2.47	5	9	17.29	-1.76	-2.51	0.34	0.3
MOL001401	HEXACOSANE	366.8	12.23	0	0	8.21	1.92	1.65	0.31	0.12
MOL005368	Methyl tricosanoate	368.72	9.81	0	2	14.61	1.43	1.08	0.33	0.16
MOL007026	paeonin,a	372.41	-2.06	4	9	20.35	-1.32	-1.76	0.37	0.27
MOL007030	paeonin,c	372.41	-1.18	4	9	10.26	-1.21	-1.71	0.36	0.29
MOL007014	8-debenzoylpaeonidanin	390.43	-3.28	5	10	31.74	-1.56	-2.17	0.45	0.2	7.63
MOL005043	campest-5-en-3beta-ol	400.76	7.63	1	1	37.58	1.32	0.94	0.71	0.23	4.43
MOL004355	Spinasterol	412.77	7.64	1	1	42.98	1.44	1.04	0.76	0.21	5.32
MOL000449	Stigmasterol	412.77	7.64	1	1	43.83	1.44	1	0.76	0.22	5.57
MOL000358	beta-sitosterol	414.79	8.08	1	1	36.91	1.32	0.99	0.75	0.23	5.36
MOL000359	sitosterol	414.79	8.08	1	1	36.91	1.32	0.87	0.75	0.22	5.37
MOL006999	stigmast-7-en-3-ol	414.79	8.08	1	1	37.42	1.32	0.85	0.75	0.22	5.85
MOL000361	Amyrin	426.8	7.3	1	1	17.6	1.45	1.29	0.76	0.22
MOL000508	Friedelin	426.8	7.3	0	1	29.16	1.43	1.38	0.76	0
MOL000463	16844-71-6	428.82	7.49	1	1	27.34	1.45	1.28	0.76	0
MOL002776	Baicalin	446.39	0.64	6	11	40.12	-0.85	-1.74	0.75	0.36	17.36
MOL007000	2-methoxy-5-(e)-propenyl-phenol-beta-vicianoside	458.51	-0.64	6	11	4.38	-1.45	-1.79	0.65	0.25
MOL003867	Paeonolide	460.48	-1.85	6	12	6.3	-1.42	-2.09	0.64	0.3
MOL001921	Lactiflorin	462.49	-0.57	3	10	49.12	-1.13	-1.76	0.8	0.34	7.26
MOL006993	1-o-beta-d-glucopyranosyl-8-o-benzoylpaeonisuffrone	464.51	-1.31	4	10	12.62	-1.05	-1.54	0.77	0.34
MOL007010	4-o-galloylalbiflorin_qt	470.46	1.66	4	10	2.14	-0.62	-1.19	0.8	0.44
MOL001924	paeoniflorin	480.51	-1.28	5	11	53.87	-1.47	-1.86	0.79	0.34	13.88
MOL007002	paeonioflorin	480.51	-1.28	5	11	10.22	-1.69	-2.39	0.79	0.33
MOL007004	Albiflorin	480.51	-1.33	5	11	30.25	-1.52	-2.33	0.77	0.35	7.83
MOL006995	1-o-beta-d-glucopyranosylpaeonisuffrone	494.54	-1.24	4	11	26.62	-1.15	-1.66	0.78	0.29
MOL007007	4-ethyl-paeoniflorin	494.54	-0.73	4	11	24.81	-0.94	-1.27	0.82	0.31
MOL007011	4-o-methyl-paeoniflorin	494.54	-0.87	4	11	25.71	-1.08	-1.62	0.78	0.28
MOL007006	oxypaeoniflorin	496.51	-1.55	6	12	12.98	-1.91	-2.7	0.78	0.34
MOL005089	Oxypaeoniflorin	496.51	-1.55	6	12	8.38	-1.62	-2.33	0.78	0.33
MOL007017	9-ethyl-neo-paeoniaflorin A	496.56	-0.27	4	11	23.64	-1.26	-1.5	0.68	0.32
MOL000357	Sitogluside	576.95	6.34	4	6	20.63	-0.14	-0.93	0.62	0.23
MOL007003	benzoyl paeoniflorin	584.62	0.76	4	12	31.14	-1.35	-2.08	0.54	0.4	15.66
MOL007025	isobenzoylpaeoniflorin	584.62	0.76	4	12	31.14	-0.85	-1.33	0.54	0.35	21.1
MOL001932	galloylpaeoniflorin	632.62	-0.04	7	15	3.03	-1.77	-2.78	0.42	0.36
MOL007009	4-o-galloylalbiflorin	632.62	-0.09	7	15	3.09	-1.66	-2.45	0.61	0.36
MOL007023	galloylpaeoniflorine	632.62	-0.04	7	15	3.03	-1.69	-2.67	0.42	0.38
MOL006798	pedunculagin	784.57	1.83	13	22	37.81	-2.7	-3.63	0.07	0.38	8.55
MOL007019	Eugeniin	938.7	3.38	15	26	10.06	-2.4	-3.57	0.13	0.4
MOL009092	Pentagalloylglucose	940.72	3.69	15	26	3.01	-3.08	-4.17	0.21	0.45
Mol ID	Molecule Name	MW	AlogP	Hdon	Hacc	OB (%)	Caco-2	BBB	DL	FASA-	HL	Save
MOL000842	sucrose	342.34	-4.31	8	11	7.17	-2.89	-6.67	0.23	0.2
MOL007014	8-debenzoylpaeonidanin	390.43	-3.28	5	10	31.74	-1.56	-2.17	0.45	0.2	7.63
MOL007028	paeonin,b	358.38	-2.47	5	9	17.29	-1.76	-2.51	0.34	0.3
MOL007026	paeonin,a	372.41	-2.06	4	9	20.35	-1.32	-1.76	0.37	0.27
MOL003867	Paeonolide	460.48	-1.85	6	12	6.3	-1.42	-2.09	0.64	0.3
MOL007006	oxypaeoniflorin	496.51	-1.55	6	12	12.98	-1.91	-2.7	0.78	0.34
MOL005089	Oxypaeoniflorin	496.51	-1.55	6	12	8.38	-1.62	-2.33	0.78	0.33
MOL007015	8-debenzoylpaeonidanin_qt	228.27	-1.53	2	5	129.3	-0.55	-0.79	0.15	0.27	14.26
MOL007004	Albiflorin	480.51	-1.33	5	11	30.25	-1.52	-2.33	0.77	0.35	7.83
MOL006993	1-o-beta-d-glucopyranosyl-8-o-benzoylpaeonisuffrone	464.51	-1.31	4	10	12.62	-1.05	-1.54	0.77	0.34
MOL001924	paeoniflorin	480.51	-1.28	5	11	53.87	-1.47	-1.86	0.79	0.34	13.88
MOL007002	paeonioflorin	480.51	-1.28	5	11	10.22	-1.69	-2.39	0.79	0.33
MOL006995	1-o-beta-d-glucopyranosylpaeonisuffrone	494.54	-1.24	4	11	26.62	-1.15	-1.66	0.78	0.29
MOL007030	paeonin,c	372.41	-1.18	4	9	10.26	-1.21	-1.71	0.36	0.29
MOL007011	4-o-methyl-paeoniflorin	494.54	-0.87	4	11	25.71	-1.08	-1.62	0.78	0.28
MOL007007	4-ethyl-paeoniflorin	494.54	-0.73	4	11	24.81	-0.94	-1.27	0.82	0.31
MOL007029	paeonin,b_qt	196.22	-0.72	2	4	105.45	-0.33	-0.64	0.08	0.28	2.27
MOL007000	2-methoxy-5-(e)-propenyl-phenol-beta-vicianoside	458.51	-0.64	6	11	4.38	-1.45	-1.79	0.65	0.25
MOL000578	arbutin	272.28	-0.61	5	7	6.82	-0.93	-1.25	0.15	0.29
MOL006990	(1S,2S,4R)-trans-2-hydroxy-1,8-cineole-B-D-glucopyranoside	332.44	-0.57	4	7	30.25	-0.77	-1.14	0.27	0.25	0.98
MOL001921	Lactiflorin	462.49	-0.57	3	10	49.12	-1.13	-1.76	0.8	0.34	7.26
MOL007027	paeonin,a_qt	210.25	-0.31	1	4	73.79	0.16	-0.03	0.09	0.23	1.01
MOL007017	9-ethyl-neo-paeoniaflorin A	496.56	-0.27	4	11	23.64	-1.26	-1.5	0.68	0.32
MOL001935	(3aR,6S,7aR)-6-hydroxy-6-methyl-3-methylene-3a,4,7,7a-tetrahydrobenzofuran-2,5-dione	196.22	-0.1	1	4	97.79	-0.01	-0.13	0.08	0.39	13.98
MOL005090	oxypaeoniflorin_qt	334.35	0.2	3	7	19.4	-0.77	-1.28	0.44	0.39
MOL007005	Albiflorin_qt	318.35	0.42	2	6	48.7	-0.38	-0.75	0.33	0.41	5.91
MOL007020	Lactiflorin_qt	318.35	0.42	2	6	20.44	-0.42	-0.78	0.33	0.39
MOL006994	1-o-beta-d-glucopyranosyl-8-o-benzoylpaeonisuffrone_qt	302.35	0.44	1	5	36.01	-0.03	-0.47	0.3	0.41	5.98
MOL001925	paeoniflorin_qt	318.35	0.46	2	6	68.18	-0.34	-0.73	0.4	0.39	8.81
MOL007024	galloylpaeoniflorine_qt 2	318.35	0.46	2	6	28.18	-0.34	-0.72	0.4	0.39
MOL006996	1-o-beta-d-glucopyranosylpaeonisuffrone_qt	332.38	0.51	1	6	65.08	-0.05	-0.49	0.35	0.38	7.19
MOL007031	paeonin,c_qt	210.25	0.57	1	4	72.7	0.14	-0.18	0.09	0.32	8.47
MOL000513	3,4,5-trihydroxybenzoic acid	170.13	0.63	4	5	31.69	-0.09	-0.54	0.04	0.41	11.78
MOL002776	Baicalin	446.39	0.64	6	11	40.12	-0.85	-1.74	0.75	0.36	17.36
MOL000219	BOX	121.12	0.76	0	2	31.55	0.54	0.84	0.02	0.11	12.07
MOL001918	paeoniflorgenone	318.35	0.79	1	6	87.59	-0.09	-0.56	0.37	0.37	7.45
MOL007016	Paeoniflorigenone	318.35	0.79	1	6	65.33	-0.13	-0.43	0.37	0.36	6.18
MOL007012	4-o-methyl-paeoniflorin_qt	332.38	0.87	1	6	56.7	0.4	-0.2	0.43	0.3	8.94
MOL001906	Methylgallate	184.16	0.88	3	5	30.91	0.26	0.06	0.05	0.32	5.67
MOL006179	2-(6-carboxy-2,3,4-trihydroxyphenyl)-3,4,5-trihydroxybenzoic acid	338.24	0.95	8	10	15.21	-0.77	-1.26	0.27	0
MOL012220	Saligenol	124.15	0.96	2	2	29.43	0.7	0.53	0.02	0.35
MOL000172	Furol	96.09	0.99	0	2	34.35	1.08	1.51	0.01	0.2	4.53
MOL007008	4-ethyl-paeoniflorin_qt	332.38	1.02	1	6	56.87	-0.17	-0.52	0.44	0.35	8.88
MOL000106	PYG	126.12	1.03	3	3	22.98	0.69	0.79	0.02	0.4
MOL000114	vanillic acid	168.16	1.15	2	4	35.47	0.43	0.09	0.04	0.34	11.62
MOL001801	salicylic acid	138.13	1.17	2	3	32.13	0.63	0.63	0.03	0.43	12
MOL006991	60761-00-4	170.28	1.18	1	2	45.44	0.89	0.91	0.06	0.24	11.43
MOL001907	Progallin A	198.19	1.23	3	5	25.61	0.33	0.11	0.06	0.34
MOL000874	paeonol	166.19	1.29	1	3	28.79	0.93	0.84	0.04	0.32
MOL000579	hydroquinone	110.12	1.3	2	2	29.26	0.89	0.75	0.02	0.43
MOL005610	WLN: QR BV1	136.16	1.3	1	2	24.15	1.12	1.26	0.03	0.43
MOL010564	NK	122.13	1.32	1	2	32.1	0.89	0.87	0.02	0.42	12.07
MOL001002	ellagic acid	302.2	1.48	4	8	43.06	-0.44	-1.41	0.43	0.43	-1.04
MOL007018	9-ethyl-neo-paeoniaflorin A_qt	334.4	1.48	1	6	64.42	-0.01	-0.32	0.3	0.35	2.08
MOL000708	WLN: VHR	106.13	1.59	0	1	32.63	1.32	1.66	0.01	0.44	12.07
MOL007010	4-o-galloylalbiflorin_qt	470.46	1.66	4	10	2.14	-0.62	-1.19	0.8	0.44
MOL000666	hexanal	100.18	1.85	0	1	55.71	1.25	1.52	0.01	0.23	10.96
MOL006992	(2R,3R)-4-methoxyl-distylin	318.3	1.89	4	7	59.98	0.17	-0.61	0.3	0.33	15.08
MOL000492	(+)-catechin	290.29	1.92	5	6	54.83	-0.03	-0.73	0.24	0	0.61
MOL006765	peonidin	301.29	1.92	4	6	26.92	0.27	-0.41	0.27	0.32
MOL000244	()-Borneol	154.28	1.98	1	1	81.8	1.22	1.47	0.05	0.24	11.36
MOL007022	evofolinB	318.35	2.07	3	6	64.74	0	-0.66	0.22	0.29	17.01
MOL001752	EUG	150.19	2.1	1	2	38.39	1.36	1.35	0.03	0.36	11.57
MOL002714	baicalein	270.25	2.33	3	5	33.52	0.63	-0.05	0.21	0.36	16.25
MOL007001	2-methoxy-5-[(Z)-prop-1-enyl]phenol	164.22	2.5	1	2	58.73	1.36	1.38	0.04	0.32	4.4
MOL000254	eugenol	164.22	2.55	1	2	56.24	1.35	1.32	0.04	0.32	0.92
MOL009569	4,7-DIMETHYLBENZOFURAN	146.2	3.11	0	1	55.66	1.8	1.82	0.04	0.26	5.88
MOL003032	BZM	212.26	3.27	0	2	18.64	1.36	1.18	0.09	0.47
MOL000607	Dehydro-p-cymene	132.22	3.31	0	0	11.63	1.88	1.93	0.02	0.44
MOL000202	Moslene	136.26	3.45	0	0	33.02	1.88	2.05	0.02	0.27	11.08
MOL000023	Hemo-sol	136.26	3.5	0	0	39.84	1.83	2.12	0.02	0	11.68
MOL006997	2-[(2R,5R,6R)-6,10-dimethylspiro[4.5]dec-9-en-2-yl]propan-2-ol	222.41	3.67	1	1	18.44	1.33	1.44	0.09	0.26
MOL005470	Durol	134.24	3.78	0	0	17.74	1.91	1.98	0.03	0.37
MOL002092	Antioxidant No. 33	206.36	4.36	1	1	26.74	1.68	1.81	0.06	0.28
MOL007021	trans-.beta.-Terpinyl benzoate	258.39	4.51	0	2	46.89	1.49	1.42	0.12	0.37	5.02
MOL000305	lauric acid	200.36	4.54	1	2	23.59	1.02	1.1	0.04	0
MOL002850	butylated hydroxytoluene	220.39	4.85	1	1	40.02	1.75	1.8	0.07	0.3	10.36
MOL001393	myristic acid	228.42	5.46	1	2	21.18	1.07	0.99	0.07	0.19
MOL001392	Methyl myristate	242.45	5.71	0	2	19.68	1.36	1.19	0.08	0.14
MOL001396	PENTADECYLIC ACID	242.45	5.91	1	2	20.18	1.08	0.88	0.08	0.18
MOL004929	Pentadecanol	228.47	5.99	1	1	13.73	1.3	1.06	0.06	0
MOL001746	ELD	281.54	6.23	2	2	31.2	1.26	1.07	0.14	0.19	4.84
MOL000610	TRD	184.41	6.3	0	0	17.89	1.78	1.96	0.03	0.19
MOL000069	palmitic acid	256.48	6.37	1	2	19.3	1.09	1	0.1	0
MOL000131	EIC	280.5	6.39	1	2	41.9	1.16	0.9	0.14	0.25	7.5
MOL000879	methyl palmitate	270.51	6.62	0	2	18.09	1.37	1.18	0.12	0.14
MOL001641	METHYL LINOLEATE	294.53	6.64	0	2	41.93	1.44	1.08	0.17	0.21	6.05
MOL000675	oleic acid	282.52	6.84	1	2	33.13	1.17	0.78	0.14	0.2	4.99
MOL000971	Ethylpalmitate	284.54	6.97	0	2	18.99	1.41	1.15	0.14	0.16
MOL000361	Amyrin	426.8	7.3	1	1	17.6	1.45	1.29	0.76	0.22
MOL000508	Friedelin	426.8	7.3	0	1	29.16	1.43	1.38	0.76	0
MOL002883	Ethyl oleate (NF)	310.58	7.44	0	2	32.4	1.4	1.1	0.19	0.19	4.85
MOL000463	16844-71-6	428.82	7.49	1	1	27.34	1.45	1.28	0.76	0
MOL005043	campest-5-en-3beta-ol	400.76	7.63	1	1	37.58	1.32	0.94	0.71	0.23	4.43
MOL004355	Spinasterol	412.77	7.64	1	1	42.98	1.44	1.04	0.76	0.21	5.32
MOL000449	Stigmasterol	412.77	7.64	1	1	43.83	1.44	1	0.76	0.22	5.57
MOL000865	hexadecane	226.5	7.67	0	0	12.32	1.81	1.85	0.06	0.14
MOL000358	beta-sitosterol	414.79	8.08	1	1	36.91	1.32	0.99	0.75	0.23	5.36
MOL000359	sitosterol	414.79	8.08	1	1	36.91	1.32	0.87	0.75	0.22	5.37
MOL006999	stigmast-7-en-3-ol	414.79	8.08	1	1	37.42	1.32	0.85	0.75	0.22	5.85
MOL000867	Heptadekan	240.53	8.13	0	0	8.64	1.84	1.87	0.07	0.14
MOL001394	Oktadekan	254.56	8.58	0	0	9.81	1.83	1.83	0.09	0.14
MOL001619	UPL	268.59	9.04	0	0	8.52	1.83	1.7	0.11	0.16
MOL000868	LFA	282.62	9.5	0	0	8.46	1.83	1.8	0.13	0.13
MOL005368	Methyl tricosanoate	368.72	9.81	0	2	14.61	1.43	1.08	0.33	0.16
MOL000869	Henicosane	296.65	9.95	0	0	8.41	1.84	1.8	0.15	0.13
MOL001399	TWT	310.68	10.41	0	0	8.37	1.85	1.64	0.18	0.13
MOL000880	Tricosane	324.71	10.86	0	0	8.33	1.85	1.68	0.21	0.13
MOL001747	Tetracosane	338.74	11.32	0	0	8.28	1.88	1.62	0.24	0.15
MOL001401	HEXACOSANE	366.8	12.23	0	0	8.21	1.92	1.65	0.31	0.12
Mol ID	Molecule Name	MW	AlogP	Hdon	Hacc	OB (%)	Caco-2	BBB	DL	FASA-	HL	Save
MOL000219	BOX	121.12	0.76	0	2	31.55	0.54	0.84	0.02	0.11	12.07
MOL000172	Furol	96.09	0.99	0	2	34.35	1.08	1.51	0.01	0.2	4.53
MOL000708	WLN: VHR	106.13	1.59	0	1	32.63	1.32	1.66	0.01	0.44	12.07
MOL000666	hexanal	100.18	1.85	0	1	55.71	1.25	1.52	0.01	0.23	10.96
MOL009569	4,7-DIMETHYLBENZOFURAN	146.2	3.11	0	1	55.66	1.8	1.82	0.04	0.26	5.88
MOL003032	BZM	212.26	3.27	0	2	18.64	1.36	1.18	0.09	0.47
MOL000607	Dehydro-p-cymene	132.22	3.31	0	0	11.63	1.88	1.93	0.02	0.44
MOL000202	Moslene	136.26	3.45	0	0	33.02	1.88	2.05	0.02	0.27	11.08
MOL000023	Hemo-sol	136.26	3.5	0	0	39.84	1.83	2.12	0.02	0	11.68
MOL005470	Durol	134.24	3.78	0	0	17.74	1.91	1.98	0.03	0.37
MOL007021	trans-.beta.-Terpinyl benzoate	258.39	4.51	0	2	46.89	1.49	1.42	0.12	0.37	5.02
MOL007027	paeonin,a_qt	210.25	-0.31	1	4	73.79	0.16	-0.03	0.09	0.23	1.01
MOL001935	(3aR,6S,7aR)-6-hydroxy-6-methyl-3-methylene-3a,4,7,7a-tetrahydrobenzofuran-2,5-dione	196.22	-0.1	1	4	97.79	-0.01	-0.13	0.08	0.39	13.98
MOL006994	1-o-beta-d-glucopyranosyl-8-o-benzoylpaeonisuffrone_qt	302.35	0.44	1	5	36.01	-0.03	-0.47	0.3	0.41	5.98
MOL006996	1-o-beta-d-glucopyranosylpaeonisuffrone_qt	332.38	0.51	1	6	65.08	-0.05	-0.49	0.35	0.38	7.19
MOL007031	paeonin,c_qt	210.25	0.57	1	4	72.7	0.14	-0.18	0.09	0.32	8.47
MOL001918	paeoniflorgenone	318.35	0.79	1	6	87.59	-0.09	-0.56	0.37	0.37	7.45
MOL007016	Paeoniflorigenone	318.35	0.79	1	6	65.33	-0.13	-0.43	0.37	0.36	6.18
MOL007012	4-o-methyl-paeoniflorin_qt	332.38	0.87	1	6	56.7	0.4	-0.2	0.43	0.3	8.94
MOL007008	4-ethyl-paeoniflorin_qt	332.38	1.02	1	6	56.87	-0.17	-0.52	0.44	0.35	8.88
MOL006991	60761-00-4	170.28	1.18	1	2	45.44	0.89	0.91	0.06	0.24	11.43
MOL000874	paeonol	166.19	1.29	1	3	28.79	0.93	0.84	0.04	0.32
MOL005610	WLN: QR BV1	136.16	1.3	1	2	24.15	1.12	1.26	0.03	0.43
MOL010564	NK	122.13	1.32	1	2	32.1	0.89	0.87	0.02	0.42	12.07
MOL007018	9-ethyl-neo-paeoniaflorin A_qt	334.4	1.48	1	6	64.42	-0.01	-0.32	0.3	0.35	2.08
MOL000244	()-Borneol	154.28	1.98	1	1	81.8	1.22	1.47	0.05	0.24	11.36
MOL001752	EUG	150.19	2.1	1	2	38.39	1.36	1.35	0.03	0.36	11.57
MOL007001	2-methoxy-5-[(Z)-prop-1-enyl]phenol	164.22	2.5	1	2	58.73	1.36	1.38	0.04	0.32	4.4
MOL000254	eugenol	164.22	2.55	1	2	56.24	1.35	1.32	0.04	0.32	0.92
MOL006997	2-[(2R,5R,6R)-6,10-dimethylspiro[4.5]dec-9-en-2-yl]propan-2-ol	222.41	3.67	1	1	18.44	1.33	1.44	0.09	0.26
MOL002092	Antioxidant No. 33	206.36	4.36	1	1	26.74	1.68	1.81	0.06	0.28
MOL000305	lauric acid	200.36	4.54	1	2	23.59	1.02	1.1	0.04	0
MOL002850	butylated hydroxytoluene	220.39	4.85	1	1	40.02	1.75	1.8	0.07	0.3	10.36
MOL007015	8-debenzoylpaeonidanin_qt	228.27	-1.53	2	5	129.3	-0.55	-0.79	0.15	0.27	14.26
MOL007029	paeonin,b_qt	196.22	-0.72	2	4	105.45	-0.33	-0.64	0.08	0.28	2.27
MOL007005	Albiflorin_qt	318.35	0.42	2	6	48.7	-0.38	-0.75	0.33	0.41	5.91
MOL007020	Lactiflorin_qt	318.35	0.42	2	6	20.44	-0.42	-0.78	0.33	0.39
MOL001925	paeoniflorin_qt	318.35	0.46	2	6	68.18	-0.34	-0.73	0.4	0.39	8.81
MOL007024	galloylpaeoniflorine_qt 2	318.35	0.46	2	6	28.18	-0.34	-0.72	0.4	0.39
MOL012220	Saligenol	124.15	0.96	2	2	29.43	0.7	0.53	0.02	0.35
MOL000114	vanillic acid	168.16	1.15	2	4	35.47	0.43	0.09	0.04	0.34	11.62
MOL001801	salicylic acid	138.13	1.17	2	3	32.13	0.63	0.63	0.03	0.43	12
MOL000579	hydroquinone	110.12	1.3	2	2	29.26	0.89	0.75	0.02	0.43
MOL001921	Lactiflorin	462.49	-0.57	3	10	49.12	-1.13	-1.76	0.8	0.34	7.26
MOL005090	oxypaeoniflorin_qt	334.35	0.2	3	7	19.4	-0.77	-1.28	0.44	0.39
MOL001906	Methylgallate	184.16	0.88	3	5	30.91	0.26	0.06	0.05	0.32	5.67
MOL000106	PYG	126.12	1.03	3	3	22.98	0.69	0.79	0.02	0.4
MOL001907	Progallin A	198.19	1.23	3	5	25.61	0.33	0.11	0.06	0.34
MOL007022	evofolinB	318.35	2.07	3	6	64.74	0	-0.66	0.22	0.29	17.01
MOL002714	baicalein	270.25	2.33	3	5	33.52	0.63	-0.05	0.21	0.36	16.25
MOL007026	paeonin,a	372.41	-2.06	4	9	20.35	-1.32	-1.76	0.37	0.27
MOL006993	1-o-beta-d-glucopyranosyl-8-o-benzoylpaeonisuffrone	464.51	-1.31	4	10	12.62	-1.05	-1.54	0.77	0.34
MOL006995	1-o-beta-d-glucopyranosylpaeonisuffrone	494.54	-1.24	4	11	26.62	-1.15	-1.66	0.78	0.29
MOL007030	paeonin,c	372.41	-1.18	4	9	10.26	-1.21	-1.71	0.36	0.29
MOL007011	4-o-methyl-paeoniflorin	494.54	-0.87	4	11	25.71	-1.08	-1.62	0.78	0.28
MOL007007	4-ethyl-paeoniflorin	494.54	-0.73	4	11	24.81	-0.94	-1.27	0.82	0.31
MOL006990	(1S,2S,4R)-trans-2-hydroxy-1,8-cineole-B-D-glucopyranoside	332.44	-0.57	4	7	30.25	-0.77	-1.14	0.27	0.25	0.98
MOL007017	9-ethyl-neo-paeoniaflorin A	496.56	-0.27	4	11	23.64	-1.26	-1.5	0.68	0.32
MOL000513	3,4,5-trihydroxybenzoic acid	170.13	0.63	4	5	31.69	-0.09	-0.54	0.04	0.41	11.78
MOL001002	ellagic acid	302.2	1.48	4	8	43.06	-0.44	-1.41	0.43	0.43	-1.04
MOL007010	4-o-galloylalbiflorin_qt	470.46	1.66	4	10	2.14	-0.62	-1.19	0.8	0.44
MOL006992	(2R,3R)-4-methoxyl-distylin	318.3	1.89	4	7	59.98	0.17	-0.61	0.3	0.33	15.08
MOL006765	peonidin	301.29	1.92	4	6	26.92	0.27	-0.41	0.27	0.32
MOL007014	8-debenzoylpaeonidanin	390.43	-3.28	5	10	31.74	-1.56	-2.17	0.45	0.2	7.63
MOL007028	paeonin,b	358.38	-2.47	5	9	17.29	-1.76	-2.51	0.34	0.3
MOL007004	Albiflorin	480.51	-1.33	5	11	30.25	-1.52	-2.33	0.77	0.35	7.83
MOL001924	paeoniflorin	480.51	-1.28	5	11	53.87	-1.47	-1.86	0.79	0.34	13.88
MOL007002	paeonioflorin	480.51	-1.28	5	11	10.22	-1.69	-2.39	0.79	0.33
MOL000578	arbutin	272.28	-0.61	5	7	6.82	-0.93	-1.25	0.15	0.29
MOL000492	(+)-catechin	290.29	1.92	5	6	54.83	-0.03	-0.73	0.24	0	0.61
MOL003867	Paeonolide	460.48	-1.85	6	12	6.3	-1.42	-2.09	0.64	0.3
MOL007006	oxypaeoniflorin	496.51	-1.55	6	12	12.98	-1.91	-2.7	0.78	0.34
MOL005089	Oxypaeoniflorin	496.51	-1.55	6	12	8.38	-1.62	-2.33	0.78	0.33
MOL007000	2-methoxy-5-(e)-propenyl-phenol-beta-vicianoside	458.51	-0.64	6	11	4.38	-1.45	-1.79	0.65	0.25
MOL002776	Baicalin	446.39	0.64	6	11	40.12	-0.85	-1.74	0.75	0.36	17.36
MOL000842	sucrose	342.34	-4.31	8	11	7.17	-2.89	-6.67	0.23	0.2
MOL006179	2-(6-carboxy-2,3,4-trihydroxyphenyl)-3,4,5-trihydroxybenzoic acid	338.24	0.95	8	10	15.21	-0.77	-1.26	0.27	0
Mol ID	Molecule Name	MW	AlogP	Hdon	Hacc	OB (%)	Caco-2	BBB	DL	FASA-	HL	Save
MOL000607	Dehydro-p-cymene	132.22	3.31	0	0	11.63	1.88	1.93	0.02	0.44
MOL000202	Moslene	136.26	3.45	0	0	33.02	1.88	2.05	0.02	0.27	11.08
MOL000023	Hemo-sol	136.26	3.5	0	0	39.84	1.83	2.12	0.02	0	11.68
MOL005470	Durol	134.24	3.78	0	0	17.74	1.91	1.98	0.03	0.37
MOL000708	WLN: VHR	106.13	1.59	0	1	32.63	1.32	1.66	0.01	0.44	12.07
MOL000666	hexanal	100.18	1.85	0	1	55.71	1.25	1.52	0.01	0.23	10.96
MOL009569	4,7-DIMETHYLBENZOFURAN	146.2	3.11	0	1	55.66	1.8	1.82	0.04	0.26	5.88
MOL000244	()-Borneol	154.28	1.98	1	1	81.8	1.22	1.47	0.05	0.24	11.36
MOL006997	2-[(2R,5R,6R)-6,10-dimethylspiro[4.5]dec-9-en-2-yl]propan-2-ol	222.41	3.67	1	1	18.44	1.33	1.44	0.09	0.26
MOL002092	Antioxidant No. 33	206.36	4.36	1	1	26.74	1.68	1.81	0.06	0.28
MOL002850	butylated hydroxytoluene	220.39	4.85	1	1	40.02	1.75	1.8	0.07	0.3	10.36
MOL000219	BOX	121.12	0.76	0	2	31.55	0.54	0.84	0.02	0.11	12.07
MOL000172	Furol	96.09	0.99	0	2	34.35	1.08	1.51	0.01	0.2	4.53
MOL003032	BZM	212.26	3.27	0	2	18.64	1.36	1.18	0.09	0.47
MOL007021	trans-.beta.-Terpinyl benzoate	258.39	4.51	0	2	46.89	1.49	1.42	0.12	0.37	5.02
MOL006991	60761-00-4	170.28	1.18	1	2	45.44	0.89	0.91	0.06	0.24	11.43
MOL005610	WLN: QR BV1	136.16	1.3	1	2	24.15	1.12	1.26	0.03	0.43
MOL010564	NK	122.13	1.32	1	2	32.1	0.89	0.87	0.02	0.42	12.07
MOL001752	EUG	150.19	2.1	1	2	38.39	1.36	1.35	0.03	0.36	11.57
MOL007001	2-methoxy-5-[(Z)-prop-1-enyl]phenol	164.22	2.5	1	2	58.73	1.36	1.38	0.04	0.32	4.4
MOL000254	eugenol	164.22	2.55	1	2	56.24	1.35	1.32	0.04	0.32	0.92
MOL000305	lauric acid	200.36	4.54	1	2	23.59	1.02	1.1	0.04	0
MOL012220	Saligenol	124.15	0.96	2	2	29.43	0.7	0.53	0.02	0.35
MOL000579	hydroquinone	110.12	1.3	2	2	29.26	0.89	0.75	0.02	0.43
MOL000874	paeonol	166.19	1.29	1	3	28.79	0.93	0.84	0.04	0.32
MOL001801	salicylic acid	138.13	1.17	2	3	32.13	0.63	0.63	0.03	0.43	12
MOL000106	PYG	126.12	1.03	3	3	22.98	0.69	0.79	0.02	0.4
MOL007027	paeonin,a_qt	210.25	-0.31	1	4	73.79	0.16	-0.03	0.09	0.23	1.01
MOL001935	(3aR,6S,7aR)-6-hydroxy-6-methyl-3-methylene-3a,4,7,7a-tetrahydrobenzofuran-2,5-dione	196.22	-0.1	1	4	97.79	-0.01	-0.13	0.08	0.39	13.98
MOL007031	paeonin,c_qt	210.25	0.57	1	4	72.7	0.14	-0.18	0.09	0.32	8.47
MOL007029	paeonin,b_qt	196.22	-0.72	2	4	105.45	-0.33	-0.64	0.08	0.28	2.27
MOL000114	vanillic acid	168.16	1.15	2	4	35.47	0.43	0.09	0.04	0.34	11.62
MOL006994	1-o-beta-d-glucopyranosyl-8-o-benzoylpaeonisuffrone_qt	302.35	0.44	1	5	36.01	-0.03	-0.47	0.3	0.41	5.98
MOL007015	8-debenzoylpaeonidanin_qt	228.27	-1.53	2	5	129.3	-0.55	-0.79	0.15	0.27	14.26
MOL001906	Methylgallate	184.16	0.88	3	5	30.91	0.26	0.06	0.05	0.32	5.67
MOL001907	Progallin A	198.19	1.23	3	5	25.61	0.33	0.11	0.06	0.34
MOL002714	baicalein	270.25	2.33	3	5	33.52	0.63	-0.05	0.21	0.36	16.25
MOL000513	3,4,5-trihydroxybenzoic acid	170.13	0.63	4	5	31.69	-0.09	-0.54	0.04	0.41	11.78
MOL006996	1-o-beta-d-glucopyranosylpaeonisuffrone_qt	332.38	0.51	1	6	65.08	-0.05	-0.49	0.35	0.38	7.19
MOL001918	paeoniflorgenone	318.35	0.79	1	6	87.59	-0.09	-0.56	0.37	0.37	7.45
MOL007016	Paeoniflorigenone	318.35	0.79	1	6	65.33	-0.13	-0.43	0.37	0.36	6.18
MOL007012	4-o-methyl-paeoniflorin_qt	332.38	0.87	1	6	56.7	0.4	-0.2	0.43	0.3	8.94
MOL007008	4-ethyl-paeoniflorin_qt	332.38	1.02	1	6	56.87	-0.17	-0.52	0.44	0.35	8.88
MOL007018	9-ethyl-neo-paeoniaflorin A_qt	334.4	1.48	1	6	64.42	-0.01	-0.32	0.3	0.35	2.08
MOL007005	Albiflorin_qt	318.35	0.42	2	6	48.7	-0.38	-0.75	0.33	0.41	5.91
MOL007020	Lactiflorin_qt	318.35	0.42	2	6	20.44	-0.42	-0.78	0.33	0.39
MOL001925	paeoniflorin_qt	318.35	0.46	2	6	68.18	-0.34	-0.73	0.4	0.39	8.81
MOL007024	galloylpaeoniflorine_qt 2	318.35	0.46	2	6	28.18	-0.34	-0.72	0.4	0.39
MOL007022	evofolinB	318.35	2.07	3	6	64.74	0	-0.66	0.22	0.29	17.01
MOL006765	peonidin	301.29	1.92	4	6	26.92	0.27	-0.41	0.27	0.32
MOL000492	(+)-catechin	290.29	1.92	5	6	54.83	-0.03	-0.73	0.24	0	0.61
MOL005090	oxypaeoniflorin_qt	334.35	0.2	3	7	19.4	-0.77	-1.28	0.44	0.39
MOL006990	(1S,2S,4R)-trans-2-hydroxy-1,8-cineole-B-D-glucopyranoside	332.44	-0.57	4	7	30.25	-0.77	-1.14	0.27	0.25	0.98
MOL006992	(2R,3R)-4-methoxyl-distylin	318.3	1.89	4	7	59.98	0.17	-0.61	0.3	0.33	15.08
MOL000578	arbutin	272.28	-0.61	5	7	6.82	-0.93	-1.25	0.15	0.29
MOL001002	ellagic acid	302.2	1.48	4	8	43.06	-0.44	-1.41	0.43	0.43	-1.04
MOL007026	paeonin,a	372.41	-2.06	4	9	20.35	-1.32	-1.76	0.37	0.27
MOL007030	paeonin,c	372.41	-1.18	4	9	10.26	-1.21	-1.71	0.36	0.29
MOL007028	paeonin,b	358.38	-2.47	5	9	17.29	-1.76	-2.51	0.34	0.3
MOL001921	Lactiflorin	462.49	-0.57	3	10	49.12	-1.13	-1.76	0.8	0.34	7.26
MOL006993	1-o-beta-d-glucopyranosyl-8-o-benzoylpaeonisuffrone	464.51	-1.31	4	10	12.62	-1.05	-1.54	0.77	0.34
MOL007010	4-o-galloylalbiflorin_qt	470.46	1.66	4	10	2.14	-0.62	-1.19	0.8	0.44
MOL007014	8-debenzoylpaeonidanin	390.43	-3.28	5	10	31.74	-1.56	-2.17	0.45	0.2	7.63
MOL006995	1-o-beta-d-glucopyranosylpaeonisuffrone	494.54	-1.24	4	11	26.62	-1.15	-1.66	0.78	0.29
MOL007011	4-o-methyl-paeoniflorin	494.54	-0.87	4	11	25.71	-1.08	-1.62	0.78	0.28
MOL007007	4-ethyl-paeoniflorin	494.54	-0.73	4	11	24.81	-0.94	-1.27	0.82	0.31
MOL007017	9-ethyl-neo-paeoniaflorin A	496.56	-0.27	4	11	23.64	-1.26	-1.5	0.68	0.32
MOL007004	Albiflorin	480.51	-1.33	5	11	30.25	-1.52	-2.33	0.77	0.35	7.83
MOL001924	paeoniflorin	480.51	-1.28	5	11	53.87	-1.47	-1.86	0.79	0.34	13.88
MOL007002	paeonioflorin	480.51	-1.28	5	11	10.22	-1.69	-2.39	0.79	0.33
Mol ID	Molecule Name	MW	AlogP	Hdon	Hacc	OB (%)	Caco-2	BBB	DL	FASA-	HL	Save
MOL007015	8-debenzoylpaeonidanin_qt	228.27	-1.53	2	5	129.3	-0.55	-0.79	0.15	0.27	14.26
MOL007029	paeonin,b_qt	196.22	-0.72	2	4	105.45	-0.33	-0.64	0.08	0.28	2.27
MOL001935	(3aR,6S,7aR)-6-hydroxy-6-methyl-3-methylene-3a,4,7,7a-tetrahydrobenzofuran-2,5-dione	196.22	-0.1	1	4	97.79	-0.01	-0.13	0.08	0.39	13.98
MOL001918	paeoniflorgenone	318.35	0.79	1	6	87.59	-0.09	-0.56	0.37	0.37	7.45
MOL000244	()-Borneol	154.28	1.98	1	1	81.8	1.22	1.47	0.05	0.24	11.36
MOL007027	paeonin,a_qt	210.25	-0.31	1	4	73.79	0.16	-0.03	0.09	0.23	1.01
MOL007031	paeonin,c_qt	210.25	0.57	1	4	72.7	0.14	-0.18	0.09	0.32	8.47
MOL001925	paeoniflorin_qt	318.35	0.46	2	6	68.18	-0.34	-0.73	0.4	0.39	8.81
MOL007016	Paeoniflorigenone	318.35	0.79	1	6	65.33	-0.13	-0.43	0.37	0.36	6.18
MOL006996	1-o-beta-d-glucopyranosylpaeonisuffrone_qt	332.38	0.51	1	6	65.08	-0.05	-0.49	0.35	0.38	7.19
MOL007022	evofolinB	318.35	2.07	3	6	64.74	0	-0.66	0.22	0.29	17.01
MOL007018	9-ethyl-neo-paeoniaflorin A_qt	334.4	1.48	1	6	64.42	-0.01	-0.32	0.3	0.35	2.08
MOL006992	(2R,3R)-4-methoxyl-distylin	318.3	1.89	4	7	59.98	0.17	-0.61	0.3	0.33	15.08
MOL007001	2-methoxy-5-[(Z)-prop-1-enyl]phenol	164.22	2.5	1	2	58.73	1.36	1.38	0.04	0.32	4.4
MOL007008	4-ethyl-paeoniflorin_qt	332.38	1.02	1	6	56.87	-0.17	-0.52	0.44	0.35	8.88
MOL007012	4-o-methyl-paeoniflorin_qt	332.38	0.87	1	6	56.7	0.4	-0.2	0.43	0.3	8.94
MOL000254	eugenol	164.22	2.55	1	2	56.24	1.35	1.32	0.04	0.32	0.92
MOL000666	hexanal	100.18	1.85	0	1	55.71	1.25	1.52	0.01	0.23	10.96
MOL009569	4,7-DIMETHYLBENZOFURAN	146.2	3.11	0	1	55.66	1.8	1.82	0.04	0.26	5.88
MOL000492	(+)-catechin	290.29	1.92	5	6	54.83	-0.03	-0.73	0.24	0	0.61
MOL001921	Lactiflorin	462.49	-0.57	3	10	49.12	-1.13	-1.76	0.8	0.34	7.26
MOL007005	Albiflorin_qt	318.35	0.42	2	6	48.7	-0.38	-0.75	0.33	0.41	5.91
MOL007021	trans-.beta.-Terpinyl benzoate	258.39	4.51	0	2	46.89	1.49	1.42	0.12	0.37	5.02
MOL006991	60761-00-4	170.28	1.18	1	2	45.44	0.89	0.91	0.06	0.24	11.43
MOL001002	ellagic acid	302.2	1.48	4	8	43.06	-0.44	-1.41	0.43	0.43	-1.04
MOL002850	butylated hydroxytoluene	220.39	4.85	1	1	40.02	1.75	1.8	0.07	0.3	10.36
MOL000023	Hemo-sol	136.26	3.5	0	0	39.84	1.83	2.12	0.02	0	11.68
MOL001752	EUG	150.19	2.1	1	2	38.39	1.36	1.35	0.03	0.36	11.57
MOL006994	1-o-beta-d-glucopyranosyl-8-o-benzoylpaeonisuffrone_qt	302.35	0.44	1	5	36.01	-0.03	-0.47	0.3	0.41	5.98
MOL000114	vanillic acid	168.16	1.15	2	4	35.47	0.43	0.09	0.04	0.34	11.62
MOL000172	Furol	96.09	0.99	0	2	34.35	1.08	1.51	0.01	0.2	4.53
MOL002714	baicalein	270.25	2.33	3	5	33.52	0.63	-0.05	0.21	0.36	16.25
MOL000202	Moslene	136.26	3.45	0	0	33.02	1.88	2.05	0.02	0.27	11.08
MOL000708	WLN: VHR	106.13	1.59	0	1	32.63	1.32	1.66	0.01	0.44	12.07
MOL001801	salicylic acid	138.13	1.17	2	3	32.13	0.63	0.63	0.03	0.43	12
MOL010564	NK	122.13	1.32	1	2	32.1	0.89	0.87	0.02	0.42	12.07
MOL007014	8-debenzoylpaeonidanin	390.43	-3.28	5	10	31.74	-1.56	-2.17	0.45	0.2	7.63
MOL000513	3,4,5-trihydroxybenzoic acid	170.13	0.63	4	5	31.69	-0.09	-0.54	0.04	0.41	11.78
MOL000219	BOX	121.12	0.76	0	2	31.55	0.54	0.84	0.02	0.11	12.07
MOL001906	Methylgallate	184.16	0.88	3	5	30.91	0.26	0.06	0.05	0.32	5.67
MOL006990	(1S,2S,4R)-trans-2-hydroxy-1,8-cineole-B-D-glucopyranoside	332.44	-0.57	4	7	30.25	-0.77	-1.14	0.27	0.25	0.98
MOL012220	Saligenol	124.15	0.96	2	2	29.43	0.7	0.53	0.02	0.35
MOL000579	hydroquinone	110.12	1.3	2	2	29.26	0.89	0.75	0.02	0.43
MOL000874	paeonol	166.19	1.29	1	3	28.79	0.93	0.84	0.04	0.32
MOL007024	galloylpaeoniflorine_qt 2	318.35	0.46	2	6	28.18	-0.34	-0.72	0.4	0.39
MOL006765	peonidin	301.29	1.92	4	6	26.92	0.27	-0.41	0.27	0.32
MOL002092	Antioxidant No. 33	206.36	4.36	1	1	26.74	1.68	1.81	0.06	0.28
MOL001907	Progallin A	198.19	1.23	3	5	25.61	0.33	0.11	0.06	0.34
MOL005610	WLN: QR BV1	136.16	1.3	1	2	24.15	1.12	1.26	0.03	0.43
MOL000305	lauric acid	200.36	4.54	1	2	23.59	1.02	1.1	0.04	0
MOL000106	PYG	126.12	1.03	3	3	22.98	0.69	0.79	0.02	0.4
MOL007020	Lactiflorin_qt	318.35	0.42	2	6	20.44	-0.42	-0.78	0.33	0.39
MOL007026	paeonin,a	372.41	-2.06	4	9	20.35	-1.32	-1.76	0.37	0.27
MOL005090	oxypaeoniflorin_qt	334.35	0.2	3	7	19.4	-0.77	-1.28	0.44	0.39
MOL003032	BZM	212.26	3.27	0	2	18.64	1.36	1.18	0.09	0.47
MOL006997	2-[(2R,5R,6R)-6,10-dimethylspiro[4.5]dec-9-en-2-yl]propan-2-ol	222.41	3.67	1	1	18.44	1.33	1.44	0.09	0.26
MOL005470	Durol	134.24	3.78	0	0	17.74	1.91	1.98	0.03	0.37
MOL007028	paeonin,b	358.38	-2.47	5	9	17.29	-1.76	-2.51	0.34	0.3
MOL006993	1-o-beta-d-glucopyranosyl-8-o-benzoylpaeonisuffrone	464.51	-1.31	4	10	12.62	-1.05	-1.54	0.77	0.34
MOL000607	Dehydro-p-cymene	132.22	3.31	0	0	11.63	1.88	1.93	0.02	0.44
MOL007030	paeonin,c	372.41	-1.18	4	9	10.26	-1.21	-1.71	0.36	0.29
MOL000578	arbutin	272.28	-0.61	5	7	6.82	-0.93	-1.25	0.15	0.29
MOL007010	4-o-galloylalbiflorin_qt	470.46	1.66	4	10	2.14	-0.62	-1.19	0.8	0.44
Mol ID	Molecule Name	MW	AlogP	Hdon	Hacc	OB (%)	Caco-2	BBB	DL	FASA-	HL	Save
MOL001921	Lactiflorin	462.49	-0.57	3	10	49.12	-1.13	-1.76	0.8	0.34	7.26
MOL007014	8-debenzoylpaeonidanin	390.43	-3.28	5	10	31.74	-1.56	-2.17	0.45	0.2	7.63
MOL007008	4-ethyl-paeoniflorin_qt	332.38	1.02	1	6	56.87	-0.17	-0.52	0.44	0.35	8.88
MOL007012	4-o-methyl-paeoniflorin_qt	332.38	0.87	1	6	56.7	0.4	-0.2	0.43	0.3	8.94
MOL001002	ellagic acid	302.2	1.48	4	8	43.06	-0.44	-1.41	0.43	0.43	-1.04
MOL001925	paeoniflorin_qt	318.35	0.46	2	6	68.18	-0.34	-0.73	0.4	0.39	8.81
MOL001918	paeoniflorgenone	318.35	0.79	1	6	87.59	-0.09	-0.56	0.37	0.37	7.45
MOL007016	Paeoniflorigenone	318.35	0.79	1	6	65.33	-0.13	-0.43	0.37	0.36	6.18
MOL006996	1-o-beta-d-glucopyranosylpaeonisuffrone_qt	332.38	0.51	1	6	65.08	-0.05	-0.49	0.35	0.38	7.19
MOL007005	Albiflorin_qt	318.35	0.42	2	6	48.7	-0.38	-0.75	0.33	0.41	5.91
MOL007018	9-ethyl-neo-paeoniaflorin A_qt	334.4	1.48	1	6	64.42	-0.01	-0.32	0.3	0.35	2.08
MOL006992	(2R,3R)-4-methoxyl-distylin	318.3	1.89	4	7	59.98	0.17	-0.61	0.3	0.33	15.08
MOL006994	1-o-beta-d-glucopyranosyl-8-o-benzoylpaeonisuffrone_qt	302.35	0.44	1	5	36.01	-0.03	-0.47	0.3	0.41	5.98
MOL006990	(1S,2S,4R)-trans-2-hydroxy-1,8-cineole-B-D-glucopyranoside	332.44	-0.57	4	7	30.25	-0.77	-1.14	0.27	0.25	0.98
MOL000492	(+)-catechin	290.29	1.92	5	6	54.83	-0.03	-0.73	0.24	0	0.61
MOL007022	evofolinB	318.35	2.07	3	6	64.74	0	-0.66	0.22	0.29	17.01
MOL002714	baicalein	270.25	2.33	3	5	33.52	0.63	-0.05	0.21	0.36	16.25
MOL007015	8-debenzoylpaeonidanin_qt	228.27	-1.53	2	5	129.3	-0.55	-0.79	0.15	0.27	14.26
MOL007021	trans-.beta.-Terpinyl benzoate	258.39	4.51	0	2	46.89	1.49	1.42	0.12	0.37	5.02
MOL007027	paeonin,a_qt	210.25	-0.31	1	4	73.79	0.16	-0.03	0.09	0.23	1.01
MOL007031	paeonin,c_qt	210.25	0.57	1	4	72.7	0.14	-0.18	0.09	0.32	8.47
MOL007029	paeonin,b_qt	196.22	-0.72	2	4	105.45	-0.33	-0.64	0.08	0.28	2.27
MOL001935	(3aR,6S,7aR)-6-hydroxy-6-methyl-3-methylene-3a,4,7,7a-tetrahydrobenzofuran-2,5-dione	196.22	-0.1	1	4	97.79	-0.01	-0.13	0.08	0.39	13.98
MOL002850	butylated hydroxytoluene	220.39	4.85	1	1	40.02	1.75	1.8	0.07	0.3	10.36
MOL006991	60761-00-4	170.28	1.18	1	2	45.44	0.89	0.91	0.06	0.24	11.43
MOL000244	()-Borneol	154.28	1.98	1	1	81.8	1.22	1.47	0.05	0.24	11.36
MOL001906	Methylgallate	184.16	0.88	3	5	30.91	0.26	0.06	0.05	0.32	5.67
MOL007001	2-methoxy-5-[(Z)-prop-1-enyl]phenol	164.22	2.5	1	2	58.73	1.36	1.38	0.04	0.32	4.4
MOL000254	eugenol	164.22	2.55	1	2	56.24	1.35	1.32	0.04	0.32	0.92
MOL009569	4,7-DIMETHYLBENZOFURAN	146.2	3.11	0	1	55.66	1.8	1.82	0.04	0.26	5.88
MOL000114	vanillic acid	168.16	1.15	2	4	35.47	0.43	0.09	0.04	0.34	11.62
MOL000513	3,4,5-trihydroxybenzoic acid	170.13	0.63	4	5	31.69	-0.09	-0.54	0.04	0.41	11.78
MOL001752	EUG	150.19	2.1	1	2	38.39	1.36	1.35	0.03	0.36	11.57
MOL001801	salicylic acid	138.13	1.17	2	3	32.13	0.63	0.63	0.03	0.43	12
MOL000023	Hemo-sol	136.26	3.5	0	0	39.84	1.83	2.12	0.02	0	11.68
MOL000202	Moslene	136.26	3.45	0	0	33.02	1.88	2.05	0.02	0.27	11.08
MOL010564	NK	122.13	1.32	1	2	32.1	0.89	0.87	0.02	0.42	12.07
MOL000219	BOX	121.12	0.76	0	2	31.55	0.54	0.84	0.02	0.11	12.07
MOL000666	hexanal	100.18	1.85	0	1	55.71	1.25	1.52	0.01	0.23	10.96
MOL000172	Furol	96.09	0.99	0	2	34.35	1.08	1.51	0.01	0.2	4.53
MOL000708	WLN: VHR	106.13	1.59	0	1	32.63	1.32	1.66	0.01	0.44	12.07
Mol ID	Molecule Name	MW	AlogP	Hdon	Hacc	OB (%)	Caco-2	BBB	DL	FASA-	HL	Save
MOL001921	Lactiflorin	462.49	-0.57	3	10	49.12	-1.13	-1.76	0.8	0.34	7.26
MOL007014	8-debenzoylpaeonidanin	390.43	-3.28	5	10	31.74	-1.56	-2.17	0.45	0.2	7.63
MOL007008	4-ethyl-paeoniflorin_qt	332.38	1.02	1	6	56.87	-0.17	-0.52	0.44	0.35	8.88
MOL007012	4-o-methyl-paeoniflorin_qt	332.38	0.87	1	6	56.7	0.4	-0.2	0.43	0.3	8.94
MOL001002	ellagic acid	302.2	1.48	4	8	43.06	-0.44	-1.41	0.43	0.43	-1.04
MOL001925	paeoniflorin_qt	318.35	0.46	2	6	68.18	-0.34	-0.73	0.4	0.39	8.81
MOL001918	paeoniflorgenone	318.35	0.79	1	6	87.59	-0.09	-0.56	0.37	0.37	7.45
MOL007016	Paeoniflorigenone	318.35	0.79	1	6	65.33	-0.13	-0.43	0.37	0.36	6.18
MOL006996	1-o-beta-d-glucopyranosylpaeonisuffrone_qt	332.38	0.51	1	6	65.08	-0.05	-0.49	0.35	0.38	7.19
MOL007005	Albiflorin_qt	318.35	0.42	2	6	48.7	-0.38	-0.75	0.33	0.41	5.91
MOL007018	9-ethyl-neo-paeoniaflorin A_qt	334.4	1.48	1	6	64.42	-0.01	-0.32	0.3	0.35	2.08
MOL006992	(2R,3R)-4-methoxyl-distylin	318.3	1.89	4	7	59.98	0.17	-0.61	0.3	0.33	15.08
MOL006994	1-o-beta-d-glucopyranosyl-8-o-benzoylpaeonisuffrone_qt	302.35	0.44	1	5	36.01	-0.03	-0.47	0.3	0.41	5.98
MOL006990	(1S,2S,4R)-trans-2-hydroxy-1,8-cineole-B-D-glucopyranoside	332.44	-0.57	4	7	30.25	-0.77	-1.14	0.27	0.25	0.98
MOL000492	(+)-catechin	290.29	1.92	5	6	54.83	-0.03	-0.73	0.24	0	0.61
MOL007022	evofolinB	318.35	2.07	3	6	64.74	0	-0.66	0.22	0.29	17.01
MOL002714	baicalein	270.25	2.33	3	5	33.52	0.63	-0.05	0.21	0.36	16.25

## Sheet: 芍药-删重+六原则
Mol ID	Molecule Name	MW	AlogP	Hdon	Hacc	OB (%)	Caco-2	BBB	DL	FASA-	HL	Save
MOL007008	4-ethyl-paeoniflorin_qt	332.38	1.02	1	6	56.87	-0.17	-0.52	0.44	0.35	8.88
MOL007012	4-o-methyl-paeoniflorin_qt	332.38	0.87	1	6	56.7	0.4	-0.2	0.43	0.3	8.94
MOL001002	ellagic acid	302.2	1.48	4	8	43.06	-0.44	-1.41	0.43	0.43	-1.04
MOL001925	paeoniflorin_qt	318.35	0.46	2	6	68.18	-0.34	-0.73	0.4	0.39	8.81
MOL001918	paeoniflorgenone	318.35	0.79	1	6	87.59	-0.09	-0.56	0.37	0.37	7.45
MOL007016	Paeoniflorigenone	318.35	0.79	1	6	65.33	-0.13	-0.43	0.37	0.36	6.18
MOL006996	1-o-beta-d-glucopyranosylpaeonisuffrone_qt	332.38	0.51	1	6	65.08	-0.05	-0.49	0.35	0.38	7.19
MOL007005	Albiflorin_qt	318.35	0.42	2	6	48.7	-0.38	-0.75	0.33	0.41	5.91
MOL007018	9-ethyl-neo-paeoniaflorin A_qt	334.4	1.48	1	6	64.42	-0.01	-0.32	0.3	0.35	2.08
MOL006992	(2R,3R)-4-methoxyl-distylin	318.3	1.89	4	7	59.98	0.17	-0.61	0.3	0.33	15.08
MOL006994	1-o-beta-d-glucopyranosyl-8-o-benzoylpaeonisuffrone_qt	302.35	0.44	1	5	36.01	-0.03	-0.47	0.3	0.41	5.98
MOL006990	(1S,2S,4R)-trans-2-hydroxy-1,8-cineole-B-D-glucopyranoside	332.44	-0.57	4	7	30.25	-0.77	-1.14	0.27	0.25	0.98
MOL007022	evofolinB	318.35	2.07	3	6	64.74	0	-0.66	0.22	0.29	17.01
MOL002714	baicalein	270.25	2.33	3	5	33.52	0.63	-0.05	0.21	0.36	16.25
Mol ID	Molecule Name	MW	AlogP	Hdon	Hacc	OB (%)	Caco-2	BBB	DL	FASA-	HL	Save
MOL007008	4-ethyl-paeoniflorin_qt	332.38	1.02	1	6	56.87	-0.17	-0.52	0.44	0.35	8.88
MOL007012	4-o-methyl-paeoniflorin_qt	332.38	0.87	1	6	56.7	0.4	-0.2	0.43	0.3	8.94
MOL001002	ellagic acid	302.2	1.48	4	8	43.06	-0.44	-1.41	0.43	0.43	-1.04
MOL001925	paeoniflorin_qt	318.35	0.46	2	6	68.18	-0.34	-0.73	0.4	0.39	8.81
MOL001918	paeoniflorgenone	318.35	0.79	1	6	87.59	-0.09	-0.56	0.37	0.37	7.45
MOL007016	Paeoniflorigenone	318.35	0.79	1	6	65.33	-0.13	-0.43	0.37	0.36	6.18
MOL006996	1-o-beta-d-glucopyranosylpaeonisuffrone_qt	332.38	0.51	1	6	65.08	-0.05	-0.49	0.35	0.38	7.19
MOL007005	Albiflorin_qt	318.35	0.42	2	6	48.7	-0.38	-0.75	0.33	0.41	5.91
MOL007018	9-ethyl-neo-paeoniaflorin A_qt	334.4	1.48	1	6	64.42	-0.01	-0.32	0.3	0.35	2.08
MOL006992	(2R,3R)-4-methoxyl-distylin	318.3	1.89	4	7	59.98	0.17	-0.61	0.3	0.33	15.08
MOL006994	1-o-beta-d-glucopyranosyl-8-o-benzoylpaeonisuffrone_qt	302.35	0.44	1	5	36.01	-0.03	-0.47	0.3	0.41	5.98
MOL006990	(1S,2S,4R)-trans-2-hydroxy-1,8-cineole-B-D-glucopyranoside	332.44	-0.57	4	7	30.25	-0.77	-1.14	0.27	0.25	0.98
MOL007022	evofolinB	318.35	2.07	3	6	64.74	0	-0.66	0.22	0.29	17.01
MOL002714	baicalein	270.25	2.33	3	5	33.52	0.63	-0.05	0.21	0.36	16.25
MOL001921	Lactiflorin	462.49	-0.57	3	10	49.12	-1.13	-1.76	0.8	0.34	7.26
MOL007014	8-debenzoylpaeonidanin	390.43	-3.28	5	10	31.74	-1.56	-2.17	0.45	0.2	7.63
MOL000492	(+)-catechin	290.29	1.92	5	6	54.83	-0.03	-0.73	0.24	0	0.61

## Sheet: 半夏
Mol ID	Molecule Name	MW	AlogP	Hdon	Hacc	OB (%)	Caco-2	BBB	DL	FASA-	HL	Save
MOL000050	GLY	75.08	-0.98	3	3	48.74	-0.56	-1.03	0	0	11.95
MOL004739	DAL	89.11	-0.6	3	3	85.17	-0.3	-0.51	0.01	0.33	11.61
MOL006939	Methylpyrazine	94.13	-0.19	0	2	27.1	0.97	0.89	0.01	0.21
MOL000172	Furol	96.09	0.99	0	2	34.35	1.08	1.51	0.01	0.2	4.53
MOL006954	BVE	100.18	1.46	0	1	42.32	1.44	1.69	0.01	0.24	10.94
MOL006964	valeraldoxime	101.17	1.48	1	2	82.58	0.72	0.66	0.01	0.27	11.09
MOL000388	gamma-aminobutyric acid	103.14	-0.62	3	3	24.09	-0.26	-0.57	0.01	0
MOL006940	D-2-Aminobutyrate	103.14	-0.08	3	3	68.78	-0.16	-0.44	0.01	0.32	11.38
MOL006934	WLN: Q5Q	104.17	0.2	2	2	24.8	0.02	-0.56	0.01	0.17
MOL000394	choline	104.2	-1.57	1	1	0.47	0.86	0.64	0.01	0
MOL003969	L-Serin	105.11	-1.49	4	4	98.47	-1.12	-2.96	0.01	0.31	11.52
MOL000708	WLN: VHR	106.13	1.59	0	1	32.63	1.32	1.66	0.01	0.44	12.07
MOL000579	hydroquinone	110.12	1.3	2	2	29.26	0.89	0.75	0.02	0.43
MOL000089	catechol	110.12	1.3	2	2	29.86	1.09	1.32	0.02	0.42
MOL001744	uracil	112.1	-1.01	2	4	42.53	0.05	-0.08	0.02	0	11.77
MOL006935	Octylene	112.24	3.63	0	0	39.25	1.79	2.09	0.01	0.26	3.45
MOL000067	L-Valin	117.17	0.24	3	3	53.33	0.04	-0.14	0.01	0	11.34
MOL000346	succinic acid	118.1	-0.41	2	4	29.62	-0.44	-0.71	0.01	0.42
MOL003971	Threonin	119.14	-1.11	4	4	73.52	-0.87	-2.56	0.01	0.3	11.42
MOL000697	MRY	122.14	-1.92	4	4	59.62	-1.3	-3.32	0.01	0.21	11.25
MOL000748	HMF	126.12	0.67	1	3	45.07	0.05	-0.27	0.02	0.22	11.73
MOL006953	Thy	126.13	-0.56	2	4	74.2	0.24	0.12	0.02	0.33	11.65
MOL005448	Leucinum	131.2	0.63	3	3	72.92	-0.05	-0.37	0.01	0.29	11.41
MOL000068	L-Ile	131.2	0.7	3	3	59.05	0.06	-0.11	0.02	0	11.21
MOL000065	ASI	133.12	-1.25	4	5	79.74	-1.02	-1.53	0.02	0	11.38
MOL001788	adenine	135.15	-0.58	3	4	62.81	-0.3	-0.63	0.03	0	13.33
MOL001831	HX	136.13	-0.03	2	4	52.29	0.09	-0.1	0.04	0.28	32.62
MOL003870	gynesine	137.15	-0.29	0	2	60.07	0.58	0.78	0.03	0.1	11.78
MOL001452	protocatechualdehyde	138.13	1.06	2	3	38.35	0.43	0.21	0.03	0.42	11.93
MOL006942	N-(5-methylisoxazol-3-yl)acetamide	140.16	0.09	1	4	20.82	0.57	0.52	0.02	0.18
MOL000055	L-Lysin	146.22	-0.68	5	4	29.33	-0.66	-1.44	0.02	0
MOL000052	Gulutamine	147.15	-0.92	4	5	6.66	-1.05	-1.97	0.02	0
MOL000475	anethole	148.22	2.77	0	1	32.49	1.75	1.81	0.03	0	1.68
MOL001757	GUN	151.15	-0.69	4	5	42.45	-0.17	-0.57	0.04	0.28	13.23
MOL005125	ANN	152.16	1.42	1	3	29.69	0.69	0.51	0.03	0.36
MOL000127	Neral	152.26	3.19	0	1	19.48	1.36	1.51	0.02	0.34
MOL000105	protocatechuic acid	154.13	0.9	3	4	25.37	0.1	-0.17	0.04	0.43
MOL000774	(-)-Citronellal	154.28	3.02	0	1	35.71	1.34	1.62	0.02	0.27	6.57
MOL000071	Istidina	155.18	-1.01	4	4	53.18	-0.25	-0.4	0.03	0	-5.72
MOL000397	cis-p-Coumarate	164.17	1.64	2	3	45.98	0.46	0.36	0.04	0	4.89
MOL006949	6-Deoxy-gulose	164.18	-1.8	4	5	44.03	-1.11	-3.42	0.03	0.29	11.41
MOL006594	Eciphin	165.26	1.24	2	2	43.35	0.92	0.99	0.03	0.34	2.61
MOL006932	l-Pseudoephedrine	165.26	1.24	2	2	45.01	1.06	1.12	0.03	0.36	2.56
MOL000114	vanillic acid	168.16	1.15	2	4	35.47	0.43	0.09	0.04	0.34	11.62
MOL006597	OMD	168.16	0.93	3	4	92.44	0.24	0	0.04	0.41	4.79
MOL006844	Norharman	168.21	2.17	1	1	18.88	1.46	1.49	0.08	0.26
MOL000513	3,4,5-trihydroxybenzoic acid	170.13	0.63	4	5	31.69	-0.09	-0.54	0.04	0.41	11.78
MOL000924	Mnk	170.33	3.62	0	1	17.66	1.4	1.64	0.03	0.22
MOL001385	9-Oxononanoic acid	172.25	1.92	1	3	19.6	0.18	-0.36	0.03	0.24
MOL000054	L-	174.24	-1.11	7	6	47.64	-0.49	-1.04	0.03	0	0.85
MOL004738	Spantol	179.24	2.17	2	3	2.42	0.93	0.94	0.04	0.35
MOL000223	caffeic acid	180.17	1.37	3	4	25.76	0.21	-0.26	0.05	0.44
MOL000056	DTY	181.21	0.69	4	4	57.55	-0.1	-0.49	0.05	0	0.96
MOL006950	(2R)-2-acetamidoglutaric acid	189.19	-0.9	3	6	15.5	-0.76	-1.23	0.04	0.33
MOL000384	DL-Glucuronic acid	194.16	-2.47	5	7	3.35	-1.91	-4.72	0.04	0
MOL000389	FERULIC ACID (CIS)	194.2	1.62	2	4	54.97	0.53	0.36	0.06	0	2.58
MOL006952	pedatisectine f	200.22	-1.73	4	6	53.81	-0.85	-1.01	0.06	0.25	1.64
MOL000908	beta-elemene	204.39	4.79	0	0	25.63	1.84	2.07	0.06	0.33
MOL000875	Cedrol	222.41	3.16	1	1	16.23	1.35	1.46	0.12	0.24
MOL006938	DUR	228.23	-1.68	3	7	23.69	-0.97	-1.27	0.09	0.26
MOL004481	(2S)-2-amino-3-[(2R)-2-amino-3-hydroxy-3-oxopropyl]disulfanylpropanoic acid	240.34	-0.88	6	6	73.59	-1.23	-2.05	0.05	0.4	3.08
MOL006240	THM	242.26	-1.24	3	7	11.34	-0.89	-1.22	0.11	0.28
MOL006951	pedatisectine a	242.27	0.22	3	6	64.09	-0.3	-0.81	0.16	0.3	8.52
MOL001396	PENTADECYLIC ACID	242.45	5.91	1	2	20.18	1.08	0.88	0.08	0.18
MOL004649	1-[(2R,3R,4S,5S)-3,4-dihydroxy-5-(hydroxymethyl)oxolan-2-yl]pyrimidine-2,4-dione	244.23	-2.45	4	8	17.85	-1.19	-1.69	0.11	0.29
MOL001729	Crysophanol	254.25	2.76	2	4	18.64	0.62	-0.2	0.21	0.44
MOL001739	zoomaric acid	254.46	5.92	1	2	35.78	1.18	0.88	0.1	0.24	5.29
MOL006962	2Z-hexadecenoic acid	254.46	6.34	1	2	34.02	1.22	1.28	0.1	0.18	5.64
MOL006946	adenosine	255.27	-2.35	6	8	19.85	-1.49	-2.09	0.16	0.21
MOL001816	Amide HPL	255.5	5.77	2	2	19.79	1.22	1.3	0.1	0.17
MOL000069	palmitic acid	256.48	6.37	1	2	19.3	1.09	1	0.1	0
MOL006945	9-Heptadecanol	256.53	6.89	1	1	14.24	1.3	0.97	0.09	0.17
MOL006958	cyclo-(val-tyr)	262.34	1.43	3	5	122.79	0.17	-0.23	0.14	0.39	3.66
MOL006948	inosine	268.26	-2.22	4	8	11.17	-1.12	-1.49	0.18	0.23
MOL001818	Methyl palmitelaidate	268.49	6.17	0	2	34.61	1.4	1.22	0.12	0.17	5.58
MOL002714	baicalein	270.25	2.33	3	5	33.52	0.63	-0.05	0.21	0.36	16.25
MOL006956	cyclo-(leu-tyr)	276.37	1.82	3	5	111.16	0.16	-0.34	0.15	0.38	2.61
MOL002495	6-shogaol	276.41	4.55	1	3	31	1.07	0.49	0.14	0.25	4.07
MOL000432	linolenic acid	278.48	5.95	1	2	45.01	1.21	0.84	0.15	0	5.54
MOL000131	EIC	280.5	6.39	1	2	41.9	1.16	0.9	0.14	0.25	7.5
MOL000675	oleic acid	282.52	6.84	1	2	33.13	1.17	0.78	0.14	0.2	4.99
MOL006944	8-Octadecenoic acid	282.52	6.84	1	2	33.13	1.15	0.86	0.14	0.2	5.46
MOL006961	GR	283.28	-2.41	6	9	20.9	-1.22	-1.91	0.21	0.27
MOL006967	beta-D-Ribofuranoside, xanthine-9	284.26	-1.29	5	9	44.72	-1.21	-1.84	0.21	0.3	7.91
MOL000860	stearic acid	284.54	7.28	1	2	17.83	1.15	1.22	0.14	0.19
MOL000971	Ethylpalmitate	284.54	6.97	0	2	18.99	1.41	1.15	0.14	0.16
MOL006941	3-methyleicosa	296.65	9.75	0	0	10.18	1.89	1.95	0.15	0.16
MOL006936	10,13-eicosadienoic	308.56	7.3	1	2	39.99	1.22	0.82	0.2	0.22	5.59
MOL006963	Ethyl linolelaidate	308.56	6.99	0	2	7.33	1.47	1.18	0.19	0.21
MOL006957	(3S,6S)-3-(benzyl)-6-(4-hydroxybenzyl)piperazine-2,5-quinone	310.38	2.15	3	5	46.89	0.41	-0.33	0.27	0.43	3.81
MOL005030	gondoic acid	310.58	7.75	1	2	30.7	1.2	0.8	0.2	0.21	4.79
MOL000519	coniferin	314.41	3.16	2	4	31.11	0.42	-0.18	0.32	0.27	28.1
MOL006937	12,13-epoxy-9-hydroxynonadeca-7,10-dienoic acid	324.51	4.58	2	4	42.15	0.18	-0.68	0.24	0.25	2.72
MOL001281	L-alpha-Palmitin	330.57	5.57	2	4	26.66	0.3	-0.42	0.22	0.17
MOL000858	Glycerol palmitate	330.57	5.57	2	4	26.66	0.17	-0.5	0.22	0.17
MOL001492	Ethyl icosanoate	340.66	8.79	0	2	16.67	1.4	1.18	0.25	0.18
MOL000399	Docosanoate	340.66	9.11	1	2	15.69	1.21	0.91	0.26	0
MOL006947	heptadecanoic acid 2,3-dihydroxy-propyl ester	344.6	6.03	2	4	25.9	0.29	-0.36	0.26	0.16
MOL006960	(5R)-5-hydroxy-1-(4-hydroxy-3-methoxyphenyl)tetradecan-3-one	350.55	5.3	2	4	19.14	0.45	-0.35	0.28	0.23
MOL002670	Cavidine	353.45	3.72	0	5	35.64	1.08	0.63	0.81	0	5.78
MOL006931	isolariciresino	360.44	2.25	4	6	6.96	0.11	-0.62	0.39	0.21
MOL000458	campesterol	400.76	7.97	1	1	5.57	1.6	1.41	0.72	0.22
MOL001755	24-Ethylcholest-4-en-3-one	412.77	8.18	0	1	36.08	1.46	1.22	0.76	0.25	5.49
MOL000449	Stigmasterol	412.77	7.64	1	1	43.83	1.44	1	0.76	0.22	5.57
MOL000358	beta-sitosterol	414.79	8.08	1	1	36.91	1.32	0.99	0.75	0.23	5.36
MOL003578	Cycloartenol	426.8	7.55	1	1	38.69	1.53	1.33	0.78	0	5
MOL006943	5,8-epidioxyergosta-6,22-dien-3-ol	428.72	6.73	1	3	22.71	0.87	0.37	0.82	0.26
MOL002776	Baicalin	446.39	0.64	6	11	40.12	-0.85	-1.74	0.75	0.36	17.36
MOL006930	(+) isolariciresinol 9-o-β-d-glucopyranoside	522.6	0.5	7	11	3.83	-1.17	-1.98	0.84	0.21
MOL004797	soya-cerebroside i_qt	552	10.32	4	5	21.22	-0.02	-1.14	0.51	0.19
MOL006966	soya-cerebroside ii_qt	552	10.32	4	5	21.22	-0.16	-1.29	0.49	0.18
MOL000357	Sitogluside	576.95	6.34	4	6	20.63	-0.14	-0.93	0.62	0.23
MOL004796	soya-cerebroside i	714.16	8.57	7	10	3.86	-1.09	-2.36	0.37	0.18
MOL006965	soya-cerebroside ii	714.16	8.57	7	10	3.86	-1.3	-2.53	0.35	0.18
MOL002254	Barolub	807.49	19.52	0	6	16.29	0.88	-0.06	0.22	0.21
MOL006933	1,2,3,4,6-penta-o-galloyl-β-d-glucose	1092.83	4.59	17	30	3.01	-3.51	-4.98	0.13	0.46
Mol ID	Molecule Name	MW	AlogP	Hdon	Hacc	OB (%)	Caco-2	BBB	DL	FASA-	HL	Save
MOL000384	DL-Glucuronic acid	194.16	-2.47	5	7	3.35	-1.91	-4.72	0.04	0
MOL004649	1-[(2R,3R,4S,5S)-3,4-dihydroxy-5-(hydroxymethyl)oxolan-2-yl]pyrimidine-2,4-dione	244.23	-2.45	4	8	17.85	-1.19	-1.69	0.11	0.29
MOL006961	GR	283.28	-2.41	6	9	20.9	-1.22	-1.91	0.21	0.27
MOL006946	adenosine	255.27	-2.35	6	8	19.85	-1.49	-2.09	0.16	0.21
MOL006948	inosine	268.26	-2.22	4	8	11.17	-1.12	-1.49	0.18	0.23
MOL000697	MRY	122.14	-1.92	4	4	59.62	-1.3	-3.32	0.01	0.21	11.25
MOL006949	6-Deoxy-gulose	164.18	-1.8	4	5	44.03	-1.11	-3.42	0.03	0.29	11.41
MOL006952	pedatisectine f	200.22	-1.73	4	6	53.81	-0.85	-1.01	0.06	0.25	1.64
MOL006938	DUR	228.23	-1.68	3	7	23.69	-0.97	-1.27	0.09	0.26
MOL000394	choline	104.2	-1.57	1	1	0.47	0.86	0.64	0.01	0
MOL003969	L-Serin	105.11	-1.49	4	4	98.47	-1.12	-2.96	0.01	0.31	11.52
MOL006967	beta-D-Ribofuranoside, xanthine-9	284.26	-1.29	5	9	44.72	-1.21	-1.84	0.21	0.3	7.91
MOL000065	ASI	133.12	-1.25	4	5	79.74	-1.02	-1.53	0.02	0	11.38
MOL006240	THM	242.26	-1.24	3	7	11.34	-0.89	-1.22	0.11	0.28
MOL003971	Threonin	119.14	-1.11	4	4	73.52	-0.87	-2.56	0.01	0.3	11.42
MOL000054	L-	174.24	-1.11	7	6	47.64	-0.49	-1.04	0.03	0	0.85
MOL001744	uracil	112.1	-1.01	2	4	42.53	0.05	-0.08	0.02	0	11.77
MOL000071	Istidina	155.18	-1.01	4	4	53.18	-0.25	-0.4	0.03	0	-5.72
MOL000050	GLY	75.08	-0.98	3	3	48.74	-0.56	-1.03	0	0	11.95
MOL000052	Gulutamine	147.15	-0.92	4	5	6.66	-1.05	-1.97	0.02	0
MOL006950	(2R)-2-acetamidoglutaric acid	189.19	-0.9	3	6	15.5	-0.76	-1.23	0.04	0.33
MOL004481	(2S)-2-amino-3-[(2R)-2-amino-3-hydroxy-3-oxopropyl]disulfanylpropanoic acid	240.34	-0.88	6	6	73.59	-1.23	-2.05	0.05	0.4	3.08
MOL001757	GUN	151.15	-0.69	4	5	42.45	-0.17	-0.57	0.04	0.28	13.23
MOL000055	L-Lysin	146.22	-0.68	5	4	29.33	-0.66	-1.44	0.02	0
MOL000388	gamma-aminobutyric acid	103.14	-0.62	3	3	24.09	-0.26	-0.57	0.01	0
MOL004739	DAL	89.11	-0.6	3	3	85.17	-0.3	-0.51	0.01	0.33	11.61
MOL001788	adenine	135.15	-0.58	3	4	62.81	-0.3	-0.63	0.03	0	13.33
MOL006953	Thy	126.13	-0.56	2	4	74.2	0.24	0.12	0.02	0.33	11.65
MOL000346	succinic acid	118.1	-0.41	2	4	29.62	-0.44	-0.71	0.01	0.42
MOL003870	gynesine	137.15	-0.29	0	2	60.07	0.58	0.78	0.03	0.1	11.78
MOL006939	Methylpyrazine	94.13	-0.19	0	2	27.1	0.97	0.89	0.01	0.21
MOL006940	D-2-Aminobutyrate	103.14	-0.08	3	3	68.78	-0.16	-0.44	0.01	0.32	11.38
MOL001831	HX	136.13	-0.03	2	4	52.29	0.09	-0.1	0.04	0.28	32.62
MOL006942	N-(5-methylisoxazol-3-yl)acetamide	140.16	0.09	1	4	20.82	0.57	0.52	0.02	0.18
MOL006934	WLN: Q5Q	104.17	0.2	2	2	24.8	0.02	-0.56	0.01	0.17
MOL006951	pedatisectine a	242.27	0.22	3	6	64.09	-0.3	-0.81	0.16	0.3	8.52
MOL000067	L-Valin	117.17	0.24	3	3	53.33	0.04	-0.14	0.01	0	11.34
MOL005448	Leucinum	131.2	0.63	3	3	72.92	-0.05	-0.37	0.01	0.29	11.41
MOL000513	3,4,5-trihydroxybenzoic acid	170.13	0.63	4	5	31.69	-0.09	-0.54	0.04	0.41	11.78
MOL002776	Baicalin	446.39	0.64	6	11	40.12	-0.85	-1.74	0.75	0.36	17.36
MOL000748	HMF	126.12	0.67	1	3	45.07	0.05	-0.27	0.02	0.22	11.73
MOL000056	DTY	181.21	0.69	4	4	57.55	-0.1	-0.49	0.05	0	0.96
MOL000068	L-Ile	131.2	0.7	3	3	59.05	0.06	-0.11	0.02	0	11.21
MOL000105	protocatechuic acid	154.13	0.9	3	4	25.37	0.1	-0.17	0.04	0.43
MOL006597	OMD	168.16	0.93	3	4	92.44	0.24	0	0.04	0.41	4.79
MOL000172	Furol	96.09	0.99	0	2	34.35	1.08	1.51	0.01	0.2	4.53
MOL001452	protocatechualdehyde	138.13	1.06	2	3	38.35	0.43	0.21	0.03	0.42	11.93
MOL000114	vanillic acid	168.16	1.15	2	4	35.47	0.43	0.09	0.04	0.34	11.62
MOL006594	Eciphin	165.26	1.24	2	2	43.35	0.92	0.99	0.03	0.34	2.61
MOL006932	l-Pseudoephedrine	165.26	1.24	2	2	45.01	1.06	1.12	0.03	0.36	2.56
MOL000579	hydroquinone	110.12	1.3	2	2	29.26	0.89	0.75	0.02	0.43
MOL000089	catechol	110.12	1.3	2	2	29.86	1.09	1.32	0.02	0.42
MOL000223	caffeic acid	180.17	1.37	3	4	25.76	0.21	-0.26	0.05	0.44
MOL005125	ANN	152.16	1.42	1	3	29.69	0.69	0.51	0.03	0.36
MOL006958	cyclo-(val-tyr)	262.34	1.43	3	5	122.79	0.17	-0.23	0.14	0.39	3.66
MOL006954	BVE	100.18	1.46	0	1	42.32	1.44	1.69	0.01	0.24	10.94
MOL006964	valeraldoxime	101.17	1.48	1	2	82.58	0.72	0.66	0.01	0.27	11.09
MOL000708	WLN: VHR	106.13	1.59	0	1	32.63	1.32	1.66	0.01	0.44	12.07
MOL000389	FERULIC ACID (CIS)	194.2	1.62	2	4	54.97	0.53	0.36	0.06	0	2.58
MOL000397	cis-p-Coumarate	164.17	1.64	2	3	45.98	0.46	0.36	0.04	0	4.89
MOL006956	cyclo-(leu-tyr)	276.37	1.82	3	5	111.16	0.16	-0.34	0.15	0.38	2.61
MOL001385	9-Oxononanoic acid	172.25	1.92	1	3	19.6	0.18	-0.36	0.03	0.24
MOL006957	(3S,6S)-3-(benzyl)-6-(4-hydroxybenzyl)piperazine-2,5-quinone	310.38	2.15	3	5	46.89	0.41	-0.33	0.27	0.43	3.81
MOL006844	Norharman	168.21	2.17	1	1	18.88	1.46	1.49	0.08	0.26
MOL004738	Spantol	179.24	2.17	2	3	2.42	0.93	0.94	0.04	0.35
MOL006931	isolariciresino	360.44	2.25	4	6	6.96	0.11	-0.62	0.39	0.21
MOL002714	baicalein	270.25	2.33	3	5	33.52	0.63	-0.05	0.21	0.36	16.25
MOL001729	Crysophanol	254.25	2.76	2	4	18.64	0.62	-0.2	0.21	0.44
MOL000475	anethole	148.22	2.77	0	1	32.49	1.75	1.81	0.03	0	1.68
MOL000774	(-)-Citronellal	154.28	3.02	0	1	35.71	1.34	1.62	0.02	0.27	6.57
MOL000875	Cedrol	222.41	3.16	1	1	16.23	1.35	1.46	0.12	0.24
MOL000519	coniferin	314.41	3.16	2	4	31.11	0.42	-0.18	0.32	0.27	28.1
MOL000127	Neral	152.26	3.19	0	1	19.48	1.36	1.51	0.02	0.34
MOL000924	Mnk	170.33	3.62	0	1	17.66	1.4	1.64	0.03	0.22
MOL006935	Octylene	112.24	3.63	0	0	39.25	1.79	2.09	0.01	0.26	3.45
MOL002670	Cavidine	353.45	3.72	0	5	35.64	1.08	0.63	0.81	0	5.78
MOL002495	6-shogaol	276.41	4.55	1	3	31	1.07	0.49	0.14	0.25	4.07
MOL006937	12,13-epoxy-9-hydroxynonadeca-7,10-dienoic acid	324.51	4.58	2	4	42.15	0.18	-0.68	0.24	0.25	2.72
MOL000908	beta-elemene	204.39	4.79	0	0	25.63	1.84	2.07	0.06	0.33
MOL006960	(5R)-5-hydroxy-1-(4-hydroxy-3-methoxyphenyl)tetradecan-3-one	350.55	5.3	2	4	19.14	0.45	-0.35	0.28	0.23
MOL001281	L-alpha-Palmitin	330.57	5.57	2	4	26.66	0.3	-0.42	0.22	0.17
MOL000858	Glycerol palmitate	330.57	5.57	2	4	26.66	0.17	-0.5	0.22	0.17
MOL001816	Amide HPL	255.5	5.77	2	2	19.79	1.22	1.3	0.1	0.17
MOL001396	PENTADECYLIC ACID	242.45	5.91	1	2	20.18	1.08	0.88	0.08	0.18
MOL001739	zoomaric acid	254.46	5.92	1	2	35.78	1.18	0.88	0.1	0.24	5.29
MOL000432	linolenic acid	278.48	5.95	1	2	45.01	1.21	0.84	0.15	0	5.54
MOL006947	heptadecanoic acid 2,3-dihydroxy-propyl ester	344.6	6.03	2	4	25.9	0.29	-0.36	0.26	0.16
MOL001818	Methyl palmitelaidate	268.49	6.17	0	2	34.61	1.4	1.22	0.12	0.17	5.58
MOL006962	2Z-hexadecenoic acid	254.46	6.34	1	2	34.02	1.22	1.28	0.1	0.18	5.64
MOL000069	palmitic acid	256.48	6.37	1	2	19.3	1.09	1	0.1	0
MOL000131	EIC	280.5	6.39	1	2	41.9	1.16	0.9	0.14	0.25	7.5
MOL006943	5,8-epidioxyergosta-6,22-dien-3-ol	428.72	6.73	1	3	22.71	0.87	0.37	0.82	0.26
MOL000675	oleic acid	282.52	6.84	1	2	33.13	1.17	0.78	0.14	0.2	4.99
MOL006944	8-Octadecenoic acid	282.52	6.84	1	2	33.13	1.15	0.86	0.14	0.2	5.46
MOL006945	9-Heptadecanol	256.53	6.89	1	1	14.24	1.3	0.97	0.09	0.17
MOL000971	Ethylpalmitate	284.54	6.97	0	2	18.99	1.41	1.15	0.14	0.16
MOL006963	Ethyl linolelaidate	308.56	6.99	0	2	7.33	1.47	1.18	0.19	0.21
MOL000860	stearic acid	284.54	7.28	1	2	17.83	1.15	1.22	0.14	0.19
MOL006936	10,13-eicosadienoic	308.56	7.3	1	2	39.99	1.22	0.82	0.2	0.22	5.59
MOL003578	Cycloartenol	426.8	7.55	1	1	38.69	1.53	1.33	0.78	0	5
MOL000449	Stigmasterol	412.77	7.64	1	1	43.83	1.44	1	0.76	0.22	5.57
MOL005030	gondoic acid	310.58	7.75	1	2	30.7	1.2	0.8	0.2	0.21	4.79
MOL000458	campesterol	400.76	7.97	1	1	5.57	1.6	1.41	0.72	0.22
MOL000358	beta-sitosterol	414.79	8.08	1	1	36.91	1.32	0.99	0.75	0.23	5.36
MOL001755	24-Ethylcholest-4-en-3-one	412.77	8.18	0	1	36.08	1.46	1.22	0.76	0.25	5.49
MOL001492	Ethyl icosanoate	340.66	8.79	0	2	16.67	1.4	1.18	0.25	0.18
MOL000399	Docosanoate	340.66	9.11	1	2	15.69	1.21	0.91	0.26	0
MOL006941	3-methyleicosa	296.65	9.75	0	0	10.18	1.89	1.95	0.15	0.16
Mol ID	Molecule Name	MW	AlogP	Hdon	Hacc	OB (%)	Caco-2	BBB	DL	FASA-	HL	Save
MOL003870	gynesine	137.15	-0.29	0	2	60.07	0.58	0.78	0.03	0.1	11.78
MOL006939	Methylpyrazine	94.13	-0.19	0	2	27.1	0.97	0.89	0.01	0.21
MOL000172	Furol	96.09	0.99	0	2	34.35	1.08	1.51	0.01	0.2	4.53
MOL006954	BVE	100.18	1.46	0	1	42.32	1.44	1.69	0.01	0.24	10.94
MOL000708	WLN: VHR	106.13	1.59	0	1	32.63	1.32	1.66	0.01	0.44	12.07
MOL000475	anethole	148.22	2.77	0	1	32.49	1.75	1.81	0.03	0	1.68
MOL000774	(-)-Citronellal	154.28	3.02	0	1	35.71	1.34	1.62	0.02	0.27	6.57
MOL000127	Neral	152.26	3.19	0	1	19.48	1.36	1.51	0.02	0.34
MOL000924	Mnk	170.33	3.62	0	1	17.66	1.4	1.64	0.03	0.22
MOL006935	Octylene	112.24	3.63	0	0	39.25	1.79	2.09	0.01	0.26	3.45
MOL002670	Cavidine	353.45	3.72	0	5	35.64	1.08	0.63	0.81	0	5.78
MOL000908	beta-elemene	204.39	4.79	0	0	25.63	1.84	2.07	0.06	0.33
MOL000394	choline	104.2	-1.57	1	1	0.47	0.86	0.64	0.01	0
MOL006942	N-(5-methylisoxazol-3-yl)acetamide	140.16	0.09	1	4	20.82	0.57	0.52	0.02	0.18
MOL000748	HMF	126.12	0.67	1	3	45.07	0.05	-0.27	0.02	0.22	11.73
MOL005125	ANN	152.16	1.42	1	3	29.69	0.69	0.51	0.03	0.36
MOL006964	valeraldoxime	101.17	1.48	1	2	82.58	0.72	0.66	0.01	0.27	11.09
MOL001385	9-Oxononanoic acid	172.25	1.92	1	3	19.6	0.18	-0.36	0.03	0.24
MOL006844	Norharman	168.21	2.17	1	1	18.88	1.46	1.49	0.08	0.26
MOL000875	Cedrol	222.41	3.16	1	1	16.23	1.35	1.46	0.12	0.24
MOL002495	6-shogaol	276.41	4.55	1	3	31	1.07	0.49	0.14	0.25	4.07
MOL001744	uracil	112.1	-1.01	2	4	42.53	0.05	-0.08	0.02	0	11.77
MOL006953	Thy	126.13	-0.56	2	4	74.2	0.24	0.12	0.02	0.33	11.65
MOL000346	succinic acid	118.1	-0.41	2	4	29.62	-0.44	-0.71	0.01	0.42
MOL001831	HX	136.13	-0.03	2	4	52.29	0.09	-0.1	0.04	0.28	32.62
MOL006934	WLN: Q5Q	104.17	0.2	2	2	24.8	0.02	-0.56	0.01	0.17
MOL001452	protocatechualdehyde	138.13	1.06	2	3	38.35	0.43	0.21	0.03	0.42	11.93
MOL000114	vanillic acid	168.16	1.15	2	4	35.47	0.43	0.09	0.04	0.34	11.62
MOL006594	Eciphin	165.26	1.24	2	2	43.35	0.92	0.99	0.03	0.34	2.61
MOL006932	l-Pseudoephedrine	165.26	1.24	2	2	45.01	1.06	1.12	0.03	0.36	2.56
MOL000579	hydroquinone	110.12	1.3	2	2	29.26	0.89	0.75	0.02	0.43
MOL000089	catechol	110.12	1.3	2	2	29.86	1.09	1.32	0.02	0.42
MOL000389	FERULIC ACID (CIS)	194.2	1.62	2	4	54.97	0.53	0.36	0.06	0	2.58
MOL000397	cis-p-Coumarate	164.17	1.64	2	3	45.98	0.46	0.36	0.04	0	4.89
MOL004738	Spantol	179.24	2.17	2	3	2.42	0.93	0.94	0.04	0.35
MOL001729	Crysophanol	254.25	2.76	2	4	18.64	0.62	-0.2	0.21	0.44
MOL000519	coniferin	314.41	3.16	2	4	31.11	0.42	-0.18	0.32	0.27	28.1
MOL006937	12,13-epoxy-9-hydroxynonadeca-7,10-dienoic acid	324.51	4.58	2	4	42.15	0.18	-0.68	0.24	0.25	2.72
MOL006938	DUR	228.23	-1.68	3	7	23.69	-0.97	-1.27	0.09	0.26
MOL006240	THM	242.26	-1.24	3	7	11.34	-0.89	-1.22	0.11	0.28
MOL000050	GLY	75.08	-0.98	3	3	48.74	-0.56	-1.03	0	0	11.95
MOL006950	(2R)-2-acetamidoglutaric acid	189.19	-0.9	3	6	15.5	-0.76	-1.23	0.04	0.33
MOL000388	gamma-aminobutyric acid	103.14	-0.62	3	3	24.09	-0.26	-0.57	0.01	0
MOL004739	DAL	89.11	-0.6	3	3	85.17	-0.3	-0.51	0.01	0.33	11.61
MOL001788	adenine	135.15	-0.58	3	4	62.81	-0.3	-0.63	0.03	0	13.33
MOL006940	D-2-Aminobutyrate	103.14	-0.08	3	3	68.78	-0.16	-0.44	0.01	0.32	11.38
MOL006951	pedatisectine a	242.27	0.22	3	6	64.09	-0.3	-0.81	0.16	0.3	8.52
MOL000067	L-Valin	117.17	0.24	3	3	53.33	0.04	-0.14	0.01	0	11.34
MOL005448	Leucinum	131.2	0.63	3	3	72.92	-0.05	-0.37	0.01	0.29	11.41
MOL000068	L-Ile	131.2	0.7	3	3	59.05	0.06	-0.11	0.02	0	11.21
MOL000105	protocatechuic acid	154.13	0.9	3	4	25.37	0.1	-0.17	0.04	0.43
MOL006597	OMD	168.16	0.93	3	4	92.44	0.24	0	0.04	0.41	4.79
MOL000223	caffeic acid	180.17	1.37	3	4	25.76	0.21	-0.26	0.05	0.44
MOL006958	cyclo-(val-tyr)	262.34	1.43	3	5	122.79	0.17	-0.23	0.14	0.39	3.66
MOL006956	cyclo-(leu-tyr)	276.37	1.82	3	5	111.16	0.16	-0.34	0.15	0.38	2.61
MOL006957	(3S,6S)-3-(benzyl)-6-(4-hydroxybenzyl)piperazine-2,5-quinone	310.38	2.15	3	5	46.89	0.41	-0.33	0.27	0.43	3.81
MOL002714	baicalein	270.25	2.33	3	5	33.52	0.63	-0.05	0.21	0.36	16.25
MOL004649	1-[(2R,3R,4S,5S)-3,4-dihydroxy-5-(hydroxymethyl)oxolan-2-yl]pyrimidine-2,4-dione	244.23	-2.45	4	8	17.85	-1.19	-1.69	0.11	0.29
MOL006948	inosine	268.26	-2.22	4	8	11.17	-1.12	-1.49	0.18	0.23
MOL000697	MRY	122.14	-1.92	4	4	59.62	-1.3	-3.32	0.01	0.21	11.25
MOL006949	6-Deoxy-gulose	164.18	-1.8	4	5	44.03	-1.11	-3.42	0.03	0.29	11.41
MOL006952	pedatisectine f	200.22	-1.73	4	6	53.81	-0.85	-1.01	0.06	0.25	1.64
MOL003969	L-Serin	105.11	-1.49	4	4	98.47	-1.12	-2.96	0.01	0.31	11.52
MOL000065	ASI	133.12	-1.25	4	5	79.74	-1.02	-1.53	0.02	0	11.38
MOL003971	Threonin	119.14	-1.11	4	4	73.52	-0.87	-2.56	0.01	0.3	11.42
MOL000071	Istidina	155.18	-1.01	4	4	53.18	-0.25	-0.4	0.03	0	-5.72
MOL000052	Gulutamine	147.15	-0.92	4	5	6.66	-1.05	-1.97	0.02	0
MOL001757	GUN	151.15	-0.69	4	5	42.45	-0.17	-0.57	0.04	0.28	13.23
MOL000513	3,4,5-trihydroxybenzoic acid	170.13	0.63	4	5	31.69	-0.09	-0.54	0.04	0.41	11.78
MOL000056	DTY	181.21	0.69	4	4	57.55	-0.1	-0.49	0.05	0	0.96
MOL006931	isolariciresino	360.44	2.25	4	6	6.96	0.11	-0.62	0.39	0.21
MOL000384	DL-Glucuronic acid	194.16	-2.47	5	7	3.35	-1.91	-4.72	0.04	0
MOL006967	beta-D-Ribofuranoside, xanthine-9	284.26	-1.29	5	9	44.72	-1.21	-1.84	0.21	0.3	7.91
MOL000055	L-Lysin	146.22	-0.68	5	4	29.33	-0.66	-1.44	0.02	0
MOL006961	GR	283.28	-2.41	6	9	20.9	-1.22	-1.91	0.21	0.27
MOL006946	adenosine	255.27	-2.35	6	8	19.85	-1.49	-2.09	0.16	0.21
MOL004481	(2S)-2-amino-3-[(2R)-2-amino-3-hydroxy-3-oxopropyl]disulfanylpropanoic acid	240.34	-0.88	6	6	73.59	-1.23	-2.05	0.05	0.4	3.08
MOL002776	Baicalin	446.39	0.64	6	11	40.12	-0.85	-1.74	0.75	0.36	17.36
MOL000054	L-	174.24	-1.11	7	6	47.64	-0.49	-1.04	0.03	0	0.85
Mol ID	Molecule Name	MW	AlogP	Hdon	Hacc	OB (%)	Caco-2	BBB	DL	FASA-	HL	Save
MOL006958	cyclo-(val-tyr)	262.34	1.43	3	5	122.79	0.17	-0.23	0.14	0.39	3.66
MOL006956	cyclo-(leu-tyr)	276.37	1.82	3	5	111.16	0.16	-0.34	0.15	0.38	2.61
MOL003969	L-Serin	105.11	-1.49	4	4	98.47	-1.12	-2.96	0.01	0.31	11.52
MOL006597	OMD	168.16	0.93	3	4	92.44	0.24	0	0.04	0.41	4.79
MOL004739	DAL	89.11	-0.6	3	3	85.17	-0.3	-0.51	0.01	0.33	11.61
MOL006964	valeraldoxime	101.17	1.48	1	2	82.58	0.72	0.66	0.01	0.27	11.09
MOL000065	ASI	133.12	-1.25	4	5	79.74	-1.02	-1.53	0.02	0	11.38
MOL006953	Thy	126.13	-0.56	2	4	74.2	0.24	0.12	0.02	0.33	11.65
MOL003971	Threonin	119.14	-1.11	4	4	73.52	-0.87	-2.56	0.01	0.3	11.42
MOL005448	Leucinum	131.2	0.63	3	3	72.92	-0.05	-0.37	0.01	0.29	11.41
MOL006940	D-2-Aminobutyrate	103.14	-0.08	3	3	68.78	-0.16	-0.44	0.01	0.32	11.38
MOL006951	pedatisectine a	242.27	0.22	3	6	64.09	-0.3	-0.81	0.16	0.3	8.52
MOL001788	adenine	135.15	-0.58	3	4	62.81	-0.3	-0.63	0.03	0	13.33
MOL003870	gynesine	137.15	-0.29	0	2	60.07	0.58	0.78	0.03	0.1	11.78
MOL000697	MRY	122.14	-1.92	4	4	59.62	-1.3	-3.32	0.01	0.21	11.25
MOL000068	L-Ile	131.2	0.7	3	3	59.05	0.06	-0.11	0.02	0	11.21
MOL000056	DTY	181.21	0.69	4	4	57.55	-0.1	-0.49	0.05	0	0.96
MOL000389	FERULIC ACID (CIS)	194.2	1.62	2	4	54.97	0.53	0.36	0.06	0	2.58
MOL006952	pedatisectine f	200.22	-1.73	4	6	53.81	-0.85	-1.01	0.06	0.25	1.64
MOL000067	L-Valin	117.17	0.24	3	3	53.33	0.04	-0.14	0.01	0	11.34
MOL000071	Istidina	155.18	-1.01	4	4	53.18	-0.25	-0.4	0.03	0	-5.72
MOL001831	HX	136.13	-0.03	2	4	52.29	0.09	-0.1	0.04	0.28	32.62
MOL000050	GLY	75.08	-0.98	3	3	48.74	-0.56	-1.03	0	0	11.95
MOL006957	(3S,6S)-3-(benzyl)-6-(4-hydroxybenzyl)piperazine-2,5-quinone	310.38	2.15	3	5	46.89	0.41	-0.33	0.27	0.43	3.81
MOL000397	cis-p-Coumarate	164.17	1.64	2	3	45.98	0.46	0.36	0.04	0	4.89
MOL000748	HMF	126.12	0.67	1	3	45.07	0.05	-0.27	0.02	0.22	11.73
MOL006932	l-Pseudoephedrine	165.26	1.24	2	2	45.01	1.06	1.12	0.03	0.36	2.56
MOL006967	beta-D-Ribofuranoside, xanthine-9	284.26	-1.29	5	9	44.72	-1.21	-1.84	0.21	0.3	7.91
MOL006949	6-Deoxy-gulose	164.18	-1.8	4	5	44.03	-1.11	-3.42	0.03	0.29	11.41
MOL006594	Eciphin	165.26	1.24	2	2	43.35	0.92	0.99	0.03	0.34	2.61
MOL001744	uracil	112.1	-1.01	2	4	42.53	0.05	-0.08	0.02	0	11.77
MOL001757	GUN	151.15	-0.69	4	5	42.45	-0.17	-0.57	0.04	0.28	13.23
MOL006954	BVE	100.18	1.46	0	1	42.32	1.44	1.69	0.01	0.24	10.94
MOL006937	12,13-epoxy-9-hydroxynonadeca-7,10-dienoic acid	324.51	4.58	2	4	42.15	0.18	-0.68	0.24	0.25	2.72
MOL006935	Octylene	112.24	3.63	0	0	39.25	1.79	2.09	0.01	0.26	3.45
MOL001452	protocatechualdehyde	138.13	1.06	2	3	38.35	0.43	0.21	0.03	0.42	11.93
MOL000774	(-)-Citronellal	154.28	3.02	0	1	35.71	1.34	1.62	0.02	0.27	6.57
MOL002670	Cavidine	353.45	3.72	0	5	35.64	1.08	0.63	0.81	0	5.78
MOL000114	vanillic acid	168.16	1.15	2	4	35.47	0.43	0.09	0.04	0.34	11.62
MOL000172	Furol	96.09	0.99	0	2	34.35	1.08	1.51	0.01	0.2	4.53
MOL002714	baicalein	270.25	2.33	3	5	33.52	0.63	-0.05	0.21	0.36	16.25
MOL000708	WLN: VHR	106.13	1.59	0	1	32.63	1.32	1.66	0.01	0.44	12.07
MOL000475	anethole	148.22	2.77	0	1	32.49	1.75	1.81	0.03	0	1.68
MOL000513	3,4,5-trihydroxybenzoic acid	170.13	0.63	4	5	31.69	-0.09	-0.54	0.04	0.41	11.78
MOL000519	coniferin	314.41	3.16	2	4	31.11	0.42	-0.18	0.32	0.27	28.1
MOL002495	6-shogaol	276.41	4.55	1	3	31	1.07	0.49	0.14	0.25	4.07
MOL000089	catechol	110.12	1.3	2	2	29.86	1.09	1.32	0.02	0.42
MOL005125	ANN	152.16	1.42	1	3	29.69	0.69	0.51	0.03	0.36
MOL000346	succinic acid	118.1	-0.41	2	4	29.62	-0.44	-0.71	0.01	0.42
MOL000055	L-Lysin	146.22	-0.68	5	4	29.33	-0.66	-1.44	0.02	0
MOL000579	hydroquinone	110.12	1.3	2	2	29.26	0.89	0.75	0.02	0.43
MOL006939	Methylpyrazine	94.13	-0.19	0	2	27.1	0.97	0.89	0.01	0.21
MOL000223	caffeic acid	180.17	1.37	3	4	25.76	0.21	-0.26	0.05	0.44
MOL000908	beta-elemene	204.39	4.79	0	0	25.63	1.84	2.07	0.06	0.33
MOL000105	protocatechuic acid	154.13	0.9	3	4	25.37	0.1	-0.17	0.04	0.43
MOL006934	WLN: Q5Q	104.17	0.2	2	2	24.8	0.02	-0.56	0.01	0.17
MOL000388	gamma-aminobutyric acid	103.14	-0.62	3	3	24.09	-0.26	-0.57	0.01	0
MOL006938	DUR	228.23	-1.68	3	7	23.69	-0.97	-1.27	0.09	0.26
MOL006942	N-(5-methylisoxazol-3-yl)acetamide	140.16	0.09	1	4	20.82	0.57	0.52	0.02	0.18
MOL001385	9-Oxononanoic acid	172.25	1.92	1	3	19.6	0.18	-0.36	0.03	0.24
MOL000127	Neral	152.26	3.19	0	1	19.48	1.36	1.51	0.02	0.34
MOL006844	Norharman	168.21	2.17	1	1	18.88	1.46	1.49	0.08	0.26
MOL001729	Crysophanol	254.25	2.76	2	4	18.64	0.62	-0.2	0.21	0.44
MOL004649	1-[(2R,3R,4S,5S)-3,4-dihydroxy-5-(hydroxymethyl)oxolan-2-yl]pyrimidine-2,4-dione	244.23	-2.45	4	8	17.85	-1.19	-1.69	0.11	0.29
MOL000924	Mnk	170.33	3.62	0	1	17.66	1.4	1.64	0.03	0.22
MOL000875	Cedrol	222.41	3.16	1	1	16.23	1.35	1.46	0.12	0.24
MOL006950	(2R)-2-acetamidoglutaric acid	189.19	-0.9	3	6	15.5	-0.76	-1.23	0.04	0.33
MOL006240	THM	242.26	-1.24	3	7	11.34	-0.89	-1.22	0.11	0.28
MOL006948	inosine	268.26	-2.22	4	8	11.17	-1.12	-1.49	0.18	0.23
MOL006931	isolariciresino	360.44	2.25	4	6	6.96	0.11	-0.62	0.39	0.21
MOL000052	Gulutamine	147.15	-0.92	4	5	6.66	-1.05	-1.97	0.02	0
MOL000384	DL-Glucuronic acid	194.16	-2.47	5	7	3.35	-1.91	-4.72	0.04	0
MOL004738	Spantol	179.24	2.17	2	3	2.42	0.93	0.94	0.04	0.35
MOL000394	choline	104.2	-1.57	1	1	0.47	0.86	0.64	0.01	0
Mol ID	Molecule Name	MW	AlogP	Hdon	Hacc	OB (%)	Caco-2	BBB	DL	FASA-	HL	Save
MOL002670	Cavidine	353.45	3.72	0	5	35.64	1.08	0.63	0.81	0	5.78
MOL000519	coniferin	314.41	3.16	2	4	31.11	0.42	-0.18	0.32	0.27	28.1
MOL006957	(3S,6S)-3-(benzyl)-6-(4-hydroxybenzyl)piperazine-2,5-quinone	310.38	2.15	3	5	46.89	0.41	-0.33	0.27	0.43	3.81
MOL006937	12,13-epoxy-9-hydroxynonadeca-7,10-dienoic acid	324.51	4.58	2	4	42.15	0.18	-0.68	0.24	0.25	2.72
MOL006967	beta-D-Ribofuranoside, xanthine-9	284.26	-1.29	5	9	44.72	-1.21	-1.84	0.21	0.3	7.91
MOL002714	baicalein	270.25	2.33	3	5	33.52	0.63	-0.05	0.21	0.36	16.25
MOL006951	pedatisectine a	242.27	0.22	3	6	64.09	-0.3	-0.81	0.16	0.3	8.52
MOL006956	cyclo-(leu-tyr)	276.37	1.82	3	5	111.16	0.16	-0.34	0.15	0.38	2.61
MOL006958	cyclo-(val-tyr)	262.34	1.43	3	5	122.79	0.17	-0.23	0.14	0.39	3.66
MOL002495	6-shogaol	276.41	4.55	1	3	31	1.07	0.49	0.14	0.25	4.07
MOL000389	FERULIC ACID (CIS)	194.2	1.62	2	4	54.97	0.53	0.36	0.06	0	2.58
MOL006952	pedatisectine f	200.22	-1.73	4	6	53.81	-0.85	-1.01	0.06	0.25	1.64
MOL000056	DTY	181.21	0.69	4	4	57.55	-0.1	-0.49	0.05	0	0.96
MOL006597	OMD	168.16	0.93	3	4	92.44	0.24	0	0.04	0.41	4.79
MOL001831	HX	136.13	-0.03	2	4	52.29	0.09	-0.1	0.04	0.28	32.62
MOL000397	cis-p-Coumarate	164.17	1.64	2	3	45.98	0.46	0.36	0.04	0	4.89
MOL001757	GUN	151.15	-0.69	4	5	42.45	-0.17	-0.57	0.04	0.28	13.23
MOL000114	vanillic acid	168.16	1.15	2	4	35.47	0.43	0.09	0.04	0.34	11.62
MOL000513	3,4,5-trihydroxybenzoic acid	170.13	0.63	4	5	31.69	-0.09	-0.54	0.04	0.41	11.78
MOL001788	adenine	135.15	-0.58	3	4	62.81	-0.3	-0.63	0.03	0	13.33
MOL003870	gynesine	137.15	-0.29	0	2	60.07	0.58	0.78	0.03	0.1	11.78
MOL000071	Istidina	155.18	-1.01	4	4	53.18	-0.25	-0.4	0.03	0	-5.72
MOL006932	l-Pseudoephedrine	165.26	1.24	2	2	45.01	1.06	1.12	0.03	0.36	2.56
MOL006949	6-Deoxy-gulose	164.18	-1.8	4	5	44.03	-1.11	-3.42	0.03	0.29	11.41
MOL006594	Eciphin	165.26	1.24	2	2	43.35	0.92	0.99	0.03	0.34	2.61
MOL001452	protocatechualdehyde	138.13	1.06	2	3	38.35	0.43	0.21	0.03	0.42	11.93
MOL000475	anethole	148.22	2.77	0	1	32.49	1.75	1.81	0.03	0	1.68
MOL000065	ASI	133.12	-1.25	4	5	79.74	-1.02	-1.53	0.02	0	11.38
MOL006953	Thy	126.13	-0.56	2	4	74.2	0.24	0.12	0.02	0.33	11.65
MOL000068	L-Ile	131.2	0.7	3	3	59.05	0.06	-0.11	0.02	0	11.21
MOL000748	HMF	126.12	0.67	1	3	45.07	0.05	-0.27	0.02	0.22	11.73
MOL001744	uracil	112.1	-1.01	2	4	42.53	0.05	-0.08	0.02	0	11.77
MOL000774	(-)-Citronellal	154.28	3.02	0	1	35.71	1.34	1.62	0.02	0.27	6.57
MOL003969	L-Serin	105.11	-1.49	4	4	98.47	-1.12	-2.96	0.01	0.31	11.52
MOL004739	DAL	89.11	-0.6	3	3	85.17	-0.3	-0.51	0.01	0.33	11.61
MOL006964	valeraldoxime	101.17	1.48	1	2	82.58	0.72	0.66	0.01	0.27	11.09
MOL003971	Threonin	119.14	-1.11	4	4	73.52	-0.87	-2.56	0.01	0.3	11.42
MOL005448	Leucinum	131.2	0.63	3	3	72.92	-0.05	-0.37	0.01	0.29	11.41
MOL006940	D-2-Aminobutyrate	103.14	-0.08	3	3	68.78	-0.16	-0.44	0.01	0.32	11.38
MOL000697	MRY	122.14	-1.92	4	4	59.62	-1.3	-3.32	0.01	0.21	11.25
MOL000067	L-Valin	117.17	0.24	3	3	53.33	0.04	-0.14	0.01	0	11.34
MOL006954	BVE	100.18	1.46	0	1	42.32	1.44	1.69	0.01	0.24	10.94
MOL006935	Octylene	112.24	3.63	0	0	39.25	1.79	2.09	0.01	0.26	3.45
MOL000172	Furol	96.09	0.99	0	2	34.35	1.08	1.51	0.01	0.2	4.53
MOL000708	WLN: VHR	106.13	1.59	0	1	32.63	1.32	1.66	0.01	0.44	12.07
MOL000050	GLY	75.08	-0.98	3	3	48.74	-0.56	-1.03	0	0	11.95

## Sheet: 半夏-删重+六原则
Mol ID	Molecule Name	MW	AlogP	Hdon	Hacc	OB (%)	Caco-2	BBB	DL	FASA-	HL	Save
MOL002670	Cavidine	353.45	3.72	0	5	35.64	1.08	0.63	0.81	0	5.78
MOL000519	coniferin	314.41	3.16	2	4	31.11	0.42	-0.18	0.32	0.27	28.1
MOL006957	(3S,6S)-3-(benzyl)-6-(4-hydroxybenzyl)piperazine-2,5-quinone	310.38	2.15	3	5	46.89	0.41	-0.33	0.27	0.43	3.81
MOL006937	12,13-epoxy-9-hydroxynonadeca-7,10-dienoic acid	324.51	4.58	2	4	42.15	0.18	-0.68	0.24	0.25	2.72
MOL002714	baicalein	270.25	2.33	3	5	33.52	0.63	-0.05	0.21	0.36	16.25
Mol ID	Molecule Name	MW	AlogP	Hdon	Hacc	OB (%)	Caco-2	BBB	DL	FASA-	HL	Save
MOL002670	Cavidine	353.45	3.72	0	5	35.64	1.08	0.63	0.81	0	5.78
MOL000519	coniferin	314.41	3.16	2	4	31.11	0.42	-0.18	0.32	0.27	28.1
MOL006957	(3S,6S)-3-(benzyl)-6-(4-hydroxybenzyl)piperazine-2,5-quinone	310.38	2.15	3	5	46.89	0.41	-0.33	0.27	0.43	3.81
MOL006937	12,13-epoxy-9-hydroxynonadeca-7,10-dienoic acid	324.51	4.58	2	4	42.15	0.18	-0.68	0.24	0.25	2.72
MOL006967	beta-D-Ribofuranoside, xanthine-9	284.26	-1.29	5	9	44.72	-1.21	-1.84	0.21	0.3	7.91
MOL002714	baicalein	270.25	2.33	3	5	33.52	0.63	-0.05	0.21	0.36	16.25

## Sheet: 枳实
Mol ID	Molecule Name	MW	AlogP	Hdon	Hacc	OB (%)	Caco-2	BBB	DL	FASA-	HL	Save
MOL000117	Cymol	134.24	3.51	0	0	27.2	1.86	2.1	0.02	0.34
MOL000019	D-Camphene	136.26	2.93	0	0	34.98	1.81	2.19	0.04	0	11.29
MOL000197	Myrcene	136.26	3.69	0	0	24.96	1.84	1.98	0.02	0.37
MOL000202	Moslene	136.26	3.45	0	0	33.02	1.88	2.05	0.02	0.27	11.08
MOL000234	L-Limonen	136.26	3.5	0	0	38.09	1.83	2.13	0.02	0.29	11.64
MOL000268	(1S,5S)-1-isopropyl-4-methylenebicyclo[3.1.0]hexane	136.26	2.93	0	0	46.21	1.83	2.18	0.04	0.31	11.47
MOL000698	(R)-(-)-alpha-Phellandrene	136.26	3.25	0	0	27.51	1.86	2.17	0.02	0.3
MOL007561	N-Methyltyramine	151.23	1.42	2	2	75.52	1.13	0.89	0.03	0.34	2.12
MOL000254	eugenol	164.22	2.55	1	2	56.24	1.35	1.32	0.04	0.32	0.92
MOL003970	4-[(1S)-1-hydroxy-2-methylaminoethyl]phenol	167.23	0.59	3	3	75.25	0.63	0.42	0.04	0.33	4.05
MOL002650	Coniferol	180.22	1.41	2	3	44.88	0.55	0.02	0.05	0.32	2.71
MOL012644	caryophellene	204.39	4.75	0	0	23.79	1.84	2.08	0.09	0.28
MOL000193	(Z)-caryophyllene	204.39	4.75	0	0	30.29	1.82	2.15	0.09	0.28	8
MOL000348	4-[(Z)-3-hydroxyprop-1-enyl]-2,6-dimethoxyphenol	210.25	1.39	2	4	49.15	0.56	0.03	0.06	0.2	3.88
MOL001945	Majudin	216.2	2.19	0	4	42.21	0.94	0.69	0.13	0.21	-3.6
MOL003561	isopimpinellin	246.23	2.17	0	5	25.93	0.94	0.5	0.17	0
MOL013445	naringenin-4'-glucoside-7-rutinoside_qt	262.28	1.64	3	5	30.61	0.33	-0.26	0.16	0.35	15.59
MOL000008	apigenin	270.25	2.33	3	5	23.06	0.43	-0.61	0.21	0.41
MOL001941	Ammidin	270.3	3.65	0	4	34.55	1.13	0.92	0.22	0.28	-1.35
MOL004328	naringenin	272.27	2.3	3	5	59.29	0.28	-0.37	0.21	0.4	16.98
MOL000131	EIC	280.5	6.39	1	2	41.9	1.16	0.9	0.14	0.25	7.5
MOL000006	luteolin	286.25	2.07	4	6	36.16	0.19	-0.84	0.25	0.39	15.94
MOL013430	Prangenin	286.3	2.49	0	5	43.6	0.8	0.29	0.29	0.27	-2.81
MOL005849	didymin	286.3	2.55	2	5	38.55	0.6	-0.07	0.24	0	16.86
MOL002914	Eriodyctiol (flavanone)	288.27	2.03	4	6	41.35	0.05	-0.66	0.24	0.39	15.88
MOL013434	Auraptene	298.41	5.18	0	3	25.62	1.24	0.65	0.24	0.33
MOL001798	neohesperidin_qt	302.3	2.28	3	6	71.17	0.26	-0.47	0.27	0	15.96
MOL005100	5,7-dihydroxy-2-(3-hydroxy-4-methoxyphenyl)chroman-4-one	302.3	2.28	3	6	47.74	0.28	-0.3	0.27	0.31	16.51
MOL013433	prangenin hydrate	304.32	1.72	2	6	72.63	0.14	-0.55	0.29	0.26	-3.46
MOL013279	5,7,4'-Trimethylapigenin	312.34	3.09	0	5	39.83	1.01	0.12	0.3	0.22	15.85
MOL013429	beta-D-Glucopyranoside, 2-methoxy-4-(2-propenyl)phenyl	326.38	0.65	4	7	17.59	-0.49	-0.99	0.23	0.29
MOL013437	6-Methoxy aurapten	328.44	5.16	0	4	31.24	1.01	0.38	0.3	0.28	4.1
MOL013435	poncimarin	330.41	2.74	0	5	63.62	0.66	0	0.35	0.33	2.26
MOL013436	isoponcimarin	330.41	2.94	0	5	63.28	0.5	-0.02	0.31	0.33	1.52
MOL013278	4',5,7,8-Tetramethoxyflavone	342.37	3.07	0	6	23.45	1.03	0.1	0.36	0.18
MOL007879	Tetramethoxyluteolin	342.37	3.07	0	6	43.68	0.96	0.09	0.37	0.17	15.45
MOL002649	Coniferin	342.38	-0.49	5	8	10.28	-1	-1.74	0.27	0.27
MOL009053	4-[(2S,3R)-5-[(E)-3-hydroxyprop-1-enyl]-7-methoxy-3-methylol-2,3-dihydrobenzofuran-2-yl]-2-methoxy-phenol	358.42	2.16	3	6	50.76	0.03	-0.98	0.39	0.27	7.58
MOL013277	Isosinensetin	372.4	3.06	0	7	51.15	1.16	0.03	0.44	0.14	15.84
MOL001803	Sinensetin	372.4	3.06	0	7	50.56	1.12	0.04	0.45	0.13	15.52
MOL005814	tangeretin	372.4	3.06	0	7	21.38	1.23	0.09	0.43	0.16
MOL000347	Syrigin	372.41	-0.51	5	9	14.64	-1.01	-1.81	0.32	0.23
MOL013439	citrusin A_qt	376.44	1.94	4	7	13	-0.42	-1.66	0.36	0.29
MOL005828	nobiletin	402.43	3.04	0	8	61.67	1.05	-0.08	0.52	0.13	16.2
MOL013441	citrusin B_qt	406.47	1.92	4	8	11.65	-0.35	-1.49	0.42	0.25
MOL013352	Obacunone	454.56	2.68	0	7	43.29	0.01	-0.43	0.77	0.31	-13.04
MOL003959	limonin	470.56	1.42	0	8	21.3	-0.15	-0.67	0.57	0
MOL013330	deacetylnomilin	472.58	1.74	1	8	20.27	-0.29	-0.85	0.74	0.29
MOL002661	nomilin	514.62	2.12	0	9	17.77	-0.27	-0.74	0.67	0.3
MOL013442	dehydrodiconiferylalcohol-4-β-D-glucoside	520.58	0.26	6	11	22.01	-1.48	-2.84	0.87	0.25
MOL013438	citrusin A	538.6	0.03	7	12	25.04	-1.84	-2.86	0.73	0.25
MOL013440	citrusin B	568.63	0.02	7	13	40.8	-1.94	-3.22	0.71	0.24	2.07
MOL000010	Rhoifolin	578.57	-0.43	8	14	6.68	-1.87	-2.98	0.77	0.29
MOL013336	Narirutin	580.59	-0.46	8	14	8.15	-1.8	-2.5	0.75	0.3
MOL005812	naringin	580.59	-0.46	8	14	6.92	-1.99	-3	0.78	0.31
MOL003051	Scolymoside	594.57	-0.7	9	15	3.84	-2.16	-3.19	0.73	0.31
MOL013276	poncirin	594.62	-0.21	7	14	36.55	-1.67	-2.59	0.74	0.28	14.83
MOL013428	isosakuranetin-7-rutinoside	594.62	-0.21	7	14	41.24	-1.59	-2.38	0.72	0.27	14.75
MOL011620	Eriocitrin	596.59	-0.73	9	15	4.52	-2.23	-3.17	0.7	0.33
MOL001797	(2S)-7-[(2S,3R,4S,5S,6R)-4,5-dihydroxy-6-methylol-3-[(2S,3R,4R,5R,6S)-3,4,5-trihydroxy-6-methyl-tetrahydropyran-2-yl]oxy-tetrahydropyran-2-yl]oxy-5-hydroxy-2-(3-hydroxy-5-methoxy-phenyl)chroman-4-one	610.62	-0.48	8	15	11.17	-2.17	-3.01	0.7	0
MOL007930	hesperidin	610.62	-0.48	8	15	13.33	-2.03	-2.7	0.67	0.31
MOL013431	3,8-di-C-glucosylapigenin	624.6	-2.5	11	16	4.86	-2.77	-3.63	0.73	0.25
MOL013432	3,8-di-C-glucosyldiosmetin	624.6	-2.5	11	16	16.95	-3.13	-3.83	0.73	0.28
MOL013443	isolimonic acid	639.02	4.16	1	4	48.86	0.43	0.09	0.18	0.55	4.59
MOL013444	naringenin-4'-glucoside-7-rutinoside	742.75	-2.37	11	19	3.48	-3.5	-4.71	0.28	0.3
Mol ID	Molecule Name	MW	AlogP	Hdon	Hacc	OB (%)	Caco-2	BBB	DL	FASA-	HL	Save
MOL000347	Syrigin	372.41	-0.51	5	9	14.64	-1.01	-1.81	0.32	0.23
MOL002649	Coniferin	342.38	-0.49	5	8	10.28	-1	-1.74	0.27	0.27
MOL003970	4-[(1S)-1-hydroxy-2-methylaminoethyl]phenol	167.23	0.59	3	3	75.25	0.63	0.42	0.04	0.33	4.05
MOL013429	beta-D-Glucopyranoside, 2-methoxy-4-(2-propenyl)phenyl	326.38	0.65	4	7	17.59	-0.49	-0.99	0.23	0.29
MOL000348	4-[(Z)-3-hydroxyprop-1-enyl]-2,6-dimethoxyphenol	210.25	1.39	2	4	49.15	0.56	0.03	0.06	0.2	3.88
MOL002650	Coniferol	180.22	1.41	2	3	44.88	0.55	0.02	0.05	0.32	2.71
MOL007561	N-Methyltyramine	151.23	1.42	2	2	75.52	1.13	0.89	0.03	0.34	2.12
MOL003959	limonin	470.56	1.42	0	8	21.3	-0.15	-0.67	0.57	0
MOL013445	naringenin-4'-glucoside-7-rutinoside_qt	262.28	1.64	3	5	30.61	0.33	-0.26	0.16	0.35	15.59
MOL013433	prangenin hydrate	304.32	1.72	2	6	72.63	0.14	-0.55	0.29	0.26	-3.46
MOL013330	deacetylnomilin	472.58	1.74	1	8	20.27	-0.29	-0.85	0.74	0.29
MOL013441	citrusin B_qt	406.47	1.92	4	8	11.65	-0.35	-1.49	0.42	0.25
MOL013439	citrusin A_qt	376.44	1.94	4	7	13	-0.42	-1.66	0.36	0.29
MOL002914	Eriodyctiol (flavanone)	288.27	2.03	4	6	41.35	0.05	-0.66	0.24	0.39	15.88
MOL000006	luteolin	286.25	2.07	4	6	36.16	0.19	-0.84	0.25	0.39	15.94
MOL009053	4-[(2S,3R)-5-[(E)-3-hydroxyprop-1-enyl]-7-methoxy-3-methylol-2,3-dihydrobenzofuran-2-yl]-2-methoxy-phenol	358.42	2.16	3	6	50.76	0.03	-0.98	0.39	0.27	7.58
MOL003561	isopimpinellin	246.23	2.17	0	5	25.93	0.94	0.5	0.17	0
MOL001945	Majudin	216.2	2.19	0	4	42.21	0.94	0.69	0.13	0.21	-3.6
MOL001798	neohesperidin_qt	302.3	2.28	3	6	71.17	0.26	-0.47	0.27	0	15.96
MOL005100	5,7-dihydroxy-2-(3-hydroxy-4-methoxyphenyl)chroman-4-one	302.3	2.28	3	6	47.74	0.28	-0.3	0.27	0.31	16.51
MOL004328	naringenin	272.27	2.3	3	5	59.29	0.28	-0.37	0.21	0.4	16.98
MOL000008	apigenin	270.25	2.33	3	5	23.06	0.43	-0.61	0.21	0.41
MOL013430	Prangenin	286.3	2.49	0	5	43.6	0.8	0.29	0.29	0.27	-2.81
MOL000254	eugenol	164.22	2.55	1	2	56.24	1.35	1.32	0.04	0.32	0.92
MOL005849	didymin	286.3	2.55	2	5	38.55	0.6	-0.07	0.24	0	16.86
MOL013352	Obacunone	454.56	2.68	0	7	43.29	0.01	-0.43	0.77	0.31	-13.04
MOL013435	poncimarin	330.41	2.74	0	5	63.62	0.66	0	0.35	0.33	2.26
MOL000019	D-Camphene	136.26	2.93	0	0	34.98	1.81	2.19	0.04	0	11.29
MOL000268	(1S,5S)-1-isopropyl-4-methylenebicyclo[3.1.0]hexane	136.26	2.93	0	0	46.21	1.83	2.18	0.04	0.31	11.47
MOL013436	isoponcimarin	330.41	2.94	0	5	63.28	0.5	-0.02	0.31	0.33	1.52
MOL005828	nobiletin	402.43	3.04	0	8	61.67	1.05	-0.08	0.52	0.13	16.2
MOL013277	Isosinensetin	372.4	3.06	0	7	51.15	1.16	0.03	0.44	0.14	15.84
MOL001803	Sinensetin	372.4	3.06	0	7	50.56	1.12	0.04	0.45	0.13	15.52
MOL005814	tangeretin	372.4	3.06	0	7	21.38	1.23	0.09	0.43	0.16
MOL013278	4',5,7,8-Tetramethoxyflavone	342.37	3.07	0	6	23.45	1.03	0.1	0.36	0.18
MOL007879	Tetramethoxyluteolin	342.37	3.07	0	6	43.68	0.96	0.09	0.37	0.17	15.45
MOL013279	5,7,4'-Trimethylapigenin	312.34	3.09	0	5	39.83	1.01	0.12	0.3	0.22	15.85
MOL000698	(R)-(-)-alpha-Phellandrene	136.26	3.25	0	0	27.51	1.86	2.17	0.02	0.3
MOL000202	Moslene	136.26	3.45	0	0	33.02	1.88	2.05	0.02	0.27	11.08
MOL000234	L-Limonen	136.26	3.5	0	0	38.09	1.83	2.13	0.02	0.29	11.64
MOL000117	Cymol	134.24	3.51	0	0	27.2	1.86	2.1	0.02	0.34
MOL001941	Ammidin	270.3	3.65	0	4	34.55	1.13	0.92	0.22	0.28	-1.35
MOL000197	Myrcene	136.26	3.69	0	0	24.96	1.84	1.98	0.02	0.37
MOL012644	caryophellene	204.39	4.75	0	0	23.79	1.84	2.08	0.09	0.28
MOL000193	(Z)-caryophyllene	204.39	4.75	0	0	30.29	1.82	2.15	0.09	0.28	8
MOL013437	6-Methoxy aurapten	328.44	5.16	0	4	31.24	1.01	0.38	0.3	0.28	4.1
MOL013434	Auraptene	298.41	5.18	0	3	25.62	1.24	0.65	0.24	0.33
MOL000131	EIC	280.5	6.39	1	2	41.9	1.16	0.9	0.14	0.25	7.5
Mol ID	Molecule Name	MW	AlogP	Hdon	Hacc	OB (%)	Caco-2	BBB	DL	FASA-	HL	Save
MOL007561	N-Methyltyramine	151.23	1.42	2	2	75.52	1.13	0.89	0.03	0.34	2.12
MOL003970	4-[(1S)-1-hydroxy-2-methylaminoethyl]phenol	167.23	0.59	3	3	75.25	0.63	0.42	0.04	0.33	4.05
MOL013433	prangenin hydrate	304.32	1.72	2	6	72.63	0.14	-0.55	0.29	0.26	-3.46
MOL001798	neohesperidin_qt	302.3	2.28	3	6	71.17	0.26	-0.47	0.27	0	15.96
MOL013435	poncimarin	330.41	2.74	0	5	63.62	0.66	0	0.35	0.33	2.26
MOL013436	isoponcimarin	330.41	2.94	0	5	63.28	0.5	-0.02	0.31	0.33	1.52
MOL005828	nobiletin	402.43	3.04	0	8	61.67	1.05	-0.08	0.52	0.13	16.2
MOL004328	naringenin	272.27	2.3	3	5	59.29	0.28	-0.37	0.21	0.4	16.98
MOL000254	eugenol	164.22	2.55	1	2	56.24	1.35	1.32	0.04	0.32	0.92
MOL013277	Isosinensetin	372.4	3.06	0	7	51.15	1.16	0.03	0.44	0.14	15.84
MOL009053	4-[(2S,3R)-5-[(E)-3-hydroxyprop-1-enyl]-7-methoxy-3-methylol-2,3-dihydrobenzofuran-2-yl]-2-methoxy-phenol	358.42	2.16	3	6	50.76	0.03	-0.98	0.39	0.27	7.58
MOL001803	Sinensetin	372.4	3.06	0	7	50.56	1.12	0.04	0.45	0.13	15.52
MOL000348	4-[(Z)-3-hydroxyprop-1-enyl]-2,6-dimethoxyphenol	210.25	1.39	2	4	49.15	0.56	0.03	0.06	0.2	3.88
MOL005100	5,7-dihydroxy-2-(3-hydroxy-4-methoxyphenyl)chroman-4-one	302.3	2.28	3	6	47.74	0.28	-0.3	0.27	0.31	16.51
MOL000268	(1S,5S)-1-isopropyl-4-methylenebicyclo[3.1.0]hexane	136.26	2.93	0	0	46.21	1.83	2.18	0.04	0.31	11.47
MOL002650	Coniferol	180.22	1.41	2	3	44.88	0.55	0.02	0.05	0.32	2.71
MOL007879	Tetramethoxyluteolin	342.37	3.07	0	6	43.68	0.96	0.09	0.37	0.17	15.45
MOL013430	Prangenin	286.3	2.49	0	5	43.6	0.8	0.29	0.29	0.27	-2.81
MOL013352	Obacunone	454.56	2.68	0	7	43.29	0.01	-0.43	0.77	0.31	-13.04
MOL001945	Majudin	216.2	2.19	0	4	42.21	0.94	0.69	0.13	0.21	-3.6
MOL002914	Eriodyctiol (flavanone)	288.27	2.03	4	6	41.35	0.05	-0.66	0.24	0.39	15.88
MOL013279	5,7,4'-Trimethylapigenin	312.34	3.09	0	5	39.83	1.01	0.12	0.3	0.22	15.85
MOL005849	didymin	286.3	2.55	2	5	38.55	0.6	-0.07	0.24	0	16.86
MOL000234	L-Limonen	136.26	3.5	0	0	38.09	1.83	2.13	0.02	0.29	11.64
MOL000006	luteolin	286.25	2.07	4	6	36.16	0.19	-0.84	0.25	0.39	15.94
MOL000019	D-Camphene	136.26	2.93	0	0	34.98	1.81	2.19	0.04	0	11.29
MOL001941	Ammidin	270.3	3.65	0	4	34.55	1.13	0.92	0.22	0.28	-1.35
MOL000202	Moslene	136.26	3.45	0	0	33.02	1.88	2.05	0.02	0.27	11.08
MOL013445	naringenin-4'-glucoside-7-rutinoside_qt	262.28	1.64	3	5	30.61	0.33	-0.26	0.16	0.35	15.59
MOL000193	(Z)-caryophyllene	204.39	4.75	0	0	30.29	1.82	2.15	0.09	0.28	8
MOL000698	(R)-(-)-alpha-Phellandrene	136.26	3.25	0	0	27.51	1.86	2.17	0.02	0.3
MOL000117	Cymol	134.24	3.51	0	0	27.2	1.86	2.1	0.02	0.34
MOL003561	isopimpinellin	246.23	2.17	0	5	25.93	0.94	0.5	0.17	0
MOL000197	Myrcene	136.26	3.69	0	0	24.96	1.84	1.98	0.02	0.37
MOL012644	caryophellene	204.39	4.75	0	0	23.79	1.84	2.08	0.09	0.28
MOL013278	4',5,7,8-Tetramethoxyflavone	342.37	3.07	0	6	23.45	1.03	0.1	0.36	0.18
MOL000008	apigenin	270.25	2.33	3	5	23.06	0.43	-0.61	0.21	0.41
MOL005814	tangeretin	372.4	3.06	0	7	21.38	1.23	0.09	0.43	0.16
MOL003959	limonin	470.56	1.42	0	8	21.3	-0.15	-0.67	0.57	0
MOL013330	deacetylnomilin	472.58	1.74	1	8	20.27	-0.29	-0.85	0.74	0.29
MOL013429	beta-D-Glucopyranoside, 2-methoxy-4-(2-propenyl)phenyl	326.38	0.65	4	7	17.59	-0.49	-0.99	0.23	0.29
MOL000347	Syrigin	372.41	-0.51	5	9	14.64	-1.01	-1.81	0.32	0.23
MOL013439	citrusin A_qt	376.44	1.94	4	7	13	-0.42	-1.66	0.36	0.29
MOL013441	citrusin B_qt	406.47	1.92	4	8	11.65	-0.35	-1.49	0.42	0.25
MOL002649	Coniferin	342.38	-0.49	5	8	10.28	-1	-1.74	0.27	0.27
Mol ID	Molecule Name	MW	AlogP	Hdon	Hacc	OB (%)	Caco-2	BBB	DL	FASA-	HL	Save
MOL013352	Obacunone	454.56	2.68	0	7	43.29	0.01	-0.43	0.77	0.31	-13.04
MOL005828	nobiletin	402.43	3.04	0	8	61.67	1.05	-0.08	0.52	0.13	16.2
MOL001803	Sinensetin	372.4	3.06	0	7	50.56	1.12	0.04	0.45	0.13	15.52
MOL013277	Isosinensetin	372.4	3.06	0	7	51.15	1.16	0.03	0.44	0.14	15.84
MOL009053	4-[(2S,3R)-5-[(E)-3-hydroxyprop-1-enyl]-7-methoxy-3-methylol-2,3-dihydrobenzofuran-2-yl]-2-methoxy-phenol	358.42	2.16	3	6	50.76	0.03	-0.98	0.39	0.27	7.58
MOL007879	Tetramethoxyluteolin	342.37	3.07	0	6	43.68	0.96	0.09	0.37	0.17	15.45
MOL013435	poncimarin	330.41	2.74	0	5	63.62	0.66	0	0.35	0.33	2.26
MOL013436	isoponcimarin	330.41	2.94	0	5	63.28	0.5	-0.02	0.31	0.33	1.52
MOL013279	5,7,4'-Trimethylapigenin	312.34	3.09	0	5	39.83	1.01	0.12	0.3	0.22	15.85
MOL013433	prangenin hydrate	304.32	1.72	2	6	72.63	0.14	-0.55	0.29	0.26	-3.46
MOL013430	Prangenin	286.3	2.49	0	5	43.6	0.8	0.29	0.29	0.27	-2.81
MOL001798	neohesperidin_qt	302.3	2.28	3	6	71.17	0.26	-0.47	0.27	0	15.96
MOL005100	5,7-dihydroxy-2-(3-hydroxy-4-methoxyphenyl)chroman-4-one	302.3	2.28	3	6	47.74	0.28	-0.3	0.27	0.31	16.51
MOL000006	luteolin	286.25	2.07	4	6	36.16	0.19	-0.84	0.25	0.39	15.94
MOL002914	Eriodyctiol (flavanone)	288.27	2.03	4	6	41.35	0.05	-0.66	0.24	0.39	15.88
MOL005849	didymin	286.3	2.55	2	5	38.55	0.6	-0.07	0.24	0	16.86
MOL001941	Ammidin	270.3	3.65	0	4	34.55	1.13	0.92	0.22	0.28	-1.35
MOL004328	naringenin	272.27	2.3	3	5	59.29	0.28	-0.37	0.21	0.4	16.98
MOL013445	naringenin-4'-glucoside-7-rutinoside_qt	262.28	1.64	3	5	30.61	0.33	-0.26	0.16	0.35	15.59
MOL001945	Majudin	216.2	2.19	0	4	42.21	0.94	0.69	0.13	0.21	-3.6
MOL000193	(Z)-caryophyllene	204.39	4.75	0	0	30.29	1.82	2.15	0.09	0.28	8
MOL000348	4-[(Z)-3-hydroxyprop-1-enyl]-2,6-dimethoxyphenol	210.25	1.39	2	4	49.15	0.56	0.03	0.06	0.2	3.88
MOL002650	Coniferol	180.22	1.41	2	3	44.88	0.55	0.02	0.05	0.32	2.71
MOL003970	4-[(1S)-1-hydroxy-2-methylaminoethyl]phenol	167.23	0.59	3	3	75.25	0.63	0.42	0.04	0.33	4.05
MOL000254	eugenol	164.22	2.55	1	2	56.24	1.35	1.32	0.04	0.32	0.92
MOL000268	(1S,5S)-1-isopropyl-4-methylenebicyclo[3.1.0]hexane	136.26	2.93	0	0	46.21	1.83	2.18	0.04	0.31	11.47
MOL000019	D-Camphene	136.26	2.93	0	0	34.98	1.81	2.19	0.04	0	11.29
MOL007561	N-Methyltyramine	151.23	1.42	2	2	75.52	1.13	0.89	0.03	0.34	2.12
MOL000234	L-Limonen	136.26	3.5	0	0	38.09	1.83	2.13	0.02	0.29	11.64
MOL000202	Moslene	136.26	3.45	0	0	33.02	1.88	2.05	0.02	0.27	11.08
Mol ID	Molecule Name	MW	AlogP	Hdon	Hacc	OB (%)	Caco-2	BBB	DL	FASA-	HL	Save
MOL013352	Obacunone	454.56	2.68	0	7	43.29	0.01	-0.43	0.77	0.31	-13.04
MOL005828	nobiletin	402.43	3.04	0	8	61.67	1.05	-0.08	0.52	0.13	16.2
MOL001803	Sinensetin	372.4	3.06	0	7	50.56	1.12	0.04	0.45	0.13	15.52
MOL013277	Isosinensetin	372.4	3.06	0	7	51.15	1.16	0.03	0.44	0.14	15.84
MOL009053	4-[(2S,3R)-5-[(E)-3-hydroxyprop-1-enyl]-7-methoxy-3-methylol-2,3-dihydrobenzofuran-2-yl]-2-methoxy-phenol	358.42	2.16	3	6	50.76	0.03	-0.98	0.39	0.27	7.58
MOL007879	Tetramethoxyluteolin	342.37	3.07	0	6	43.68	0.96	0.09	0.37	0.17	15.45
MOL013435	poncimarin	330.41	2.74	0	5	63.62	0.66	0	0.35	0.33	2.26
MOL013436	isoponcimarin	330.41	2.94	0	5	63.28	0.5	-0.02	0.31	0.33	1.52
MOL013279	5,7,4'-Trimethylapigenin	312.34	3.09	0	5	39.83	1.01	0.12	0.3	0.22	15.85
MOL013433	prangenin hydrate	304.32	1.72	2	6	72.63	0.14	-0.55	0.29	0.26	-3.46
MOL013430	Prangenin	286.3	2.49	0	5	43.6	0.8	0.29	0.29	0.27	-2.81
MOL001798	neohesperidin_qt	302.3	2.28	3	6	71.17	0.26	-0.47	0.27	0	15.96
MOL005100	5,7-dihydroxy-2-(3-hydroxy-4-methoxyphenyl)chroman-4-one	302.3	2.28	3	6	47.74	0.28	-0.3	0.27	0.31	16.51
MOL000006	luteolin	286.25	2.07	4	6	36.16	0.19	-0.84	0.25	0.39	15.94
MOL002914	Eriodyctiol (flavanone)	288.27	2.03	4	6	41.35	0.05	-0.66	0.24	0.39	15.88
MOL005849	didymin	286.3	2.55	2	5	38.55	0.6	-0.07	0.24	0	16.86
MOL001941	Ammidin	270.3	3.65	0	4	34.55	1.13	0.92	0.22	0.28	-1.35
MOL004328	naringenin	272.27	2.3	3	5	59.29	0.28	-0.37	0.21	0.4	16.98

## Sheet: 枳实-删重+六原则
Mol ID	Molecule Name	MW	AlogP	Hdon	Hacc	OB (%)	Caco-2	BBB	DL	FASA-	HL	Save
MOL013352	Obacunone	454.56	2.68	0	7	43.29	0.01	-0.43	0.77	0.31	-13.04
MOL005828	nobiletin	402.43	3.04	0	8	61.67	1.05	-0.08	0.52	0.13	16.2
MOL001803	Sinensetin	372.4	3.06	0	7	50.56	1.12	0.04	0.45	0.13	15.52
MOL013277	Isosinensetin	372.4	3.06	0	7	51.15	1.16	0.03	0.44	0.14	15.84
MOL009053	4-[(2S,3R)-5-[(E)-3-hydroxyprop-1-enyl]-7-methoxy-3-methylol-2,3-dihydrobenzofuran-2-yl]-2-methoxy-phenol	358.42	2.16	3	6	50.76	0.03	-0.98	0.39	0.27	7.58
MOL007879	Tetramethoxyluteolin	342.37	3.07	0	6	43.68	0.96	0.09	0.37	0.17	15.45
MOL013435	poncimarin	330.41	2.74	0	5	63.62	0.66	0	0.35	0.33	2.26
MOL013436	isoponcimarin	330.41	2.94	0	5	63.28	0.5	-0.02	0.31	0.33	1.52
MOL013279	5,7,4'-Trimethylapigenin	312.34	3.09	0	5	39.83	1.01	0.12	0.3	0.22	15.85
MOL013433	prangenin hydrate	304.32	1.72	2	6	72.63	0.14	-0.55	0.29	0.26	-3.46
MOL013430	Prangenin	286.3	2.49	0	5	43.6	0.8	0.29	0.29	0.27	-2.81
MOL001798	neohesperidin_qt	302.3	2.28	3	6	71.17	0.26	-0.47	0.27	0	15.96
MOL005100	5,7-dihydroxy-2-(3-hydroxy-4-methoxyphenyl)chroman-4-one	302.3	2.28	3	6	47.74	0.28	-0.3	0.27	0.31	16.51
MOL000006	luteolin	286.25	2.07	4	6	36.16	0.19	-0.84	0.25	0.39	15.94
MOL002914	Eriodyctiol (flavanone)	288.27	2.03	4	6	41.35	0.05	-0.66	0.24	0.39	15.88
MOL005849	didymin	286.3	2.55	2	5	38.55	0.6	-0.07	0.24	0	16.86
MOL001941	Ammidin	270.3	3.65	0	4	34.55	1.13	0.92	0.22	0.28	-1.35
MOL004328	naringenin	272.27	2.3	3	5	59.29	0.28	-0.37	0.21	0.4	16.98

[truncated: 7 more sheets: 大黄, 大黄-删重+六原则, 生姜, 生姜-删重+六原则, 大枣, 大枣-删重+六原则, 药物六原则删重总成分]
