# Supplementary material for: Integrated Analysis of the Mechanisms of Da-Chai-Hu Decoction in Type 2 Diabetes Mellitus by a Network Pharmacology Approach
Source: Evid Based Complement Alternat Med. 2020 Apr 28;2020:9768414. doi: 10.1155/2020/9768414 (PMC7204321; doi:10.1155/2020/9768414)
Supplement: Supplementary Materials — 1ingredients: the 77 potential Da-Chai-Hu ingredients obtained through six principles of screening. 2Drug-related targets: related targets obtained for each drug ingredient. 3Drug-targets: drug targets based on the total drug targets obtained in 2Drug-related targets, the duplicates are deleted, and the corresponding specifications are found for each target obtained. 4Disease-targets: all the targets related to T2DM, and the top 200 targets taken in order from the largest to the smallest according to the inference score. 5Common targets of disease and drug: a duplicate of the drug's total targets and disease targets, which is a common target for drugs and diseases. 6Topology: screened twice by “degree, closeness centrality, and betweeness” to get the final 7 core targets. 7GO-BP: 25 biological processes related to T2DM mined in DAVID for specific pathway enrichment analysis. 8 PPI: the 161 targets of DCHD corresponding to 200 targets of T2DM, and 38 repeat important targets obtained. In order to illuminate the significance of degree in compound targets, we created a PPI network about the relationship of the common targets between compounds and T2DM. This network was composed of 38 nodes and 349 edges. C-T.cys: Targets-compounds network. Figure 3. D-C.cys: herbs-compounds network. Figure 2 ppi.cys: interrelationship between 38 targets. Figure 4. T-P.cys: target-pathway network. Figure 6. [file 9768414.f1.zip › 9768414.f1/3Drug-targets.xlsx]

## Sheet: 所有药物成分对应的靶点未删重
Mol ID	Molecule name	Target name	Source	status	T-abbr	ID
柴胡
MOL013187	Cubebin	Prostaglandin G/H synthase 1	DrugBank		PTGS1	P23219
MOL013187	Cubebin	Coagulation factor Xa	DrugBank		F10	P00742
MOL013187	Cubebin	Prostaglandin G/H synthase 2	DrugBank		PTGS2	P35354
MOL013187	Cubebin	Beta-2 adrenergic receptor	DrugBank		ADRB2	P07550
MOL013187	Cubebin	Heat shock protein HSP 90	DrugBank		HSP90AB1	P08238
MOL004598	3,5,6,7-tetramethoxy-2-(3,4,5-trimethoxyphenyl)chromone	Thrombin	DrugBank		F2	P00734
MOL004598	3,5,6,7-tetramethoxy-2-(3,4,5-trimethoxyphenyl)chromone	Estrogen receptor	DrugBank		GPER1	Q99527
MOL004598	3,5,6,7-tetramethoxy-2-(3,4,5-trimethoxyphenyl)chromone	Androgen receptor	DrugBank		AR	P10275
MOL004598	3,5,6,7-tetramethoxy-2-(3,4,5-trimethoxyphenyl)chromone	Coagulation factor Xa	DrugBank		F10	P00742
MOL004598	3,5,6,7-tetramethoxy-2-(3,4,5-trimethoxyphenyl)chromone	Prostaglandin G/H synthase 2	DrugBank		PTGS2	P35354
MOL004598	3,5,6,7-tetramethoxy-2-(3,4,5-trimethoxyphenyl)chromone	Coagulation factor VII	DrugBank		F7	P08709
MOL004598	3,5,6,7-tetramethoxy-2-(3,4,5-trimethoxyphenyl)chromone	Acetylcholinesterase	DrugBank		ACHE	P22303
MOL004598	3,5,6,7-tetramethoxy-2-(3,4,5-trimethoxyphenyl)chromone	DNA topoisomerase II	DrugBank		TOP2	P11388
MOL004598	3,5,6,7-tetramethoxy-2-(3,4,5-trimethoxyphenyl)chromone	Estrogen receptor beta	DrugBank		ESTRB	Q92731
MOL004598	3,5,6,7-tetramethoxy-2-(3,4,5-trimethoxyphenyl)chromone	Trypsin-1	DrugBank		PRSS1	P07477
MOL004598	3,5,6,7-tetramethoxy-2-(3,4,5-trimethoxyphenyl)chromone	Nuclear receptor coactivator 2	DrugBank		NCOA2	Q15596
MOL004598	3,5,6,7-tetramethoxy-2-(3,4,5-trimethoxyphenyl)chromone	Calmodulin	DrugBank		CALM	P0DP23
MOL004624	Longikaurin A	Muscarinic acetylcholine receptor M1	DrugBank		CHRM1	P11229
MOL004624	Longikaurin A	Gamma-aminobutyric-acid receptor alpha-2 subunit	DrugBank		GABRA2	P47869
MOL004624	Longikaurin A	Gamma-aminobutyric-acid receptor alpha-3 subunit	DrugBank		GABRA3	P34903
MOL004624	Longikaurin A	Muscarinic acetylcholine receptor M2	DrugBank		CHRM2	P08172
MOL004624	Longikaurin A	Trypsin-1	DrugBank		PRSS1	P07477
MOL004624	Longikaurin A	Gamma-aminobutyric-acid receptor subunit alpha-6	DrugBank		GABRA6	Q16445
MOL004609	Areapillin	Nitric oxide synthase, inducible	DrugBank		NOS2	P35228
MOL004609	Areapillin	Thrombin	DrugBank		F2	P00734
MOL004609	Areapillin	Androgen receptor	DrugBank		AR	P10275
MOL004609	Areapillin	Sodium channel protein type 5 subunit alpha	DrugBank		SCN5A	Q14524
MOL004609	Areapillin	Coagulation factor Xa	DrugBank		F10	P00742
MOL004609	Areapillin	Prostaglandin G/H synthase 2	DrugBank		PTGS2	P35354
MOL004609	Areapillin	Coagulation factor VII	DrugBank		F7	P08709
MOL004609	Areapillin	mRNA of Protein-tyrosine phosphatase, non-receptor type 1	DrugBank		PTPN1	P18031
MOL004609	Areapillin	DNA topoisomerase II	DrugBank		TOP2	P11388
MOL004609	Areapillin	Estrogen receptor beta	DrugBank		ESTRB	Q92731
MOL004609	Areapillin	Dipeptidyl peptidase IV	DrugBank		DPP4	P27487
MOL004609	Areapillin	Heat shock protein HSP 90	DrugBank		HSP90AB1	P08238
MOL004609	Areapillin	Ig gamma-1 chain C region	DrugBank		IGHG1	P01857
MOL004609	Areapillin	Trypsin-1	DrugBank		PRSS1	P07477
MOL004609	Areapillin	Nuclear receptor coactivator 2	DrugBank		NCOA2	Q15596
MOL004609	Areapillin	Nuclear receptor coactivator 1	DrugBank		NCOA1	Q15788
MOL004609	Areapillin	Calmodulin	DrugBank		CALM	P0DP23
MOL000354	isorhamnetin	Nitric oxide synthase, inducible	DrugBank	validated	NOS2	P35228
MOL000354	isorhamnetin	Prostaglandin G/H synthase 1	DrugBank		PTGS1	P23219
MOL000354	isorhamnetin	Estrogen receptor	DrugBank		GPER1	Q99527
MOL000354	isorhamnetin	Androgen receptor	DrugBank		AR DHTR	P10275
MOL000354	isorhamnetin	Peroxisome proliferator activated receptor gamma	DrugBank		PPARG	P37231
MOL000354	isorhamnetin	Prostaglandin G/H synthase 2	DrugBank		PTGS2	P35354
MOL000354	isorhamnetin	mRNA of Protein-tyrosine phosphatase, non-receptor type 1	DrugBank		PTPN1	P18031
MOL000354	isorhamnetin	Estrogen receptor beta	DrugBank		ESTRB	Q92731
MOL000354	isorhamnetin	Dipeptidyl peptidase IV	DrugBank		DPP4	P27487
MOL000354	isorhamnetin	Mitogen-activated protein kinase 14	DrugBank		MAPK14	Q16539
MOL000354	isorhamnetin	Glycogen synthase kinase-3 beta	DrugBank		GSK3B	P49841
MOL000354	isorhamnetin	Heat shock protein HSP 90	DrugBank		HSP90AB1	P08238
MOL000354	isorhamnetin	Cell division protein kinase 2	DrugBank		CDK2	P24941
MOL000354	isorhamnetin	Phosphatidylinositol-4,5-bisphosphate 3-kinase catalytic subunit, gamma isoform	DrugBank		PIK3CG	P48736
MOL000354	isorhamnetin	mRNA of PKA Catalytic Subunit C-alpha	DrugBank		PRKACA	P17612
MOL000354	isorhamnetin	Trypsin-1	DrugBank		PRSS1	P07477
MOL000354	isorhamnetin	Proto-oncogene serine/threonine-protein kinase Pim-1	DrugBank		PIM1	P11309
MOL000354	isorhamnetin	Cyclin-A2	DrugBank		CCNA2	P20248
MOL000354	isorhamnetin	Nuclear receptor coactivator 2	DrugBank		NCOA2	Q15596
MOL000354	isorhamnetin	Calmodulin	DrugBank		CALM	P0DP23
MOL000354	isorhamnetin	Glycogen phosphorylase, muscle form	DrugBank		PYGM	P11217
MOL000354	isorhamnetin	Peroxisome proliferator activated receptor delta	DrugBank		PPARD	Q03181
MOL000354	isorhamnetin	Serine/threonine-protein kinase Chk1	DrugBank		CHEK1	O14757
MOL000354	isorhamnetin	Aldose reductase	DrugBank		AKR1B1	P15121
MOL000354	isorhamnetin	Nuclear receptor coactivator 1	DrugBank		NCOA1	Q15788
MOL000354	isorhamnetin	Coagulation factor VII	DrugBank		F7	P08709
MOL000354	isorhamnetin	Thrombin	DrugBank		F2	P00734
MOL000354	isorhamnetin	Nitric-oxide synthase, endothelial	DrugBank		NOS3	P29474
MOL000354	isorhamnetin	Acetylcholinesterase	DrugBank		ACHE	P22303
MOL000354	isorhamnetin	Gamma-aminobutyric acid receptor subunit alpha-1	DrugBank		GABRA1	P14867
MOL000354	isorhamnetin	Amine oxidase [flavin-containing] B	DrugBank		MAOB	P27338
MOL000354	isorhamnetin	Glutamate receptor 2	DrugBank		GRIA2	P42262
MOL000354	isorhamnetin	Cytochrome P450-cam	DrugBank		无相应的人类简称及ID号
MOL000354	isorhamnetin	Xanthine dehydrogenase/oxidase	DrugBank	validated	XDH	P47989
MOL000422	kaempferol	Nitric oxide synthase, inducible	DrugBank	validated	NOS2	P35228
MOL000422	kaempferol	Prostaglandin G/H synthase 1	DrugBank		PTGS1	P23219
MOL000422	kaempferol	Androgen receptor	DrugBank		AR DHTR	P10275
MOL000422	kaempferol	Peroxisome proliferator activated receptor gamma	DrugBank		PPARG	P37231
MOL000422	kaempferol	Prostaglandin G/H synthase 2	DrugBank	validated	PTGS2	P35354
MOL000422	kaempferol	Heat shock protein HSP 90	DrugBank		HSP90AB1	P08238
MOL000422	kaempferol	Phosphatidylinositol-4,5-bisphosphate 3-kinase catalytic subunit, gamma isoform	DrugBank		PIK3CG	P48736
MOL000422	kaempferol	mRNA of PKA Catalytic Subunit C-alpha	DrugBank		PRKACA	P17612
MOL000422	kaempferol	Nuclear receptor coactivator 2	DrugBank		NCOA2	Q15596
MOL000422	kaempferol	Dipeptidyl peptidase IV	DrugBank		DPP4	P27487
MOL000422	kaempferol	Trypsin-1	DrugBank		PRSS1	P07477
MOL000422	kaempferol	Progesterone receptor	DrugBank		PGR	P06401
MOL000422	kaempferol	Thrombin	DrugBank		F2	P00734
MOL000422	kaempferol	Muscarinic acetylcholine receptor M1	DrugBank		CHRM1	P11229
MOL000422	kaempferol	Nitric-oxide synthase, endothelial	DrugBank		NOS3	P29474
MOL000422	kaempferol	Gamma-aminobutyric-acid receptor alpha-2 subunit	DrugBank		GABRA2	P47869
MOL000422	kaempferol	Acetylcholinesterase	DrugBank		ACHE	P22303
MOL000422	kaempferol	Sodium-dependent noradrenaline transporter	DrugBank		SLC6A2	P23975
MOL000422	kaempferol	Muscarinic acetylcholine receptor M2	DrugBank		CHRM2	P08172
MOL000422	kaempferol	Alpha-1B adrenergic receptor	DrugBank		ADRA1B	P35368
MOL000422	kaempferol	Gamma-aminobutyric acid receptor subunit alpha-1	DrugBank		GABRA1	P14867
MOL000422	kaempferol	DNA topoisomerase II	DrugBank		TOP2	P11388
MOL000422	kaempferol	Coagulation factor VII	DrugBank		F7	P08709
MOL000422	kaempferol	Calmodulin	DrugBank		CALM	P0DP23
MOL000422	kaempferol	Apoptosis regulator Bcl-2	DrugBank	validated	BCL2	P10415
MOL000422	kaempferol	Tumor necrosis factor	DrugBank	validated	TNF	P01375
MOL000422	kaempferol	Transcription factor AP-1	DrugBank	validated	JUN	P05412
MOL000422	kaempferol	Mitogen-activated protein kinase 8	DrugBank	validated	MAPK8	P45983
MOL000422	kaempferol	Xanthine dehydrogenase/oxidase	DrugBank	validated	XDH	P47989
MOL000422	kaempferol	Interstitial collagenase	DrugBank	validated	MMP1	P03956
MOL000422	kaempferol	Cell division control protein 2 homolog	DrugBank	validated	CDC2	P06493
MOL000422	kaempferol	Heme oxygenase 1	DrugBank	validated	HMOX1	P09601
MOL000422	kaempferol	Cytochrome P450 3A4	DrugBank	validated	CYP3A4	P08684
MOL000422	kaempferol	Cytochrome P450 1A2	DrugBank	validated	CYP1A2	P05177
MOL000422	kaempferol	E-selectin	DrugBank	validated	SELE	P16581
MOL000422	kaempferol	Vascular cell adhesion protein 1	DrugBank	validated	VCAM1	P19320
MOL000422	kaempferol	Arachidonate 5-lipoxygenase	DrugBank	validated	ALOX5	P09917
MOL000422	kaempferol	Glutathione S-transferase P	DrugBank	validated	GSTP1	P09211
MOL000422	kaempferol	Aryl hydrocarbon receptor	DrugBank	validated	AHR	P35869
MOL000422	kaempferol	Insulin receptor	DrugBank	validated	INSR	P06213
MOL000422	kaempferol	Serine/threonine-protein phosphatase 2B catalytic subunit alpha isoform	DrugBank	validated	PPP3CA	Q08209
MOL000422	kaempferol	Glutathione S-transferase Mu 1	DrugBank	validated	GSTM1	P09488
MOL000422	kaempferol	Glutathione S-transferase Mu 2	DrugBank	validated	GSTM2	P28161
MOL000422	kaempferol	Aldo-keto reductase family 1 member C3	DrugBank	validated	AKR1C3	P42330
MOL000490	petunidin	Nitric oxide synthase, inducible	DrugBank		NOS2	P35228
MOL000490	petunidin	Prostaglandin G/H synthase 1	DrugBank		PTGS1	P23219
MOL000490	petunidin	Prostaglandin G/H synthase 2	DrugBank		PTGS2	P35354
MOL000490	petunidin	Estrogen receptor beta	DrugBank		ESTRB	Q92731
MOL000490	petunidin	Mitogen-activated protein kinase 14	DrugBank		MAPK14	Q16539
MOL000490	petunidin	Glycogen synthase kinase-3 beta	DrugBank		GSK3B	P49841
MOL000490	petunidin	Heat shock protein HSP 90	DrugBank		HSP90AB1	P08238
MOL000490	petunidin	Nuclear receptor coactivator 2	DrugBank		NCOA2	Q15596
MOL000098	quercetin	Prostaglandin G/H synthase 1	DrugBank	validated	PTGS1	P23219
MOL000098	quercetin	Androgen receptor	DrugBank	validated	AR DHTR	P10275
MOL000098	quercetin	Peroxisome proliferator activated receptor gamma	DrugBank		PPARG	P37231
MOL000098	quercetin	Prostaglandin G/H synthase 2	DrugBank	validated	PTGS2	P35354
MOL000098	quercetin	Heat shock protein HSP 90	DrugBank		HSP90AB1	P08238
MOL000098	quercetin	Phosphatidylinositol-4,5-bisphosphate 3-kinase catalytic subunit, gamma isoform	DrugBank		PIK3CG	P48736
MOL000098	quercetin	Nuclear receptor coactivator 2	DrugBank		NCOA2	Q15596
MOL000098	quercetin	Dipeptidyl peptidase IV	DrugBank		DPP4	P27487
MOL000098	quercetin	Aldose reductase	DrugBank		AKR1B1	P15121
MOL000098	quercetin	Trypsin-1	DrugBank		PRSS1	P07477
MOL000098	quercetin	DNA topoisomerase II	DrugBank		TOP2	P11388
MOL000098	quercetin	Thrombin	DrugBank		F2	P00734
MOL000098	quercetin	Potassium voltage-gated channel subfamily H member 2	DrugBank		KCNH2	Q12809
MOL000098	quercetin	Sodium channel protein type 5 subunit alpha	DrugBank		SCN5A	Q14524
MOL000098	quercetin	Coagulation factor Xa	DrugBank		F10	P00742
MOL000098	quercetin	Beta-2 adrenergic receptor	DrugBank		ADRB2	P07550
MOL000098	quercetin	Stromelysin-1	DrugBank		MMP3	P08254
MOL000098	quercetin	mRNA of PKA Catalytic Subunit C-alpha	DrugBank		PRKACA	P17612
MOL000098	quercetin	Coagulation factor VII	DrugBank		F7	P08709
MOL000098	quercetin	Nitric-oxide synthase, endothelial	DrugBank		NOS3	P29474
MOL000098	quercetin	Retinoic acid receptor RXR-alpha	DrugBank		RXRA	P19793
MOL000098	quercetin	Acetylcholinesterase	DrugBank		ACHE	P22303
MOL000098	quercetin	Gamma-aminobutyric acid receptor subunit alpha-1	DrugBank		GABRA1	P14867
MOL000098	quercetin	Amine oxidase [flavin-containing] B	DrugBank		MAOB	P27338
MOL000098	quercetin	Transcription factor p65	N/A	validated	RELA	Q04206
MOL000098	quercetin	Epidermal growth factor receptor	DrugBank	validated	EGFR	P00533
MOL000098	quercetin	RAC-alpha serine/threonine-protein kinase	N/A	validated	AKT1	P31749
MOL000098	quercetin	Vascular endothelial growth factor A	DrugBank	validated	VEGFA	P15692
MOL000098	quercetin	G1/S-specific cyclin-D1	N/A	validated	CCND1	P24385
MOL000098	quercetin	Apoptosis regulator Bcl-2	DrugBank	validated	BCL2	P10415
MOL000098	quercetin	Bcl-2-like protein 1	N/A	validated	BCL2L1	Q07817
MOL000098	quercetin	Proto-oncogene c-Fos	N/A	validated	FOS	P01100
MOL000098	quercetin	Cyclin-dependent kinase inhibitor 1	N/A	validated	CDKN1A	P38936
MOL000098	quercetin	Eukaryotic translation initiation factor 6	N/A	validated	EIF6	P56537
MOL000098	quercetin	Apoptosis regulator BAX	N/A	validated	BAX	Q07812
MOL000098	quercetin	Caspase-9	N/A	validated	CASP9	P55211
MOL000098	quercetin	Urokinase-type plasminogen activator	DrugBank	validated	PLAU	P00749
MOL000098	quercetin	72 kDa type IV collagenase	DrugBank	validated	MMP2	P08253
MOL000098	quercetin	Matrix metalloproteinase-9	N/A	validated	MMP9	P14780
MOL000098	quercetin	Mitogen-activated protein kinase 1	DrugBank	validated	MAPK1	P28482
MOL000098	quercetin	Interleukin-10	N/A	validated	IL10	P22301
MOL000098	quercetin	Pro-epidermal growth factor	DrugBank	validated	EGF	P01133
MOL000098	quercetin	Retinoblastoma-associated protein	DrugBank	validated	RB1	P06400
MOL000098	quercetin	Tumor necrosis factor	DrugBank	validated	TNF	P01375
MOL000098	quercetin	Transcription factor AP-1	DrugBank	validated	JUN	P05412
MOL000098	quercetin	Interleukin-6	DrugBank	validated	IL6	P05231
MOL000098	quercetin	Cyclin-dependent kinase inhibitor 2A, isoforms 1/2/3	N/A	validated	无相应的人类简称及ID号
MOL000098	quercetin	Activator of 90 kDa heat shock protein ATPase homolog 1	N/A	validated	AHSA1	O95433
MOL000098	quercetin	Caspase-3	N/A	validated	CASP3	P42574
MOL000098	quercetin	Cellular tumor antigen p53	DrugBank	validated	TP53	P04637
MOL000098	quercetin	ETS domain-containing protein Elk-1	N/A	validated	ELK1	P19419
MOL000098	quercetin	NF-kappa-B inhibitor alpha	N/A	validated	NFKBIA	P25963
MOL000098	quercetin	NADPH--cytochrome P450 reductase	DrugBank	validated	POR	P16435
MOL000098	quercetin	Ornithine decarboxylase	DrugBank	validated	ODC1	P11926
MOL000098	quercetin	Xanthine dehydrogenase/oxidase	DrugBank	validated	XDH	P47989
MOL000098	quercetin	Caspase-8	N/A	validated	CASP8	Q14790
MOL000098	quercetin	DNA topoisomerase 1	DrugBank	validated	TOP1	P11387
MOL000098	quercetin	RAF proto-oncogene serine/threonine-protein kinase	N/A	validated	RAF1	P04049
MOL000098	quercetin	Superoxide dismutase [Cu-Zn]	DrugBank	validated	SOD1	P00441
MOL000098	quercetin	Protein kinase C alpha type	N/A	validated	PRKCA	P17252
MOL000098	quercetin	Interstitial collagenase	DrugBank	validated	MMP1	P03956
MOL000098	quercetin	Hypoxia-inducible factor 1-alpha	N/A	validated	HIF1A	Q16665
MOL000098	quercetin	Signal transducer and activator of transcription 1-alpha/beta	N/A	validated	STAT1	P42224
MOL000098	quercetin	Protein CBFA2T1	N/A	validated	RUNX1T1	Q06455
MOL000098	quercetin	Probable E3 ubiquitin-protein ligase HERC5	N/A	validated
MOL000098	quercetin	Cell division control protein 2 homolog	DrugBank	validated	CDC2	P06493
MOL000098	quercetin	78 kDa glucose-regulated protein	DrugBank	validated	HSPA5	P11021
MOL000098	quercetin	Receptor tyrosine-protein kinase erbB-2	N/A	validated	ERBB2	P04626
MOL000098	quercetin	Peroxisome proliferator-activated receptor gamma	N/A	validated	PPARG	P37231
MOL000098	quercetin	Acetyl-CoA carboxylase 1	DrugBank	validated	ACACA	Q13085
MOL000098	quercetin	Heme oxygenase 1	DrugBank	validated	HMOX1	P09601
MOL000098	quercetin	Cytochrome P450 3A4	DrugBank	validated	CYP3A4	P08684
MOL000098	quercetin	Cytochrome P450 1A2	DrugBank	validated	CYP1A2	P05177
MOL000098	quercetin	Caveolin-1	N/A	validated	CAV1	Q03135
MOL000098	quercetin	Myc proto-oncogene protein	N/A	validated	MYC	P01106
MOL000098	quercetin	Tissue factor	DrugBank	validated	F3	P13726
MOL000098	quercetin	Gap junction alpha-1 protein	DrugBank	validated	GJA1	P17302
MOL000098	quercetin	Cytochrome P450 1A1	N/A	validated	CYP1A1	P04798
MOL000098	quercetin	Intercellular adhesion molecule 1	N/A	validated	ICAM1	P05362
MOL000098	quercetin	Interleukin-1 beta	DrugBank	validated	IL1B	P01584
MOL000098	quercetin	C-C motif chemokine 2	DrugBank	validated	CCL13	Q99616
MOL000098	quercetin	E-selectin	DrugBank	validated	SELE	P16581
MOL000098	quercetin	Vascular cell adhesion protein 1	DrugBank	validated	VCAM1	P19320
MOL000098	quercetin	Prostaglandin E2 receptor EP3 subtype	DrugBank	validated	PTGER3	P43115
MOL000098	quercetin	Interleukin-8	N/A	validated	CXCL8	P10145
MOL000098	quercetin	Protein kinase C beta type	N/A	validated	PRKCB	P05771
MOL000098	quercetin	Baculoviral IAP repeat-containing protein 5	N/A	validated	BIRC5	O15392
MOL000098	quercetin	Dual oxidase 2	N/A	validated	DUOX2	Q9NRD8
MOL000098	quercetin	Nitric oxide synthase, endothelial	N/A	validated	NOS3	P29474
MOL000098	quercetin	Heat shock protein beta-1	N/A	validated	HSPB1	P04792
MOL000098	quercetin	Transforming growth factor beta-1	N/A	validated	TGFB1	P01137
MOL000098	quercetin	Estrogen sulfotransferase	DrugBank	validated	SULT1E1	P49888
MOL000098	quercetin	Maltase-glucoamylase, intestinal	DrugBank	validated	MGAM	O43451
MOL000098	quercetin	Interleukin-2	DrugBank	validated	IL2	P60568
MOL000098	quercetin	Nuclear receptor subfamily 1 group I member 2	N/A	validated	NR1I2	O75469
MOL000098	quercetin	Cytochrome P450 1B1	N/A	validated	CYP1B1	Q16678
MOL000098	quercetin	G2/mitotic-specific cyclin-B1	N/A	validated	CCNB1	P14635
MOL000098	quercetin	Tissue-type plasminogen activator	DrugBank	validated	PLAT	P00750
MOL000098	quercetin	Thrombomodulin	DrugBank	validated	THBD	P07204
MOL000098	quercetin	Plasminogen activator inhibitor 1	N/A	validated	SERPINE1	P05121
MOL000098	quercetin	Collagen alpha-1(I) chain	DrugBank	validated	COL1A1	P02452
MOL000098	quercetin	Interferon gamma	DrugBank	validated	IFNG	P01579
MOL000098	quercetin	Arachidonate 5-lipoxygenase	DrugBank	validated	ALOX5	P09917
MOL000098	quercetin	Phosphatidylinositol-3,4,5-trisphosphate 3-phosphatase and dual-specificity protein phosphatase PTEN	N/A	validated	PTEN	P60484
MOL000098	quercetin	Interleukin-1 alpha	N/A	validated	IL1A	P01583
MOL000098	quercetin	Myeloperoxidase	DrugBank	validated	MPO	P05164
MOL000098	quercetin	DNA topoisomerase 2-alpha	N/A	validated	TOP2A	P11388
MOL000098	quercetin	Neutrophil cytosol factor 1	N/A	validated	NCF1	P14598
MOL000098	quercetin	ATP-binding cassette sub-family G member 2	N/A	validated	ABCG2	Q9UNQ0
MOL000098	quercetin	Hyaluronan synthase 2	N/A	validated	HAS2	Q92819
MOL000098	quercetin	Glutathione S-transferase P	DrugBank	validated	GSTP1	P09211
MOL000098	quercetin	Nuclear factor erythroid 2-related factor 2	N/A	validated	NFE2L2	Q16236
MOL000098	quercetin	NAD(P)H dehydrogenase [quinone] 1	DrugBank	validated	NQO1	P15559
MOL000098	quercetin	Poly [ADP-ribose] polymerase 1	N/A	validated	PARP1	P09874
MOL000098	quercetin	Aryl hydrocarbon receptor	DrugBank	validated	AHR	P35869
MOL000098	quercetin	26S proteasome non-ATPase regulatory subunit 3	N/A	validated	PSMD3	O43242
MOL000098	quercetin	Solute carrier family 2, facilitated glucose transporter member 4	N/A	validated	SLC2A4	P14672
MOL000098	quercetin	Collagen alpha-1(III) chain	DrugBank	validated	COL3A1	P02461
MOL000098	quercetin	DNA gyrase subunit B	DrugBank	validated	无相应的人类简称及ID号
MOL000098	quercetin	C-X-C motif chemokine 11	N/A	validated	CXCL11	O14625
MOL000098	quercetin	C-X-C motif chemokine 2	N/A	validated	CXCL2	P19875
MOL000098	quercetin	DDB1- and CUL4-associated factor 5	N/A	validated	DCAF5	Q96JK2
MOL000098	quercetin	Nuclear receptor subfamily 1 group I member 3	N/A	validated	NR1I3	Q14994
MOL000098	quercetin	Serine/threonine-protein kinase Chk2	N/A	validated	CHEK2	O96017
MOL000098	quercetin	Insulin receptor	DrugBank	validated	INSR	P06213
MOL000098	quercetin	Claudin-4	N/A	validated	CLDN4	O14493
MOL000098	quercetin	Peroxisome proliferator-activated receptor alpha	N/A	validated	PPARA	Q07869
MOL000098	quercetin	Peroxisome proliferator-activated receptor delta	N/A	validated	PPARD	Q03181
MOL000098	quercetin	Heat shock factor protein 1	N/A	validated	HSF1	Q00613
MOL000098	quercetin	C-reactive protein	N/A	validated	CRP	P02741
MOL000098	quercetin	C-X-C motif chemokine 10	N/A	validated	CXCL10	P02778
MOL000098	quercetin	Inhibitor of nuclear factor kappa-B kinase subunit alpha	N/A	validated	CHUK	O15111
MOL000098	quercetin	Osteopontin	N/A	validated	SPP1	P10451
MOL000098	quercetin	Runt-related transcription factor 2	N/A	validated	RUNX2	Q13950
MOL000098	quercetin	Ras association domain-containing protein 1	N/A	validated	RASSF1	Q9NS23
MOL000098	quercetin	Transcription factor E2F1	N/A	validated	E2F1	Q01094
MOL000098	quercetin	Transcription factor E2F2	N/A	validated	E2F2	Q14209
MOL000098	quercetin	Prostatic acid phosphatase	DrugBank	validated	ACPP	P15309
MOL000098	quercetin	Cathepsin D	DrugBank	validated	CTSD	P07339
MOL000098	quercetin	Insulin-like growth factor-binding protein 3	N/A	validated	IGFBP3	P17936
MOL000098	quercetin	Insulin-like growth factor II	N/A	validated	IGF2	P01344
MOL000098	quercetin	CD40 ligand	N/A	validated	CD40LG	P29965
MOL000098	quercetin	Interferon regulatory factor 1	N/A	validated	IRF1	P10914
MOL000098	quercetin	Receptor tyrosine-protein kinase erbB-3	N/A	validated	ERBB3	P21860
MOL000098	quercetin	Serum paraoxonase/arylesterase 1	DrugBank	validated	PON1	P27169
MOL000098	quercetin	Type I iodothyronine deiodinase	N/A	validated	DIO1	P49895
MOL000098	quercetin	Procollagen C-endopeptidase enhancer 1	N/A	validated	PCOLCE	Q15113
MOL000098	quercetin	Puromycin-sensitive aminopeptidase	N/A	validated	NPEPPS	P55786
MOL000098	quercetin	Hexokinase-2	N/A	validated	HK2	P52789
MOL000098	quercetin	Homeobox protein Nkx-3.1	N/A	validated	NKX3-1	Q99801
MOL000098	quercetin	Ras GTPase-activating protein 1	N/A	validated	RASA1	P20936
MOL000098	quercetin	Peroxidase C1A	N/A	validated
MOL000098	quercetin	Glutathione S-transferase Mu 1	DrugBank	validated	GSTM1	P09488
MOL000098	quercetin	Glutathione S-transferase Mu 2	DrugBank	validated	GSTM2	P28161
黄芩
MOL001458	coptisine	Nitric oxide synthase, inducible	DrugBank		NOS2	P35228
MOL001458	coptisine	Prostaglandin G/H synthase 1	DrugBank		PTGS1	P23219
MOL001458	coptisine	Potassium voltage-gated channel subfamily H member 2	DrugBank		KCNH2	Q12809
MOL001458	coptisine	Estrogen receptor	DrugBank		ESR1	P03372
MOL001458	coptisine	Androgen receptor	DrugBank		AR	P10275
MOL001458	coptisine	Sodium channel protein type 5 subunit alpha	DrugBank		SCN5A	Q14524
MOL001458	coptisine	Prostaglandin G/H synthase 2	DrugBank		PTGS2	P35354
MOL001458	coptisine	Nitric-oxide synthase, endothelial	DrugBank		NOS3	P29474
MOL001458	coptisine	Trypsin-1	DrugBank		PRSS1	P07477
MOL002897	epiberberine	Nitric oxide synthase, inducible	DrugBank		NOS2	P35228
MOL002897	epiberberine	Potassium voltage-gated channel subfamily H member 2	DrugBank		KCNH2	Q12809
MOL002897	epiberberine	Estrogen receptor	DrugBank		ESR1	P03372
MOL002897	epiberberine	Androgen receptor	DrugBank		AR	P10275
MOL002897	epiberberine	Prostaglandin G/H synthase 2	DrugBank		PTGS2	P35354
MOL002897	epiberberine	Nitric-oxide synthase, endothelial	DrugBank		NOS3	P29474
MOL002897	epiberberine	Retinoic acid receptor RXR-alpha	DrugBank		RXRA	P19793
MOL002897	epiberberine	mRNA of PKA Catalytic Subunit C-alpha	DrugBank		PRKACA	P17612
MOL002897	epiberberine	Trypsin-1	DrugBank		PRSS1	P07477
MOL002897	epiberberine	Nuclear receptor coactivator 2	DrugBank		NCOA2	Q15596
MOL002897	epiberberine	cAMP and cAMP-inhibited cGMP 3',5'-cyclic phosphodiesterase 10A	DrugBank		PDE10A	Q9Y233
MOL002909	5,7,2,5-tetrahydroxy-8,6-dimethoxyflavone	Nitric oxide synthase, inducible	DrugBank		NOS2	P35228
MOL002909	5,7,2,5-tetrahydroxy-8,6-dimethoxyflavone	Thrombin	DrugBank		F2	P00734
MOL002909	5,7,2,5-tetrahydroxy-8,6-dimethoxyflavone	Androgen receptor	DrugBank		AR	P10275
MOL002909	5,7,2,5-tetrahydroxy-8,6-dimethoxyflavone	Coagulation factor Xa	DrugBank		F10	P00742
MOL002909	5,7,2,5-tetrahydroxy-8,6-dimethoxyflavone	Prostaglandin G/H synthase 2	DrugBank		PTGS2	P35354
MOL002909	5,7,2,5-tetrahydroxy-8,6-dimethoxyflavone	mRNA of Protein-tyrosine phosphatase, non-receptor type 1	DrugBank		PTPN1	P18031
MOL002909	5,7,2,5-tetrahydroxy-8,6-dimethoxyflavone	DNA topoisomerase II	DrugBank		TOP2	P11388
MOL002909	5,7,2,5-tetrahydroxy-8,6-dimethoxyflavone	Dipeptidyl peptidase IV	DrugBank		DPP4	P27487
MOL002909	5,7,2,5-tetrahydroxy-8,6-dimethoxyflavone	Glycogen phosphorylase, muscle form	DrugBank		PYGM	P11217
MOL002909	5,7,2,5-tetrahydroxy-8,6-dimethoxyflavone	Heat shock protein HSP 90	DrugBank		HSP90AB1	P08238
MOL002909	5,7,2,5-tetrahydroxy-8,6-dimethoxyflavone	Trypsin-1	DrugBank		PRSS1	P07477
MOL002909	5,7,2,5-tetrahydroxy-8,6-dimethoxyflavone	Nuclear receptor coactivator 2	DrugBank		NCOA2	Q15596
MOL002909	5,7,2,5-tetrahydroxy-8,6-dimethoxyflavone	Calcium-activated potassium channel subunit alpha 1	DrugBank		KCNMA1	Q12791
MOL002934	NEOBAICALEIN	Nitric oxide synthase, inducible	DrugBank		NOS2	P35228
MOL002934	NEOBAICALEIN	Thrombin	DrugBank		F2	P00734
MOL002934	NEOBAICALEIN	Potassium voltage-gated channel subfamily H member 2	DrugBank		KCNH2	Q12809
MOL002934	NEOBAICALEIN	Estrogen receptor	DrugBank		ESR1	P03372
MOL002934	NEOBAICALEIN	Androgen receptor	DrugBank		AR	P10275
MOL002934	NEOBAICALEIN	Sodium channel protein type 5 subunit alpha	DrugBank		SCN5A	Q14524
MOL002934	NEOBAICALEIN	Peroxisome proliferator activated receptor gamma	DrugBank		PPARG	P37231
MOL002934	NEOBAICALEIN	Coagulation factor Xa	DrugBank		F10	P00742
MOL002934	NEOBAICALEIN	Prostaglandin G/H synthase 2	DrugBank		PTGS2	P35354
MOL002934	NEOBAICALEIN	Coagulation factor VII	DrugBank		F7	P08709
MOL002934	NEOBAICALEIN	mRNA of Protein-tyrosine phosphatase, non-receptor type 1	DrugBank		PTPN1	P18031
MOL002934	NEOBAICALEIN	DNA topoisomerase II	DrugBank		TOP2	P11388
MOL002934	NEOBAICALEIN	Estrogen receptor beta	DrugBank		ESTRB	Q92731
MOL002934	NEOBAICALEIN	Dipeptidyl peptidase IV	DrugBank		DPP4	P27487
MOL002934	NEOBAICALEIN	Glycogen phosphorylase, muscle form	DrugBank		PYGM	P11217
MOL002934	NEOBAICALEIN	Glycogen synthase kinase-3 beta	DrugBank		GSK3B	P49841
MOL002934	NEOBAICALEIN	Heat shock protein HSP 90	DrugBank		HSP90AB1	P08238
MOL002934	NEOBAICALEIN	Serine/threonine-protein kinase Chk1	DrugBank		CHEK1	O14757
MOL002934	NEOBAICALEIN	Trypsin-1	DrugBank		PRSS1	P07477
MOL002934	NEOBAICALEIN	Nuclear receptor coactivator 2	DrugBank		NCOA2	Q15596
MOL002934	NEOBAICALEIN	Calcium-activated potassium channel subunit alpha 1	DrugBank		KCNMA1	Q12791
MOL002934	NEOBAICALEIN	Calmodulin	DrugBank		CALM	P0DP23
MOL002927	Skullcapflavone II	Nitric oxide synthase, inducible	DrugBank		NOS2	P35228
MOL002927	Skullcapflavone II	Prostaglandin G/H synthase 1	DrugBank		PTGS1	P23219
MOL002927	Skullcapflavone II	Thrombin	DrugBank		F2	P00734
MOL002927	Skullcapflavone II	Potassium voltage-gated channel subfamily H member 2	DrugBank		KCNH2	Q12809
MOL002927	Skullcapflavone II	Androgen receptor	DrugBank		AR	P10275
MOL002927	Skullcapflavone II	Sodium channel protein type 5 subunit alpha	DrugBank		SCN5A	Q14524
MOL002927	Skullcapflavone II	Coagulation factor Xa	DrugBank		F10	P00742
MOL002927	Skullcapflavone II	Prostaglandin G/H synthase 2	DrugBank		PTGS2	P35354
MOL002927	Skullcapflavone II	Nitric-oxide synthase, endothelial	DrugBank		NOS3	P29474
MOL002927	Skullcapflavone II	Coagulation factor VII	DrugBank		F7	P08709
MOL002927	Skullcapflavone II	Vascular endothelial growth factor receptor 2	DrugBank		KDR	P35968
MOL002927	Skullcapflavone II	Voltage-dependent calcium channel subunit alpha-2/delta-1	DrugBank		CACNA2D1	P54289
MOL002927	Skullcapflavone II	DNA topoisomerase II	DrugBank		TOP2	P11388
MOL002927	Skullcapflavone II	Dipeptidyl peptidase IV	DrugBank		DPP4	P27487
MOL002927	Skullcapflavone II	Heat shock protein HSP 90	DrugBank		HSP90AB1	P08238
MOL002927	Skullcapflavone II	Ig gamma-1 chain C region	DrugBank		IGHG1	P01857
MOL002927	Skullcapflavone II	Trypsin-1	DrugBank		PRSS1	P07477
MOL002927	Skullcapflavone II	Nuclear receptor coactivator 2	DrugBank		NCOA2	Q15596
MOL002927	Skullcapflavone II	Nuclear receptor coactivator 1	DrugBank		NCOA1	Q15788
MOL002927	Skullcapflavone II	Calcium-activated potassium channel subunit alpha 1	DrugBank		KCNMA1	Q12791
MOL002927	Skullcapflavone II	Calmodulin	DrugBank		CALM	P0DP23
MOL002917	5,2',6'-Trihydroxy-7,8-dimethoxyflavone	Nitric oxide synthase, inducible	DrugBank		NOS2	P35228
MOL002917	5,2',6'-Trihydroxy-7,8-dimethoxyflavone	Prostaglandin G/H synthase 1	DrugBank		PTGS1	P23219
MOL002917	5,2',6'-Trihydroxy-7,8-dimethoxyflavone	Androgen receptor	DrugBank		AR	P10275
MOL002917	5,2',6'-Trihydroxy-7,8-dimethoxyflavone	Sodium channel protein type 5 subunit alpha	DrugBank		SCN5A	Q14524
MOL002917	5,2',6'-Trihydroxy-7,8-dimethoxyflavone	Coagulation factor Xa	DrugBank		F10	P00742
MOL002917	5,2',6'-Trihydroxy-7,8-dimethoxyflavone	Prostaglandin G/H synthase 2	DrugBank		PTGS2	P35354
MOL002917	5,2',6'-Trihydroxy-7,8-dimethoxyflavone	DNA topoisomerase II	DrugBank		TOP2	P11388
MOL002917	5,2',6'-Trihydroxy-7,8-dimethoxyflavone	Estrogen receptor beta	DrugBank		ESTRB	Q92731
MOL002917	5,2',6'-Trihydroxy-7,8-dimethoxyflavone	Dipeptidyl peptidase IV	DrugBank		DPP4	P27487
MOL002917	5,2',6'-Trihydroxy-7,8-dimethoxyflavone	Heat shock protein HSP 90	DrugBank		HSP90AB1	P08238
MOL002917	5,2',6'-Trihydroxy-7,8-dimethoxyflavone	Cell division protein kinase 2	DrugBank		CDK2	P24941
MOL002917	5,2',6'-Trihydroxy-7,8-dimethoxyflavone	Phosphatidylinositol-4,5-bisphosphate 3-kinase catalytic subunit, gamma isoform	DrugBank		PIK3CG	P48736
MOL002917	5,2',6'-Trihydroxy-7,8-dimethoxyflavone	Serine/threonine-protein kinase Chk1	DrugBank		CHEK1	O14757
MOL002917	5,2',6'-Trihydroxy-7,8-dimethoxyflavone	Trypsin-1	DrugBank		PRSS1	P07477
MOL002917	5,2',6'-Trihydroxy-7,8-dimethoxyflavone	Nuclear receptor coactivator 2	DrugBank		NCOA2	Q15596
MOL002917	5,2',6'-Trihydroxy-7,8-dimethoxyflavone	Calmodulin	DrugBank		CALM	P0DP23
MOL002917	5,2',6'-Trihydroxy-7,8-dimethoxyflavone	Calcium-activated potassium channel subunit alpha 1	DrugBank		KCNMA1	Q12791
MOL000552	5,2'-Dihydroxy-6,7,8-trimethoxyflavone	Thrombin	DrugBank		F2	P00734
MOL000552	5,2'-Dihydroxy-6,7,8-trimethoxyflavone	Potassium voltage-gated channel subfamily H member 2	DrugBank		KCNH2	Q12809
MOL000552	5,2'-Dihydroxy-6,7,8-trimethoxyflavone	Androgen receptor	DrugBank		AR	P10275
MOL000552	5,2'-Dihydroxy-6,7,8-trimethoxyflavone	Sodium channel protein type 5 subunit alpha	DrugBank		SCN5A	Q14524
MOL000552	5,2'-Dihydroxy-6,7,8-trimethoxyflavone	Coagulation factor Xa	DrugBank		F10	P00742
MOL000552	5,2'-Dihydroxy-6,7,8-trimethoxyflavone	Prostaglandin G/H synthase 2	DrugBank		PTGS2	P35354
MOL000552	5,2'-Dihydroxy-6,7,8-trimethoxyflavone	Nitric-oxide synthase, endothelial	DrugBank		NOS3	P29474
MOL000552	5,2'-Dihydroxy-6,7,8-trimethoxyflavone	Coagulation factor VII	DrugBank		F7	P08709
MOL000552	5,2'-Dihydroxy-6,7,8-trimethoxyflavone	DNA topoisomerase II	DrugBank		TOP2	P11388
MOL000552	5,2'-Dihydroxy-6,7,8-trimethoxyflavone	Estrogen receptor beta	DrugBank		ESTRB	Q92731
MOL000552	5,2'-Dihydroxy-6,7,8-trimethoxyflavone	Dipeptidyl peptidase IV	DrugBank		DPP4	P27487
MOL000552	5,2'-Dihydroxy-6,7,8-trimethoxyflavone	Peroxisome proliferator activated receptor delta	DrugBank		PPARD	Q03181
MOL000552	5,2'-Dihydroxy-6,7,8-trimethoxyflavone	Heat shock protein HSP 90	DrugBank		HSP90AB1	P08238
MOL000552	5,2'-Dihydroxy-6,7,8-trimethoxyflavone	Trypsin-1	DrugBank		PRSS1	P07477
MOL000552	5,2'-Dihydroxy-6,7,8-trimethoxyflavone	Nuclear receptor coactivator 2	DrugBank		NCOA2	Q15596
MOL000552	5,2'-Dihydroxy-6,7,8-trimethoxyflavone	Calmodulin	DrugBank		CALM	P0DP23
MOL000552	5,2'-Dihydroxy-6,7,8-trimethoxyflavone	Vascular endothelial growth factor receptor 2	DrugBank		KDR	P35968
MOL000552	5,2'-Dihydroxy-6,7,8-trimethoxyflavone	Nuclear receptor coactivator 1	DrugBank		NCOA1	Q15788
MOL000552	5,2'-Dihydroxy-6,7,8-trimethoxyflavone	Calcium-activated potassium channel subunit alpha 1	DrugBank		KCNMA1	Q12791
MOL002928	oroxylin a	Nitric oxide synthase, inducible	DrugBank		NOS2	P35228
MOL002928	oroxylin a	Prostaglandin G/H synthase 1	DrugBank		PTGS1	P23219
MOL002928	oroxylin a	Androgen receptor	DrugBank		AR	P10275
MOL002928	oroxylin a	Sodium channel protein type 5 subunit alpha	DrugBank		SCN5A	Q14524
MOL002928	oroxylin a	Prostaglandin G/H synthase 2	DrugBank		PTGS2	P35354
MOL002928	oroxylin a	Retinoic acid receptor RXR-alpha	DrugBank		RXRA	P19793
MOL002928	oroxylin a	CGMP-inhibited 3',5'-cyclic phosphodiesterase A	DrugBank		PDE3A	Q14432
MOL002928	oroxylin a	Alpha-1B adrenergic receptor	DrugBank		ADRA1B	P35368
MOL002928	oroxylin a	Beta-2 adrenergic receptor	DrugBank		ADRB2	P07550
MOL002928	oroxylin a	Dipeptidyl peptidase IV	DrugBank		DPP4	P27487
MOL002928	oroxylin a	Heat shock protein HSP 90	DrugBank		HSP90AB1	P08238
MOL002928	oroxylin a	Phosphatidylinositol-4,5-bisphosphate 3-kinase catalytic subunit, gamma isoform	DrugBank		PIK3CG	P48736
MOL002928	oroxylin a	mRNA of PKA Catalytic Subunit C-alpha	DrugBank		PRKACA	P17612
MOL002928	oroxylin a	Trypsin-1	DrugBank		PRSS1	P07477
MOL002928	oroxylin a	Nuclear receptor coactivator 1	DrugBank		NCOA1	Q15788
MOL002928	oroxylin a	Calmodulin	DrugBank		CALM	P0DP23
MOL002928	oroxylin a	Nuclear receptor coactivator 2	DrugBank		NCOA2	Q15596
MOL002928	oroxylin a	cAMP-dependent protein kinase inhibitor alpha	DrugBank		PKIA	P61925
MOL002928	oroxylin a	Apoptosis regulator Bcl-2	DrugBank	validated	BCL2	P10415
MOL002928	oroxylin a	Interleukin-6	DrugBank	validated	IL6	P05231
MOL002928	oroxylin a	Caspase-3	N/A	validated	CASP3	P42574
MOL002928	oroxylin a	Cell division control protein 2 homolog	DrugBank	validated	CDC2	P06493
MOL002928	oroxylin a	Cytochrome P450 1A2	DrugBank	validated	CYP1A2	P05177
MOL002928	oroxylin a	G2/mitotic-specific cyclin-B1	N/A	validated	CCNB1	P14635
MOL002928	oroxylin a	Cell division protein kinase 7	DrugBank	validated	CDK7	P50613
MOL002928	oroxylin a	Cytochrome P450 2C9	DrugBank	validated	CYP2C9	P11712
MOL002714	baicalein	Prostaglandin G/H synthase 1	DrugBank		PTGS1	P23219
MOL002714	baicalein	Androgen receptor	DrugBank		AR	P10275
MOL002714	baicalein	Prostaglandin G/H synthase 2	DrugBank	validated	PTGS2	P35354
MOL002714	baicalein	Heat shock protein HSP 90	DrugBank		HSP90AB1	P08238
MOL002714	baicalein	mRNA of PKA Catalytic Subunit C-alpha	DrugBank		PRKACA	P17612
MOL002714	baicalein	Dipeptidyl peptidase IV	DrugBank		DPP4	P27487
MOL002714	baicalein	Phosphatidylinositol-4,5-bisphosphate 3-kinase catalytic subunit, gamma isoform	DrugBank		PIK3CG	P48736
MOL002714	baicalein	CGMP-inhibited 3',5'-cyclic phosphodiesterase A	DrugBank		PDE3A	Q14432
MOL002714	baicalein	Trypsin-1	DrugBank		PRSS1	P07477
MOL002714	baicalein	Nuclear receptor coactivator 2	DrugBank		NCOA2	Q15596
MOL002714	baicalein	Nuclear receptor coactivator 1	DrugBank		NCOA1	Q15788
MOL002714	baicalein	Calmodulin	DrugBank		CALM	P0DP23
MOL002714	baicalein	Transcription factor p65	N/A	validated	RELA	Q04206
MOL002714	baicalein	RAC-alpha serine/threonine-protein kinase	N/A	validated	AKT1	P31749
MOL002714	baicalein	Vascular endothelial growth factor A	DrugBank	validated	VEGFA	P15692
MOL002714	baicalein	Apoptosis regulator Bcl-2	DrugBank	validated	BCL2	P10415
MOL002714	baicalein	Proto-oncogene c-Fos	N/A	validated	FOS	P01100
MOL002714	baicalein	Apoptosis regulator BAX	N/A	validated	BAX	Q07812
MOL002714	baicalein	Matrix metalloproteinase-9	N/A	validated	MMP9	P14780
MOL002714	baicalein	Caspase-3	N/A	validated	CASP3	P42574
MOL002714	baicalein	Cellular tumor antigen p53	DrugBank	validated	TP53	P04637
MOL002714	baicalein	Hypoxia-inducible factor 1-alpha	N/A	validated	HIF1A	Q16665
MOL002714	baicalein	Fos-related antigen 1	N/A	validated	FOSL1	P15407
MOL002714	baicalein	Fos-related antigen 2	N/A	validated	FOSL2	P15408
MOL002714	baicalein	Cell division control protein 2 homolog	DrugBank	validated	CDC2	P06493
MOL002714	baicalein	G2/mitotic-specific cyclin-B1	N/A	validated	CCNB1	P14635
MOL002714	baicalein	Myeloperoxidase	DrugBank	validated	MPO	P05164
MOL002714	baicalein	Aryl hydrocarbon receptor	DrugBank	validated	AHR	P35869
MOL002714	baicalein	Insulin-like growth factor II	N/A	validated	IGF2	P01344
MOL002714	baicalein	Cytochrome c	DrugBank	validated
MOL002714	baicalein	Arachidonate 12-lipoxygenase, 12S-type	N/A	validated	ALOX12	P18054
MOL002714	baicalein	Nuclear factor of activated T-cells, cytoplasmic 1	N/A	validated	NFATC1	O95644
MOL002714	baicalein	Tudor domain-containing protein 7	N/A	validated	TDRD7	Q8NHU6
MOL002714	baicalein	Egl nine homolog 1	DrugBank	validated	EGLN1	Q9GZT9
MOL002714	baicalein	NADPH oxidase 5	N/A	validated	NOX5	Q96PH1
MOL002714	baicalein	Fatty acid-binding protein, epidermal	N/A	validated	FABP5	Q01469
MOL002714	baicalein	Apolipoprotein D	N/A	validated	APOD	P05090
MOL012266	rivularin	Nitric oxide synthase, inducible	DrugBank		NOS2	P35228
MOL012266	rivularin	Prostaglandin G/H synthase 1	DrugBank		PTGS1	P23219
MOL012266	rivularin	Thrombin	DrugBank		F2	P00734
MOL012266	rivularin	Potassium voltage-gated channel subfamily H member 2	DrugBank		KCNH2	Q12809
MOL012266	rivularin	Androgen receptor	DrugBank		AR	P10275
MOL012266	rivularin	Sodium channel protein type 5 subunit alpha	DrugBank		SCN5A	Q14524
MOL012266	rivularin	Coagulation factor Xa	DrugBank		F10	P00742
MOL012266	rivularin	Prostaglandin G/H synthase 2	DrugBank		PTGS2	P35354
MOL012266	rivularin	Nitric-oxide synthase, endothelial	DrugBank		NOS3	P29474
MOL012266	rivularin	Carbonic anhydrase II	DrugBank		CA2	P00918
MOL012266	rivularin	Coagulation factor VII	DrugBank		F7	P08709
MOL012266	rivularin	Vascular endothelial growth factor receptor 2	DrugBank		KDR	P35968
MOL012266	rivularin	Retinoic acid receptor RXR-alpha	DrugBank		RXRA	P19793
MOL012266	rivularin	DNA topoisomerase II	DrugBank		TOP2	P11388
MOL012266	rivularin	Estrogen receptor beta	DrugBank		ESTRB	Q92731
MOL012266	rivularin	Dipeptidyl peptidase IV	DrugBank		DPP4	P27487
MOL012266	rivularin	Heat shock protein HSP 90	DrugBank		HSP90AB1	P08238
MOL012266	rivularin	Trypsin-1	DrugBank		PRSS1	P07477
MOL012266	rivularin	Nuclear receptor coactivator 2	DrugBank		NCOA2	Q15596
MOL012266	rivularin	Nuclear receptor coactivator 1	DrugBank		NCOA1	Q15788
MOL012266	rivularin	Calcium-activated potassium channel subunit alpha 1	DrugBank		KCNMA1	Q12791
MOL012266	rivularin	Calmodulin	DrugBank		CALM	P0DP23
MOL002915	Salvigenin	Nitric oxide synthase, inducible	DrugBank		NOS2	P35228
MOL002915	Salvigenin	Prostaglandin G/H synthase 1	DrugBank		PTGS1	P23219
MOL002915	Salvigenin	Thrombin	DrugBank		F2	P00734
MOL002915	Salvigenin	Sodium channel protein type 5 subunit alpha	DrugBank		SCN5A	Q14524
MOL002915	Salvigenin	Coagulation factor Xa	DrugBank		F10	P00742
MOL002915	Salvigenin	Prostaglandin G/H synthase 2	DrugBank		PTGS2	P35354
MOL002915	Salvigenin	Nitric-oxide synthase, endothelial	DrugBank		NOS3	P29474
MOL002915	Salvigenin	Retinoic acid receptor RXR-alpha	DrugBank		RXRA	P19793
MOL002915	Salvigenin	Acetylcholinesterase	DrugBank		ACHE	P22303
MOL002915	Salvigenin	Alpha-1B adrenergic receptor	DrugBank		ADRA1B	P35368
MOL002915	Salvigenin	Beta-2 adrenergic receptor	DrugBank		ADRB2	P07550
MOL002915	Salvigenin	Dipeptidyl peptidase IV	DrugBank		DPP4	P27487
MOL002915	Salvigenin	Heat shock protein HSP 90	DrugBank		HSP90AB1	P08238
MOL002915	Salvigenin	Ig gamma-1 chain C region	DrugBank		IGHG1	P01857
MOL002915	Salvigenin	Trypsin-1	DrugBank		PRSS1	P07477
MOL002915	Salvigenin	Nuclear receptor coactivator 2	DrugBank		NCOA2	Q15596
MOL002915	Salvigenin	Calmodulin	DrugBank		CALM	P0DP23
MOL002915	Salvigenin	Coagulation factor VII	DrugBank		F7	P08709
MOL002932	Panicolin	Nitric oxide synthase, inducible	DrugBank		NOS2	P35228
MOL002932	Panicolin	Prostaglandin G/H synthase 1	DrugBank		PTGS1	P23219
MOL002932	Panicolin	Androgen receptor	DrugBank		AR	P10275
MOL002932	Panicolin	Sodium channel protein type 5 subunit alpha	DrugBank		SCN5A	Q14524
MOL002932	Panicolin	Prostaglandin G/H synthase 2	DrugBank		PTGS2	P35354
MOL002932	Panicolin	Estrogen receptor beta	DrugBank		ESTRB	Q92731
MOL002932	Panicolin	Dipeptidyl peptidase IV	DrugBank		DPP4	P27487
MOL002932	Panicolin	Heat shock protein HSP 90	DrugBank		HSP90AB1	P08238
MOL002932	Panicolin	Cell division protein kinase 2	DrugBank		CDK2	P24941
MOL002932	Panicolin	Serine/threonine-protein kinase Chk1	DrugBank		CHEK1	O14757
MOL002932	Panicolin	Trypsin-1	DrugBank		PRSS1	P07477
MOL002932	Panicolin	Calmodulin	DrugBank		CALM	P0DP23
MOL002932	Panicolin	Phosphatidylinositol-4,5-bisphosphate 3-kinase catalytic subunit, gamma isoform	DrugBank		PIK3CG	P48736
MOL002932	Panicolin	Nuclear receptor coactivator 1	DrugBank		NCOA1	Q15788
MOL012246	5,7,4'-trihydroxy-8-methoxyflavanone	Prostaglandin G/H synthase 1	DrugBank		PTGS1	P23219
MOL012246	5,7,4'-trihydroxy-8-methoxyflavanone	Prostaglandin G/H synthase 2	DrugBank		PTGS2	P35354
MOL012246	5,7,4'-trihydroxy-8-methoxyflavanone	Carbonic anhydrase II	DrugBank		CA2	P00918
MOL012246	5,7,4'-trihydroxy-8-methoxyflavanone	Heat shock protein HSP 90	DrugBank		HSP90AB1	P08238
MOL012246	5,7,4'-trihydroxy-8-methoxyflavanone	Phosphatidylinositol-4,5-bisphosphate 3-kinase catalytic subunit, gamma isoform	DrugBank		PIK3CG	P48736
MOL012246	5,7,4'-trihydroxy-8-methoxyflavanone	mRNA of PKA Catalytic Subunit C-alpha	DrugBank		PRKACA	P17612
MOL012245	5,7,4'-trihydroxy-6-methoxyflavanone	Prostaglandin G/H synthase 1	DrugBank		PTGS1	P23219
MOL012245	5,7,4'-trihydroxy-6-methoxyflavanone	Prostaglandin G/H synthase 2	DrugBank		PTGS2	P35354
MOL012245	5,7,4'-trihydroxy-6-methoxyflavanone	Carbonic anhydrase II	DrugBank		CA2	P00918
MOL012245	5,7,4'-trihydroxy-6-methoxyflavanone	Heat shock protein HSP 90	DrugBank		HSP90AB1	P08238
MOL012245	5,7,4'-trihydroxy-6-methoxyflavanone	mRNA of PKA Catalytic Subunit C-alpha	DrugBank		PRKACA	P17612
MOL012245	5,7,4'-trihydroxy-6-methoxyflavanone	Calmodulin	DrugBank		CALM	P0DP23
MOL002933	5,7,4'-Trihydroxy-8-methoxyflavone	Nitric oxide synthase, inducible	DrugBank		NOS2	P35228
MOL002933	5,7,4'-Trihydroxy-8-methoxyflavone	Prostaglandin G/H synthase 1	DrugBank		PTGS1	P23219
MOL002933	5,7,4'-Trihydroxy-8-methoxyflavone	Estrogen receptor	DrugBank		GPER1	Q99527
MOL002933	5,7,4'-Trihydroxy-8-methoxyflavone	Androgen receptor	DrugBank		AR	P10275
MOL002933	5,7,4'-Trihydroxy-8-methoxyflavone	Peroxisome proliferator activated receptor gamma	DrugBank		PPARG	P37231
MOL002933	5,7,4'-Trihydroxy-8-methoxyflavone	Prostaglandin G/H synthase 2	DrugBank		PTGS2	P35354
MOL002933	5,7,4'-Trihydroxy-8-methoxyflavone	Dipeptidyl peptidase IV	DrugBank		DPP4	P27487
MOL002933	5,7,4'-Trihydroxy-8-methoxyflavone	Glycogen phosphorylase, muscle form	DrugBank		PYGM	P11217
MOL002933	5,7,4'-Trihydroxy-8-methoxyflavone	Mitogen-activated protein kinase 14	DrugBank		MAPK14	Q16539
MOL002933	5,7,4'-Trihydroxy-8-methoxyflavone	Glycogen synthase kinase-3 beta	DrugBank		GSK3B	P49841
MOL002933	5,7,4'-Trihydroxy-8-methoxyflavone	Heat shock protein HSP 90	DrugBank		HSP90AB1	P08238
MOL002933	5,7,4'-Trihydroxy-8-methoxyflavone	Cell division protein kinase 2	DrugBank		CDK2	P24941
MOL002933	5,7,4'-Trihydroxy-8-methoxyflavone	Phosphatidylinositol-4,5-bisphosphate 3-kinase catalytic subunit, gamma isoform	DrugBank		PIK3CG	P48736
MOL002933	5,7,4'-Trihydroxy-8-methoxyflavone	Serine/threonine-protein kinase Chk1	DrugBank		CHEK1	O14757
MOL002933	5,7,4'-Trihydroxy-8-methoxyflavone	Trypsin-1	DrugBank		PRSS1	P07477
MOL002933	5,7,4'-Trihydroxy-8-methoxyflavone	Nuclear receptor coactivator 2	DrugBank		NCOA2	Q15596
MOL002933	5,7,4'-Trihydroxy-8-methoxyflavone	Calmodulin	DrugBank		CALM	P0DP23
MOL002933	5,7,4'-Trihydroxy-8-methoxyflavone	mRNA of PKA Catalytic Subunit C-alpha	DrugBank		PRKACA	P17612
MOL008206	Moslosooflavone	Nitric oxide synthase, inducible	DrugBank		NOS2	P35228
MOL008206	Moslosooflavone	Prostaglandin G/H synthase 1	DrugBank		PTGS1	P23219
MOL008206	Moslosooflavone	Thrombin	DrugBank		F2	P00734
MOL008206	Moslosooflavone	Androgen receptor	DrugBank		AR	P10275
MOL008206	Moslosooflavone	Sodium channel protein type 5 subunit alpha	DrugBank		SCN5A	Q14524
MOL008206	Moslosooflavone	Peroxisome proliferator activated receptor gamma	DrugBank		PPARG	P37231
MOL008206	Moslosooflavone	Prostaglandin G/H synthase 2	DrugBank		PTGS2	P35354
MOL008206	Moslosooflavone	Retinoic acid receptor RXR-alpha	DrugBank		RXRA	P19793
MOL008206	Moslosooflavone	Estrogen receptor beta	DrugBank		ESTRB	Q92731
MOL008206	Moslosooflavone	Gamma-aminobutyric acid receptor subunit alpha-1	DrugBank		GABRA1	P14867
MOL008206	Moslosooflavone	Dipeptidyl peptidase IV	DrugBank		DPP4	P27487
MOL008206	Moslosooflavone	Mitogen-activated protein kinase 14	DrugBank		MAPK14	Q16539
MOL008206	Moslosooflavone	Glycogen synthase kinase-3 beta	DrugBank		GSK3B	P49841
MOL008206	Moslosooflavone	Heat shock protein HSP 90	DrugBank		HSP90AB1	P08238
MOL008206	Moslosooflavone	Cell division protein kinase 2	DrugBank		CDK2	P24941
MOL008206	Moslosooflavone	Phosphatidylinositol-4,5-bisphosphate 3-kinase catalytic subunit, gamma isoform	DrugBank		PIK3CG	P48736
MOL008206	Moslosooflavone	Serine/threonine-protein kinase Chk1	DrugBank		CHEK1	O14757
MOL008206	Moslosooflavone	mRNA of PKA Catalytic Subunit C-alpha	DrugBank		PRKACA	P17612
MOL008206	Moslosooflavone	Trypsin-1	DrugBank		PRSS1	P07477
MOL008206	Moslosooflavone	Nuclear receptor coactivator 1	DrugBank		NCOA1	Q15788
MOL008206	Moslosooflavone	Calcium-activated potassium channel subunit alpha 1	DrugBank		KCNMA1	Q12791
MOL008206	Moslosooflavone	Calmodulin	DrugBank		CALM	P0DP23
MOL008206	Moslosooflavone	Alpha-1B adrenergic receptor	DrugBank		ADRA1B	P35368
MOL008206	Moslosooflavone	Beta-2 adrenergic receptor	DrugBank		ADRB2	P07550
MOL008206	Moslosooflavone	Neuronal acetylcholine receptor protein, alpha-7 chain	DrugBank		CHRNA7	P36544
MOL002914	Eriodyctiol (flavanone)	Prostaglandin G/H synthase 1	DrugBank		PTGS1	P23219
MOL002914	Eriodyctiol (flavanone)	Prostaglandin G/H synthase 2	DrugBank		PTGS2	P35354
MOL002914	Eriodyctiol (flavanone)	Heat shock protein HSP 90	DrugBank		HSP90AB1	P08238
MOL002914	Eriodyctiol (flavanone)	mRNA of PKA Catalytic Subunit C-alpha	DrugBank		PRKACA	P17612
MOL002914	Eriodyctiol (flavanone)	Nuclear receptor coactivator 2	DrugBank		P17612	Q15596
MOL002914	Eriodyctiol (flavanone)	Phosphatidylinositol-4,5-bisphosphate 3-kinase catalytic subunit, gamma isoform	DrugBank		PIK3CG	P48736
MOL002914	Eriodyctiol (flavanone)	Glycogen phosphorylase, muscle form	DrugBank		PYGM	P11217
MOL002914	Eriodyctiol (flavanone)	Calmodulin	DrugBank		CALM	P0DP23
MOL002910	Carthamidin	Prostaglandin G/H synthase 1	DrugBank		PTGS1	P23219
MOL002910	Carthamidin	Prostaglandin G/H synthase 2	DrugBank		PTGS2	P35354
MOL002910	Carthamidin	Heat shock protein HSP 90	DrugBank		HSP90AB1	P08238
MOL002910	Carthamidin	mRNA of PKA Catalytic Subunit C-alpha	DrugBank		PRKACA	P17612
MOL002925	5,7,2',6'-Tetrahydroxyflavone	Prostaglandin G/H synthase 1	DrugBank		PTGS1	P23219
MOL002925	5,7,2',6'-Tetrahydroxyflavone	Androgen receptor	DrugBank		AR	P10275
MOL002925	5,7,2',6'-Tetrahydroxyflavone	Prostaglandin G/H synthase 2	DrugBank		PTGS2	P35354
MOL002925	5,7,2',6'-Tetrahydroxyflavone	Dipeptidyl peptidase IV	DrugBank		DPP4	P27487
MOL002925	5,7,2',6'-Tetrahydroxyflavone	Heat shock protein HSP 90	DrugBank		HSP90AB1	P08238
MOL002925	5,7,2',6'-Tetrahydroxyflavone	mRNA of PKA Catalytic Subunit C-alpha	DrugBank		PRKACA	P17612
MOL001689	acacetin	Nitric oxide synthase, inducible	DrugBank	validated	NOS2	P35228
MOL001689	acacetin	Prostaglandin G/H synthase 1	DrugBank		PTGS1	P23219
MOL001689	acacetin	Androgen receptor	DrugBank		AR	P10275
MOL001689	acacetin	Prostaglandin G/H synthase 2	DrugBank	validated	PTGS2	P35354
MOL001689	acacetin	Dipeptidyl peptidase IV	DrugBank		DPP4	P27487
MOL001689	acacetin	Heat shock protein HSP 90	DrugBank		HSP90AB1	P08238
MOL001689	acacetin	Cell division protein kinase 2	DrugBank		CDK2	P24941
MOL001689	acacetin	mRNA of PKA Catalytic Subunit C-alpha	DrugBank		PRKACA	P17612
MOL001689	acacetin	Trypsin-1	DrugBank		PRSS1	P07477
MOL001689	acacetin	Nuclear receptor coactivator 2	DrugBank		NCOA1	Q15788
MOL001689	acacetin	Nuclear receptor coactivator 1	DrugBank		NCOA2	Q15596
MOL001689	acacetin	Calmodulin	DrugBank		CALM	P0DP23
MOL001689	acacetin	Phosphatidylinositol-4,5-bisphosphate 3-kinase catalytic subunit, gamma isoform	DrugBank		PIK3CG	P48736
MOL001689	acacetin	Serine/threonine-protein kinase Chk1	DrugBank		CHEK1	O14757
MOL001689	acacetin	Beta-2 adrenergic receptor	DrugBank		ADRB2	P07550
MOL001689	acacetin	CGMP-inhibited 3',5'-cyclic phosphodiesterase A	DrugBank		PDE3A	Q14432
MOL001689	acacetin	Apoptosis regulator Bcl-2	DrugBank	validated	BCL2	P10415
MOL001689	acacetin	Cellular tumor antigen p53	DrugBank	validated	TP53	P04637
MOL001689	acacetin	Fatty acid synthase	DrugBank	validated	FASN	P49327
MOL002937	DIHYDROOROXYLIN	Prostaglandin G/H synthase 1	DrugBank		PTGS1	P23219
MOL002937	DIHYDROOROXYLIN	Sodium channel protein type 5 subunit alpha	DrugBank		SCN5A	Q14524
MOL002937	DIHYDROOROXYLIN	Prostaglandin G/H synthase 2	DrugBank		PTGS2	P35354
MOL002937	DIHYDROOROXYLIN	Retinoic acid receptor RXR-alpha	DrugBank		RXRA	P19793
MOL002937	DIHYDROOROXYLIN	CGMP-inhibited 3',5'-cyclic phosphodiesterase A	DrugBank		PDE3A	Q14432
MOL002937	DIHYDROOROXYLIN	Alpha-1B adrenergic receptor	DrugBank		ADRA1B	P35368
MOL002937	DIHYDROOROXYLIN	Beta-2 adrenergic receptor	DrugBank		ADRB2	P07550
MOL002937	DIHYDROOROXYLIN	Heat shock protein HSP 90	DrugBank		HSP90AB1	P08238
MOL002937	DIHYDROOROXYLIN	mRNA of PKA Catalytic Subunit C-alpha	DrugBank		PRKACA	P17612
MOL002937	DIHYDROOROXYLIN	Calmodulin	DrugBank		CALM	P0DP23
MOL002937	DIHYDROOROXYLIN	Nuclear receptor coactivator 1	DrugBank		NCOA1	Q15788
MOL000173	wogonin	Nitric oxide synthase, inducible	DrugBank	validated	NOS2	P35228
MOL000173	wogonin	Prostaglandin G/H synthase 1	DrugBank	validated	PTGS1	P23219
MOL000173	wogonin	Estrogen receptor	DrugBank		GPER1	Q99527
MOL000173	wogonin	Androgen receptor	DrugBank		AR	P10275
MOL000173	wogonin	Sodium channel protein type 5 subunit alpha	DrugBank		SCN5A	Q14524
MOL000173	wogonin	Peroxisome proliferator activated receptor gamma	DrugBank		PPARG	P37231
MOL000173	wogonin	Prostaglandin G/H synthase 2	DrugBank	validated	PTGS2	P35354
MOL000173	wogonin	Retinoic acid receptor RXR-alpha	DrugBank		RXRA	P19793
MOL000173	wogonin	CGMP-inhibited 3',5'-cyclic phosphodiesterase A	DrugBank		PDE3A	Q14432
MOL000173	wogonin	Dipeptidyl peptidase IV	DrugBank		DPP4	P27487
MOL000173	wogonin	Mitogen-activated protein kinase 14	DrugBank		MAPK14	Q16539
MOL000173	wogonin	Glycogen synthase kinase-3 beta	DrugBank	validated	GSK3B	P49841
MOL000173	wogonin	Heat shock protein HSP 90	DrugBank		HSP90AB1	P08238
MOL000173	wogonin	Cell division protein kinase 2	DrugBank		CDK2	P24941
MOL000173	wogonin	Phosphatidylinositol-4,5-bisphosphate 3-kinase catalytic subunit, gamma isoform	DrugBank		PIK3CG	P48736
MOL000173	wogonin	Serine/threonine-protein kinase Chk1	DrugBank		CHEK1	O14757
MOL000173	wogonin	mRNA of PKA Catalytic Subunit C-alpha	DrugBank		PRKACA	P17612
MOL000173	wogonin	Trypsin-1	DrugBank		PRSS1	P07477
MOL000173	wogonin	Calmodulin	DrugBank		CALM	P0DP23
MOL000173	wogonin	Beta-2 adrenergic receptor	DrugBank		ADRB2	P07550
MOL000173	wogonin	Gamma-aminobutyric acid receptor subunit alpha-1	DrugBank		GABRA1	P14867
MOL000173	wogonin	Apoptosis regulator Bcl-2	DrugBank	validated	BCL2	P10415
MOL000173	wogonin	Vascular endothelial growth factor receptor 2	DrugBank	validated	KDR	P35968
MOL000173	wogonin	Tumor necrosis factor	DrugBank	validated	TNF	P01375
MOL000173	wogonin	Transcription factor AP-1	DrugBank	validated	JUN	P05412
MOL000173	wogonin	Interleukin-6	DrugBank	validated	IL6	P05231
MOL000173	wogonin	Cellular tumor antigen p53	DrugBank	validated	TP53	P04637
MOL000173	wogonin	Interstitial collagenase	DrugBank	validated	MMP1	P03956
MOL000173	wogonin	C-C motif chemokine 2	DrugBank	validated	CCL13	Q99616
MOL000173	wogonin	Prostaglandin E2 receptor EP3 subtype	DrugBank	validated	PTGER3	P43115
MOL002913	Dihydrobaicalin_qt	Prostaglandin G/H synthase 1	DrugBank		PTGS1	P23219
MOL002913	Dihydrobaicalin_qt	Prostaglandin G/H synthase 2	DrugBank		PTGS2	P35354
MOL002913	Dihydrobaicalin_qt	Heat shock protein HSP 90	DrugBank		HSP90AB1	P08238
MOL002913	Dihydrobaicalin_qt	mRNA of PKA Catalytic Subunit C-alpha	DrugBank		PRKACA	P17612
MOL000525	Norwogonin	Nitric oxide synthase, inducible	DrugBank		NOS2	P35228
MOL000525	Norwogonin	Prostaglandin G/H synthase 1	DrugBank		PTGS1	P23219
MOL000525	Norwogonin	Androgen receptor	DrugBank		AR	P10275
MOL000525	Norwogonin	Peroxisome proliferator activated receptor gamma	DrugBank		PPARG	P37231
MOL000525	Norwogonin	Prostaglandin G/H synthase 2	DrugBank		PTGS2	P35354
MOL000525	Norwogonin	CGMP-inhibited 3',5'-cyclic phosphodiesterase A	DrugBank		PDE3A	Q14432
MOL000525	Norwogonin	Dipeptidyl peptidase IV	DrugBank		DPP4	P27487
MOL000525	Norwogonin	Heat shock protein HSP 90	DrugBank		HSP90AB1	P08238
MOL000525	Norwogonin	Cell division protein kinase 2	DrugBank		CDK2	P24941
MOL000525	Norwogonin	Phosphatidylinositol-4,5-bisphosphate 3-kinase catalytic subunit, gamma isoform	DrugBank		PIK3CG	P48736
MOL000525	Norwogonin	Serine/threonine-protein kinase Chk1	DrugBank		CHEK1	O14757
MOL000525	Norwogonin	mRNA of PKA Catalytic Subunit C-alpha	DrugBank		PRKACA	P17612
MOL000228	(2R)-7-hydroxy-5-methoxy-2-phenylchroman-4-one	Prostaglandin G/H synthase 1	DrugBank		PTGS1	P23219
MOL000228	(2R)-7-hydroxy-5-methoxy-2-phenylchroman-4-one	Dopamine D1 receptor	DrugBank		DRD1	P21728
MOL000228	(2R)-7-hydroxy-5-methoxy-2-phenylchroman-4-one	Muscarinic acetylcholine receptor M3	DrugBank		CHRM3	P20309
MOL000228	(2R)-7-hydroxy-5-methoxy-2-phenylchroman-4-one	Muscarinic acetylcholine receptor M1	DrugBank		CHRM1	P11229
MOL000228	(2R)-7-hydroxy-5-methoxy-2-phenylchroman-4-one	Estrogen receptor	DrugBank		GPER1	Q99527
MOL000228	(2R)-7-hydroxy-5-methoxy-2-phenylchroman-4-one	Sodium channel protein type 5 subunit alpha	DrugBank		SCN5A	Q14524
MOL000228	(2R)-7-hydroxy-5-methoxy-2-phenylchroman-4-one	Prostaglandin G/H synthase 2	DrugBank		PTGS2	P35354
MOL000228	(2R)-7-hydroxy-5-methoxy-2-phenylchroman-4-one	Retinoic acid receptor RXR-alpha	DrugBank		RXRA	P19793
MOL000228	(2R)-7-hydroxy-5-methoxy-2-phenylchroman-4-one	CGMP-inhibited 3',5'-cyclic phosphodiesterase A	DrugBank		PDE3A	Q14432
MOL000228	(2R)-7-hydroxy-5-methoxy-2-phenylchroman-4-one	Alpha-1A adrenergic receptor	DrugBank		ADRA1A	P35348
MOL000228	(2R)-7-hydroxy-5-methoxy-2-phenylchroman-4-one	Alpha-1B adrenergic receptor	DrugBank		ADRA1B	P35368
MOL000228	(2R)-7-hydroxy-5-methoxy-2-phenylchroman-4-one	Sodium-dependent dopamine transporter	DrugBank		SLC6A3	Q01959
MOL000228	(2R)-7-hydroxy-5-methoxy-2-phenylchroman-4-one	Beta-2 adrenergic receptor	DrugBank		ADRB2	P07550
MOL000228	(2R)-7-hydroxy-5-methoxy-2-phenylchroman-4-one	Sodium-dependent serotonin transporter	DrugBank		SLC6A4	P31645
MOL000228	(2R)-7-hydroxy-5-methoxy-2-phenylchroman-4-one	Gamma-aminobutyric acid receptor subunit alpha-1	DrugBank		GABRA1	P14867
MOL000228	(2R)-7-hydroxy-5-methoxy-2-phenylchroman-4-one	Heat shock protein HSP 90	DrugBank		HSP90AB1	P08238
MOL000228	(2R)-7-hydroxy-5-methoxy-2-phenylchroman-4-one	Phosphatidylinositol-4,5-bisphosphate 3-kinase catalytic subunit, gamma isoform	DrugBank		PIK3CG	P48736
MOL000228	(2R)-7-hydroxy-5-methoxy-2-phenylchroman-4-one	mRNA of PKA Catalytic Subunit C-alpha	DrugBank		PRKACA	P17612
MOL000228	(2R)-7-hydroxy-5-methoxy-2-phenylchroman-4-one	cAMP-dependent protein kinase inhibitor alpha	DrugBank		PKIA	P61925
MOL000228	(2R)-7-hydroxy-5-methoxy-2-phenylchroman-4-one	Neuronal acetylcholine receptor protein, alpha-7 chain	DrugBank		CHRNA7	P36544
MOL000228	(2R)-7-hydroxy-5-methoxy-2-phenylchroman-4-one	Amine oxidase [flavin-containing] B	DrugBank		MAOB	P27338
MOL000228	(2R)-7-hydroxy-5-methoxy-2-phenylchroman-4-one	Calmodulin	DrugBank		CALM	P0DP23
芍药
MOL001002	ellagic acid	Cell division protein kinase 2	DrugBank		CDK2	P24941
MOL001002	ellagic acid	Estrogen receptor	DrugBank		GPER1	Q99527
MOL001002	ellagic acid	Androgen receptor	DrugBank		AR	P10275
MOL001002	ellagic acid	Progesterone receptor	DrugBank		PGR	P06401
MOL001002	ellagic acid	Heat shock protein HSP 90	DrugBank		HSP90AB1	P08238
MOL001002	ellagic acid	Vascular endothelial growth factor A	DrugBank	validated	VEGFA	P15692
MOL001002	ellagic acid	72 kDa type IV collagenase	DrugBank	validated	MMP2	P08253
MOL001002	ellagic acid	Glutathione S-transferase P	DrugBank	validated	GSTP1	P09211
MOL001002	ellagic acid	Glutathione S-transferase Mu 1	DrugBank	validated	GSTM1	P09488
MOL001002	ellagic acid	Glutathione S-transferase Mu 2	DrugBank	validated	GSTM2	P28161
MOL001002	ellagic acid	Glutathione S-transferase A1	DrugBank	validated	GSTA1	P08263
MOL001002	ellagic acid	Glutathione S-transferase A2	DrugBank	validated	GSTA2	P09210
MOL001918	paeoniflorgenone	Gamma-aminobutyric acid receptor subunit alpha-1	DrugBank		GABRA1	P14867
MOL006992	(2R,3R)-4-methoxyl-distylin	Nitric oxide synthase, inducible	DrugBank		NOS2	P35228
MOL006992	(2R,3R)-4-methoxyl-distylin	Prostaglandin G/H synthase 1	DrugBank		PTGS1	P23219
MOL006992	(2R,3R)-4-methoxyl-distylin	Estrogen receptor	DrugBank		GPER1	Q99527
MOL006992	(2R,3R)-4-methoxyl-distylin	Prostaglandin G/H synthase 2	DrugBank		PTGS2	P35354
MOL006992	(2R,3R)-4-methoxyl-distylin	Heat shock protein HSP 90	DrugBank		HSP90AB1	P08238
MOL002714	baicalein	Prostaglandin G/H synthase 1	DrugBank		PTGS1	P23219
MOL002714	baicalein	Androgen receptor	DrugBank		AR	P10275
MOL002714	baicalein	Prostaglandin G/H synthase 2	DrugBank	validated	PTGS2	P35354
MOL002714	baicalein	Heat shock protein HSP 90	DrugBank		HSP90AB1	P08238
MOL002714	baicalein	mRNA of PKA Catalytic Subunit C-alpha	DrugBank		PRKACA	P17612
MOL002714	baicalein	Dipeptidyl peptidase IV	DrugBank		DPP4	P27487
MOL002714	baicalein	Phosphatidylinositol-4,5-bisphosphate 3-kinase catalytic subunit, gamma isoform	DrugBank		PIK3CG	P48736
MOL002714	baicalein	CGMP-inhibited 3',5'-cyclic phosphodiesterase A	DrugBank		PDE3A	Q14432
MOL002714	baicalein	Trypsin-1	DrugBank		PRSS1	P07477
MOL002714	baicalein	Nuclear receptor coactivator 2	DrugBank		NCOA2	Q15596
MOL002714	baicalein	Nuclear receptor coactivator 1	DrugBank		NCOA1	Q15788
MOL002714	baicalein	Calmodulin	DrugBank		CALM	P0DP23
MOL002714	baicalein	Vascular endothelial growth factor A	DrugBank	validated	VEGFA	P15692
MOL002714	baicalein	Apoptosis regulator Bcl-2	DrugBank	validated	BCL2	P10415
MOL002714	baicalein	Cellular tumor antigen p53	DrugBank	validated	TP53	P04637
MOL002714	baicalein	Cell division control protein 2 homolog	DrugBank	validated	CDC2	P06493
MOL002714	baicalein	Myeloperoxidase	DrugBank	validated	MPO	P05164
MOL002714	baicalein	Aryl hydrocarbon receptor	DrugBank	validated	AHR	P35869
MOL002714	baicalein	Cytochrome c	DrugBank	validated
MOL002714	baicalein	Egl nine homolog 1	DrugBank	validated	EGLN1	Q9GZT9
半夏
MOL002670	Cavidine	Prostaglandin G/H synthase 1	DrugBank		PTGS1	P23219
MOL002670	Cavidine	Muscarinic acetylcholine receptor M3	DrugBank		CHRM3	P20309
MOL002670	Cavidine	Potassium voltage-gated channel subfamily H member 2	DrugBank		KCNH2	Q12809
MOL002670	Cavidine	Muscarinic acetylcholine receptor M1	DrugBank		CHRM1	P11229
MOL002670	Cavidine	Beta-1 adrenergic receptor	DrugBank		ADRB1	P08588
MOL002670	Cavidine	Sodium channel protein type 5 subunit alpha	DrugBank		SCN5A	Q14524
MOL002670	Cavidine	Coagulation factor Xa	DrugBank		F10	P00742
MOL002670	Cavidine	Muscarinic acetylcholine receptor M5	DrugBank		CHRM5	P08912
MOL002670	Cavidine	Prostaglandin G/H synthase 2	DrugBank		PTGS2	P35354
MOL002670	Cavidine	5-hydroxytryptamine receptor 3A	DrugBank		HTR3A	P46098
MOL002670	Cavidine	Alpha-2C adrenergic receptor	DrugBank		ADRA2C	P18825
MOL002670	Cavidine	Muscarinic acetylcholine receptor M4	DrugBank		CHRM4	P08173
MOL002670	Cavidine	Retinoic acid receptor RXR-alpha	DrugBank		RXRA	P19793
MOL002670	Cavidine	Delta-type opioid receptor	DrugBank		OPRD1	P41143
MOL002670	Cavidine	5-hydroxytryptamine 2A receptor	DrugBank		HTR2A	P28223
MOL002670	Cavidine	5-hydroxytryptamine 2C receptor	DrugBank		HTR2C	P28335
MOL002670	Cavidine	Alpha-1B adrenergic receptor	DrugBank		ADRA1B	P35368
MOL002670	Cavidine	Beta-2 adrenergic receptor	DrugBank		ADRB2	P07550
MOL002670	Cavidine	Alpha-1D adrenergic receptor	DrugBank		ADRA1D	P25100
MOL002670	Cavidine	DNA topoisomerase II	DrugBank		TOP2	P11388
MOL002670	Cavidine	Mu-type opioid receptor	DrugBank		OPRM1	P35372
MOL002670	Cavidine	Heat shock protein HSP 90	DrugBank		HSP90AB1	P08238
MOL002670	Cavidine	Retinoic acid receptor RXR-beta	DrugBank		RXRB	P28702
MOL002670	Cavidine	Calmodulin	DrugBank		CALM	P0DP23
MOL002670	Cavidine	Dopamine D1 receptor	DrugBank		DRD1	P21728
MOL002670	Cavidine	Sodium-dependent serotonin transporter	DrugBank		SLC6A3	Q01959
MOL002670	Cavidine	Coagulation factor VII	DrugBank		F7	P08709
MOL002670	Cavidine	cAMP and cAMP-inhibited cGMP 3',5'-cyclic phosphodiesterase 10A	DrugBank		PDE10A	Q9Y233
MOL006967	beta-D-Ribofuranoside, xanthine-9	Purine nucleoside phosphorylase deoD-type	DrugBank
MOL006967	beta-D-Ribofuranoside, xanthine-9	Purine nucleoside phosphorylase	DrugBank		PNP	P00491
MOL006967	beta-D-Ribofuranoside, xanthine-9	Prostaglandin G/H synthase 2	DrugBank		PTGS2	P35354
MOL006957	(3S,6S)-3-(benzyl)-6-(4-hydroxybenzyl)piperazine-2,5-quinone	Androgen receptor	DrugBank		AR	P10275
MOL006957	(3S,6S)-3-(benzyl)-6-(4-hydroxybenzyl)piperazine-2,5-quinone	Prostaglandin G/H synthase 2	DrugBank		PTGS2	P35354
MOL006957	(3S,6S)-3-(benzyl)-6-(4-hydroxybenzyl)piperazine-2,5-quinone	Calmodulin	DrugBank		CALM	P0DP23
MOL006957	(3S,6S)-3-(benzyl)-6-(4-hydroxybenzyl)piperazine-2,5-quinone	Beta-2 adrenergic receptor	DrugBank		ADRB2	P07550
MOL002714	baicalein	Prostaglandin G/H synthase 1	DrugBank		PTGS1	P23219
MOL002714	baicalein	Androgen receptor	DrugBank		AR	P10275
MOL002714	baicalein	Prostaglandin G/H synthase 2	DrugBank	validated	PTGS2	P35354
MOL002714	baicalein	Heat shock protein HSP 90	DrugBank		HSP90AB1	P08238
MOL002714	baicalein	mRNA of PKA Catalytic Subunit C-alpha	DrugBank		PRKACA	P17612
MOL002714	baicalein	Dipeptidyl peptidase IV	DrugBank		DPP4	P27487
MOL002714	baicalein	Phosphatidylinositol-4,5-bisphosphate 3-kinase catalytic subunit, gamma isoform	DrugBank		PIK3CG	P48736
MOL002714	baicalein	CGMP-inhibited 3',5'-cyclic phosphodiesterase A	DrugBank		PDE3A	Q14432
MOL002714	baicalein	Trypsin-1	DrugBank		PRSS1	P07477
MOL002714	baicalein	Nuclear receptor coactivator 2	DrugBank		NCOA2	Q15596
MOL002714	baicalein	Nuclear receptor coactivator 1	DrugBank		NCOA1	Q15788
MOL002714	baicalein	Calmodulin	DrugBank		CALM	P0DP23
MOL002714	baicalein	Vascular endothelial growth factor A	DrugBank	validated	VEGFA	P15692
MOL002714	baicalein	Apoptosis regulator Bcl-2	DrugBank	validated	BCL2	P10415
MOL002714	baicalein	Cellular tumor antigen p53	DrugBank	validated	TP53	P04637
MOL002714	baicalein	Cell division control protein 2 homolog	DrugBank	validated	CDC2	P06493
MOL002714	baicalein	Myeloperoxidase	DrugBank	validated	MPO	P05164
MOL002714	baicalein	Aryl hydrocarbon receptor	DrugBank	validated	AHR	P35869
MOL002714	baicalein	Cytochrome c	DrugBank	validated
MOL002714	baicalein	Egl nine homolog 1	DrugBank	validated	EGLN1	Q9GZT9
枳实
MOL005828	nobiletin	Nitric oxide synthase, inducible	DrugBank		NOS2	P35228
MOL005828	nobiletin	Prostaglandin G/H synthase 1	DrugBank		PTGS1	P23219
MOL005828	nobiletin	Thrombin	DrugBank		F2	P00734
MOL005828	nobiletin	Potassium voltage-gated channel subfamily H member 2	DrugBank		KCNH2	Q12809
MOL005828	nobiletin	Estrogen receptor	DrugBank		GPER1	Q99527
MOL005828	nobiletin	Androgen receptor	DrugBank		AR	P10275
MOL005828	nobiletin	Peroxisome proliferator activated receptor gamma	DrugBank		PPARG	P37231
MOL005828	nobiletin	Coagulation factor Xa	DrugBank		F10	P00742
MOL005828	nobiletin	Prostaglandin G/H synthase 2	DrugBank	validated	PTGS2	P35354
MOL005828	nobiletin	Coagulation factor VII	DrugBank		F7	P08709
MOL005828	nobiletin	mRNA of Protein-tyrosine phosphatase, non-receptor type 1	DrugBank		PTPN1	P18031
MOL005828	nobiletin	DNA topoisomerase II	DrugBank		TOP2	P11388
MOL005828	nobiletin	Estrogen receptor beta	DrugBank		ESTRB	Q92731
MOL005828	nobiletin	Dipeptidyl peptidase IV	DrugBank		DPP4	P27487
MOL005828	nobiletin	Heat shock protein HSP 90	DrugBank		HSP90AB1	P08238
MOL005828	nobiletin	Serine/threonine-protein kinase Chk1	DrugBank		CHEK1	O14757
MOL005828	nobiletin	Trypsin-1	DrugBank		PRSS1	P07477
MOL005828	nobiletin	Nuclear receptor coactivator 2	DrugBank		NCOA2	Q15596
MOL005828	nobiletin	Calcium-activated potassium channel subunit alpha 1	DrugBank		KCNMA1	Q12791
MOL005828	nobiletin	Calmodulin	DrugBank		CALM	P0DP23
MOL005828	nobiletin	Glycogen synthase kinase-3 beta	DrugBank		GSK3B	P49841
MOL005828	nobiletin	Sodium channel protein type 5 subunit alpha	DrugBank		SCN5A	Q14524
MOL005828	nobiletin	Apoptosis regulator Bcl-2	DrugBank	validated	BCL2	P10415
MOL005828	nobiletin	Transcription factor AP-1	DrugBank	validated
MOL005828	nobiletin	Cellular tumor antigen p53	DrugBank	validated	TP53	P04637
MOL005828	nobiletin	Mitogen-activated protein kinase 8	DrugBank	validated
MOL005828	nobiletin	Cytosolic phospholipase A2	DrugBank	validated
MOL001803	Sinensetin	Nitric oxide synthase, inducible	DrugBank		NOS2	P35228
MOL001803	Sinensetin	Thrombin	DrugBank		F2	P00734
MOL001803	Sinensetin	Potassium voltage-gated channel subfamily H member 2	DrugBank		KCNH2	Q12809
MOL001803	Sinensetin	Androgen receptor	DrugBank		AR	P10275
MOL001803	Sinensetin	Sodium channel protein type 5 subunit alpha	DrugBank		SCN5A	Q14524
MOL001803	Sinensetin	Coagulation factor Xa	DrugBank		F10	P00742
MOL001803	Sinensetin	Prostaglandin G/H synthase 2	DrugBank		PTGS2	P35354
MOL001803	Sinensetin	Coagulation factor VII	DrugBank		F7	P08709
MOL001803	Sinensetin	Acetylcholinesterase	DrugBank
MOL001803	Sinensetin	Beta-2 adrenergic receptor	DrugBank		ADRB2	P07550
MOL001803	Sinensetin	DNA topoisomerase II	DrugBank		TOP2	P11388
MOL001803	Sinensetin	Estrogen receptor beta	DrugBank		ESTRB	Q92731
MOL001803	Sinensetin	Dipeptidyl peptidase IV	DrugBank		DPP4	P27487
MOL001803	Sinensetin	Heat shock protein HSP 90	DrugBank		HSP90AB1	P08238
MOL001803	Sinensetin	Serine/threonine-protein kinase Chk1	DrugBank		CHEK1	O14757
MOL001803	Sinensetin	Trypsin-1	DrugBank		PRSS1	P07477
MOL001803	Sinensetin	Nuclear receptor coactivator 2	DrugBank		NCOA2	Q15596
MOL001803	Sinensetin	Nuclear receptor coactivator 1	DrugBank		NCOA1	Q15788
MOL001803	Sinensetin	Calmodulin	DrugBank		CALM	P0DP23
MOL001803	Sinensetin	Prostaglandin G/H synthase 1	DrugBank		PTGS1	P23219
MOL001803	Sinensetin	Alpha-1B adrenergic receptor	DrugBank		ADRA1B	P35368
MOL013277	Isosinensetin	Nitric oxide synthase, inducible	DrugBank		NOS2	P35228
MOL013277	Isosinensetin	Prostaglandin G/H synthase 1	DrugBank		PTGS1	P23219
MOL013277	Isosinensetin	Thrombin	DrugBank		F2	P00734
MOL013277	Isosinensetin	Potassium voltage-gated channel subfamily H member 2	DrugBank		KCNH2	Q12809
MOL013277	Isosinensetin	Estrogen receptor	DrugBank		GPER1	Q99527
MOL013277	Isosinensetin	Androgen receptor	DrugBank		AR	P10275
MOL013277	Isosinensetin	Sodium channel protein type 5 subunit alpha	DrugBank		SCN5A	Q14524
MOL013277	Isosinensetin	Sulfonylurea receptor 1	DrugBank
MOL013277	Isosinensetin	Peroxisome proliferator activated receptor gamma	DrugBank		PPARG	P37231
MOL013277	Isosinensetin	Coagulation factor Xa	DrugBank		F10	P00742
MOL013277	Isosinensetin	Prostaglandin G/H synthase 2	DrugBank		PTGS2	P35354
MOL013277	Isosinensetin	Nitric-oxide synthase, endothelial	DrugBank
MOL013277	Isosinensetin	Carbonic anhydrase II	DrugBank
MOL013277	Isosinensetin	Coagulation factor VII	DrugBank		F7	P08709
MOL013277	Isosinensetin	Acetylcholinesterase	DrugBank
MOL013277	Isosinensetin	mRNA of Protein-tyrosine phosphatase, non-receptor type 1	DrugBank		PTPN1	P18031
MOL013277	Isosinensetin	Beta-2 adrenergic receptor	DrugBank		ADRB2	P07550
MOL013277	Isosinensetin	DNA topoisomerase II	DrugBank		TOP2	P11388
MOL013277	Isosinensetin	Estrogen receptor beta	DrugBank		ESTRB	Q92731
MOL013277	Isosinensetin	Dipeptidyl peptidase IV	DrugBank		DPP4	P27487
MOL013277	Isosinensetin	Heat shock protein HSP 90	DrugBank		HSP90AB1	P08238
MOL013277	Isosinensetin	Serine/threonine-protein kinase Chk1	DrugBank		CHEK1	O14757
MOL013277	Isosinensetin	Trypsin-1	DrugBank		PRSS1	P07477
MOL013277	Isosinensetin	Nuclear receptor coactivator 2	DrugBank		NCOA2	Q15596
MOL013277	Isosinensetin	Nuclear receptor coactivator 1	DrugBank		NCOA1	Q15788
MOL013277	Isosinensetin	Calcium-activated potassium channel subunit alpha 1	DrugBank		KCNMA1	Q12791
MOL013277	Isosinensetin	Calmodulin	DrugBank		CALM	P0DP23
MOL009053	4-[(2S,3R)-5-[(E)-3-hydroxyprop-1-enyl]-7-methoxy-3-methylol-2,3-dihydrobenzofuran-2-yl]-2-methoxy-phenol	Thrombin	DrugBank		F2	P00734
MOL009053	4-[(2S,3R)-5-[(E)-3-hydroxyprop-1-enyl]-7-methoxy-3-methylol-2,3-dihydrobenzofuran-2-yl]-2-methoxy-phenol	Potassium voltage-gated channel subfamily H member 2	DrugBank		KCNH2	Q12809
MOL009053	4-[(2S,3R)-5-[(E)-3-hydroxyprop-1-enyl]-7-methoxy-3-methylol-2,3-dihydrobenzofuran-2-yl]-2-methoxy-phenol	Estrogen receptor	DrugBank		GPER1	Q99527
MOL009053	4-[(2S,3R)-5-[(E)-3-hydroxyprop-1-enyl]-7-methoxy-3-methylol-2,3-dihydrobenzofuran-2-yl]-2-methoxy-phenol	Coagulation factor Xa	DrugBank		F10	P00742
MOL009053	4-[(2S,3R)-5-[(E)-3-hydroxyprop-1-enyl]-7-methoxy-3-methylol-2,3-dihydrobenzofuran-2-yl]-2-methoxy-phenol	Prostaglandin G/H synthase 2	DrugBank		PTGS2	P35354
MOL009053	4-[(2S,3R)-5-[(E)-3-hydroxyprop-1-enyl]-7-methoxy-3-methylol-2,3-dihydrobenzofuran-2-yl]-2-methoxy-phenol	Dipeptidyl peptidase IV	DrugBank		DPP4	P27487
MOL009053	4-[(2S,3R)-5-[(E)-3-hydroxyprop-1-enyl]-7-methoxy-3-methylol-2,3-dihydrobenzofuran-2-yl]-2-methoxy-phenol	Heat shock protein HSP 90	DrugBank		HSP90AB1	P08238
MOL009053	4-[(2S,3R)-5-[(E)-3-hydroxyprop-1-enyl]-7-methoxy-3-methylol-2,3-dihydrobenzofuran-2-yl]-2-methoxy-phenol	Trypsin-1	DrugBank		PRSS1	P07477
MOL009053	4-[(2S,3R)-5-[(E)-3-hydroxyprop-1-enyl]-7-methoxy-3-methylol-2,3-dihydrobenzofuran-2-yl]-2-methoxy-phenol	Proto-oncogene serine/threonine-protein kinase Pim-1	DrugBank
MOL009053	4-[(2S,3R)-5-[(E)-3-hydroxyprop-1-enyl]-7-methoxy-3-methylol-2,3-dihydrobenzofuran-2-yl]-2-methoxy-phenol	Calmodulin	DrugBank		CALM	P0DP23
MOL009053	4-[(2S,3R)-5-[(E)-3-hydroxyprop-1-enyl]-7-methoxy-3-methylol-2,3-dihydrobenzofuran-2-yl]-2-methoxy-phenol	Acetylcholinesterase	DrugBank
MOL007879	Tetramethoxyluteolin	Nitric oxide synthase, inducible	DrugBank		NOS2	P35228
MOL007879	Tetramethoxyluteolin	Prostaglandin G/H synthase 1	DrugBank		PTGS1	P23219
MOL007879	Tetramethoxyluteolin	Thrombin	DrugBank		F2	P00734
MOL007879	Tetramethoxyluteolin	Androgen receptor	DrugBank		AR	P10275
MOL007879	Tetramethoxyluteolin	Sodium channel protein type 5 subunit alpha	DrugBank		SCN5A	Q14524
MOL007879	Tetramethoxyluteolin	Peroxisome proliferator activated receptor gamma	DrugBank		PPARG	P37231
MOL007879	Tetramethoxyluteolin	Coagulation factor Xa	DrugBank		F10	P00742
MOL007879	Tetramethoxyluteolin	Prostaglandin G/H synthase 2	DrugBank		PTGS2	P35354
MOL007879	Tetramethoxyluteolin	Nitric-oxide synthase, endothelial	DrugBank
MOL007879	Tetramethoxyluteolin	Coagulation factor VII	DrugBank		F7	P08709
MOL007879	Tetramethoxyluteolin	Retinoic acid receptor RXR-alpha	DrugBank		RXRA	P19793
MOL007879	Tetramethoxyluteolin	Alpha-1B adrenergic receptor	DrugBank		ADRA1B	P35368
MOL007879	Tetramethoxyluteolin	Beta-2 adrenergic receptor	DrugBank		ADRB2	P07550
MOL007879	Tetramethoxyluteolin	Estrogen receptor beta	DrugBank		ESTRB	Q92731
MOL007879	Tetramethoxyluteolin	Dipeptidyl peptidase IV	DrugBank		DPP4	P27487
MOL007879	Tetramethoxyluteolin	Beta-secretase	DrugBank
MOL007879	Tetramethoxyluteolin	Mitogen-activated protein kinase 14	DrugBank
MOL007879	Tetramethoxyluteolin	Glycogen synthase kinase-3 beta	DrugBank		GSK3B	P49841
MOL007879	Tetramethoxyluteolin	Heat shock protein HSP 90	DrugBank		HSP90AB1	P08238
MOL007879	Tetramethoxyluteolin	Cell division protein kinase 2	DrugBank		CDK2	P24941
MOL007879	Tetramethoxyluteolin	Serine/threonine-protein kinase Chk1	DrugBank		CHEK1	O14757
MOL007879	Tetramethoxyluteolin	mRNA of PKA Catalytic Subunit C-alpha	DrugBank		PRKACA	P17612
MOL007879	Tetramethoxyluteolin	Trypsin-1	DrugBank		PRSS1	P07477
MOL007879	Tetramethoxyluteolin	Nuclear receptor coactivator 2	DrugBank		NCOA2	Q15596
MOL007879	Tetramethoxyluteolin	Nuclear receptor coactivator 1	DrugBank		NCOA1	Q15788
MOL007879	Tetramethoxyluteolin	Calmodulin	DrugBank		CALM	P0DP23
MOL007879	Tetramethoxyluteolin	Potassium voltage-gated channel subfamily H member 2	DrugBank		KCNH2	Q12809
MOL007879	Tetramethoxyluteolin	Acetylcholinesterase	DrugBank
MOL007879	Tetramethoxyluteolin	Alpha-1D adrenergic receptor	DrugBank
MOL007879	Tetramethoxyluteolin	DNA topoisomerase II	DrugBank		TOP2	P11388
MOL007879	Tetramethoxyluteolin	Pregnane X receptor	DrugBank
MOL007879	Tetramethoxyluteolin	Calcium-activated potassium channel subunit alpha 1	DrugBank		KCNMA1	Q12791
MOL013435	poncimarin	Thrombin	DrugBank		F2	P00734
MOL013435	poncimarin	Estrogen receptor	DrugBank		GPER1	Q99527
MOL013435	poncimarin	Androgen receptor	DrugBank		AR	P10275
MOL013435	poncimarin	Prostaglandin G/H synthase 2	DrugBank		PTGS2	P35354
MOL013436	isoponcimarin	Thrombin	DrugBank		F2	P00734
MOL013436	isoponcimarin	Prostaglandin G/H synthase 2	DrugBank		PTGS2	P35354
MOL013436	isoponcimarin	CGMP-inhibited 3',5'-cyclic phosphodiesterase A	DrugBank		PDE3A	Q14432
MOL013436	isoponcimarin	Beta-2 adrenergic receptor	DrugBank		ADRB2	P07550
MOL013279	5,7,4'-Trimethylapigenin	Nitric oxide synthase, inducible	DrugBank		NOS2	P35228
MOL013279	5,7,4'-Trimethylapigenin	Prostaglandin G/H synthase 1	DrugBank		PTGS1	P23219
MOL013279	5,7,4'-Trimethylapigenin	Sodium channel protein type 5 subunit alpha	DrugBank		SCN5A	Q14524
MOL013279	5,7,4'-Trimethylapigenin	Coagulation factor Xa	DrugBank		F10	P00742
MOL013279	5,7,4'-Trimethylapigenin	Prostaglandin G/H synthase 2	DrugBank		PTGS2	P35354
MOL013279	5,7,4'-Trimethylapigenin	Nitric-oxide synthase, endothelial	DrugBank
MOL013279	5,7,4'-Trimethylapigenin	Carbonic anhydrase II	DrugBank
MOL013279	5,7,4'-Trimethylapigenin	Alpha-2C adrenergic receptor	DrugBank
MOL013279	5,7,4'-Trimethylapigenin	Alpha-1B adrenergic receptor	DrugBank		ADRA1B	P35368
MOL013279	5,7,4'-Trimethylapigenin	Beta-2 adrenergic receptor	DrugBank		ADRB2	P07550
MOL013279	5,7,4'-Trimethylapigenin	Estrogen receptor beta	DrugBank		ESTRB	Q92731
MOL013279	5,7,4'-Trimethylapigenin	Dipeptidyl peptidase IV	DrugBank		DPP4	P27487
MOL013279	5,7,4'-Trimethylapigenin	Heat shock protein HSP 90	DrugBank		HSP90AB1	P08238
MOL013279	5,7,4'-Trimethylapigenin	Trypsin-1	DrugBank		PRSS1	P07477
MOL013279	5,7,4'-Trimethylapigenin	Nuclear receptor coactivator 2	DrugBank		NCOA2	Q15596
MOL013279	5,7,4'-Trimethylapigenin	Calmodulin	DrugBank		CALM	P0DP23
MOL013430	Prangenin	Thrombin	DrugBank		F2	P00734
MOL013430	Prangenin	Prostaglandin G/H synthase 2	DrugBank		PTGS2	P35354
MOL013430	Prangenin	Dipeptidyl peptidase IV	DrugBank		DPP4	P27487
MOL001798	neohesperidin_qt	Prostaglandin G/H synthase 1	DrugBank		PTGS1	P23219
MOL001798	neohesperidin_qt	Sodium channel protein type 5 subunit alpha	DrugBank		SCN5A	Q14524
MOL001798	neohesperidin_qt	Prostaglandin G/H synthase 2	DrugBank		PTGS2	P35354
MOL001798	neohesperidin_qt	Heat shock protein HSP 90	DrugBank		HSP90AB1	P08238
MOL001798	neohesperidin_qt	Phosphatidylinositol-4,5-bisphosphate 3-kinase catalytic subunit, gamma isoform	DrugBank		PIK3CG	P48736
MOL001798	neohesperidin_qt	mRNA of PKA Catalytic Subunit C-alpha	DrugBank		PRKACA	P17612
MOL001798	neohesperidin_qt	Calmodulin	DrugBank		CALM	P0DP23
MOL005100	5,7-dihydroxy-2-(3-hydroxy-4-methoxyphenyl)chroman-4-one	Prostaglandin G/H synthase 1	DrugBank		PTGS1	P23219
MOL005100	5,7-dihydroxy-2-(3-hydroxy-4-methoxyphenyl)chroman-4-one	Prostaglandin G/H synthase 2	DrugBank		PTGS2	P35354
MOL005100	5,7-dihydroxy-2-(3-hydroxy-4-methoxyphenyl)chroman-4-one	Heat shock protein HSP 90	DrugBank		HSP90AB1	P08238
MOL005100	5,7-dihydroxy-2-(3-hydroxy-4-methoxyphenyl)chroman-4-one	mRNA of PKA Catalytic Subunit C-alpha	DrugBank		PRKACA	P17612
MOL005100	5,7-dihydroxy-2-(3-hydroxy-4-methoxyphenyl)chroman-4-one	Calmodulin	DrugBank		CALM	P0DP23
MOL005100	5,7-dihydroxy-2-(3-hydroxy-4-methoxyphenyl)chroman-4-one	Sodium channel protein type 5 subunit alpha	DrugBank		SCN5A	Q14524
MOL005100	5,7-dihydroxy-2-(3-hydroxy-4-methoxyphenyl)chroman-4-one	Phosphatidylinositol-4,5-bisphosphate 3-kinase catalytic subunit, gamma isoform	DrugBank		PIK3CG	P48736
MOL005100	5,7-dihydroxy-2-(3-hydroxy-4-methoxyphenyl)chroman-4-one	Nuclear receptor coactivator 2	DrugBank		NCOA2	Q15596
MOL005100	5,7-dihydroxy-2-(3-hydroxy-4-methoxyphenyl)chroman-4-one	Nuclear receptor coactivator 1	DrugBank		NCOA1	Q15788
MOL005100	5,7-dihydroxy-2-(3-hydroxy-4-methoxyphenyl)chroman-4-one	DNA topoisomerase II	DrugBank		TOP2	P11388
MOL000006	luteolin	Prostaglandin G/H synthase 1	DrugBank		PTGS1	P23219
MOL000006	luteolin	Androgen receptor	DrugBank	validated	AR	P10275
MOL000006	luteolin	Prostaglandin G/H synthase 2	DrugBank	validated	PTGS2	P35354
MOL000006	luteolin	Heat shock protein HSP 90	DrugBank		HSP90AB1	P08238
MOL000006	luteolin	Trypsin-1	DrugBank		PRSS1	P07477
MOL000006	luteolin	Nuclear receptor coactivator 2	DrugBank		NCOA2	Q15596
MOL000006	luteolin	mRNA of PKA Catalytic Subunit C-alpha	DrugBank		PRKACA	P17612
MOL000006	luteolin	Dipeptidyl peptidase IV	DrugBank		DPP4	P27487
MOL000006	luteolin	Phosphatidylinositol-4,5-bisphosphate 3-kinase catalytic subunit, gamma isoform	DrugBank		PIK3CG	P48736
MOL000006	luteolin	Epidermal growth factor receptor	DrugBank	validated
MOL000006	luteolin	Vascular endothelial growth factor A	DrugBank	validated	VEGFA	P15692
MOL000006	luteolin	72 kDa type IV collagenase	DrugBank	validated	MMP2	P08253
MOL000006	luteolin	Mitogen-activated protein kinase 1	DrugBank	validated
MOL000006	luteolin	Retinoblastoma-associated protein	DrugBank	validated
MOL000006	luteolin	Cell division protein kinase 4	DrugBank	validated
MOL000006	luteolin	Tumor necrosis factor	DrugBank	validated
MOL000006	luteolin	Transcription factor AP-1	DrugBank	validated
MOL000006	luteolin	Interleukin-6	DrugBank	validated	IL6	P05231
MOL000006	luteolin	Cellular tumor antigen p53	DrugBank	validated	TP53	P04637
MOL000006	luteolin	Xanthine dehydrogenase/oxidase	DrugBank	validated
MOL000006	luteolin	DNA topoisomerase 1	DrugBank	validated
MOL000006	luteolin	Amyloid beta A4 protein	DrugBank	validated
MOL000006	luteolin	Interstitial collagenase	DrugBank	validated	MMP1	P03956
MOL000006	luteolin	Heme oxygenase 1	DrugBank	validated
MOL000006	luteolin	Caspase-7	DrugBank	validated
MOL000006	luteolin	Interleukin-2	DrugBank	validated
MOL000006	luteolin	Interferon gamma	DrugBank	validated
MOL000006	luteolin	Glutathione S-transferase P	DrugBank	validated	GSTP1	P09211
MOL000006	luteolin	Insulin receptor	DrugBank	validated	INSR	P06213
MOL000006	luteolin	Hepatocyte growth factor receptor	DrugBank	validated
MOL002914	Eriodyctiol (flavanone)	Prostaglandin G/H synthase 1	DrugBank		PTGS1	P23219
MOL002914	Eriodyctiol (flavanone)	Prostaglandin G/H synthase 2	DrugBank		PTGS2	P35354
MOL002914	Eriodyctiol (flavanone)	Heat shock protein HSP 90	DrugBank		HSP90AB1	P08238
MOL002914	Eriodyctiol (flavanone)	mRNA of PKA Catalytic Subunit C-alpha	DrugBank		PRKACA	P17612
MOL002914	Eriodyctiol (flavanone)	Nuclear receptor coactivator 2	DrugBank		NCOA2	Q15596
MOL002914	Eriodyctiol (flavanone)	Phosphatidylinositol-4,5-bisphosphate 3-kinase catalytic subunit, gamma isoform	DrugBank		PIK3CG	P48736
MOL002914	Eriodyctiol (flavanone)	Glycogen phosphorylase, muscle form	DrugBank
MOL002914	Eriodyctiol (flavanone)	Calmodulin	DrugBank		CALM	P0DP23
MOL005849	didymin	Prostaglandin G/H synthase 1	DrugBank		PTGS1	P23219
MOL005849	didymin	Estrogen receptor	DrugBank		GPER1	Q99527
MOL005849	didymin	Sodium channel protein type 5 subunit alpha	DrugBank		SCN5A	Q14524
MOL005849	didymin	Prostaglandin G/H synthase 2	DrugBank		PTGS2	P35354
MOL005849	didymin	Retinoic acid receptor RXR-alpha	DrugBank		RXRA	P19793
MOL005849	didymin	Beta-2 adrenergic receptor	DrugBank		ADRB2	P07550
MOL005849	didymin	Heat shock protein HSP 90	DrugBank		HSP90AB1	P08238
MOL005849	didymin	Phosphatidylinositol-4,5-bisphosphate 3-kinase catalytic subunit, gamma isoform	DrugBank		PIK3CG	P48736
MOL005849	didymin	Beta-lactamase	DrugBank
MOL005849	didymin	mRNA of PKA Catalytic Subunit C-alpha	DrugBank		PRKACA	P17612
MOL005849	didymin	Calmodulin	DrugBank		CALM	P0DP23
MOL005849	didymin	Nuclear receptor coactivator 2	DrugBank		NCOA2	Q15596
MOL005849	didymin	Nuclear receptor coactivator 1	DrugBank		NCOA1	Q15788
MOL001941	Ammidin	Thrombin	DrugBank		F2	P00734
MOL001941	Ammidin	Muscarinic acetylcholine receptor M1	DrugBank
MOL001941	Ammidin	Prostaglandin G/H synthase 2	DrugBank		PTGS2	P35354
MOL001941	Ammidin	Gamma-aminobutyric acid receptor subunit alpha-1	DrugBank		GABRA1	P14867
MOL001941	Ammidin	Dipeptidyl peptidase IV	DrugBank		DPP4	P27487
MOL001941	Ammidin	Phosphatidylinositol-4,5-bisphosphate 3-kinase catalytic subunit, gamma isoform	DrugBank		PIK3CG	P48736
MOL001941	Ammidin	mRNA of PKA Catalytic Subunit C-alpha	DrugBank		PRKACA	P17612
MOL001941	Ammidin	Amine oxidase [flavin-containing] B	DrugBank		MAOB	P27338
MOL004328	naringenin	Prostaglandin G/H synthase 1	DrugBank		PTGS1	P23219
MOL004328	naringenin	Estrogen receptor	DrugBank	validated	GPER1	Q99527
MOL004328	naringenin	Prostaglandin G/H synthase 2	DrugBank		PTGS2	P35354
MOL004328	naringenin	Heat shock protein HSP 90	DrugBank		HSP90AB1	P08238
MOL004328	naringenin	Beta-lactamase	DrugBank
MOL004328	naringenin	mRNA of PKA Catalytic Subunit C-alpha	DrugBank		PRKACA	P17612
MOL004328	naringenin	Phosphatidylinositol-4,5-bisphosphate 3-kinase catalytic subunit, gamma isoform	DrugBank		PIK3CG	P48736
MOL004328	naringenin	Apoptosis regulator Bcl-2	DrugBank	validated	BCL2	P10415
MOL004328	naringenin	Mitogen-activated protein kinase 3	DrugBank	validated
MOL004328	naringenin	Mitogen-activated protein kinase 1	DrugBank	validated
MOL004328	naringenin	Fatty acid synthase	DrugBank	validated	FASN	P49327
MOL004328	naringenin	Low-density lipoprotein receptor	DrugBank	validated
MOL004328	naringenin	Superoxide dismutase [Cu-Zn]	DrugBank	validated
MOL004328	naringenin	Catalase	DrugBank	validated
MOL004328	naringenin	3-hydroxy-3-methylglutaryl-coenzyme A reductase	DrugBank	validated
MOL004328	naringenin	Glutathione S-transferase P	DrugBank	validated	GSTP1	P09211
MOL004328	naringenin	Glutathione reductase, mitochondrial	DrugBank	validated
MOL004328	naringenin	Multidrug resistance-associated protein 1	DrugBank	validated
MOL004328	naringenin	Aldo-keto reductase family 1 member C1	DrugBank	validated
MOL004328	naringenin	Aspartate aminotransferase, cytoplasmic	DrugBank	validated
MOL004328	naringenin	4-aminobutyrate aminotransferase, mitochondrial	DrugBank	validated
MOL004328	naringenin	Sterol O-acyltransferase 1	DrugBank	validated
大黄
MOL002235	EUPATIN	Nitric oxide synthase, inducible	DrugBank		NOS2	P35228
MOL002235	EUPATIN	Androgen receptor	DrugBank		AR	P10275
MOL002235	EUPATIN	Coagulation factor Xa	DrugBank		F10	P00742
MOL002235	EUPATIN	Prostaglandin G/H synthase 2	DrugBank		PTGS2	P35354
MOL002235	EUPATIN	Coagulation factor VII	DrugBank		F7	P08709
MOL002235	EUPATIN	DNA topoisomerase II	DrugBank		TOP2	P11388
MOL002235	EUPATIN	Estrogen receptor beta	DrugBank		ESTRB	Q92731
MOL002235	EUPATIN	Dipeptidyl peptidase IV	DrugBank		DPP4	P27487
MOL002235	EUPATIN	Heat shock protein HSP 90	DrugBank		HSP90AB1	P08238
MOL002235	EUPATIN	Trypsin-1	DrugBank		PRSS1	P07477
MOL002235	EUPATIN	Nuclear receptor coactivator 2	DrugBank		NCOA2	Q15596
MOL002235	EUPATIN	Calmodulin	DrugBank		CALM	P0DP23
MOL002235	EUPATIN	Thrombin	DrugBank		F2	P00734
MOL002235	EUPATIN	Sodium channel protein type 5 subunit alpha	DrugBank		SCN5A	Q14524
MOL002235	EUPATIN	Vascular endothelial growth factor receptor 2	DrugBank
MOL002235	EUPATIN	Peroxisome proliferator activated receptor delta	DrugBank
MOL000096	(-)-catechin	Prostaglandin G/H synthase 1	DrugBank		PTGS1	P23219
MOL000096	(-)-catechin	Estrogen receptor	DrugBank		GPER1	Q99527
MOL000096	(-)-catechin	Prostaglandin G/H synthase 2	DrugBank		PTGS2	P35354
MOL000096	(-)-catechin	Heat shock protein HSP 90	DrugBank		HSP90AB1	P08238
MOL000096	(-)-catechin	Beta-lactamase	DrugBank
MOL000096	(-)-catechin	mRNA of PKA Catalytic Subunit C-alpha	DrugBank		PRKACA	P17612
MOL000096	(-)-catechin	Nuclear receptor coactivator 2	DrugBank		NCOA2	Q15596
MOL000096	(-)-catechin	Calmodulin	DrugBank		CALM	P0DP23
MOL000096	(-)-catechin	Fatty acid synthase	DrugBank	validated	FASN	P49327
MOL000096	(-)-catechin	Peroxisome proliferator-activated receptor gamma	N/A	validated
MOL000096	(-)-catechin	Krueppel-like factor 7	N/A	validated
MOL002268	rhein	Prostaglandin G/H synthase 1	DrugBank		PTGS1	P23219
MOL002268	rhein	Prostaglandin G/H synthase 2	DrugBank		PTGS2	P35354
MOL002268	rhein	Heat shock protein HSP 90	DrugBank		HSP90AB1	P08238
MOL002268	rhein	Phosphatidylinositol-4,5-bisphosphate 3-kinase catalytic subunit, gamma isoform	DrugBank		PIK3CG	P48736
MOL002268	rhein	Nuclear receptor coactivator 2	DrugBank		NCOA2	Q15596
MOL002268	rhein	Aldose reductase	DrugBank
MOL002268	rhein	Transcription factor AP-1	DrugBank	validated
MOL000471	aloe-emodin	Prostaglandin G/H synthase 1	DrugBank		PTGS1	P23219
MOL000471	aloe-emodin	Prostaglandin G/H synthase 2	DrugBank		PTGS2	P35354
MOL000471	aloe-emodin	Heat shock protein HSP 90	DrugBank		HSP90AB1	P08238
MOL000471	aloe-emodin	Phosphatidylinositol-4,5-bisphosphate 3-kinase catalytic subunit, gamma isoform	DrugBank		PIK3CG	P48736
MOL000471	aloe-emodin	mRNA of PKA Catalytic Subunit C-alpha	DrugBank		PRKACA	P17612
MOL000471	aloe-emodin	Nuclear receptor coactivator 2	DrugBank		NCOA2	Q15596
MOL000471	aloe-emodin	cAMP-dependent protein kinase inhibitor alpha	DrugBank		PKIA	P61925
MOL000471	aloe-emodin	Aldose reductase	DrugBank
MOL000471	aloe-emodin	Ig gamma-1 chain C region	DrugBank
MOL000471	aloe-emodin	Tumor necrosis factor	DrugBank	validated
MOL000471	aloe-emodin	Cellular tumor antigen p53	DrugBank	validated	TP53	P04637
MOL000471	aloe-emodin	Fatty acid synthase	DrugBank	validated	FASN	P49327
MOL000471	aloe-emodin	Cell division control protein 2 homolog	DrugBank	validated	CDC2	P06493
MOL000471	aloe-emodin	Interleukin-1 beta	DrugBank	validated
MOL002281	Toralactone	Nitric oxide synthase, inducible	DrugBank		NOS2	P35228
MOL002281	Toralactone	Prostaglandin G/H synthase 1	DrugBank		PTGS1	P23219
MOL002281	Toralactone	Estrogen receptor	DrugBank		GPER1	Q99527
MOL002281	Toralactone	Prostaglandin G/H synthase 2	DrugBank		PTGS2	P35354
MOL002281	Toralactone	Estrogen receptor beta	DrugBank		ESTRB	Q92731
MOL002281	Toralactone	Heat shock protein HSP 90	DrugBank		HSP90AB1	P08238
MOL002281	Toralactone	Phosphatidylinositol-4,5-bisphosphate 3-kinase catalytic subunit, gamma isoform	DrugBank		PIK3CG	P48736
MOL002281	Toralactone	Serine/threonine-protein kinase Chk1	DrugBank		CHEK1	O14757
MOL002281	Toralactone	mRNA of PKA Catalytic Subunit C-alpha	DrugBank		PRKACA	P17612
生姜
MOL006129	6-methylgingediacetate2	Estrogen receptor	DrugBank		GPER1	Q99527
MOL006129	6-methylgingediacetate2	Coagulation factor Xa	DrugBank		F10	P00742
MOL006129	6-methylgingediacetate2	Prostaglandin G/H synthase 2	DrugBank		PTGS2	P35354
MOL006129	6-methylgingediacetate2	Calmodulin	DrugBank		CALM	P0DP23
大枣
MOL000787	Fumarine	Prostaglandin G/H synthase 1	DrugBank		PTGS1	P23219
MOL000787	Fumarine	Muscarinic acetylcholine receptor M3	DrugBank
MOL000787	Fumarine	Potassium voltage-gated channel subfamily H member 2	DrugBank		KCNH2	Q12809
MOL000787	Fumarine	Muscarinic acetylcholine receptor M1	DrugBank
MOL000787	Fumarine	Sodium channel protein type 5 subunit alpha	DrugBank		SCN5A	Q14524
MOL000787	Fumarine	Coagulation factor Xa	DrugBank		F10	P00742
MOL000787	Fumarine	Muscarinic acetylcholine receptor M5	DrugBank
MOL000787	Fumarine	Prostaglandin G/H synthase 2	DrugBank		PTGS2	P35354
MOL000787	Fumarine	5-hydroxytryptamine receptor 3A	DrugBank
MOL000787	Fumarine	Coagulation factor VII	DrugBank		F7	P08709
MOL000787	Fumarine	Muscarinic acetylcholine receptor M4	DrugBank
MOL000787	Fumarine	Delta-type opioid receptor	DrugBank
MOL000787	Fumarine	5-hydroxytryptamine 2A receptor	DrugBank
MOL000787	Fumarine	Alpha-1B adrenergic receptor	DrugBank		ADRA1B	P35368
MOL000787	Fumarine	Beta-2 adrenergic receptor	DrugBank		ADRB2	P07550
MOL000787	Fumarine	Alpha-1D adrenergic receptor	DrugBank
MOL000787	Fumarine	Mu-type opioid receptor	DrugBank
MOL000787	Fumarine	Heat shock protein HSP 90	DrugBank		HSP90AB1	P08238
MOL000787	Fumarine	mRNA of PKA Catalytic Subunit C-alpha	DrugBank		PRKACA	P17612
MOL000787	Fumarine	Calmodulin	DrugBank		CALM	P0DP23
MOL000787	Fumarine	Sodium-dependent serotonin transporter	DrugBank		SLC6A3	Q01959
MOL000787	Fumarine	Voltage-dependent L-type calcium channel subunit alpha-1S	DrugBank
MOL000787	Fumarine	CGMP-inhibited 3',5'-cyclic phosphodiesterase A	DrugBank		PDE3A	Q14432
MOL000787	Fumarine	Sodium-dependent dopamine transporter	DrugBank
MOL000787	Fumarine	Type IV phosphodiesterase	DrugBank
MOL000787	Fumarine	DNA topoisomerase II	DrugBank		TOP2	P11388
MOL000787	Fumarine	Dopamine D1 receptor	DrugBank		DRD1	P21728
MOL000787	Fumarine	Vascular endothelial growth factor receptor 2	DrugBank
MOL001454	berberine	Nitric oxide synthase, inducible	DrugBank		NOS2	P35228
MOL001454	berberine	Prostaglandin G/H synthase 1	DrugBank		PTGS1	P23219
MOL001454	berberine	Potassium voltage-gated channel subfamily H member 2	DrugBank		KCNH2	Q12809
MOL001454	berberine	Estrogen receptor	DrugBank		GPER1	Q99527
MOL001454	berberine	Androgen receptor	DrugBank		AR	P10275
MOL001454	berberine	Sodium channel protein type 5 subunit alpha	DrugBank		SCN5A	Q14524
MOL001454	berberine	Coagulation factor Xa	DrugBank		F10	P00742
MOL001454	berberine	Prostaglandin G/H synthase 2	DrugBank		PTGS2	P35354
MOL001454	berberine	Nitric-oxide synthase, endothelial	DrugBank
MOL001454	berberine	Retinoic acid receptor RXR-alpha	DrugBank		RXRA	P19793
MOL001454	berberine	Beta-2 adrenergic receptor	DrugBank		ADRB2	P07550
MOL001454	berberine	Heat shock protein HSP 90	DrugBank		HSP90AB1	P08238
MOL001454	berberine	mRNA of PKA Catalytic Subunit C-alpha	DrugBank		PRKACA	P17612
MOL001454	berberine	Trypsin-1	DrugBank		PRSS1	P07477
MOL001454	berberine	Nuclear receptor coactivator 2	DrugBank		NCOA2	Q15596
MOL001454	berberine	cAMP and cAMP-inhibited cGMP 3',5'-cyclic phosphodiesterase 10A	DrugBank		PDE10A	Q9Y233
MOL001454	berberine	Calmodulin	DrugBank		CALM	P0DP23
MOL004350	Ruvoside_qt	Mineralocorticoid receptor	DrugBank
MOL004350	Ruvoside_qt	Nuclear receptor coactivator 1	DrugBank		NCOA1	Q15788
MOL012986	Jujubasaponin V_qt	Mineralocorticoid receptor	DrugBank
MOL012946	zizyphus saponin I_qt	Mineralocorticoid receptor	DrugBank
MOL000627	Stepholidine	Prostaglandin G/H synthase 1	DrugBank		PTGS1	P23219
MOL000627	Stepholidine	Dopamine D1 receptor	DrugBank		DRD1	P21728
MOL000627	Stepholidine	Muscarinic acetylcholine receptor M3	DrugBank
MOL000627	Stepholidine	Potassium voltage-gated channel subfamily H member 2	DrugBank		KCNH2	Q12809
MOL000627	Stepholidine	Muscarinic acetylcholine receptor M1	DrugBank
MOL000627	Stepholidine	D(1B) dopamine receptor	DrugBank
MOL000627	Stepholidine	Sodium channel protein type 5 subunit alpha	DrugBank		SCN5A	Q14524
MOL000627	Stepholidine	Coagulation factor Xa	DrugBank		F10	P00742
MOL000627	Stepholidine	Muscarinic acetylcholine receptor M5	DrugBank
MOL000627	Stepholidine	Prostaglandin G/H synthase 2	DrugBank		PTGS2	P35354
MOL000627	Stepholidine	Carbonic anhydrase II	DrugBank
MOL000627	Stepholidine	Alpha-2C adrenergic receptor	DrugBank
MOL000627	Stepholidine	D(4) dopamine receptor	DrugBank
MOL000627	Stepholidine	Muscarinic acetylcholine receptor M4	DrugBank
MOL000627	Stepholidine	Retinoic acid receptor RXR-alpha	DrugBank		RXRA	P19793
MOL000627	Stepholidine	Delta-type opioid receptor	DrugBank
MOL000627	Stepholidine	5-hydroxytryptamine 2A receptor	DrugBank
MOL000627	Stepholidine	5-hydroxytryptamine 2C receptor	DrugBank
MOL000627	Stepholidine	Muscarinic acetylcholine receptor M2	DrugBank
MOL000627	Stepholidine	Alpha-2B adrenergic receptor	DrugBank
MOL000627	Stepholidine	Alpha-1B adrenergic receptor	DrugBank		ADRA1B	P35368
MOL000627	Stepholidine	Sodium-dependent dopamine transporter	DrugBank
MOL000627	Stepholidine	Beta-2 adrenergic receptor	DrugBank		ADRB2	P07550
MOL000627	Stepholidine	Alpha-1D adrenergic receptor	DrugBank
MOL000627	Stepholidine	Sodium-dependent serotonin transporter	DrugBank		SLC6A3	Q01959
MOL000627	Stepholidine	Mu-type opioid receptor	DrugBank
MOL000627	Stepholidine	Heat shock protein HSP 90	DrugBank		HSP90AB1	P08238
MOL000627	Stepholidine	Calmodulin	DrugBank		CALM	P0DP23
MOL000627	Stepholidine	mRNA of PKA Catalytic Subunit C-alpha	DrugBank		PRKACA	P17612
MOL012992	Mauritine D	Sodium channel protein type 5 subunit alpha	DrugBank		SCN5A	Q14524
MOL012992	Mauritine D	Prostaglandin G/H synthase 2	DrugBank		PTGS2	P35354
MOL012992	Mauritine D	Heat shock protein HSP 90	DrugBank		HSP90AB1	P08238
MOL007213	Nuciferin	Prostaglandin G/H synthase 1	DrugBank		PTGS1	P23219
MOL007213	Nuciferin	Muscarinic acetylcholine receptor M3	DrugBank
MOL007213	Nuciferin	Muscarinic acetylcholine receptor M1	DrugBank
MOL007213	Nuciferin	Androgen receptor	DrugBank		AR	P10275
MOL007213	Nuciferin	Sodium channel protein type 5 subunit alpha	DrugBank		SCN5A	Q14524
MOL007213	Nuciferin	Muscarinic acetylcholine receptor M5	DrugBank
MOL007213	Nuciferin	Prostaglandin G/H synthase 2	DrugBank		PTGS2	P35354
MOL007213	Nuciferin	5-hydroxytryptamine receptor 3A	DrugBank
MOL007213	Nuciferin	Muscarinic acetylcholine receptor M4	DrugBank
MOL007213	Nuciferin	Retinoic acid receptor RXR-alpha	DrugBank		RXRA	P19793
MOL007213	Nuciferin	Delta-type opioid receptor	DrugBank
MOL007213	Nuciferin	Acetylcholinesterase	DrugBank
MOL007213	Nuciferin	5-hydroxytryptamine 2A receptor	DrugBank
MOL007213	Nuciferin	Sodium-dependent noradrenaline transporter	DrugBank
MOL007213	Nuciferin	Alpha-1A adrenergic receptor	DrugBank		ADRA1A	P35348
MOL007213	Nuciferin	5-hydroxytryptamine 2C receptor	DrugBank
MOL007213	Nuciferin	Alpha-2B adrenergic receptor	DrugBank
MOL007213	Nuciferin	Alpha-1B adrenergic receptor	DrugBank		ADRA1B	P35368
MOL007213	Nuciferin	Sodium-dependent dopamine transporter	DrugBank
MOL007213	Nuciferin	Beta-2 adrenergic receptor	DrugBank		ADRB2	P07550
MOL007213	Nuciferin	Alpha-1D adrenergic receptor	DrugBank
MOL007213	Nuciferin	Neuronal acetylcholine receptor subunit alpha-2	DrugBank
MOL007213	Nuciferin	Sodium-dependent serotonin transporter	DrugBank		SLC6A3	Q01959
MOL007213	Nuciferin	D(2) dopamine receptor	DrugBank
MOL007213	Nuciferin	Mu-type opioid receptor	DrugBank
MOL007213	Nuciferin	Gamma-aminobutyric acid receptor subunit alpha-1	DrugBank		GABRA1	P14867
MOL007213	Nuciferin	Neuronal acetylcholine receptor protein, alpha-7 chain	DrugBank		CHRNA7	P36544
MOL012976	coumestrol	Peroxisome proliferator activated receptor gamma	DrugBank		PPARG	P37231
MOL012976	coumestrol	Prostaglandin G/H synthase 2	DrugBank		PTGS2	P35354
MOL012976	coumestrol	Heat shock protein HSP 90	DrugBank		HSP90AB1	P08238
MOL012976	coumestrol	Phosphatidylinositol-4,5-bisphosphate 3-kinase catalytic subunit, gamma isoform	DrugBank		PIK3CG	P48736
MOL012976	coumestrol	Cytochrome P450 3A4	DrugBank	validated
MOL012976	coumestrol	Nuclear receptor subfamily 1 group I member 2	N/A	validated
MOL012976	coumestrol	Cytochrome P450 2B6	DrugBank	validated
MOL012976	coumestrol	Hsp90 co-chaperone Cdc37	N/A	validated
MOL012921	stepharine	Prostaglandin G/H synthase 1	DrugBank		PTGS1	P23219
MOL012921	stepharine	Dopamine D1 receptor	DrugBank		DRD1	P21728
MOL012921	stepharine	Muscarinic acetylcholine receptor M3	DrugBank
MOL012921	stepharine	Muscarinic acetylcholine receptor M1	DrugBank
MOL012921	stepharine	D(1B) dopamine receptor	DrugBank
MOL012921	stepharine	Sodium channel protein type 5 subunit alpha	DrugBank		SCN5A	Q14524
MOL012921	stepharine	Muscarinic acetylcholine receptor M5	DrugBank
MOL012921	stepharine	Prostaglandin G/H synthase 2	DrugBank		PTGS2	P35354
MOL012921	stepharine	5-hydroxytryptamine receptor 3A	DrugBank
MOL012921	stepharine	Muscarinic acetylcholine receptor M4	DrugBank
MOL012921	stepharine	Retinoic acid receptor RXR-alpha	DrugBank		RXRA	P19793
MOL012921	stepharine	Delta-type opioid receptor	DrugBank
MOL012921	stepharine	5-hydroxytryptamine 2A receptor	DrugBank
MOL012921	stepharine	Sodium-dependent noradrenaline transporter	DrugBank
MOL012921	stepharine	Alpha-1A adrenergic receptor	DrugBank		ADRA1A	P35348
MOL012921	stepharine	Gamma-aminobutyric-acid receptor alpha-3 subunit	DrugBank
MOL012921	stepharine	Muscarinic acetylcholine receptor M2	DrugBank
MOL012921	stepharine	Alpha-2B adrenergic receptor	DrugBank
MOL012921	stepharine	Alpha-1B adrenergic receptor	DrugBank		ADRA1B	P35368
MOL012921	stepharine	Sodium-dependent dopamine transporter	DrugBank
MOL012921	stepharine	Beta-2 adrenergic receptor	DrugBank		ADRB2	P07550
MOL012921	stepharine	Neuronal acetylcholine receptor subunit alpha-2	DrugBank
MOL012921	stepharine	Sodium-dependent serotonin transporter	DrugBank		SLC6A3	Q01959
MOL012921	stepharine	D(2) dopamine receptor	DrugBank
MOL012921	stepharine	Mu-type opioid receptor	DrugBank
MOL012921	stepharine	Gamma-aminobutyric acid receptor subunit alpha-1	DrugBank		GABRA1	P14867
MOL012921	stepharine	Neuronal acetylcholine receptor protein, alpha-7 chain	DrugBank		CHRNA7	P36544
MOL001522	(S)-Coclaurine	Prostaglandin G/H synthase 1	DrugBank		PTGS1	P23219
MOL001522	(S)-Coclaurine	Muscarinic acetylcholine receptor M1	DrugBank
MOL001522	(S)-Coclaurine	Sodium channel protein type 5 subunit alpha	DrugBank		SCN5A	Q14524
MOL001522	(S)-Coclaurine	Prostaglandin G/H synthase 2	DrugBank		PTGS2	P35354
MOL001522	(S)-Coclaurine	Retinoic acid receptor RXR-alpha	DrugBank		RXRA	P19793
MOL001522	(S)-Coclaurine	CGMP-inhibited 3',5'-cyclic phosphodiesterase A	DrugBank		PDE3A	Q14432
MOL001522	(S)-Coclaurine	Alpha-1A adrenergic receptor	DrugBank		ADRA1A	P35348
MOL001522	(S)-Coclaurine	Alpha-1B adrenergic receptor	DrugBank		ADRA1B	P35368
MOL001522	(S)-Coclaurine	Sodium-dependent dopamine transporter	DrugBank
MOL001522	(S)-Coclaurine	Beta-2 adrenergic receptor	DrugBank		ADRB2	P07550
MOL001522	(S)-Coclaurine	Sodium-dependent serotonin transporter	DrugBank		SLC6A3	Q01959
MOL001522	(S)-Coclaurine	Heat shock protein HSP 90	DrugBank		HSP90AB1	P08238
MOL001522	(S)-Coclaurine	Amine oxidase [flavin-containing] B	DrugBank		MAOB	P27338
MOL001522	(S)-Coclaurine	Calmodulin	DrugBank		CALM	P0DP23
MOL001522	(S)-Coclaurine	Dopamine D1 receptor	DrugBank		DRD1	P21728
MOL001522	(S)-Coclaurine	Muscarinic acetylcholine receptor M3	DrugBank
MOL001522	(S)-Coclaurine	Alpha-2A adrenergic receptor	DrugBank
MOL001522	(S)-Coclaurine	Carbonic anhydrase II	DrugBank
MOL001522	(S)-Coclaurine	Alpha-2C adrenergic receptor	DrugBank
MOL001522	(S)-Coclaurine	Alpha-1D adrenergic receptor	DrugBank
MOL001522	(S)-Coclaurine	Mu-type opioid receptor	DrugBank
MOL001522	(S)-Coclaurine	mRNA of PKA Catalytic Subunit C-alpha	DrugBank		PRKACA	P17612
MOL001522	(S)-Coclaurine	Nuclear receptor coactivator 2	DrugBank		NCOA2	Q15596
MOL000098	quercetin	Prostaglandin G/H synthase 1	DrugBank	validated	PTGS1	P23219
MOL000098	quercetin	Androgen receptor	DrugBank	validated	AR	P10275
MOL000098	quercetin	Peroxisome proliferator activated receptor gamma	DrugBank		PPARG	P37231
MOL000098	quercetin	Prostaglandin G/H synthase 2	DrugBank	validated	PTGS2	P35354
MOL000098	quercetin	Heat shock protein HSP 90	DrugBank		HSP90AB1	P08238
MOL000098	quercetin	Phosphatidylinositol-4,5-bisphosphate 3-kinase catalytic subunit, gamma isoform	DrugBank		PIK3CG	P48736
MOL000098	quercetin	Nuclear receptor coactivator 2	DrugBank		NCOA2	Q15596
MOL000098	quercetin	Dipeptidyl peptidase IV	DrugBank		DPP4	P27487
MOL000098	quercetin	Aldose reductase	DrugBank
MOL000098	quercetin	Trypsin-1	DrugBank		PRSS1	P07477
MOL000098	quercetin	DNA topoisomerase II	DrugBank		TOP2	P11388
MOL000098	quercetin	Thrombin	DrugBank		F2	P00734
MOL000098	quercetin	Potassium voltage-gated channel subfamily H member 2	DrugBank		KCNH2	Q12809
MOL000098	quercetin	Sodium channel protein type 5 subunit alpha	DrugBank		SCN5A	Q14524
MOL000098	quercetin	Coagulation factor Xa	DrugBank		F10	P00742
MOL000098	quercetin	Beta-2 adrenergic receptor	DrugBank		ADRB2	P07550
MOL000098	quercetin	Stromelysin-1	DrugBank
MOL000098	quercetin	mRNA of PKA Catalytic Subunit C-alpha	DrugBank		PRKACA	P17612
MOL000098	quercetin	Coagulation factor VII	DrugBank		F7	P08709
MOL000098	quercetin	Nitric-oxide synthase, endothelial	DrugBank
MOL000098	quercetin	Retinoic acid receptor RXR-alpha	DrugBank		RXRA	P19793
MOL000098	quercetin	Acetylcholinesterase	DrugBank
MOL000098	quercetin	Gamma-aminobutyric acid receptor subunit alpha-1	DrugBank		GABRA1	P14867
MOL000098	quercetin	Amine oxidase [flavin-containing] B	DrugBank		MAOB	P27338
MOL000098	quercetin	Transcription factor p65	N/A	validated
MOL000098	quercetin	Epidermal growth factor receptor	DrugBank	validated
MOL000098	quercetin	RAC-alpha serine/threonine-protein kinase	N/A	validated
MOL000098	quercetin	Vascular endothelial growth factor A	DrugBank	validated	VEGFA	P15692
MOL000098	quercetin	G1/S-specific cyclin-D1	N/A	validated
MOL000098	quercetin	Apoptosis regulator Bcl-2	DrugBank	validated	BCL2	P10415
MOL000098	quercetin	Bcl-2-like protein 1	N/A	validated
MOL000098	quercetin	Proto-oncogene c-Fos	N/A	validated
MOL000098	quercetin	Cyclin-dependent kinase inhibitor 1	N/A	validated
MOL000098	quercetin	Eukaryotic translation initiation factor 6	N/A	validated
MOL000098	quercetin	Apoptosis regulator BAX	N/A	validated
MOL000098	quercetin	Caspase-9	N/A	validated
MOL000098	quercetin	Urokinase-type plasminogen activator	DrugBank	validated
MOL000098	quercetin	72 kDa type IV collagenase	DrugBank	validated	MMP2	P08253
MOL000098	quercetin	Matrix metalloproteinase-9	N/A	validated
MOL000098	quercetin	Mitogen-activated protein kinase 1	DrugBank	validated
MOL000098	quercetin	Interleukin-10	N/A	validated
MOL000098	quercetin	Pro-epidermal growth factor	DrugBank	validated
MOL000098	quercetin	Retinoblastoma-associated protein	DrugBank	validated
MOL000098	quercetin	Tumor necrosis factor	DrugBank	validated
MOL000098	quercetin	Transcription factor AP-1	DrugBank	validated
MOL000098	quercetin	Interleukin-6	DrugBank	validated	IL6	P05231
MOL000098	quercetin	Cyclin-dependent kinase inhibitor 2A, isoforms 1/2/3	N/A	validated
MOL000098	quercetin	Activator of 90 kDa heat shock protein ATPase homolog 1	N/A	validated
MOL000098	quercetin	Caspase-3	N/A	validated
MOL000098	quercetin	Cellular tumor antigen p53	DrugBank	validated	TP53	P04637
MOL000098	quercetin	ETS domain-containing protein Elk-1	N/A	validated
MOL000098	quercetin	NF-kappa-B inhibitor alpha	N/A	validated
MOL000098	quercetin	NADPH--cytochrome P450 reductase	DrugBank	validated
MOL000098	quercetin	Ornithine decarboxylase	DrugBank	validated
MOL000098	quercetin	Xanthine dehydrogenase/oxidase	DrugBank	validated
MOL000098	quercetin	Caspase-8	N/A	validated
MOL000098	quercetin	DNA topoisomerase 1	DrugBank	validated
MOL000098	quercetin	RAF proto-oncogene serine/threonine-protein kinase	N/A	validated
MOL000098	quercetin	Superoxide dismutase [Cu-Zn]	DrugBank	validated
MOL000098	quercetin	Protein kinase C alpha type	N/A	validated
MOL000098	quercetin	Interstitial collagenase	DrugBank	validated
MOL000098	quercetin	Hypoxia-inducible factor 1-alpha	N/A	validated
MOL000098	quercetin	Signal transducer and activator of transcription 1-alpha/beta	N/A	validated
MOL000098	quercetin	Protein CBFA2T1	N/A	validated
MOL000098	quercetin	Probable E3 ubiquitin-protein ligase HERC5	N/A	validated
MOL000098	quercetin	Cell division control protein 2 homolog	DrugBank	validated	CDC2	P06493
MOL000098	quercetin	78 kDa glucose-regulated protein	DrugBank	validated
MOL000098	quercetin	Receptor tyrosine-protein kinase erbB-2	N/A	validated
MOL000098	quercetin	Peroxisome proliferator-activated receptor gamma	N/A	validated
MOL000098	quercetin	Acetyl-CoA carboxylase 1	DrugBank	validated
MOL000098	quercetin	Heme oxygenase 1	DrugBank	validated
MOL000098	quercetin	Cytochrome P450 3A4	DrugBank	validated
MOL000098	quercetin	Cytochrome P450 1A2	DrugBank	validated
MOL000098	quercetin	Caveolin-1	N/A	validated
MOL000098	quercetin	Myc proto-oncogene protein	N/A	validated
MOL000098	quercetin	Tissue factor	DrugBank	validated
MOL000098	quercetin	Gap junction alpha-1 protein	DrugBank	validated
MOL000098	quercetin	Cytochrome P450 1A1	N/A	validated
MOL000098	quercetin	Intercellular adhesion molecule 1	N/A	validated
MOL000098	quercetin	Interleukin-1 beta	DrugBank	validated
MOL000098	quercetin	C-C motif chemokine 2	DrugBank	validated	CCL13	Q99616
MOL000098	quercetin	E-selectin	DrugBank	validated
MOL000098	quercetin	Vascular cell adhesion protein 1	DrugBank	validated
MOL000098	quercetin	Prostaglandin E2 receptor EP3 subtype	DrugBank	validated	PTGER3	P43115
MOL000098	quercetin	Interleukin-8	N/A	validated
MOL000098	quercetin	Protein kinase C beta type	N/A	validated
MOL000098	quercetin	Baculoviral IAP repeat-containing protein 5	N/A	validated
MOL000098	quercetin	Dual oxidase 2	N/A	validated
MOL000098	quercetin	Nitric oxide synthase, endothelial	N/A	validated
MOL000098	quercetin	Heat shock protein beta-1	N/A	validated
MOL000098	quercetin	Transforming growth factor beta-1	N/A	validated
MOL000098	quercetin	Estrogen sulfotransferase	DrugBank	validated
MOL000098	quercetin	Maltase-glucoamylase, intestinal	DrugBank	validated
MOL000098	quercetin	Interleukin-2	DrugBank	validated
MOL000098	quercetin	Nuclear receptor subfamily 1 group I member 2	N/A	validated
MOL000098	quercetin	Cytochrome P450 1B1	N/A	validated
MOL000098	quercetin	G2/mitotic-specific cyclin-B1	N/A	validated
MOL000098	quercetin	Tissue-type plasminogen activator	DrugBank	validated
MOL000098	quercetin	Thrombomodulin	DrugBank	validated
MOL000098	quercetin	Plasminogen activator inhibitor 1	N/A	validated
MOL000098	quercetin	Collagen alpha-1(I) chain	DrugBank	validated
MOL000098	quercetin	Interferon gamma	DrugBank	validated
MOL000098	quercetin	Arachidonate 5-lipoxygenase	DrugBank	validated
MOL000098	quercetin	Phosphatidylinositol-3,4,5-trisphosphate 3-phosphatase and dual-specificity protein phosphatase PTEN	N/A	validated
MOL000098	quercetin	Interleukin-1 alpha	N/A	validated
MOL000098	quercetin	Myeloperoxidase	DrugBank	validated	MPO	P05164
MOL000098	quercetin	DNA topoisomerase 2-alpha	N/A	validated
MOL000098	quercetin	Neutrophil cytosol factor 1	N/A	validated
MOL000098	quercetin	ATP-binding cassette sub-family G member 2	N/A	validated
MOL000098	quercetin	Hyaluronan synthase 2	N/A	validated
MOL000098	quercetin	Glutathione S-transferase P	DrugBank	validated	GSTP1	P09211
MOL000098	quercetin	Nuclear factor erythroid 2-related factor 2	N/A	validated
MOL000098	quercetin	NAD(P)H dehydrogenase [quinone] 1	DrugBank	validated
MOL000098	quercetin	Poly [ADP-ribose] polymerase 1	N/A	validated
MOL000098	quercetin	Aryl hydrocarbon receptor	DrugBank	validated	AHR	P35869
MOL000098	quercetin	26S proteasome non-ATPase regulatory subunit 3	N/A	validated	PSMD3	O43242
MOL000098	quercetin	Solute carrier family 2, facilitated glucose transporter member 4	N/A	validated	SLC2A4	P14672
MOL000098	quercetin	Collagen alpha-1(III) chain	DrugBank	validated	COL3A1	P02461
MOL000098	quercetin	DNA gyrase subunit B	DrugBank	validated
MOL000098	quercetin	C-X-C motif chemokine 11	N/A	validated	CXCL11	O14625
MOL000098	quercetin	C-X-C motif chemokine 2	N/A	validated	CXCL2	P19875
MOL000098	quercetin	DDB1- and CUL4-associated factor 5	N/A	validated	DCAF5	Q96JK2
MOL000098	quercetin	Nuclear receptor subfamily 1 group I member 3	N/A	validated
MOL000098	quercetin	Serine/threonine-protein kinase Chk2	N/A	validated
MOL000098	quercetin	Insulin receptor	DrugBank	validated	INSR	P06213
MOL000098	quercetin	Claudin-4	N/A	validated	CLDN4	O14493
MOL000098	quercetin	Peroxisome proliferator-activated receptor alpha	N/A	validated	PPARA	Q07869
MOL000098	quercetin	Peroxisome proliferator-activated receptor delta	N/A	validated	PPARD	Q03181
MOL000098	quercetin	Heat shock factor protein 1	N/A	validated	PRKCA	P17252
MOL000098	quercetin	C-reactive protein	N/A	validated
MOL000098	quercetin	C-X-C motif chemokine 10	N/A	validated
MOL000098	quercetin	Inhibitor of nuclear factor kappa-B kinase subunit alpha	N/A	validated
MOL000098	quercetin	Osteopontin	N/A	validated
MOL000098	quercetin	Runt-related transcription factor 2	N/A	validated
MOL000098	quercetin	Ras association domain-containing protein 1	N/A	validated
MOL000098	quercetin	Transcription factor E2F1	N/A	validated
MOL000098	quercetin	Transcription factor E2F2	N/A	validated
MOL000098	quercetin	Prostatic acid phosphatase	DrugBank	validated
MOL000098	quercetin	Cathepsin D	DrugBank	validated
MOL000098	quercetin	Insulin-like growth factor-binding protein 3	N/A	validated
MOL000098	quercetin	Insulin-like growth factor II	N/A	validated
MOL000098	quercetin	CD40 ligand	N/A	validated
MOL000098	quercetin	Interferon regulatory factor 1	N/A	validated
MOL000098	quercetin	Receptor tyrosine-protein kinase erbB-3	N/A	validated
MOL000098	quercetin	Serum paraoxonase/arylesterase 1	DrugBank	validated
MOL000098	quercetin	Type I iodothyronine deiodinase	N/A	validated
MOL000098	quercetin	Procollagen C-endopeptidase enhancer 1	N/A	validated
MOL000098	quercetin	Puromycin-sensitive aminopeptidase	N/A	validated
MOL000098	quercetin	Hexokinase-2	N/A	validated
MOL000098	quercetin	Homeobox protein Nkx-3.1	N/A	validated
MOL000098	quercetin	Ras GTPase-activating protein 1	N/A	validated
MOL000098	quercetin	Peroxidase C1A	N/A	validated
MOL000098	quercetin	Glutathione S-transferase Mu 1	DrugBank	validated	GSTM1	P09488
MOL000098	quercetin	Glutathione S-transferase Mu 2	DrugBank	validated	GSTM2	P28161
MOL000492	(+)-catechin	Prostaglandin G/H synthase 1	DrugBank		PTGS1	P23219
MOL000492	(+)-catechin	Estrogen receptor	DrugBank		GPER1	Q99527
MOL000492	(+)-catechin	Prostaglandin G/H synthase 2	DrugBank		PTGS2	P35354
MOL000492	(+)-catechin	Heat shock protein HSP 90	DrugBank		HSP90AB1	P08238
MOL000492	(+)-catechin	Beta-lactamase	DrugBank
MOL000492	(+)-catechin	mRNA of PKA Catalytic Subunit C-alpha	DrugBank		PRKACA	P17612
MOL000492	(+)-catechin	Nuclear receptor coactivator 2	DrugBank		NCOA2	Q15596
MOL000492	(+)-catechin	Calmodulin	DrugBank		CALM	P0DP23
MOL000492	(+)-catechin	Retinoic acid receptor RXR-alpha	DrugBank		RXRA	P19793
MOL000492	(+)-catechin	Catalase	DrugBank	validated
MOL000492	(+)-catechin	Hyaluronan synthase 2	N/A	validated
MOL000096	(-)-catechin	Prostaglandin G/H synthase 1	DrugBank		PTGS1	P23219
MOL000096	(-)-catechin	Estrogen receptor	DrugBank		GPER1	Q99527
MOL000096	(-)-catechin	Prostaglandin G/H synthase 2	DrugBank		PTGS2	P35354
MOL000096	(-)-catechin	Heat shock protein HSP 90	DrugBank		HSP90AB1	P08238
MOL000096	(-)-catechin	Beta-lactamase	DrugBank
MOL000096	(-)-catechin	mRNA of PKA Catalytic Subunit C-alpha	DrugBank		PRKACA	P17612
MOL000096	(-)-catechin	Nuclear receptor coactivator 2	DrugBank		NCOA2	Q15596
MOL000096	(-)-catechin	Calmodulin	DrugBank		CALM	P0DP23
MOL000096	(-)-catechin	Fatty acid synthase	DrugBank	validated	FASN	P49327
MOL000096	(-)-catechin	Peroxisome proliferator-activated receptor gamma	N/A	validated
MOL000096	(-)-catechin	Krueppel-like factor 7	N/A	validated

## Sheet: 所有药物成分对应的靶点未删重1
Mol ID	T-abbr
柴胡
MOL013187	PTGS1
MOL013187	F10
MOL013187	PTGS2
MOL013187	ADRB2
MOL013187	HSP90AB1
MOL004598	F2
MOL004598	GPER1
MOL004598	AR
MOL004598	F10
MOL004598	PTGS2
MOL004598	F7
MOL004598	ACHE
MOL004598	TOP2
MOL004598	ESTRB
MOL004598	PRSS1
MOL004598	NCOA2
MOL004598	CALM
MOL004624	CHRM1
MOL004624	GABRA2
MOL004624	GABRA3
MOL004624	CHRM2
MOL004624	PRSS1
MOL004624	GABRA6
MOL004609	NOS2
MOL004609	F2
MOL004609	AR
MOL004609	SCN5A
MOL004609	F10
MOL004609	PTGS2
MOL004609	F7
MOL004609	PTPN1
MOL004609	TOP2
MOL004609	ESTRB
MOL004609	DPP4
MOL004609	HSP90AB1
MOL004609	IGHG1
MOL004609	PRSS1
MOL004609	NCOA2
MOL004609	NCOA1
MOL004609	CALM
MOL000354	NOS2
MOL000354	PTGS1
MOL000354	GPER1
MOL000354	AR DHTR
MOL000354	PPARG
MOL000354	PTGS2
MOL000354	PTPN1
MOL000354	ESTRB
MOL000354	DPP4
MOL000354	MAPK14
MOL000354	GSK3B
MOL000354	HSP90AB1
MOL000354	CDK2
MOL000354	PIK3CG
MOL000354	PRKACA
MOL000354	PRSS1
MOL000354	PIM1
MOL000354	CCNA2
MOL000354	NCOA2
MOL000354	CALM
MOL000354	PYGM
MOL000354	PPARD
MOL000354	CHEK1
MOL000354	AKR1B1
MOL000354	NCOA1
MOL000354	F7
MOL000354	F2
MOL000354	NOS3
MOL000354	ACHE
MOL000354	GABRA1
MOL000354	MAOB
MOL000354	GRIA2
MOL000354	XDH
MOL000422	NOS2
MOL000422	PTGS1
MOL000422	AR DHTR
MOL000422	PPARG
MOL000422	PTGS2
MOL000422	HSP90AB1
MOL000422	PIK3CG
MOL000422	PRKACA
MOL000422	NCOA2
MOL000422	DPP4
MOL000422	PRSS1
MOL000422	PGR
MOL000422	F2
MOL000422	CHRM1
MOL000422	NOS3
MOL000422	GABRA2
MOL000422	ACHE
MOL000422	SLC6A2
MOL000422	CHRM2
MOL000422	ADRA1B
MOL000422	GABRA1
MOL000422	TOP2
MOL000422	F7
MOL000422	CALM
MOL000422	BCL2
MOL000422	TNF
MOL000422	JUN
MOL000422	MAPK8
MOL000422	XDH
MOL000422	MMP1
MOL000422	CDC2
MOL000422	HMOX1
MOL000422	CYP3A4
MOL000422	CYP1A2
MOL000422	SELE
MOL000422	VCAM1
MOL000422	ALOX5
MOL000422	GSTP1
MOL000422	AHR
MOL000422	INSR
MOL000422	PPP3CA
MOL000422	GSTM1
MOL000422	GSTM2
MOL000422	AKR1C3
MOL000490	NOS2
MOL000490	PTGS1
MOL000490	PTGS2
MOL000490	ESTRB
MOL000490	MAPK14
MOL000490	GSK3B
MOL000490	HSP90AB1
MOL000490	NCOA2
MOL000098	PTGS1
MOL000098	AR DHTR
MOL000098	PPARG
MOL000098	PTGS2
MOL000098	HSP90AB1
MOL000098	PIK3CG
MOL000098	NCOA2
MOL000098	DPP4
MOL000098	AKR1B1
MOL000098	PRSS1
MOL000098	TOP2
MOL000098	F2
MOL000098	KCNH2
MOL000098	SCN5A
MOL000098	F10
MOL000098	ADRB2
MOL000098	MMP3
MOL000098	PRKACA
MOL000098	F7
MOL000098	NOS3
MOL000098	RXRA
MOL000098	ACHE
MOL000098	GABRA1
MOL000098	MAOB
MOL000098	EGFR
MOL000098	VEGFA
MOL000098	BCL2
MOL000098	PLAU
MOL000098	MMP2
MOL000098	MAPK1
MOL000098	EGF
MOL000098	RB1
MOL000098	TNF
MOL000098	JUN
MOL000098	IL6
MOL000098	TP53
MOL000098	POR
MOL000098	ODC1
MOL000098	XDH
MOL000098	TOP1
MOL000098	SOD1
MOL000098	MMP1
MOL000098	CDC2
MOL000098	HSPA5
MOL000098	ACACA
MOL000098	HMOX1
MOL000098	CYP3A4
MOL000098	CYP1A2
MOL000098	F3
MOL000098	GJA1
MOL000098	IL1B
MOL000098	CCL13
MOL000098	SELE
MOL000098	VCAM1
MOL000098	PTGER3
MOL000098	SULT1E1
MOL000098	MGAM
MOL000098	IL2
MOL000098	PLAT
MOL000098	THBD
MOL000098	COL1A1
MOL000098	IFNG
MOL000098	ALOX5
MOL000098	MPO
MOL000098	GSTP1
MOL000098	NQO1
MOL000098	AHR
MOL000098	COL3A1
MOL000098	INSR
MOL000098	ACPP
MOL000098	CTSD
MOL000098	PON1
MOL000098	GSTM1
MOL000098	GSTM2
黄芩
MOL001458	NOS2
MOL001458	PTGS1
MOL001458	KCNH2
MOL001458	ESR1
MOL001458	AR
MOL001458	SCN5A
MOL001458	PTGS2
MOL001458	NOS3
MOL001458	PRSS1
MOL002897	NOS2
MOL002897	KCNH2
MOL002897	ESR1
MOL002897	AR
MOL002897	PTGS2
MOL002897	NOS3
MOL002897	RXRA
MOL002897	PRKACA
MOL002897	PRSS1
MOL002897	NCOA2
MOL002897	PDE10A
MOL002909	NOS2
MOL002909	F2
MOL002909	AR
MOL002909	F10
MOL002909	PTGS2
MOL002909	PTPN1
MOL002909	TOP2
MOL002909	DPP4
MOL002909	PYGM
MOL002909	HSP90AB1
MOL002909	PRSS1
MOL002909	NCOA2
MOL002909	KCNMA1
MOL002934	NOS2
MOL002934	F2
MOL002934	KCNH2
MOL002934	ESR1
MOL002934	AR
MOL002934	SCN5A
MOL002934	PPARG
MOL002934	F10
MOL002934	PTGS2
MOL002934	F7
MOL002934	PTPN1
MOL002934	TOP2
MOL002934	ESTRB
MOL002934	DPP4
MOL002934	PYGM
MOL002934	GSK3B
MOL002934	HSP90AB1
MOL002934	CHEK1
MOL002934	PRSS1
MOL002934	NCOA2
MOL002934	KCNMA1
MOL002934	CALM
MOL002927	NOS2
MOL002927	PTGS1
MOL002927	F2
MOL002927	KCNH2
MOL002927	AR
MOL002927	SCN5A
MOL002927	F10
MOL002927	PTGS2
MOL002927	NOS3
MOL002927	F7
MOL002927	KDR
MOL002927	CACNA2D1
MOL002927	TOP2
MOL002927	DPP4
MOL002927	HSP90AB1
MOL002927	IGHG1
MOL002927	PRSS1
MOL002927	NCOA2
MOL002927	NCOA1
MOL002927	KCNMA1
MOL002927	CALM
MOL002917	NOS2
MOL002917	PTGS1
MOL002917	AR
MOL002917	SCN5A
MOL002917	F10
MOL002917	PTGS2
MOL002917	TOP2
MOL002917	ESTRB
MOL002917	DPP4
MOL002917	HSP90AB1
MOL002917	CDK2
MOL002917	PIK3CG
MOL002917	CHEK1
MOL002917	PRSS1
MOL002917	NCOA2
MOL002917	CALM
MOL002917	KCNMA1
MOL000552	F2
MOL000552	KCNH2
MOL000552	AR
MOL000552	SCN5A
MOL000552	F10
MOL000552	PTGS2
MOL000552	NOS3
MOL000552	F7
MOL000552	TOP2
MOL000552	ESTRB
MOL000552	DPP4
MOL000552	PPARD
MOL000552	HSP90AB1
MOL000552	PRSS1
MOL000552	NCOA2
MOL000552	CALM
MOL000552	KDR
MOL000552	NCOA1
MOL000552	KCNMA1
MOL002928	NOS2
MOL002928	PTGS1
MOL002928	AR
MOL002928	SCN5A
MOL002928	PTGS2
MOL002928	RXRA
MOL002928	PDE3A
MOL002928	ADRA1B
MOL002928	ADRB2
MOL002928	DPP4
MOL002928	HSP90AB1
MOL002928	PIK3CG
MOL002928	PRKACA
MOL002928	PRSS1
MOL002928	NCOA1
MOL002928	CALM
MOL002928	NCOA2
MOL002928	PKIA
MOL002928	BCL2
MOL002928	IL6
MOL002928	CDC2
MOL002928	CYP1A2
MOL002928	CDK7
MOL002928	CYP2C9
MOL002714	PTGS1
MOL002714	AR
MOL002714	PTGS2
MOL002714	HSP90AB1
MOL002714	PRKACA
MOL002714	DPP4
MOL002714	PIK3CG
MOL002714	PDE3A
MOL002714	PRSS1
MOL002714	NCOA2
MOL002714	NCOA1
MOL002714	CALM
MOL002714	VEGFA
MOL002714	BCL2
MOL002714	TP53
MOL002714	CDC2
MOL002714	MPO
MOL002714	AHR
MOL002714	EGLN1
MOL012266	NOS2
MOL012266	PTGS1
MOL012266	F2
MOL012266	KCNH2
MOL012266	AR
MOL012266	SCN5A
MOL012266	F10
MOL012266	PTGS2
MOL012266	NOS3
MOL012266	CA2
MOL012266	F7
MOL012266	KDR
MOL012266	RXRA
MOL012266	TOP2
MOL012266	ESTRB
MOL012266	DPP4
MOL012266	HSP90AB1
MOL012266	PRSS1
MOL012266	NCOA2
MOL012266	NCOA1
MOL012266	KCNMA1
MOL012266	CALM
MOL002915	NOS2
MOL002915	PTGS1
MOL002915	F2
MOL002915	SCN5A
MOL002915	F10
MOL002915	PTGS2
MOL002915	NOS3
MOL002915	RXRA
MOL002915	ACHE
MOL002915	ADRA1B
MOL002915	ADRB2
MOL002915	DPP4
MOL002915	HSP90AB1
MOL002915	IGHG1
MOL002915	PRSS1
MOL002915	NCOA2
MOL002915	CALM
MOL002915	F7
MOL002932	NOS2
MOL002932	PTGS1
MOL002932	AR
MOL002932	SCN5A
MOL002932	PTGS2
MOL002932	ESTRB
MOL002932	DPP4
MOL002932	HSP90AB1
MOL002932	CDK2
MOL002932	CHEK1
MOL002932	PRSS1
MOL002932	CALM
MOL002932	PIK3CG
MOL002932	NCOA1
MOL012246	PTGS1
MOL012246	PTGS2
MOL012246	CA2
MOL012246	HSP90AB1
MOL012246	PIK3CG
MOL012246	PRKACA
MOL012245	PTGS1
MOL012245	PTGS2
MOL012245	CA2
MOL012245	HSP90AB1
MOL012245	PRKACA
MOL012245	CALM
MOL002933	NOS2
MOL002933	PTGS1
MOL002933	GPER1
MOL002933	AR
MOL002933	PPARG
MOL002933	PTGS2
MOL002933	DPP4
MOL002933	PYGM
MOL002933	MAPK14
MOL002933	GSK3B
MOL002933	HSP90AB1
MOL002933	CDK2
MOL002933	PIK3CG
MOL002933	CHEK1
MOL002933	PRSS1
MOL002933	NCOA2
MOL002933	CALM
MOL002933	PRKACA
MOL008206	NOS2
MOL008206	PTGS1
MOL008206	F2
MOL008206	AR
MOL008206	SCN5A
MOL008206	PPARG
MOL008206	PTGS2
MOL008206	RXRA
MOL008206	ESTRB
MOL008206	GABRA1
MOL008206	DPP4
MOL008206	MAPK14
MOL008206	GSK3B
MOL008206	HSP90AB1
MOL008206	CDK2
MOL008206	PIK3CG
MOL008206	CHEK1
MOL008206	PRKACA
MOL008206	PRSS1
MOL008206	NCOA1
MOL008206	KCNMA1
MOL008206	CALM
MOL008206	ADRA1B
MOL008206	ADRB2
MOL008206	CHRNA7
MOL002914	PTGS1
MOL002914	PTGS2
MOL002914	HSP90AB1
MOL002914	PRKACA
MOL002914	P17612
MOL002914	PIK3CG
MOL002914	PYGM
MOL002914	CALM
MOL002910	PTGS1
MOL002910	PTGS2
MOL002910	HSP90AB1
MOL002910	PRKACA
MOL002925	PTGS1
MOL002925	AR
MOL002925	PTGS2
MOL002925	DPP4
MOL002925	HSP90AB1
MOL002925	PRKACA
MOL001689	NOS2
MOL001689	PTGS1
MOL001689	AR
MOL001689	PTGS2
MOL001689	DPP4
MOL001689	HSP90AB1
MOL001689	CDK2
MOL001689	PRKACA
MOL001689	PRSS1
MOL001689	NCOA1
MOL001689	NCOA2
MOL001689	CALM
MOL001689	PIK3CG
MOL001689	CHEK1
MOL001689	ADRB2
MOL001689	PDE3A
MOL001689	BCL2
MOL001689	TP53
MOL001689	FASN
MOL002937	PTGS1
MOL002937	SCN5A
MOL002937	PTGS2
MOL002937	RXRA
MOL002937	PDE3A
MOL002937	ADRA1B
MOL002937	ADRB2
MOL002937	HSP90AB1
MOL002937	PRKACA
MOL002937	CALM
MOL002937	NCOA1
MOL000173	NOS2
MOL000173	PTGS1
MOL000173	GPER1
MOL000173	AR
MOL000173	SCN5A
MOL000173	PPARG
MOL000173	PTGS2
MOL000173	RXRA
MOL000173	PDE3A
MOL000173	DPP4
MOL000173	MAPK14
MOL000173	GSK3B
MOL000173	HSP90AB1
MOL000173	CDK2
MOL000173	PIK3CG
MOL000173	CHEK1
MOL000173	PRKACA
MOL000173	PRSS1
MOL000173	CALM
MOL000173	ADRB2
MOL000173	GABRA1
MOL000173	BCL2
MOL000173	KDR
MOL000173	TNF
MOL000173	JUN
MOL000173	IL6
MOL000173	TP53
MOL000173	MMP1
MOL000173	CCL13
MOL000173	PTGER3
MOL002913	PTGS1
MOL002913	PTGS2
MOL002913	HSP90AB1
MOL002913	PRKACA
MOL000525	NOS2
MOL000525	PTGS1
MOL000525	AR
MOL000525	PPARG
MOL000525	PTGS2
MOL000525	PDE3A
MOL000525	DPP4
MOL000525	HSP90AB1
MOL000525	CDK2
MOL000525	PIK3CG
MOL000525	CHEK1
MOL000525	PRKACA
MOL000228	PTGS1
MOL000228	DRD1
MOL000228	CHRM3
MOL000228	CHRM1
MOL000228	GPER1
MOL000228	SCN5A
MOL000228	PTGS2
MOL000228	RXRA
MOL000228	PDE3A
MOL000228	ADRA1A
MOL000228	ADRA1B
MOL000228	SLC6A3
MOL000228	ADRB2
MOL000228	SLC6A4
MOL000228	GABRA1
MOL000228	HSP90AB1
MOL000228	PIK3CG
MOL000228	PRKACA
MOL000228	PKIA
MOL000228	CHRNA7
MOL000228	MAOB
MOL000228	CALM
芍药
MOL001002	CDK2
MOL001002	GPER1
MOL001002	AR
MOL001002	PGR
MOL001002	HSP90AB1
MOL001002	VEGFA
MOL001002	MMP2
MOL001002	GSTP1
MOL001002	GSTM1
MOL001002	GSTM2
MOL001002	GSTA1
MOL001002	GSTA2
MOL001918	GABRA1
MOL006992	NOS2
MOL006992	PTGS1
MOL006992	GPER1
MOL006992	PTGS2
MOL006992	HSP90AB1
MOL002714	PTGS1
MOL002714	AR
MOL002714	PTGS2
MOL002714	HSP90AB1
MOL002714	PRKACA
MOL002714	DPP4
MOL002714	PIK3CG
MOL002714	PDE3A
MOL002714	PRSS1
MOL002714	NCOA2
MOL002714	NCOA1
MOL002714	CALM
MOL002714	VEGFA
MOL002714	BCL2
MOL002714	TP53
MOL002714	CDC2
MOL002714	MPO
MOL002714	AHR
MOL002714
MOL002714	EGLN1
半夏
MOL002670	PTGS1
MOL002670	CHRM3
MOL002670	KCNH2
MOL002670	CHRM1
MOL002670	ADRB1
MOL002670	SCN5A
MOL002670	F10
MOL002670	CHRM5
MOL002670	PTGS2
MOL002670	HTR3A
MOL002670	ADRA2C
MOL002670	CHRM4
MOL002670	RXRA
MOL002670	OPRD1
MOL002670	HTR2A
MOL002670	HTR2C
MOL002670	ADRA1B
MOL002670	ADRB2
MOL002670	ADRA1D
MOL002670	TOP2
MOL002670	OPRM1
MOL002670	HSP90AB1
MOL002670	RXRB
MOL002670	CALM
MOL002670	DRD1
MOL002670	SLC6A3
MOL002670	F7
MOL002670	PDE10A
MOL006967
MOL006967	PNP
MOL006967	PTGS2
MOL006957	AR
MOL006957	PTGS2
MOL006957	CALM
MOL006957	ADRB2
MOL002714	PTGS1
MOL002714	AR
MOL002714	PTGS2
MOL002714	HSP90AB1
MOL002714	PRKACA
MOL002714	DPP4
MOL002714	PIK3CG
MOL002714	PDE3A
MOL002714	PRSS1
MOL002714	NCOA2
MOL002714	NCOA1
MOL002714	CALM
MOL002714	VEGFA
MOL002714	BCL2
MOL002714	TP53
MOL002714	CDC2
MOL002714	MPO
MOL002714	AHR
MOL002714
MOL002714	EGLN1
枳实
MOL005828	NOS2
MOL005828	PTGS1
MOL005828	F2
MOL005828	KCNH2
MOL005828	GPER1
MOL005828	AR
MOL005828	PPARG
MOL005828	F10
MOL005828	PTGS2
MOL005828	F7
MOL005828	PTPN1
MOL005828	TOP2
MOL005828	ESTRB
MOL005828	DPP4
MOL005828	HSP90AB1
MOL005828	CHEK1
MOL005828	PRSS1
MOL005828	NCOA2
MOL005828	KCNMA1
MOL005828	CALM
MOL005828	GSK3B
MOL005828	SCN5A
MOL005828	BCL2
MOL005828	TP53
MOL001803	NOS2
MOL001803	F2
MOL001803	KCNH2
MOL001803	AR
MOL001803	SCN5A
MOL001803	F10
MOL001803	PTGS2
MOL001803	F7
MOL001803	ADRB2
MOL001803	TOP2
MOL001803	ESTRB
MOL001803	DPP4
MOL001803	HSP90AB1
MOL001803	CHEK1
MOL001803	PRSS1
MOL001803	NCOA2
MOL001803	NCOA1
MOL001803	CALM
MOL001803	PTGS1
MOL001803	ADRA1B
MOL013277	NOS2
MOL013277	PTGS1
MOL013277	F2
MOL013277	KCNH2
MOL013277	GPER1
MOL013277	AR
MOL013277	SCN5A
MOL013277	PPARG
MOL013277	F10
MOL013277	PTGS2
MOL013277	F7
MOL013277	PTPN1
MOL013277	ADRB2
MOL013277	TOP2
MOL013277	ESTRB
MOL013277	DPP4
MOL013277	HSP90AB1
MOL013277	CHEK1
MOL013277	PRSS1
MOL013277	NCOA2
MOL013277	NCOA1
MOL013277	KCNMA1
MOL013277	CALM
MOL009053	F2
MOL009053	KCNH2
MOL009053	GPER1
MOL009053	F10
MOL009053	PTGS2
MOL009053	DPP4
MOL009053	HSP90AB1
MOL009053	PRSS1
MOL009053	CALM
MOL007879	NOS2
MOL007879	PTGS1
MOL007879	F2
MOL007879	AR
MOL007879	SCN5A
MOL007879	PPARG
MOL007879	F10
MOL007879	PTGS2
MOL007879	F7
MOL007879	RXRA
MOL007879	ADRA1B
MOL007879	ADRB2
MOL007879	ESTRB
MOL007879	DPP4
MOL007879	GSK3B
MOL007879	HSP90AB1
MOL007879	CDK2
MOL007879	CHEK1
MOL007879	PRKACA
MOL007879	PRSS1
MOL007879	NCOA2
MOL007879	NCOA1
MOL007879	CALM
MOL007879	KCNH2
MOL007879	TOP2
MOL007879	KCNMA1
MOL013435	F2
MOL013435	GPER1
MOL013435	AR
MOL013435	PTGS2
MOL013436	F2
MOL013436	PTGS2
MOL013436	PDE3A
MOL013436	ADRB2
MOL013279	NOS2
MOL013279	PTGS1
MOL013279	SCN5A
MOL013279	F10
MOL013279	PTGS2
MOL013279	ADRA1B
MOL013279	ADRB2
MOL013279	ESTRB
MOL013279	DPP4
MOL013279	HSP90AB1
MOL013279	PRSS1
MOL013279	NCOA2
MOL013279	CALM
MOL013430	F2
MOL013430	PTGS2
MOL013430	DPP4
MOL001798	PTGS1
MOL001798	SCN5A
MOL001798	PTGS2
MOL001798	HSP90AB1
MOL001798	PIK3CG
MOL001798	PRKACA
MOL001798	CALM
MOL005100	PTGS1
MOL005100	PTGS2
MOL005100	HSP90AB1
MOL005100	PRKACA
MOL005100	CALM
MOL005100	SCN5A
MOL005100	PIK3CG
MOL005100	NCOA2
MOL005100	NCOA1
MOL005100	TOP2
MOL000006	PTGS1
MOL000006	AR
MOL000006	PTGS2
MOL000006	HSP90AB1
MOL000006	PRSS1
MOL000006	NCOA2
MOL000006	PRKACA
MOL000006	DPP4
MOL000006	PIK3CG
MOL000006	VEGFA
MOL000006	MMP2
MOL000006	IL6
MOL000006	TP53
MOL000006	MMP1
MOL000006	GSTP1
MOL000006	INSR
MOL002914	PTGS1
MOL002914	PTGS2
MOL002914	HSP90AB1
MOL002914	PRKACA
MOL002914	NCOA2
MOL002914	PIK3CG
MOL002914	CALM
MOL005849	PTGS1
MOL005849	GPER1
MOL005849	SCN5A
MOL005849	PTGS2
MOL005849	RXRA
MOL005849	ADRB2
MOL005849	HSP90AB1
MOL005849	PIK3CG
MOL005849	PRKACA
MOL005849	CALM
MOL005849	NCOA2
MOL005849	NCOA1
MOL001941	F2
MOL001941	PTGS2
MOL001941	GABRA1
MOL001941	DPP4
MOL001941	PIK3CG
MOL001941	PRKACA
MOL001941	MAOB
MOL004328	PTGS1
MOL004328	GPER1
MOL004328	PTGS2
MOL004328	HSP90AB1
MOL004328	PRKACA
MOL004328	PIK3CG
MOL004328	BCL2
MOL004328	FASN
MOL004328	GSTP1
大黄
MOL002235	NOS2
MOL002235	AR
MOL002235	F10
MOL002235	PTGS2
MOL002235	F7
MOL002235	TOP2
MOL002235	ESTRB
MOL002235	DPP4
MOL002235	HSP90AB1
MOL002235	PRSS1
MOL002235	NCOA2
MOL002235	CALM
MOL002235	F2
MOL002235	SCN5A
MOL000096	PTGS1
MOL000096	GPER1
MOL000096	PTGS2
MOL000096	HSP90AB1
MOL000096	PRKACA
MOL000096	NCOA2
MOL000096	CALM
MOL000096	FASN
MOL002268	PTGS1
MOL002268	PTGS2
MOL002268	HSP90AB1
MOL002268	PIK3CG
MOL002268	NCOA2
MOL000471	PTGS1
MOL000471	PTGS2
MOL000471	HSP90AB1
MOL000471	PIK3CG
MOL000471	PRKACA
MOL000471	NCOA2
MOL000471	PKIA
MOL000471	TP53
MOL000471	FASN
MOL000471	CDC2
MOL002281	NOS2
MOL002281	PTGS1
MOL002281	GPER1
MOL002281	PTGS2
MOL002281	ESTRB
MOL002281	HSP90AB1
MOL002281	PIK3CG
MOL002281	CHEK1
MOL002281	PRKACA
生姜
MOL006129	GPER1
MOL006129	F10
MOL006129	PTGS2
MOL006129	CALM
大枣
MOL000787	PTGS1
MOL000787	KCNH2
MOL000787	SCN5A
MOL000787	F10
MOL000787	PTGS2
MOL000787	F7
MOL000787	ADRA1B
MOL000787	ADRB2
MOL000787	HSP90AB1
MOL000787	PRKACA
MOL000787	CALM
MOL000787	SLC6A3
MOL000787	PDE3A
MOL000787	TOP2
MOL000787	DRD1
MOL001454	NOS2
MOL001454	PTGS1
MOL001454	KCNH2
MOL001454	GPER1
MOL001454	AR
MOL001454	SCN5A
MOL001454	F10
MOL001454	PTGS2
MOL001454	RXRA
MOL001454	ADRB2
MOL001454	HSP90AB1
MOL001454	PRKACA
MOL001454	PRSS1
MOL001454	NCOA2
MOL001454	PDE10A
MOL001454	CALM
MOL004350	NCOA1
MOL000627	PTGS1
MOL000627	DRD1
MOL000627	KCNH2
MOL000627	SCN5A
MOL000627	F10
MOL000627	PTGS2
MOL000627	RXRA
MOL000627	ADRA1B
MOL000627	ADRB2
MOL000627	SLC6A3
MOL000627	HSP90AB1
MOL000627	CALM
MOL000627	PRKACA
MOL012992	SCN5A
MOL012992	PTGS2
MOL012992	HSP90AB1
MOL007213	PTGS1
MOL007213	AR
MOL007213	SCN5A
MOL007213	PTGS2
MOL007213	RXRA
MOL007213	ADRA1A
MOL007213	ADRA1B
MOL007213	ADRB2
MOL007213	SLC6A3
MOL007213	GABRA1
MOL007213	CHRNA7
MOL012976	PPARG
MOL012976	PTGS2
MOL012976	HSP90AB1
MOL012976	PIK3CG
MOL012921	PTGS1
MOL012921	DRD1
MOL012921	SCN5A
MOL012921	PTGS2
MOL012921	RXRA
MOL012921	ADRA1A
MOL012921	ADRA1B
MOL012921	ADRB2
MOL012921	SLC6A3
MOL012921	GABRA1
MOL012921	CHRNA7
MOL001522	PTGS1
MOL001522	SCN5A
MOL001522	PTGS2
MOL001522	RXRA
MOL001522	PDE3A
MOL001522	ADRA1A
MOL001522	ADRA1B
MOL001522	ADRB2
MOL001522	SLC6A3
MOL001522	HSP90AB1
MOL001522	MAOB
MOL001522	CALM
MOL001522	DRD1
MOL001522	PRKACA
MOL001522	NCOA2
MOL000098	PTGS1
MOL000098	AR
MOL000098	PPARG
MOL000098	PTGS2
MOL000098	HSP90AB1
MOL000098	PIK3CG
MOL000098	NCOA2
MOL000098	DPP4
MOL000098	PRSS1
MOL000098	TOP2
MOL000098	F2
MOL000098	KCNH2
MOL000098	SCN5A
MOL000098	F10
MOL000098	ADRB2
MOL000098	PRKACA
MOL000098	F7
MOL000098	RXRA
MOL000098	GABRA1
MOL000098	MAOB
MOL000098	VEGFA
MOL000098	BCL2
MOL000098	MMP2
MOL000098	IL6
MOL000098	TP53
MOL000098	CDC2
MOL000098	CCL13
MOL000098	PTGER3
MOL000098	MPO
MOL000098	GSTP1
MOL000098	AHR
MOL000098	COL3A1
MOL000098	INSR
MOL000098	GSTM1
MOL000098	GSTM2
MOL000492	PTGS1
MOL000492	GPER1
MOL000492	PTGS2
MOL000492	HSP90AB1
MOL000492	PRKACA
MOL000492	NCOA2
MOL000492	CALM
MOL000492	RXRA
MOL000096	PTGS1
MOL000096	GPER1
MOL000096	PTGS2
MOL000096	HSP90AB1
MOL000096	PRKACA
MOL000096	NCOA2
MOL000096	CALM
MOL000096	FASN

## Sheet: 所有药物对应的总靶点删重后
Target name	T-abbr（靶点简称）	ID
Prostaglandin G/H synthase 1	PTGS1	P23219
Coagulation factor Xa	F10	P00742
Prostaglandin G/H synthase 2	PTGS2	P35354
Beta-2 adrenergic receptor	ADRB2	P07550
Heat shock protein HSP 90	HSP90AB1	P08238
Thrombin	F2	P00734
Estrogen receptor	GPER1	Q99527
Androgen receptor	AR	P10275
Coagulation factor VII	F7	P08709
Acetylcholinesterase	ACHE	P22303
DNA topoisomerase II	TOP2	P11388
Estrogen receptor beta	ESTRB	Q92731
Trypsin-1	PRSS1	P07477
Nuclear receptor coactivator 2	NCOA2	Q15596
Calmodulin	CALM	P0DP23
Muscarinic acetylcholine receptor M1	CHRM1	P11229
Gamma-aminobutyric-acid receptor alpha-2 subunit	GABRA2	P47869
Gamma-aminobutyric-acid receptor alpha-3 subunit	GABRA3	P34903
Muscarinic acetylcholine receptor M2	CHRM2	P08172
Gamma-aminobutyric-acid receptor subunit alpha-6	GABRA6	Q16445
Nitric oxide synthase, inducible	NOS2	P35228
Sodium channel protein type 5 subunit alpha	SCN5A	Q14524
mRNA of Protein-tyrosine phosphatase, non-receptor type 1	PTPN1	P18031
Dipeptidyl peptidase IV	DPP4	P27487
Ig gamma-1 chain C region	IGHG1	P01857
Nuclear receptor coactivator 1	NCOA1	Q15788
Peroxisome proliferator activated receptor gamma	PPARG	P37231
Mitogen-activated protein kinase 14	MAPK14	Q16539
Glycogen synthase kinase-3 beta	GSK3B	P49841
Cell division protein kinase 2	CDK2	P24941
Phosphatidylinositol-4,5-bisphosphate 3-kinase catalytic subunit, gamma isoform	PIK3CG	P48736
mRNA of PKA Catalytic Subunit C-alpha	PRKACA	P17612
Proto-oncogene serine/threonine-protein kinase Pim-1	PIM1	P11309
Cyclin-A2	CCNA2	P20248
Glycogen phosphorylase, muscle form	PYGM	P11217
Peroxisome proliferator activated receptor delta	PPARD	Q03181
Serine/threonine-protein kinase Chk1	CHEK1	O14757
Aldose reductase	AKR1B1	P15121
Gamma-aminobutyric acid receptor subunit alpha-1	GABRA1	P14867
Amine oxidase [flavin-containing] B	MAOB	P27338
Glutamate receptor 2	GRIA2	P42262
Xanthine dehydrogenase/oxidase	XDH	P47989
Progesterone receptor	PGR	P06401
Sodium-dependent noradrenaline transporter	SLC6A2	P23975
Alpha-1B adrenergic receptor	ADRA1B	P35368
Apoptosis regulator Bcl-2	BCL2	P10415
Tumor necrosis factor	TNF	P01375
Transcription factor AP-1	JUN	P05412
Mitogen-activated protein kinase 8	MAPK8	P45983
Interstitial collagenase	MMP1	P03956
Cell division control protein 2 homolog	CDC2	P06493
Heme oxygenase 1	HMOX1	P09601
Cytochrome P450 3A4	CYP3A4	P08684
Cytochrome P450 1A2	CYP1A2	P05177
E-selectin	SELE	P16581
Vascular cell adhesion protein 1	VCAM1	P19320
Arachidonate 5-lipoxygenase	ALOX5	P09917
Glutathione S-transferase P	GSTP1	P09211
Aryl hydrocarbon receptor	AHR	P35869
Insulin receptor	INSR	P06213
Serine/threonine-protein phosphatase 2B catalytic subunit alpha isoform	PPP3CA	Q08209
Glutathione S-transferase Mu 1	GSTM1	P09488
Glutathione S-transferase Mu 2	GSTM2	P28161
Aldo-keto reductase family 1 member C3	AKR1C3	P42330
Potassium voltage-gated channel subfamily H member 2	KCNH2	Q12809
Stromelysin-1	MMP3	P08254
Retinoic acid receptor RXR-alpha	RXRA	P19793
Transcription factor p65	RELA	Q04206
Epidermal growth factor receptor	EGFR	P00533
RAC-alpha serine/threonine-protein kinase	AKT1	P31749
Vascular endothelial growth factor A	VEGFA	P15692
G1/S-specific cyclin-D1	CCND1	P24385
Bcl-2-like protein 1	BCL2L1	Q07817
Proto-oncogene c-Fos	FOS	P01100
Cyclin-dependent kinase inhibitor 1	CDKN1A	P38936
Eukaryotic translation initiation factor 6	EIF6	P56537
Apoptosis regulator BAX	BAX	Q07812
Caspase-9	CASP9	P55211
Urokinase-type plasminogen activator	PLAU	P00749
72 kDa type IV collagenase	MMP2	P08253
Matrix metalloproteinase-9	MMP9	P14780
Mitogen-activated protein kinase 1	MAPK1	P28482
Interleukin-10	IL10	P22301
Pro-epidermal growth factor	EGF	P01133
Retinoblastoma-associated protein	RB1	P06400
Interleukin-6	IL6	P05231
Activator of 90 kDa heat shock protein ATPase homolog 1	AHSA1	O95433
Caspase-3	CASP3	P42574
Cellular tumor antigen p53	TP53	P04637
ETS domain-containing protein Elk-1	ELK1	P19419
NF-kappa-B inhibitor alpha	NFKBIA	P25963
NADPH--cytochrome P450 reductase	POR	P16435
Ornithine decarboxylase	ODC1	P11926
Caspase-8	CASP8	Q14790
DNA topoisomerase 1	TOP1	P11387
RAF proto-oncogene serine/threonine-protein kinase	RAF1	P04049
Superoxide dismutase [Cu-Zn]	SOD1	P00441
Protein kinase C alpha type	PRKCA	P17252
Hypoxia-inducible factor 1-alpha	HIF1A	Q16665
Signal transducer and activator of transcription 1-alpha/beta	STAT1	P42224
Protein CBFA2T1	RUNX1T1	Q06455
78 kDa glucose-regulated protein	HSPA5	P11021
Receptor tyrosine-protein kinase erbB-2	ERBB2	P04626
Peroxisome proliferator-activated receptor gamma	PPARG	P37231
Acetyl-CoA carboxylase 1	ACACA	Q13085
Caveolin-1	CAV1	Q03135
Myc proto-oncogene protein	MYC	P01106
Tissue factor	F3	P13726
Gap junction alpha-1 protein	GJA1	P17302
Cytochrome P450 1A1	CYP1A1	P04798
Intercellular adhesion molecule 1	ICAM1	P05362
Interleukin-1 beta	IL1B	P01584
C-C motif chemokine 2	CCL13	Q99616
Prostaglandin E2 receptor EP3 subtype	PTGER3	P43115
Interleukin-8	CXCL8	P10145
Protein kinase C beta type	PRKCB	P05771
Baculoviral IAP repeat-containing protein 5	BIRC5	O15392
Dual oxidase 2	DUOX2	Q9NRD8
Nitric oxide synthase, endothelial	NOS3	P29474
Heat shock protein beta-1	HSPB1	P04792
Transforming growth factor beta-1	TGFB1	P01137
Estrogen sulfotransferase	SULT1E1	P49888
Maltase-glucoamylase, intestinal	MGAM	O43451
Interleukin-2	IL2	P60568
Nuclear receptor subfamily 1 group I member 2	NR1I2	O75469
Cytochrome P450 1B1	CYP1B1	Q16678
G2/mitotic-specific cyclin-B1	CCNB1	P14635
Tissue-type plasminogen activator	PLAT	P00750
Thrombomodulin	THBD	P07204
Plasminogen activator inhibitor 1	SERPINE1	P05121
Collagen alpha-1(I) chain	COL1A1	P02452
Interferon gamma	IFNG	P01579
Phosphatidylinositol-3,4,5-trisphosphate 3-phosphatase and dual-specificity protein phosphatase PTEN	PTEN	P60484
Interleukin-1 alpha	IL1A	P01583
Myeloperoxidase	MPO	P05164
DNA topoisomerase 2-alpha	TOP2A	P11388
Neutrophil cytosol factor 1	NCF1	P14598
ATP-binding cassette sub-family G member 2	ABCG2	Q9UNQ0
Hyaluronan synthase 2	HAS2	Q92819
Nuclear factor erythroid 2-related factor 2	NFE2L2	Q16236
NAD(P)H dehydrogenase [quinone] 1	NQO1	P15559
Poly [ADP-ribose] polymerase 1	PARP1	P09874
26S proteasome non-ATPase regulatory subunit 3	PSMD3	O43242
Solute carrier family 2, facilitated glucose transporter member 4	SLC2A4	P14672
Collagen alpha-1(III) chain	COL3A1	P02461
C-X-C motif chemokine 11	CXCL11	O14625
C-X-C motif chemokine 2	CXCL2	P19875
DDB1- and CUL4-associated factor 5	DCAF5	Q96JK2
Nuclear receptor subfamily 1 group I member 3	NR1I3	Q14994
Serine/threonine-protein kinase Chk2	CHEK2	O96017
Claudin-4	CLDN4	O14493
Peroxisome proliferator-activated receptor alpha	PPARA	Q07869
Peroxisome proliferator-activated receptor delta	PPARD	Q03181
Heat shock factor protein 1	HSF1	Q00613
C-reactive protein	CRP	P02741
C-X-C motif chemokine 10	CXCL10	P02778
Inhibitor of nuclear factor kappa-B kinase subunit alpha	CHUK	O15111
Osteopontin	SPP1	P10451
Runt-related transcription factor 2	RUNX2	Q13950
Ras association domain-containing protein 1	RASSF1	Q9NS23
Transcription factor E2F1	E2F1	Q01094
Transcription factor E2F2	E2F2	Q14209
Prostatic acid phosphatase	ACPP	P15309
Cathepsin D	CTSD	P07339
Insulin-like growth factor-binding protein 3	IGFBP3	P17936
Insulin-like growth factor II	IGF2	P01344
CD40 ligand	CD40LG	P29965
Interferon regulatory factor 1	IRF1	P10914
Receptor tyrosine-protein kinase erbB-3	ERBB3	P21860
Serum paraoxonase/arylesterase 1	PON1	P27169
Type I iodothyronine deiodinase	DIO1	P49895
Procollagen C-endopeptidase enhancer 1	PCOLCE	Q15113
Puromycin-sensitive aminopeptidase	NPEPPS	P55786
Hexokinase-2	HK2	P52789
Homeobox protein Nkx-3.1	NKX3-1	Q99801
Ras GTPase-activating protein 1	RASA1	P20936
cAMP and cAMP-inhibited cGMP 3',5'-cyclic phosphodiesterase 10A	PDE10A	Q9Y233
Calcium-activated potassium channel subunit alpha 1	KCNMA1	Q12791
Vascular endothelial growth factor receptor 2	KDR	P35968
Voltage-dependent calcium channel subunit alpha-2/delta-1	CACNA2D1	P54289
CGMP-inhibited 3',5'-cyclic phosphodiesterase A	PDE3A	Q14432
cAMP-dependent protein kinase inhibitor alpha	PKIA	P61925
Cell division protein kinase 7	CDK7	P50613
Cytochrome P450 2C9	CYP2C9	P11712
Fos-related antigen 1	FOSL1	P15407
Fos-related antigen 2	FOSL2	P15408
Cytochrome c	CYCS	P99999
Arachidonate 12-lipoxygenase, 12S-type	ALOX12	P18054
Nuclear factor of activated T-cells, cytoplasmic 1	NFATC1	O95644
Tudor domain-containing protein 7	TDRD7	Q8NHU6
Egl nine homolog 1	EGLN1	Q9GZT9
NADPH oxidase 5	NOX5	Q96PH1
Fatty acid-binding protein, epidermal	FABP5	Q01469
Apolipoprotein D	APOD	P05090
Carbonic anhydrase II	CA2	P00918
Neuronal acetylcholine receptor protein, alpha-7 chain	CHRNA7	P36544
Fatty acid synthase	FASN	P49327
Dopamine D1 receptor	DRD1	P21728
Muscarinic acetylcholine receptor M3	CHRM3	P20309
Alpha-1A adrenergic receptor	ADRA1A	P35348
Sodium-dependent dopamine transporter	SLC6A3	Q01959
Sodium-dependent serotonin transporter	SLC6A4	P31645
Glutathione S-transferase A1	GSTA1	P08263
Glutathione S-transferase A2	GSTA2	P09210
Beta-1 adrenergic receptor	ADRB1	P08588
Muscarinic acetylcholine receptor M5	CHRM5	P08912
5-hydroxytryptamine receptor 3A	HTR3A	P46098
Alpha-2C adrenergic receptor	ADRA2C	P18825
Muscarinic acetylcholine receptor M4	CHRM4	P08173
Delta-type opioid receptor	OPRD1	P41143
5-hydroxytryptamine 2A receptor	HTR2A	P28223
5-hydroxytryptamine 2C receptor	HTR2C	P28335
Alpha-1D adrenergic receptor	ADRA1D	P25100
Mu-type opioid receptor	OPRM1	P35372
Retinoic acid receptor RXR-beta	RXRB	P28702
Purine nucleoside phosphorylase	PNP	P00491
Cytosolic phospholipase A2	PLA2G4A	P47712
Sulfonylurea receptor 1	ABCC8	Q09428
Beta-secretase	BACE1	P56817
Pregnane X receptor	NR1I2	F1DAL3
Cell division protein kinase 4	CDK4	P11802
Amyloid beta A4 protein	APP	P05067
Caspase-7	CASP7	P55210
Hepatocyte growth factor receptor	MET	P08581
Mitogen-activated protein kinase 3	MAPK3	P27361
Low-density lipoprotein receptor	LDLR	P01130
Catalase	CAT	P04040
3-hydroxy-3-methylglutaryl-coenzyme A reductase	HMGCR	P04035
Glutathione reductase, mitochondrial	GSR	P00390
Multidrug resistance-associated protein 1	ABCC1	P33527
Aldo-keto reductase family 1 member C1	AKR1C1	Q04828
Aspartate aminotransferase, cytoplasmic	GOT1	P17174
4-aminobutyrate aminotransferase, mitochondrial	ABAT	P80404
Sterol O-acyltransferase 1	SOAT1	P35610
Krueppel-like factor 7	KLF7	O75840
Voltage-dependent L-type calcium channel subunit alpha-1S	CACNA1S	Q13698
Type IV phosphodiesterase	PDE4A	P27815
Mineralocorticoid receptor	NR3C2	P08235
D(1B) dopamine receptor	DRD5	P21918
D(4) dopamine receptor	DRD4	P21917
Alpha-2B adrenergic receptor	ADRA2B	P18089
Neuronal acetylcholine receptor subunit alpha-2	CHRNA2	Q15822
D(2) dopamine receptor	DRD2	P14416
Cytochrome P450 2B6	CYP2B6	P20813
Hsp90 co-chaperone Cdc37	CDC37	Q16543
Alpha-2A adrenergic receptor	ADRA2A	P08913
Cytochrome P450-cam
Beta-lactamase
Purine nucleoside phosphorylase deoD-type
Peroxidase C1A
DNA gyrase subunit B
Probable E3 ubiquitin-protein ligase HERC5
Cyclin-dependent kinase inhibitor 2A, isoforms 1/2/3

## Sheet: 在删重基础上去除来源于NA的靶点即最终所有药物的靶点
靶标去除来源及删重后为165个（其中有4个找不到靶点的简称及ID号），故最终所有药物对应的总靶点为161个！
Target name	靶点简称	ID	Source
Prostaglandin G/H synthase 1	PTGS1	P23219	DrugBank
Coagulation factor Xa	F10	P00742	DrugBank
Prostaglandin G/H synthase 2	PTGS2	P35354	DrugBank
Beta-2 adrenergic receptor	ADRB2	P07550	DrugBank
Heat shock protein HSP 90	HSP90AB1	P08238	DrugBank
Thrombin	F2	P00734	DrugBank
Estrogen receptor	GPER1	Q99527	DrugBank
Androgen receptor	AR	P10275	DrugBank
Coagulation factor VII	F7	P08709	DrugBank
Acetylcholinesterase	ACHE	P22303	DrugBank
DNA topoisomerase II	TOP2	P11388	DrugBank
Estrogen receptor beta	ESTRB	Q92731	DrugBank
Trypsin-1	PRSS1	P07477	DrugBank
Nuclear receptor coactivator 2	NCOA2	Q15596	DrugBank
Calmodulin	CALM	P0DP23	DrugBank
Muscarinic acetylcholine receptor M1	CHRM1	P11229	DrugBank
Gamma-aminobutyric-acid receptor alpha-2 subunit	GABRA2	P47869	DrugBank
Gamma-aminobutyric-acid receptor alpha-3 subunit	GABRA3	P34903	DrugBank
Muscarinic acetylcholine receptor M2	CHRM2	P08172	DrugBank
Gamma-aminobutyric-acid receptor subunit alpha-6	GABRA6	Q16445	DrugBank
Nitric oxide synthase, inducible	NOS2	P35228	DrugBank
Sodium channel protein type 5 subunit alpha	SCN5A	Q14524	DrugBank
mRNA of Protein-tyrosine phosphatase, non-receptor type 1	PTPN1	P18031	DrugBank
Dipeptidyl peptidase IV	DPP4	P27487	DrugBank
Ig gamma-1 chain C region	IGHG1	P01857	DrugBank
Nuclear receptor coactivator 1	NCOA1	Q15788	DrugBank
Peroxisome proliferator activated receptor gamma	PPARG	P37231	DrugBank
Mitogen-activated protein kinase 14	MAPK14	Q16539	DrugBank
Glycogen synthase kinase-3 beta	GSK3B	P49841	DrugBank
Cell division protein kinase 2	CDK2	P24941	DrugBank
Phosphatidylinositol-4,5-bisphosphate 3-kinase catalytic subunit, gamma isoform	PIK3CG	P48736	DrugBank
mRNA of PKA Catalytic Subunit C-alpha	PRKACA	P17612	DrugBank
Proto-oncogene serine/threonine-protein kinase Pim-1	PIM1	P11309	DrugBank
Cyclin-A2	CCNA2	P20248	DrugBank
Glycogen phosphorylase, muscle form	PYGM	P11217	DrugBank
Peroxisome proliferator activated receptor delta	PPARD	Q03181	DrugBank
Serine/threonine-protein kinase Chk1	CHEK1	O14757	DrugBank
Aldose reductase	AKR1B1	P15121	DrugBank
Nitric-oxide synthase, endothelial	NOS3	P29474	DrugBank
Gamma-aminobutyric acid receptor subunit alpha-1	GABRA1	P14867	DrugBank
Amine oxidase [flavin-containing] B	MAOB	P27338	DrugBank
Glutamate receptor 2	GRIA2	P42262	DrugBank
Xanthine dehydrogenase/oxidase	XDH	P47989	DrugBank
Progesterone receptor	PGR	P06401	DrugBank
Sodium-dependent noradrenaline transporter	SLC6A2	P23975	DrugBank
Alpha-1B adrenergic receptor	ADRA1B	P35368	DrugBank
Apoptosis regulator Bcl-2	BCL2	P10415	DrugBank
Tumor necrosis factor	TNF	P01375	DrugBank
Transcription factor AP-1	JUN	P05412	DrugBank
Mitogen-activated protein kinase 8	MAPK8	P45983	DrugBank
Interstitial collagenase	MMP1	P03956	DrugBank
Cell division control protein 2 homolog	CDC2	P06493	DrugBank
Heme oxygenase 1	HMOX1	P09601	DrugBank
Cytochrome P450 3A4	CYP3A4	P08684	DrugBank
Cytochrome P450 1A2	CYP1A2	P05177	DrugBank
E-selectin	SELE	P16581	DrugBank
Vascular cell adhesion protein 1	VCAM1	P19320	DrugBank
Arachidonate 5-lipoxygenase	ALOX5	P09917	DrugBank
Glutathione S-transferase P	GSTP1	P09211	DrugBank
Aryl hydrocarbon receptor	AHR	P35869	DrugBank
Insulin receptor	INSR	P06213	DrugBank
Serine/threonine-protein phosphatase 2B catalytic subunit alpha isoform	PPP3CA	Q08209	DrugBank
Glutathione S-transferase Mu 1	GSTM1	P09488	DrugBank
Glutathione S-transferase Mu 2	GSTM2	P28161	DrugBank
Aldo-keto reductase family 1 member C3	AKR1C3	P42330	DrugBank
Potassium voltage-gated channel subfamily H member 2	KCNH2	Q12809	DrugBank
Stromelysin-1	MMP3	P08254	DrugBank
Retinoic acid receptor RXR-alpha	RXRA	P19793	DrugBank
Epidermal growth factor receptor	EGFR	P00533	DrugBank
Vascular endothelial growth factor A	VEGFA	P15692	DrugBank
Urokinase-type plasminogen activator	PLAU	P00749	DrugBank
72 kDa type IV collagenase	MMP2	P08253	DrugBank
Mitogen-activated protein kinase 1	MAPK1	P28482	DrugBank
Pro-epidermal growth factor	EGF	P01133	DrugBank
Retinoblastoma-associated protein	RB1	P06400	DrugBank
Interleukin-6	IL6	P05231	DrugBank
Cellular tumor antigen p53	TP53	P04637	DrugBank
NADPH--cytochrome P450 reductase	POR	P16435	DrugBank
Ornithine decarboxylase	ODC1	P11926	DrugBank
DNA topoisomerase 1	TOP1	P11387	DrugBank
Superoxide dismutase [Cu-Zn]	SOD1	P00441	DrugBank
78 kDa glucose-regulated protein	HSPA5	P11021	DrugBank
Acetyl-CoA carboxylase 1	ACACA	Q13085	DrugBank
Tissue factor	F3	P13726	DrugBank
Gap junction alpha-1 protein	GJA1	P17302	DrugBank
Interleukin-1 beta	IL1B	P01584	DrugBank
C-C motif chemokine 2	CCL13	Q99616	DrugBank
Prostaglandin E2 receptor EP3 subtype	PTGER3	P43115	DrugBank
Estrogen sulfotransferase	SULT1E1	P49888	DrugBank
Maltase-glucoamylase, intestinal	MGAM	O43451	DrugBank
Interleukin-2	IL2	P60568	DrugBank
Tissue-type plasminogen activator	PLAT	P00750	DrugBank
Thrombomodulin	THBD	P07204	DrugBank
Collagen alpha-1(I) chain	COL1A1	P02452	DrugBank
Interferon gamma	IFNG	P01579	DrugBank
Myeloperoxidase	MPO	P05164	DrugBank
NAD(P)H dehydrogenase [quinone] 1	NQO1	P15559	DrugBank
Collagen alpha-1(III) chain	COL3A1	P02461	DrugBank
Prostatic acid phosphatase	ACPP	P15309	DrugBank
Cathepsin D	CTSD	P07339	DrugBank
Serum paraoxonase/arylesterase 1	PON1	P27169	DrugBank
cAMP and cAMP-inhibited cGMP 3',5'-cyclic phosphodiesterase 10A	PDE10A	Q9Y233	DrugBank
Calcium-activated potassium channel subunit alpha 1	KCNMA1	Q12791	DrugBank
Vascular endothelial growth factor receptor 2	KDR	P35968	DrugBank
Voltage-dependent calcium channel subunit alpha-2/delta-1	CACNA2D1	P54289	DrugBank
CGMP-inhibited 3',5'-cyclic phosphodiesterase A	PDE3A	Q14432	DrugBank
cAMP-dependent protein kinase inhibitor alpha	PKIA	P61925	DrugBank
Cell division protein kinase 7	CDK7	P50613	DrugBank
Cytochrome P450 2C9	CYP2C9	P11712	DrugBank
Cytochrome c	CYCS	P99999	DrugBank
Egl nine homolog 1	EGLN1	Q9GZT9	DrugBank
Carbonic anhydrase II	CA2	P00918	DrugBank
Neuronal acetylcholine receptor protein, alpha-7 chain	CHRNA7	P36544	DrugBank
Fatty acid synthase	FASN	P49327	DrugBank
Dopamine D1 receptor	DRD1	P21728	DrugBank
Muscarinic acetylcholine receptor M3	CHRM3	P20309	DrugBank
Alpha-1A adrenergic receptor	ADRA1A	P35348	DrugBank
Sodium-dependent dopamine transporter	SLC6A3	Q01959	DrugBank
Sodium-dependent serotonin transporter	SLC6A4	P31645	DrugBank
Glutathione S-transferase A1	GSTA1	P08263	DrugBank
Glutathione S-transferase A2	GSTA2	P09210	DrugBank
Beta-1 adrenergic receptor	ADRB1	P08588	DrugBank
Muscarinic acetylcholine receptor M5	CHRM5	P08912	DrugBank
5-hydroxytryptamine receptor 3A	HTR3A	P46098	DrugBank
Alpha-2C adrenergic receptor	ADRA2C	P18825	DrugBank
Muscarinic acetylcholine receptor M4	CHRM4	P08173	DrugBank
Delta-type opioid receptor	OPRD1	P41143	DrugBank
5-hydroxytryptamine 2A receptor	HTR2A	P28223	DrugBank
5-hydroxytryptamine 2C receptor	HTR2C	P28335	DrugBank
Alpha-1D adrenergic receptor	ADRA1D	P25100	DrugBank
Mu-type opioid receptor	OPRM1	P35372	DrugBank
Retinoic acid receptor RXR-beta	RXRB	P28702	DrugBank
Purine nucleoside phosphorylase	PNP	P00491	DrugBank
Cytosolic phospholipase A2	PLA2G4A	P47712	DrugBank
Sulfonylurea receptor 1	ABCC8	Q09428	DrugBank
Beta-secretase	BACE1	P56817	DrugBank
Cell division protein kinase 4	CDK4	P11802	DrugBank
Amyloid beta A4 protein	APP	P05067	DrugBank
Caspase-7	CASP7	P55210	DrugBank
Hepatocyte growth factor receptor	MET	P08581	DrugBank
Mitogen-activated protein kinase 3	MAPK3	P27361	DrugBank
Low-density lipoprotein receptor	LDLR	P01130	DrugBank
Catalase	CAT	P04040	DrugBank
3-hydroxy-3-methylglutaryl-coenzyme A reductase	HMGCR	P04035	DrugBank
Glutathione reductase, mitochondrial	GSR	P00390	DrugBank
Multidrug resistance-associated protein 1	ABCC1	P33527	DrugBank
Aldo-keto reductase family 1 member C1	AKR1C1	Q04828	DrugBank
Aspartate aminotransferase, cytoplasmic	GOT1	P17174	DrugBank
4-aminobutyrate aminotransferase, mitochondrial	ABAT	P80404	DrugBank
Sterol O-acyltransferase 1	SOAT1	P35610	DrugBank
Voltage-dependent L-type calcium channel subunit alpha-1S	CACNA1S	Q13698	DrugBank
Type IV phosphodiesterase	PDE4A	P27815	DrugBank
Mineralocorticoid receptor	NR3C2	P08235	DrugBank
D(1B) dopamine receptor	DRD5	P21918	DrugBank
D(4) dopamine receptor	DRD4	P21917	DrugBank
Alpha-2B adrenergic receptor	ADRA2B	P18089	DrugBank
Neuronal acetylcholine receptor subunit alpha-2	CHRNA2	Q15822	DrugBank
D(2) dopamine receptor	DRD2	P14416	DrugBank
Cytochrome P450 2B6	CYP2B6	P20813	DrugBank
Alpha-2A adrenergic receptor	ADRA2A	P08913	DrugBank
Pregnane X receptor	NR1I2	O75469	DrugBank
Cytochrome P450-cam			DrugBank
Beta-lactamase			DrugBank
Purine nucleoside phosphorylase deoD-type			DrugBank
DNA gyrase subunit B			DrugBank
