# Supplementary material for: Integrated Analysis of the Mechanisms of Da-Chai-Hu Decoction in Type 2 Diabetes Mellitus by a Network Pharmacology Approach
Source: Evid Based Complement Alternat Med. 2020 Apr 28;2020:9768414. doi: 10.1155/2020/9768414 (PMC7204321; doi:10.1155/2020/9768414)
Supplement: Supplementary Materials — 1ingredients: the 77 potential Da-Chai-Hu ingredients obtained through six principles of screening. 2Drug-related targets: related targets obtained for each drug ingredient. 3Drug-targets: drug targets based on the total drug targets obtained in 2Drug-related targets, the duplicates are deleted, and the corresponding specifications are found for each target obtained. 4Disease-targets: all the targets related to T2DM, and the top 200 targets taken in order from the largest to the smallest according to the inference score. 5Common targets of disease and drug: a duplicate of the drug's total targets and disease targets, which is a common target for drugs and diseases. 6Topology: screened twice by “degree, closeness centrality, and betweeness” to get the final 7 core targets. 7GO-BP: 25 biological processes related to T2DM mined in DAVID for specific pathway enrichment analysis. 8 PPI: the 161 targets of DCHD corresponding to 200 targets of T2DM, and 38 repeat important targets obtained. In order to illuminate the significance of degree in compound targets, we created a PPI network about the relationship of the common targets between compounds and T2DM. This network was composed of 38 nodes and 349 edges. C-T.cys: Targets-compounds network. Figure 3. D-C.cys: herbs-compounds network. Figure 2 ppi.cys: interrelationship between 38 targets. Figure 4. T-P.cys: target-pathway network. Figure 6. [file 9768414.f1.zip › 9768414.f1/4Disease-targets.xlsx]

## Sheet: 2型糖尿病靶点
Gene Symbol	Gene ID	Disease Name	Disease ID	Direct Evidence	Inference Network	Inference Score	Reference Count
INS1	16333	Diabetes Mellitus, Type 2	MESH:D003924	marker/mechanism	3-((4-chlorobenzyl)oxy)-N-((1S)-1-phenylethyl)-2-thiophenecarboxamide|Acarbose|Alloxan|alpha-Tocopherol|Amino Acids|Arsenic|Ascorbic Acid|Bezafibrate|bisphenol A|Blood Glucose|BLX 1002|Cadmium|Calcium|Chromium|Copper|coumarin|Curcumin|Dietary Fats|Diethylnitrosamine|epigallocatechin gallate|Exenatide|Fatty Acids, Nonesterified|Folic Acid|Fructose|Genistein|ginsenoside Re|Gliclazide|Glucose|Glutat…	151.46	163
NOS2	4843	Diabetes Mellitus, Type 2	MESH:D003924	marker/mechanism	Air Pollutants|Alloxan|alpha-Tocopherol|Arsenic|Ascorbic Acid|astaxanthine|Benzoic Acid|Berberine|bisphenol A|Blood Glucose|Cadmium|cinnamic aldehyde|Copper|coumarin|Curcumin|Cysteine|daidzein|Dichlorodiphenyl Dichloroethylene|Dietary Fats|Diethylnitrosamine|Diosmin|Drugs, Chinese Herbal|Enalapril|epigallocatechin gallate|Folic Acid|Fructose|Genistein|ginsenoside Re|Glucose|Glutathione|Glyburide|…	118.81	151
SOD1	6647	Diabetes Mellitus, Type 2	MESH:D003924	marker/mechanism	Alloxan|alpha-Tocopherol|Arsenic|Ascorbic Acid|astaxanthine|Berberine|Bezafibrate|bisphenol A|Blood Glucose|Cadmium|Calcium|Chromium|Clozapine|Copper|Curcumin|Dibutyl Phthalate|Dichlorodiphenyl Dichloroethylene|Dietary Fats|Diethylnitrosamine|Drugs, Chinese Herbal|Enalapril|epigallocatechin gallate|Fatty Acids, Nonesterified|Folic Acid|Fructose|Genistein|ginsenoside Re|Glucose|Glutathione|Iron|Le…	114.76	123
RELA	5970	Diabetes Mellitus, Type 2	MESH:D003924	marker/mechanism	2-dodecyl-6-methoxycyclohexa-2,5-diene-1,4-dione|Air Pollutants|Alloxan|alpha-Tocopherol|Angiotensin Receptor Antagonists|Arsenic|Ascorbic Acid|Berberine|Bezafibrate|bisphenol A|Blood Glucose|Cadmium|Cholesterol, HDL|Chromium|cinnamic aldehyde|Clozapine|Copper|Curcumin|Cysteine|daidzein|Dibutyl Phthalate|Dichlorodiphenyl Dichloroethylene|Dietary Fats|Diethylnitrosamine|Drugs, Chinese Herbal|epiga…	113.52	155
TNF	7124	Diabetes Mellitus, Type 2	MESH:D003924	marker/mechanism	Acarbose|Air Pollutants|Alloxan|alpha-Tocopherol|Arsenic|Ascorbic Acid|astaxanthine|Berberine|Bezafibrate|bisphenol A|Blood Glucose|Cadmium|Calcium|Cholesterol, HDL|Chromium|cinnamic aldehyde|Clozapine|Copper|coumarin|Curcumin|Cysteine|daidzein|Dibutyl Phthalate|Dichlorodiphenyl Dichloroethylene|Dietary Fats|Diethylnitrosamine|Diosmin|Drugs, Chinese Herbal|Enalapril|epigallocatechin gallate|Exena…	111.26	175
BCL2	596	Diabetes Mellitus, Type 2	MESH:D003924	marker/mechanism	Air Pollutants|Alloxan|alpha-Tocopherol|Amino Acids|Angiotensin-Converting Enzyme Inhibitors|Arsenic|Ascorbic Acid|Benzoic Acid|Berberine|Bezafibrate|bisphenol A|Blood Glucose|Cadmium|cinnamic aldehyde|Clozapine|Copper|coumarin|Curcumin|daidzein|Dibutyl Phthalate|Dichlorodiphenyl Dichloroethylene|Dietary Fats|Diethylnitrosamine|Diosmin|Drugs, Chinese Herbal|Enalapril|epigallocatechin gallate|Fatt…	106.52	158
TGFB1	7040	Diabetes Mellitus, Type 2	MESH:D003924	marker/mechanism	2-dodecyl-6-methoxycyclohexa-2,5-diene-1,4-dione|alpha-Tocopherol|Angiotensin-Converting Enzyme Inhibitors|Arsenic|Ascorbic Acid|Berberine|Bezafibrate|bisphenol A|Cadmium|Calcium|Chromium|cinnamic aldehyde|Copper|Curcumin|Cysteine|Dibutyl Phthalate|Dichlorodiphenyl Dichloroethylene|Dietary Fats|Diethylnitrosamine|Drugs, Chinese Herbal|Enalapril|epigallocatechin gallate|Folic Acid|Fructose|Geniste…	105.29	145
SOD2	6648	Diabetes Mellitus, Type 2	MESH:D003924	marker/mechanism	Air Pollutants|alpha-Tocopherol|Arsenic|Ascorbic Acid|Berberine|bisphenol A|Blood Glucose|Cadmium|Calcium|Chromium|cinnamic aldehyde|Clozapine|Copper|Curcumin|Cysteine|daidzein|Dibutyl Phthalate|Dietary Fats|Diethylnitrosamine|Drugs, Chinese Herbal|Enalapril|epigallocatechin gallate|Fatty Acids, Nonesterified|Folic Acid|Genistein|ginsenoside Re|Gliclazide|Glucose|Glutathione|Hemin|Iron|Lactic Aci…	100.78	137
NOS3	4846	Diabetes Mellitus, Type 2	MESH:D003924	marker/mechanism	Alloxan|alpha-Tocopherol|Arsenic|Ascorbic Acid|Benzoic Acid|Bezafibrate|bisphenol A|Blood Glucose|Cadmium|Calcium|Cholesterol, HDL|Chromium|Curcumin|daidzein|Dichlorodiphenyl Dichloroethylene|Dietary Fats|Drugs, Chinese Herbal|Enalapril|epigallocatechin gallate|Fatty Acids, Nonesterified|Fructose|Genistein|ginsenoside Re|Gliclazide|Glucose|Hemin|Lactic Acid|Lead|Manganese|Metformin|Nickel|Nicotin…	100.5	139
GPX1	2876	Diabetes Mellitus, Type 2	MESH:D003924	marker/mechanism	Ascorbic Acid|Berberine|bisphenol A|Bromine|Cadmium|Chromium|cinnamic aldehyde|Clozapine|Copper|coumarin|Curcumin|Dibutyl Phthalate|Dichlorodiphenyl Dichloroethylene|Dietary Fats|Diethylnitrosamine|Drugs, Chinese Herbal|epigallocatechin gallate|Fatty Acids, Nonesterified|Folic Acid|Fructose|Genistein|ginsenoside Re|Glucose|Glutathione|Iron|Lead|Mercury|Nickel|Nicotine|Particulate Matter|perfluoro…	94.33	103
PPARGC1A	10891	Diabetes Mellitus, Type 2	MESH:D003924	marker/mechanism	Acarbose|Air Pollutants|Alloxan|alpha-Tocopherol|Arsenic|Ascorbic Acid|Berberine|Bezafibrate|bisphenol A|Blood Glucose|Cadmium|Copper|Curcumin|Dibutyl Phthalate|Dichlorodiphenyl Dichloroethylene|Dietary Fats|Enalapril|epigallocatechin gallate|Folic Acid|Fructose|Glucose|Glutathione|Hemin|Manganese|Metformin|Niacinamide|Nickel|Nicotine|Particulate Matter|perfluorooctane sulfonic acid|perfluoroocta…	93.59	130
ICAM1	3383	Diabetes Mellitus, Type 2	MESH:D003924	marker/mechanism	Air Pollutants|Alloxan|alpha-Tocopherol|Arsenic|Ascorbic Acid|Bezafibrate|bisphenol A|Cadmium|Chromium|cinnamic aldehyde|Copper|Curcumin|Cysteine|Dibutyl Phthalate|Dietary Fats|Diethylnitrosamine|Drugs, Chinese Herbal|Enalapril|Fatty Acids, Nonesterified|Fructose|Genistein|Gliclazide|Glucose|Glutathione|Iron|Lactic Acid|Lithocholic Acid|mangiferin|Metformin|Niacinamide|Nickel|Nicotine|Particulate…	88.85	136
CASP3	836	Diabetes Mellitus, Type 2	MESH:D003924	marker/mechanism	Air Pollutants|Alloxan|alpha-Tocopherol|Amino Acids|Arsenic|Ascorbic Acid|Berberine|Bezafibrate|bisphenol A|Blood Glucose|Boron|Cadmium|Calcium|Chromium|cinnamic aldehyde|Clozapine|Copper|Curcumin|daidzein|Dibutyl Phthalate|Dichlorodiphenyl Dichloroethylene|Dietary Fats|Diethylnitrosamine|Diosmin|Drugs, Chinese Herbal|efavirenz|Enalapril|epigallocatechin gallate|Fatty Acids, Nonesterified|Folic A…	88.42	165
PPARA	5465	Diabetes Mellitus, Type 2	MESH:D003924	marker/mechanism	2,2-dichloro-12-(p-chlorophenyl)-dodecanoic acid|2-methyl-c-5-(4-(5-methyl-2-(4-methylphenyl)-4-oxazolyl)butyl)-1,3-dioxane-r-2-carboxylic acid|alpha-Tocopherol|Arsenic|Berberine|Bezafibrate|bisphenol A|Cadmium|Calcium|Cholesterol, HDL|Chromium|Copper|Dibutyl Phthalate|Dietary Fats|Diethylnitrosamine|Drugs, Chinese Herbal|Enalapril|Exenatide|Fatty Acids, Nonesterified|Fibric Acids|Folic Acid|Fruc…	85.67	141
SLC2A4	6517	Diabetes Mellitus, Type 2	MESH:D003924	marker/mechanism	Acarbose|Alloxan|Ascorbic Acid|Berberine|Bezafibrate|bisphenol A|Chromium|cinnamic aldehyde|Copper|Dichlorodiphenyl Dichloroethylene|Dietary Fats|epigallocatechin gallate|Fructose|Genistein|ginsenoside Re|Glucose|Glyburide|Hemin|mangiferin|Mercury|Metformin|Particulate Matter|perfluorooctane sulfonic acid|perfluorooctanoic acid|Pioglitazone|Plant Extracts|Resveratrol|Rosiglitazone|Silver|Streptoz…	85.38	129
ADIPOQ	9370	Diabetes Mellitus, Type 2	MESH:D003924	marker/mechanism	Acarbose|Air Pollutants|Arsenic|Berberine|Bezafibrate|bisphenol A|Clozapine|Curcumin|Dichlorodiphenyl Dichloroethylene|Dietary Fats|efavirenz|Enalapril|Fatty Acids, Nonesterified|Fructose|ginsenoside Re|Glucose|Hemin|Metformin|Nelfinavir|Niacinamide|Orlistat|Particulate Matter|perfluorooctanoic acid|Pioglitazone|Plant Extracts|Polychlorinated Biphenyls|Resveratrol|Rosiglitazone|Streptozocin|Sulfo…	83.6	131
NFKB1	4790	Diabetes Mellitus, Type 2	MESH:D003924	marker/mechanism	alpha-Tocopherol|Arsenic|Ascorbic Acid|Bezafibrate|bisphenol A|Blood Glucose|cinnamic aldehyde|Clozapine|Copper|Curcumin|daidzein|Dibutyl Phthalate|Dichlorodiphenyl Dichloroethylene|Dietary Fats|Diethylnitrosamine|Drugs, Chinese Herbal|Enalapril|epigallocatechin gallate|Folic Acid|Genistein|Glucose|Glutathione|Heme|Irbesartan|Lead|mangiferin|Mercury|Nickel|Nicotine|Particulate Matter|Pentoxifylli…	81.32	90
LEPR	3953	Diabetes Mellitus, Type 2	MESH:D003924	marker/mechanism	Arsenic|astaxanthine|bisphenol A|Blood Glucose|Calcium|Cholesterol, HDL|Cholesterol, LDL|Chromium|Dibutyl Phthalate|Dietary Fats|Diethylnitrosamine|Drugs, Chinese Herbal|Exenatide|Folic Acid|Fructose|Genistein|Glucose|Glutathione|Lactic Acid|Mercury|Nickel|Nicotine|Pantothenic Acid|perfluorooctanoic acid|Pioglitazone|Resveratrol|Rosiglitazone|Superoxides|titanium dioxide|Troglitazone|Vehicle Emis…	80.96	104
IRS1	3667	Diabetes Mellitus, Type 2	MESH:D003924	marker/mechanism	Alloxan|Ascorbic Acid|bisphenol A|Cadmium|Chromium|Curcumin|Dietary Fats|Diethylnitrosamine|Folic Acid|Fructose|Genistein|ginsenoside Re|Glucose|Glyburide|Metformin|Nickel|Nicotine|nymphayol|perfluorooctane sulfonic acid|Pesticides|Plant Extracts|Resveratrol|Rosiglitazone|Streptozocin|TAK-875|titanium dioxide|Triglycerides|Troglitazone|Vehicle Emissions|Zinc	77.14	132
EDN1	1906	Diabetes Mellitus, Type 2	MESH:D003924	marker/mechanism	Angiotensin-Converting Enzyme Inhibitors|Ascorbic Acid|benidipine|Bezafibrate|bisphenol A|Cadmium|Calcium|Copper|Dibutyl Phthalate|Dietary Fats|Diethylnitrosamine|Drugs, Chinese Herbal|Enalapril|epigallocatechin gallate|Fructose|Genistein|Glucose|Glyburide|Irbesartan|Iron|Metformin|Nickel|Nicotine|nymphayol|Particulate Matter|perfluorooctanoic acid|Pioglitazone|Plant Extracts|Resveratrol|Rosiglit…	76.53	131
SLC2A1	6513	Diabetes Mellitus, Type 2	MESH:D003924	marker/mechanism	Acarbose|Ascorbic Acid|bisphenol A|Cadmium|Calcium|Chromium|cinnamic aldehyde|Copper|Curcumin|Cysteine|daidzein|Dietary Fats|Diethylnitrosamine|Drugs, Chinese Herbal|epigallocatechin gallate|Folic Acid|Genistein|Glucose|Lead|Lithocholic Acid|Nickel|nymphayol|Particulate Matter|perfluorooctanoic acid|Plant Extracts|Resveratrol|Rosiglitazone|stannous chloride|Streptozocin|Tolbutamide|Troglitazone|V…	75.08	96
BCL2L1	598	Diabetes Mellitus, Type 2	MESH:D003924	marker/mechanism	Alloxan|alpha-Tocopherol|Amino Acids|Arsenic|Ascorbic Acid|Berberine|bisphenol A|Cadmium|Copper|Curcumin|daidzein|Dichlorodiphenyl Dichloroethylene|Dietary Fats|Diethylnitrosamine|Drugs, Chinese Herbal|epigallocatechin gallate|Fatty Acids, Nonesterified|Folic Acid|Genistein|Glucose|Glutathione|Iron|Lead|Lithocholic Acid|Manganese|mangiferin|Metformin|Nickel|Nicotine|Particulate Matter|Pentoxifyll…	74.06	128
FAS	355	Diabetes Mellitus, Type 2	MESH:D003924	marker/mechanism	Angiotensin-Converting Enzyme Inhibitors|Arsenic|Berberine|Bezafibrate|bisphenol A|Cadmium|cinnamic aldehyde|Clozapine|Copper|Curcumin|Dichlorodiphenyl Dichloroethylene|Dietary Fats|Diethylnitrosamine|Drugs, Chinese Herbal|Folic Acid|Genistein|ginsenoside Re|Glucose|Glutathione|Kangen-karyu|Lead|Lithocholic Acid|mangiferin|Mercury|Metformin|Nickel|Nicotine|Particulate Matter|Pentoxifylline|Plant …	71.3	130
IRS2	8660	Diabetes Mellitus, Type 2	MESH:D003924	marker/mechanism	bisphenol A|Cadmium|Copper|Curcumin|Dibutyl Phthalate|Dichlorodiphenyl Dichloroethylene|Dietary Fats|Diethylnitrosamine|epigallocatechin gallate|Fructose|fumosorinone|Genistein|Glucose|Nickel|Particulate Matter|Plant Extracts|Resveratrol|Rosiglitazone|Silver|Streptozocin|TAK-875|titanium dioxide|Troglitazone|Vehicle Emissions|Zinc	70.54	90
SIRT1	23411	Diabetes Mellitus, Type 2	MESH:D003924	marker/mechanism	Amino Acids|Berberine|bisphenol A|Blood Glucose|Cadmium|Copper|Curcumin|Dietary Fats|Diethylnitrosamine|epigallocatechin gallate|Folic Acid|Fructose|Genistein|Glucose|Glutathione|Linagliptin|Malondialdehyde|Metformin|Niacinamide|Nicotine|perfluorooctane sulfonic acid|Plant Extracts|Resveratrol|Rosiglitazone|Silver|Streptozocin|Superoxides|TAK-875|Triglycerides|Vehicle Emissions|Zinc	69.19	108
GSTM1	2944	Diabetes Mellitus, Type 2	MESH:D003924	marker/mechanism	Air Pollutants|alpha-Tocopherol|Arsenic|Ascorbic Acid|bisphenol A|Cadmium|cinnamic aldehyde|Clozapine|Copper|Cysteine|Dichlorodiphenyl Dichloroethylene|Dietary Fats|Diethylnitrosamine|epigallocatechin gallate|Glutathione|Hemin|Iron|Lead|Lithocholic Acid|Mercury|Nickel|Particulate Matter|perfluorooctane sulfonic acid|perfluorooctanoic acid|Pesticides|Plant Extracts|Resveratrol|Rosiglitazone|Silver…	67.67	86
CYBA	1535	Diabetes Mellitus, Type 2	MESH:D003924	marker/mechanism	Arsenic|Ascorbic Acid|Bezafibrate|bisphenol A|Dichlorodiphenyl Dichloroethylene|Dietary Fats|Diethylnitrosamine|Enalapril|Folic Acid|Genistein|ginsenoside Re|Glucose|Kangen-karyu|Metformin|Niacinamide|Nickel|Particulate Matter|Pioglitazone|Plant Extracts|Resveratrol|Rosiglitazone|Streptozocin|Superoxides|Telmisartan|titanium dioxide|Troglitazone	65.54	118
AKT2	208	Diabetes Mellitus, Type 2	MESH:D003924	marker/mechanism	3-((4-chlorobenzyl)oxy)-N-((1S)-1-phenylethyl)-2-thiophenecarboxamide|Berberine|bisphenol A|Blood Glucose|Clozapine|Copper|Curcumin|Dietary Fats|Diethylnitrosamine|Genistein|Glucose|Lead|Mercury|Metformin|Nickel|Particulate Matter|Phthalic Acids|Plant Extracts|Resveratrol|Streptozocin|titanium dioxide|Vehicle Emissions|Zinc	65.04	79
ATF3	467	Diabetes Mellitus, Type 2	MESH:D003924	marker/mechanism	Arsenic|Ascorbic Acid|bisphenol A|Cadmium|cinnamic aldehyde|Copper|Curcumin|Dibutyl Phthalate|Dichlorodiphenyl Dichloroethylene|Dietary Fats|Diethylnitrosamine|Drugs, Chinese Herbal|epigallocatechin gallate|Folic Acid|Genistein|Metformin|Nelfinavir|Nickel|Nicotine|Particulate Matter|perfluorooctanoic acid|Pioglitazone|Polychlorinated Biphenyls|Resveratrol|Rosiglitazone|S-Adenosylmethionine|Silver…	64.87	109
CPT1A	1374	Diabetes Mellitus, Type 2	MESH:D003924	marker/mechanism	alpha-Tocopherol|Berberine|Bezafibrate|bisphenol A|Cadmium|Copper|Curcumin|daidzein|Dibutyl Phthalate|Dichlorodiphenyl Dichloroethylene|Dietary Fats|Exenatide|Fatty Acids, Nonesterified|Fructose|Genistein|Glucose|Glutathione|mangiferin|Metformin|perfluorooctane sulfonic acid|perfluorooctanoic acid|Plant Extracts|Resveratrol|Rosiglitazone|Streptozocin|Troglitazone|Vehicle Emissions|Zinc	63.6	119
GCG	2641	Diabetes Mellitus, Type 2	MESH:D003924	marker/mechanism	bisphenol A|Blood Glucose|Calcium|Dibutyl Phthalate|Dietary Fats|Fatty Acids, Nonesterified|Fructose|Glucose|Lithocholic Acid|mangiferin|Metformin|Niacinamide|Nitrendipine|Orlistat|Pesticides|Rosiglitazone|Silver|Sitagliptin Phosphate|Streptozocin|Tolbutamide|Troglitazone|Zinc	61.05	112
CYP1A2	1544	Diabetes Mellitus, Type 2	MESH:D003924	marker/mechanism	alpha-Tocopherol|Ascorbic Acid|benidipine|Berberine|bisphenol A|Blood Glucose|Clozapine|Copper|coumarin|Curcumin|daidzein|Dibutyl Phthalate|Dietary Fats|Diethylnitrosamine|Drugs, Chinese Herbal|epigallocatechin gallate|Fructose|Genistein|Glutathione|Hemin|Lead|Lithocholic Acid|Malathion|mangiferin|Mercury|Metformin|Nickel|Nicotine|Particulate Matter|Pentoxifylline|perfluorooctane sulfonic acid|pe…	60.93	123
C3	718	Diabetes Mellitus, Type 2	MESH:D003924	marker/mechanism	Ascorbic Acid|bisphenol A|Cadmium|Chromium|Copper|Curcumin|daidzein|Dietary Fats|Folic Acid|Genistein|Glucose|Lead|Levonorgestrel|Magnesium|mangiferin|Mercury|Nickel|Particulate Matter|perfluorooctane sulfonic acid|perfluorooctanoic acid|Resveratrol|titanium dioxide|Triglycerides|Troglitazone|Vehicle Emissions|Zinc	60.4	57
TIMP1	7076	Diabetes Mellitus, Type 2	MESH:D003924	marker/mechanism	Ascorbic Acid|Bezafibrate|bisphenol A|Blood Glucose|Bromine|Cholesterol, LDL|Chromium|Copper|Curcumin|Cysteine|Dibutyl Phthalate|Dietary Fats|Diethylnitrosamine|Drugs, Chinese Herbal|epigallocatechin gallate|Folic Acid|Genistein|Glucose|Lithocholic Acid|Mercury|Nickel|Nicotine|Particulate Matter|Pentoxifylline|Pioglitazone|Plant Extracts|Resveratrol|Rosiglitazone|Streptozocin|titanium dioxide|Tro…	59.72	100
PRKCB	5579	Diabetes Mellitus, Type 2	MESH:D003924	marker/mechanism	Arsenic|Ascorbic Acid|bisphenol A|Calcium|Clozapine|daidzein|Diethylnitrosamine|Folic Acid|Glucose|Lead|Lithocholic Acid|Metformin|Nickel|Nicotine|perfluorooctane sulfonic acid|perfluorooctanoic acid|Resveratrol|Rosiglitazone|Streptozocin|Superoxides|titanium dioxide|Troglitazone|Vehicle Emissions|Zinc	58.24	114
SLC2A2	6514	Diabetes Mellitus, Type 2	MESH:D003924	marker/mechanism	Alloxan|Bezafibrate|bisphenol A|Cadmium|Calcium|Curcumin|Dibutyl Phthalate|Dietary Fats|Diethylnitrosamine|Folic Acid|Fructose|Genistein|Glucose|L 783281|Metformin|Particulate Matter|perfluorooctane sulfonic acid|perfluorooctanoic acid|Plant Extracts|Resveratrol|Rosiglitazone|Streptozocin|Troglitazone	57.41	113
CASP8	841	Diabetes Mellitus, Type 2	MESH:D003924	marker/mechanism	alpha-Tocopherol|Arsenic|Ascorbic Acid|Berberine|bisphenol A|Blood Glucose|Cadmium|Chromium|cinnamic aldehyde|Copper|Curcumin|Dibutyl Phthalate|Dichlorodiphenyl Dichloroethylene|Dietary Fats|Diethylnitrosamine|Drugs, Chinese Herbal|epigallocatechin gallate|Folic Acid|Genistein|Glucose|Glutathione|Lithocholic Acid|Malathion|Metformin|Nelfinavir|Nickel|Nicotine|nymphayol|Orlistat|Particulate Matter…	52.44	107
UCP2	7351	Diabetes Mellitus, Type 2	MESH:D003924	marker/mechanism	Berberine|Bezafibrate|bisphenol A|Blood Glucose|Cadmium|Copper|Dietary Fats|Folic Acid|Glucose|Glutathione|Lead|Metformin|Niacinamide|Nickel|perfluorooctane sulfonic acid|perfluorooctanoic acid|Plant Extracts|Resveratrol|Rosiglitazone|Superoxides|Telmisartan|Thiazolidinediones|titanium dioxide|Troglitazone	52.11	105
HNF4A	3172	Diabetes Mellitus, Type 2	MESH:D003924	marker/mechanism	Air Pollutants|Berberine|bisphenol A|Calcium|Copper|Dietary Fats|Diethylnitrosamine|Drugs, Chinese Herbal|Fructose|Glucose|Glutathione|Lithocholic Acid|Metformin|perfluorooctane sulfonic acid|perfluorooctanoic acid|Plant Extracts|Resveratrol|Rosiglitazone|Troglitazone|Zinc	51.41	103
EDNRB	1910	Diabetes Mellitus, Type 2	MESH:D003924	marker/mechanism	Alloxan|AMG 837|Arsenic|Ascorbic Acid|benidipine|bisphenol A|Chromium|Dibutyl Phthalate|Dietary Fats|Diethylnitrosamine|epigallocatechin gallate|Folic Acid|Nicotine|Particulate Matter|Rosiglitazone|TAK-875|Telmisartan|titanium dioxide|Troglitazone|Vehicle Emissions|Zinc	48.58	76
CCND2	894	Diabetes Mellitus, Type 2	MESH:D003924	marker/mechanism	alpha-Tocopherol|Arsenic|Ascorbic Acid|Berberine|bisphenol A|Copper|Dibutyl Phthalate|Drugs, Chinese Herbal|Genistein|Glucose|Metformin|Nickel|Nicotine|Particulate Matter|Phthalic Acids|Plant Extracts|Resveratrol|Rosiglitazone|Silver|titanium dioxide|Troglitazone|Zinc	47.6	92
TNFRSF1A	7132	Diabetes Mellitus, Type 2	MESH:D003924	marker/mechanism	AMG 837|Arsenic|bisphenol A|Cadmium|Curcumin|Dibutyl Phthalate|Dietary Fats|Diethylnitrosamine|epigallocatechin gallate|Genistein|Glutathione|Magnesium|Mercury|Nickel|Nicotine|Particulate Matter|perfluorooctanoic acid|Plant Extracts|Resveratrol|TAK-875|titanium dioxide|Vehicle Emissions|Zinc	47.27	44
HP	3240	Diabetes Mellitus, Type 2	MESH:D003924	marker/mechanism	alpha-Tocopherol|Ascorbic Acid|bisphenol A|Cadmium|Copper|Dietary Fats|Genistein|Glucose|Lead|Nickel|perfluorooctane sulfonic acid|Phthalic Acids|Polychlorinated Biphenyls|Resveratrol|Rosiglitazone|titanium dioxide|Troglitazone|Vehicle Emissions|Zinc	47.26	71
ID1	3397	Diabetes Mellitus, Type 2	MESH:D003924	marker/mechanism	Air Pollutants|Arsenic|bisphenol A|Curcumin|Dibutyl Phthalate|Dietary Fats|Diethylnitrosamine|Folic Acid|Genistein|Glucose|Nickel|Nicotine|Pantothenic Acid|Particulate Matter|perfluorooctanoic acid|Plant Extracts|Resveratrol|Rosiglitazone|Silver|titanium dioxide|Troglitazone	46.97	80
CBS	875	Diabetes Mellitus, Type 2	MESH:D003924	marker/mechanism	Arsenic|Ascorbic Acid|bisphenol A|Cadmium|Copper|Cysteine|Diethylnitrosamine|Folic Acid|Genistein|Glucose|Glutathione|Particulate Matter|perfluorooctanoic acid|Plant Extracts|Rosiglitazone|S-Adenosylmethionine|Superoxides|Troglitazone	46.54	64
EGFR	1956	Diabetes Mellitus, Type 2	MESH:D003924	marker/mechanism	Arsenic|Ascorbic Acid|Benzoic Acid|bisphenol A|Cadmium|Calcium|Copper|Curcumin|daidzein|Dibutyl Phthalate|Dichlorodiphenyl Dichloroethylene|Dietary Fats|Diethylnitrosamine|Drugs, Chinese Herbal|epigallocatechin gallate|Genistein|Glutathione|Lead|Magnesium|Nicotine|Particulate Matter|perfluorooctane sulfonic acid|perfluorooctanoic acid|Pesticides|Plant Extracts|Resveratrol|Rosiglitazone|Vehicle Em…	46.3	72
OGG1	4968	Diabetes Mellitus, Type 2	MESH:D003924	marker/mechanism	Air Pollutants|Arsenic|Bezafibrate|bisphenol A|Cadmium|Curcumin|Dietary Fats|Diethylnitrosamine|Glutathione|Lead|Manganese|Mercury|Metformin|Nickel|Particulate Matter|Pesticides|Resveratrol|titanium dioxide|Vehicle Emissions|Zinc	45.85	71
S100A6	6277	Diabetes Mellitus, Type 2	MESH:D003924	marker/mechanism	Ascorbic Acid|bisphenol A|Cadmium|Calcium|Copper|Dibutyl Phthalate|Dietary Fats|Diethylnitrosamine|Folic Acid|Fructose|Manganese|Nickel|perfluorooctanoic acid|Resveratrol|Rosiglitazone|Streptozocin|titanium dioxide|Zinc	44.21	72
ATP2A2	488	Diabetes Mellitus, Type 2	MESH:D003924	marker/mechanism	Alloxan|bisphenol A|Calcium|Dibutyl Phthalate|Dietary Fats|Drugs, Chinese Herbal|Enalapril|epigallocatechin gallate|Folic Acid|Fructose|Genistein|Particulate Matter|perfluorooctanoic acid|Plant Extracts|Resveratrol|Rosiglitazone|Streptozocin|titanium dioxide|Vehicle Emissions	43.43	72
HBA1	3039	Diabetes Mellitus, Type 2	MESH:D003924	marker/mechanism	bisphenol A|Chromium|Copper|coumarin|Diethylnitrosamine|Glucose|Iron|Niacinamide|Orlistat|Particulate Matter|perfluorooctane sulfonic acid|perfluorooctanoic acid|Plant Extracts|Resveratrol|Streptozocin	43.31	43
PTPN1	5770	Diabetes Mellitus, Type 2	MESH:D003924	marker/mechanism	Benzoic Acid|bisphenol A|Chromium|cinnamic aldehyde|Copper|Dibutyl Phthalate|Dietary Fats|Diethylnitrosamine|Fructose|fumosorinone|Genistein|Lithocholic Acid|Plant Extracts|Resveratrol|Rosiglitazone|Streptozocin|Zinc	42.39	70
LIPC	3990	Diabetes Mellitus, Type 2	MESH:D003924	marker/mechanism	Arsenic|Bezafibrate|bisphenol A|Cholesterol, HDL|Curcumin|Dietary Fats|Diethylnitrosamine|Fibric Acids|Fructose|Genistein|perfluorooctane sulfonic acid|perfluorooctanoic acid|Pioglitazone|Proteoglycans|Rosiglitazone|Triglycerides|Zinc	41.65	68
BCL2L11	10018	Diabetes Mellitus, Type 2	MESH:D003924	marker/mechanism	Air Pollutants|Berberine|bisphenol A|Copper|Curcumin|Dibutyl Phthalate|Dichlorodiphenyl Dichloroethylene|Diethylnitrosamine|efavirenz|Folic Acid|Glucose|Mercury|Niacinamide|Nickel|Resveratrol|TAK-875|Troglitazone|Vehicle Emissions|Zinc	38.84	45
EDNRA	1909	Diabetes Mellitus, Type 2	MESH:D003924	marker/mechanism	Alloxan|Arsenic|benidipine|bisphenol A|Calcium|Dibutyl Phthalate|Drugs, Chinese Herbal|Fructose|Nicotine|Particulate Matter|Phthalic Acids|Rosiglitazone|Streptozocin|Superoxides|Telmisartan|titanium dioxide|Vehicle Emissions	38.81	71
GCK	2645	Diabetes Mellitus, Type 2	MESH:D003924	marker/mechanism	Alloxan|Arsenic|bisphenol A|Copper|Dietary Fats|Diethylnitrosamine|Fructose|Glucose|Particulate Matter|perfluorooctane sulfonic acid|perfluorooctanoic acid|Plant Extracts|Resveratrol|Rosiglitazone|Streptozocin|Vehicle Emissions	38.75	79
RETN	56729	Diabetes Mellitus, Type 2	MESH:D003924	marker/mechanism	bisphenol A|Dichlorodiphenyl Dichloroethylene|Dietary Fats|Fructose|Genistein|Glucose|Iron|Metformin|Pioglitazone|Resveratrol|Rosiglitazone|Streptozocin|titanium dioxide|Troglitazone|Vehicle Emissions	38.69	103
CDO1	1036	Diabetes Mellitus, Type 2	MESH:D003924	marker/mechanism	bisphenol A|Copper|coumarin|Cysteine|Dietary Fats|Diethylnitrosamine|Folic Acid|Glutathione|hypotaurine|Iron|perfluorooctane sulfonic acid|perfluorooctanoic acid|Rosiglitazone|titanium dioxide	36.4	51
ECE1	1889	Diabetes Mellitus, Type 2	MESH:D003924	marker/mechanism	Air Pollutants|benidipine|bisphenol A|Dietary Fats|epigallocatechin gallate|Folic Acid|Genistein|Particulate Matter|perfluorooctanoic acid|Plant Extracts|Resveratrol|Rosiglitazone|Troglitazone|Vehicle Emissions	35.99	64
PDX1	3651	Diabetes Mellitus, Type 2	MESH:D003924	marker/mechanism	Bezafibrate|bisphenol A|Dietary Fats|Folic Acid|Fructose|Glucose|Metformin|Plant Extracts|Resveratrol|Rosiglitazone|Streptozocin|Vehicle Emissions	34.55	94
MRAS	22808	Diabetes Mellitus, Type 2	MESH:D003924	marker/mechanism	Arsenic|bisphenol A|Dibutyl Phthalate|Dietary Fats|Diethylnitrosamine|Glucose|Lithocholic Acid|Nickel|Particulate Matter|Polychlorinated Biphenyls|Vehicle Emissions|Zinc	34.02	32
BRAF	673	Diabetes Mellitus, Type 2	MESH:D003924	marker/mechanism	Arsenic|Cadmium|Dietary Fats|Diethylnitrosamine|Mercury|Nickel|Nicotine|Particulate Matter|Pentoxifylline|Resveratrol|Silver|Troglitazone|Vehicle Emissions|Zinc	33.56	46
GPD2	2820	Diabetes Mellitus, Type 2	MESH:D003924	marker/mechanism	Arsenic|bisphenol A|Dietary Fats|Glucose|Lead|perfluorooctanoic acid|Plant Extracts|Resveratrol|Rosiglitazone|Topiramate|Troglitazone|Vehicle Emissions|Zinc	33.56	75
RNF6	6049	Diabetes Mellitus, Type 2	MESH:D003924	marker/mechanism	bisphenol A|Dibutyl Phthalate|Dietary Fats|epigallocatechin gallate|Folic Acid|Lead|Plant Extracts|Resveratrol|titanium dioxide|Troglitazone|Vehicle Emissions	33.18	38
BHMT	635	Diabetes Mellitus, Type 2	MESH:D003924	marker/mechanism	Arsenic|bisphenol A|Copper|coumarin|Dietary Fats|Diethylnitrosamine|Folic Acid|Nickel|perfluorooctanoic acid|Phthalic Acids|Plant Extracts|Streptozocin|Vehicle Emissions|Zinc	32.81	43
CYP3A23/3A1	25642	Diabetes Mellitus, Type 2	MESH:D003924	marker/mechanism	bisphenol A|Dibutyl Phthalate|Dichlorodiphenyl Dichloroethylene|Dietary Fats|Diethylnitrosamine|Drugs, Chinese Herbal|Glutathione|Lithocholic Acid|mangiferin|Nelfinavir|perfluorooctane sulfonic acid|perfluorooctanoic acid|Pioglitazone|Plant Extracts|Rosiglitazone|TAK-875|Troglitazone	32.45	66
HNF1A	6927	Diabetes Mellitus, Type 2	MESH:D003924	marker/mechanism	bisphenol A|Calcium|Dibutyl Phthalate|Dietary Fats|Diethylnitrosamine|Glucose|Lithocholic Acid|Mercury|perfluorooctanoic acid|Phthalic Acids|Resveratrol|Zinc	31.96	33
HPX	3263	Diabetes Mellitus, Type 2	MESH:D003924	marker/mechanism	bisphenol A|Cadmium|Copper|Dietary Fats|Genistein|Heme|Lead|Mercury|Nickel|perfluorooctanoic acid|titanium dioxide|Troglitazone|Zinc	31.7	37
KCNJ11	3767	Diabetes Mellitus, Type 2	MESH:D003924	marker/mechanism	bisphenol A|Calcium|Chlorpropamide|Dietary Fats|Gliclazide|Glyburide|Manganese|Pioglitazone|Resveratrol|Tolbutamide|Vehicle Emissions	31.46	47
IAPP	3375	Diabetes Mellitus, Type 2	MESH:D003924	marker/mechanism	Ascorbic Acid|bisphenol A|Copper|Glucose|Glutathione|Rosiglitazone|Streptozocin|titanium dioxide|Vehicle Emissions|Zinc	30.46	62
CYP3A2	266682	Diabetes Mellitus, Type 2	MESH:D003924	marker/mechanism	alpha-Tocopherol|bisphenol A|coumarin|Dietary Fats|Diethylnitrosamine|Drugs, Chinese Herbal|Genistein|Glutathione|Lithocholic Acid|Niacinamide|Nicotine|perfluorooctane sulfonic acid|perfluorooctanoic acid|Pioglitazone|Zinc	30.45	39
KL	9365	Diabetes Mellitus, Type 2	MESH:D003924	marker/mechanism	Amino Acids|bisphenol A|Cadmium|Calcium|epigallocatechin gallate|Genistein|Malondialdehyde|Resveratrol|Rosiglitazone|Streptozocin|Troglitazone|Zinc	30.35	74
PAX6	5080	Diabetes Mellitus, Type 2	MESH:D003924	marker/mechanism	Arsenic|bisphenol A|Cadmium|Calcium|Curcumin|Folic Acid|Glucose|Lead|perfluorooctanoic acid|Silver|Vehicle Emissions|Zinc	29.62	22
ENPP1	5167	Diabetes Mellitus, Type 2	MESH:D003924	marker/mechanism	bisphenol A|Chromium|Copper|Dibutyl Phthalate|Dietary Fats|Diethylnitrosamine|Genistein|Mercury|Nickel|Resveratrol|Silver|Troglitazone	29.05	40
HK1	3098	Diabetes Mellitus, Type 2	MESH:D003924	marker/mechanism	Arsenic|Ascorbic Acid|bisphenol A|Dibutyl Phthalate|Folic Acid|Glucose|Resveratrol|Silver|Streptozocin|Tolbutamide|Vehicle Emissions|Zinc	28.09	47
SHBG	6462	Diabetes Mellitus, Type 2	MESH:D003924	marker/mechanism	bisphenol A|Cadmium|Copper|Dibutyl Phthalate|Dichlorodiphenyl Dichloroethylene|Fructose|Genistein|Glucose|Levonorgestrel|Nickel|Particulate Matter|Phthalic Acids|Zinc	27.98	20
MIR222	407007	Diabetes Mellitus, Type 2	MESH:D003924	marker/mechanism	Arsenic|bisphenol A|Cadmium|Curcumin|Folic Acid|Lead|Particulate Matter|perfluorooctane sulfonic acid|Streptozocin	27.73	39
GCGR	2642	Diabetes Mellitus, Type 2	MESH:D003924	marker/mechanism	bisphenol A|Copper|Dibutyl Phthalate|Dietary Fats|Diethylnitrosamine|Genistein|perfluorooctanoic acid|Rosiglitazone|Troglitazone|Vehicle Emissions	27.26	58
GCKR	2646	Diabetes Mellitus, Type 2	MESH:D003924	marker/mechanism	Alloxan|bisphenol A|coumarin|Dietary Fats|Diethylnitrosamine|Fructose|perfluorooctane sulfonic acid|perfluorooctanoic acid|Rosiglitazone|Troglitazone	27.11	59
ABCC8	6833	Diabetes Mellitus, Type 2	MESH:D003924	marker/mechanism	bisphenol A|Chlorpropamide|Gliclazide|Glyburide|Plant Extracts|Resveratrol|Silver|titanium dioxide|Tolbutamide|Troglitazone	26.4	39
ST6GAL1	6480	Diabetes Mellitus, Type 2	MESH:D003924	marker/mechanism	Air Pollutants|bisphenol A|Dietary Fats|Diethylnitrosamine|Folic Acid|Lithocholic Acid|perfluorooctanoic acid|Rosiglitazone|Silver|Vehicle Emissions|Zinc	25.68	51
TNFRSF1B	7133	Diabetes Mellitus, Type 2	MESH:D003924	marker/mechanism	Arsenic|bisphenol A|Curcumin|Dichlorodiphenyl Dichloroethylene|Diethylnitrosamine|Lead|Nickel|Particulate Matter|Resveratrol|Streptozocin|titanium dioxide|Vehicle Emissions	25.31	42
GRB14	2888	Diabetes Mellitus, Type 2	MESH:D003924	marker/mechanism	Air Pollutants|Arsenic|bisphenol A|Copper|Dibutyl Phthalate|Dietary Fats|Diethylnitrosamine|Nickel|Particulate Matter|perfluorooctane sulfonic acid	25.11	27
MIR141	406933	Diabetes Mellitus, Type 2	MESH:D003924	marker/mechanism	Arsenic|bisphenol A|Dietary Fats|Genistein|Glucose|Malondialdehyde|Silver|titanium dioxide	24.8	29
ATP2A3	489	Diabetes Mellitus, Type 2	MESH:D003924	marker/mechanism	Arsenic|bisphenol A|Cadmium|Dibutyl Phthalate|Dietary Fats|Genistein|Nickel|Resveratrol|Streptozocin	24.39	38
PAM	5066	Diabetes Mellitus, Type 2	MESH:D003924	marker/mechanism	Ascorbic Acid|bisphenol A|Calcium|Copper|Dibutyl Phthalate|Dichlorodiphenyl Dichloroethylene|Folic Acid|Iron|Vehicle Emissions|Zinc	24.1	15
HHEX	3087	Diabetes Mellitus, Type 2	MESH:D003924	marker/mechanism	bisphenol A|Cadmium|Dietary Fats|epigallocatechin gallate|Folic Acid|Nickel|perfluorooctane sulfonic acid|perfluorooctanoic acid|Silver|titanium dioxide	23.68	21
NOTCH2	4853	Diabetes Mellitus, Type 2	MESH:D003924	marker/mechanism	Air Pollutants|Arsenic|bisphenol A|Dibutyl Phthalate|Dichlorodiphenyl Dichloroethylene|Diethylnitrosamine|Genistein|Lead|Resveratrol|Vehicle Emissions	23.57	19
SFRP4	6424	Diabetes Mellitus, Type 2	MESH:D003924	marker/mechanism	Air Pollutants|Arsenic|bisphenol A|Genistein|Nickel|Pioglitazone|Silver|titanium dioxide|Vehicle Emissions	23.56	23
ADAMTS9	56999	Diabetes Mellitus, Type 2	MESH:D003924	marker/mechanism	bisphenol A|Cadmium|Dietary Fats|Diethylnitrosamine|Folic Acid|Genistein|Nickel|Silver|titanium dioxide	22.92	22
MIR205	406988	Diabetes Mellitus, Type 2	MESH:D003924	marker/mechanism	Arsenic|bisphenol A|Dietary Fats|perfluorooctane sulfonic acid|Resveratrol|Streptozocin|Zinc	22.77	40
CAPN10	11132	Diabetes Mellitus, Type 2	MESH:D003924	marker/mechanism	Arsenic|bisphenol A|Dibutyl Phthalate|Dietary Fats|Diethylnitrosamine|Nicotine|Vehicle Emissions	22.29	22
MIR27A	407018	Diabetes Mellitus, Type 2	MESH:D003924	marker/mechanism	Curcumin|Particulate Matter|perfluorooctane sulfonic acid|Resveratrol|Silver|Streptozocin|titanium dioxide	21.85	34
CISD2	493856	Diabetes Mellitus, Type 2	MESH:D003924	marker/mechanism	bisphenol A|Cadmium|Dibutyl Phthalate|Dietary Fats|Nickel|Resveratrol|Vehicle Emissions	21.43	20
MIR214	406996	Diabetes Mellitus, Type 2	MESH:D003924	marker/mechanism	Dietary Fats|Folic Acid|Nickel|Plant Extracts|Resveratrol|Silver|Zinc	21.43	24
WFS1	7466	Diabetes Mellitus, Type 2	MESH:D003924	marker/mechanism	bisphenol A|Dibutyl Phthalate|Dietary Fats|Lead|perfluorooctanoic acid|Resveratrol|Rosiglitazone|TAK-875	21.25	49
ZFAND3	60685	Diabetes Mellitus, Type 2	MESH:D003924	marker/mechanism	Air Pollutants|Arsenic|bisphenol A|Dibutyl Phthalate|Lead|Mercury|Troglitazone	21.04	26
MIR200A	406983	Diabetes Mellitus, Type 2	MESH:D003924	marker/mechanism	Arsenic|bisphenol A|Drugs, Chinese Herbal|Glucose|Silver|Streptozocin|Zinc	20.86	39
VPS26A	9559	Diabetes Mellitus, Type 2	MESH:D003924	marker/mechanism	Air Pollutants|bisphenol A|Folic Acid|Glucose|Particulate Matter|perfluorooctanoic acid|Plant Extracts	20.86	12
MIR92B	693235	Diabetes Mellitus, Type 2	MESH:D003924	marker/mechanism	bisphenol A|Folic Acid|Particulate Matter|perfluorooctane sulfonic acid|Resveratrol|Silver	20.62	13
MIR30A	407029	Diabetes Mellitus, Type 2	MESH:D003924	marker/mechanism	Curcumin|Folic Acid|Particulate Matter|perfluorooctanoic acid|Plant Extracts|Resveratrol|Zinc	20.5	15
CDKAL1	54901	Diabetes Mellitus, Type 2	MESH:D003924	marker/mechanism	bisphenol A|Dietary Fats|Folic Acid|perfluorooctanoic acid|Polychlorinated Biphenyls|Resveratrol|Zinc	19.99	27
MAT1A	4143	Diabetes Mellitus, Type 2	MESH:D003924	marker/mechanism	Arsenic|bisphenol A|coumarin|Dietary Fats|Diethylnitrosamine|Folic Acid|perfluorooctanoic acid|S-Adenosylmethionine|Troglitazone	19.72	38
GLIS3	169792	Diabetes Mellitus, Type 2	MESH:D003924	marker/mechanism	Diethylnitrosamine|epigallocatechin gallate|Lead|Nickel|Particulate Matter|Silver|Vehicle Emissions	19.37	7
PCSK2	5126	Diabetes Mellitus, Type 2	MESH:D003924	marker/mechanism	bisphenol A|Dietary Fats|Diethylnitrosamine|Heme|Nickel|Plant Extracts|Vehicle Emissions	19.37	19
ADCY5	111	Diabetes Mellitus, Type 2	MESH:D003924	marker/mechanism	bisphenol A|Calcium|Clozapine|Dibutyl Phthalate|Genistein|Magnesium|Pioglitazone|Vehicle Emissions	19.26	19
CMIP	80790	Diabetes Mellitus, Type 2	MESH:D003924	marker/mechanism	Ascorbic Acid|bisphenol A|epigallocatechin gallate|Lead|Particulate Matter|titanium dioxide|Troglitazone	19.23	21
PEPD	5184	Diabetes Mellitus, Type 2	MESH:D003924	marker/mechanism	bisphenol A|Dibutyl Phthalate|Dietary Fats|Genistein|Silver|titanium dioxide|Troglitazone|Vehicle Emissions	18.95	32
IGF2BP2	10644	Diabetes Mellitus, Type 2	MESH:D003924	marker/mechanism	bisphenol A|Copper|Folic Acid|Lead|Nicotine|Polychlorinated Biphenyls|Resveratrol	18.94	13
MAPK8IP1	9479	Diabetes Mellitus, Type 2	MESH:D003924	marker/mechanism	bisphenol A|Clozapine|Dibutyl Phthalate|Folic Acid|perfluorooctane sulfonic acid|Plant Extracts|Vehicle Emissions	18.94	10
MIR144	406936	Diabetes Mellitus, Type 2	MESH:D003924	marker/mechanism	bisphenol A|Glucose|perfluorooctane sulfonic acid|Streptozocin|titanium dioxide|Vehicle Emissions	18.89	31
NKX6-1	4825	Diabetes Mellitus, Type 2	MESH:D003924	marker/mechanism	bisphenol A|Dietary Fats|Folic Acid|Glucose|Plant Extracts|Resveratrol	18.68	25
PSMD6	9861	Diabetes Mellitus, Type 2	MESH:D003924	marker/mechanism	bisphenol A|Cadmium|Dibutyl Phthalate|Nickel|perfluorooctane sulfonic acid|perfluorooctanoic acid|Plant Extracts	18.54	6
MIR98	407054	Diabetes Mellitus, Type 2	MESH:D003924	marker/mechanism	Drugs, Chinese Herbal|epigallocatechin gallate|Particulate Matter|Resveratrol|Streptozocin|Zinc	18.3	34
MIR375	494324	Diabetes Mellitus, Type 2	MESH:D003924	marker/mechanism	Cadmium|Particulate Matter|Resveratrol|Streptozocin|Vehicle Emissions|Zinc	18.29	32
PCX	18563	Diabetes Mellitus, Type 2	MESH:D003924	marker/mechanism	Dibutyl Phthalate|Dietary Fats|perfluorooctane sulfonic acid|perfluorooctanoic acid|Rosiglitazone|Streptozocin|Troglitazone	17.92	65
TCF7L2	6934	Diabetes Mellitus, Type 2	MESH:D003924	marker/mechanism	bisphenol A|Curcumin|Drugs, Chinese Herbal|Folic Acid|Nickel|Pesticides|Resveratrol|Silver	17.86	16
CCDC92	80212	Diabetes Mellitus, Type 2	MESH:D003924	marker/mechanism	bisphenol A|Copper|Folic Acid|Particulate Matter|Plant Extracts|Silver|Vehicle Emissions	17.57	11
GNB3	2784	Diabetes Mellitus, Type 2	MESH:D003924	marker/mechanism	bisphenol A|Clozapine|Particulate Matter|Rosiglitazone|Silver|Vehicle Emissions	17.08	34
NEUROD1	4760	Diabetes Mellitus, Type 2	MESH:D003924	marker/mechanism	Arsenic|bisphenol A|Curcumin|Rosiglitazone|Streptozocin|Vehicle Emissions|Zinc	16.94	63
HMGA1	3159	Diabetes Mellitus, Type 2	MESH:D003924	marker/mechanism	bisphenol A|Chromium|Copper|epigallocatechin gallate|Nicotine|perfluorooctanoic acid|Plant Extracts|Zinc	16.91	14
MIR127	406914	Diabetes Mellitus, Type 2	MESH:D003924	marker/mechanism	bisphenol A|Genistein|Particulate Matter|perfluorooctanoic acid|titanium dioxide	16.84	7
A	50518	Diabetes Mellitus, Type 2	MESH:D003924	marker/mechanism	bisphenol A|Diethylnitrosamine|Folic Acid|Genistein|Vehicle Emissions	16.83	7
PROX1	5629	Diabetes Mellitus, Type 2	MESH:D003924	marker/mechanism	bisphenol A|Dietary Fats|Nicotine|Plant Extracts|Silver|Troglitazone|Vehicle Emissions	16.74	32
SNAP25	6616	Diabetes Mellitus, Type 2	MESH:D003924	marker/mechanism	bisphenol A|Clozapine|Glucose|Lead|Particulate Matter|Plant Extracts|Silver|Zinc	16.48	15
MIR17HG	407975	Diabetes Mellitus, Type 2	MESH:D003924	marker/mechanism	bisphenol A|Dietary Fats|Iron|Nickel|Resveratrol|Silver	16.35	21
UBE2E2	7325	Diabetes Mellitus, Type 2	MESH:D003924	marker/mechanism	Air Pollutants|Arsenic|bisphenol A|Diethylnitrosamine|Folic Acid|Particulate Matter	15.83	13
ITLN1	55600	Diabetes Mellitus, Type 2	MESH:D003924	marker/mechanism	bisphenol A|Diethylnitrosamine|Heme|Iron|Pioglitazone	15.75	15
INPPL1	3636	Diabetes Mellitus, Type 2	MESH:D003924	marker/mechanism	3-((4-chlorobenzyl)oxy)-N-((1S)-1-phenylethyl)-2-thiophenecarboxamide|Arsenic|bisphenol A|Folic Acid|Nicotine|titanium dioxide	15.73	14
JAZF1	221895	Diabetes Mellitus, Type 2	MESH:D003924	marker/mechanism	bisphenol A|Dibutyl Phthalate|Iron|Lead|Troglitazone|Vehicle Emissions	15.59	20
MIR181C	406957	Diabetes Mellitus, Type 2	MESH:D003924	marker/mechanism	Particulate Matter|perfluorooctane sulfonic acid|Resveratrol|Silver|Zinc	15.15	12
KLF14	136259	Diabetes Mellitus, Type 2	MESH:D003924	marker/mechanism	bisphenol A|Copper|Plant Extracts|Vehicle Emissions	14.67	6
MIR10B	406903	Diabetes Mellitus, Type 2	MESH:D003924	marker/mechanism	Dietary Fats|Particulate Matter|Resveratrol|titanium dioxide|Zinc	14.47	23
MIR221	407006	Diabetes Mellitus, Type 2	MESH:D003924	marker/mechanism	bisphenol A|Folic Acid|perfluorooctane sulfonic acid|Resveratrol|Zinc	13.36	12
C2CD4B	388125	Diabetes Mellitus, Type 2	MESH:D003924	marker/mechanism	bisphenol A|Nickel|titanium dioxide|Vehicle Emissions	12.84	5
PAX4	5078	Diabetes Mellitus, Type 2	MESH:D003924	marker/mechanism	bisphenol A|Plant Extracts|Vehicle Emissions|Zinc	12.27	7
SLC22A3	6581	Diabetes Mellitus, Type 2	MESH:D003924	marker/mechanism	Air Pollutants|bisphenol A|Dietary Fats|Genistein|Metformin|Particulate Matter|Vehicle Emissions	12.21	46
KCNQ1	3784	Diabetes Mellitus, Type 2	MESH:D003924	marker/mechanism	Air Pollutants|Arsenic|bisphenol A|Diethylnitrosamine|Particulate Matter|Zinc	12.12	16
PLEKHA1	59338	Diabetes Mellitus, Type 2	MESH:D003924	marker/mechanism	bisphenol A|Dietary Fats|Folic Acid|perfluorooctanoic acid|titanium dioxide	11.81	18
MIRLET7D	406886	Diabetes Mellitus, Type 2	MESH:D003924	marker/mechanism	Arsenic|Mercury|Particulate Matter|titanium dioxide	11.29	11
TMEM18	129787	Diabetes Mellitus, Type 2	MESH:D003924	marker/mechanism	bisphenol A|Copper|Pantothenic Acid|Vehicle Emissions	11.17	6
KCNK16	83795	Diabetes Mellitus, Type 2	MESH:D003924	marker/mechanism	bisphenol A|Copper|Plant Extracts	10.61	5
MAEA	10296	Diabetes Mellitus, Type 2	MESH:D003924	marker/mechanism	Arsenic|bisphenol A|Genistein|Plant Extracts	10.5	10
MIR487B	664616	Diabetes Mellitus, Type 2	MESH:D003924	marker/mechanism	Particulate Matter|Plant Extracts|Resveratrol	10.47	8
MOK	5891	Diabetes Mellitus, Type 2	MESH:D003924	marker/mechanism	bisphenol A|Folic Acid|Particulate Matter|titanium dioxide	9.55	7
MIR744	100126313	Diabetes Mellitus, Type 2	MESH:D003924	marker/mechanism	Lactic Acid|Particulate Matter|Streptozocin	9.45	27
MIR215	406997	Diabetes Mellitus, Type 2	MESH:D003924	marker/mechanism	bisphenol A|perfluorooctane sulfonic acid|Vehicle Emissions	9.16	4
HLA-DRB5	3127	Diabetes Mellitus, Type 2	MESH:D003924	marker/mechanism	Arsenic|perfluorooctanoic acid|Polychlorinated Biphenyls	8.69	9
MIR335	442904	Diabetes Mellitus, Type 2	MESH:D003924	marker/mechanism	bisphenol A|perfluorooctane sulfonic acid|Zinc	8.3	6
MTNR1B	4544	Diabetes Mellitus, Type 2	MESH:D003924	marker/mechanism	Blood Glucose|Pesticides|Resveratrol	8.19	14
PPP1R3A	5506	Diabetes Mellitus, Type 2	MESH:D003924	marker/mechanism	bisphenol A|Pioglitazone|Vehicle Emissions	7.96	12
MIR628	693213	Diabetes Mellitus, Type 2	MESH:D003924	marker/mechanism	perfluorooctane sulfonic acid|Silver	7.95	4
THADA	63892	Diabetes Mellitus, Type 2	MESH:D003924	marker/mechanism	Diethylnitrosamine|Glucose|Vehicle Emissions	7.93	7
MIR204	406987	Diabetes Mellitus, Type 2	MESH:D003924	marker/mechanism	Lead|Resveratrol|Zinc	7.78	9
FAM234A	83986	Diabetes Mellitus, Type 2	MESH:D003924	marker/mechanism	bisphenol A|Copper|Dibutyl Phthalate	7.71	5
MIR377	494326	Diabetes Mellitus, Type 2	MESH:D003924	marker/mechanism	Drugs, Chinese Herbal|Particulate Matter	7.45	4
MIR1306	100302197	Diabetes Mellitus, Type 2	MESH:D003924	marker/mechanism	Streptozocin|titanium dioxide	6.94	25
MIR1249	100302149	Diabetes Mellitus, Type 2	MESH:D003924	marker/mechanism	Particulate Matter|titanium dioxide	6.43	4
FTO	79068	Diabetes Mellitus, Type 2	MESH:D003924	marker/mechanism	bisphenol A|Dietary Fats|Lead	6.4	15
MIR33B	693120	Diabetes Mellitus, Type 2	MESH:D003924	marker/mechanism	Particulate Matter|Silver	6.37	5
C2CD4A	145741	Diabetes Mellitus, Type 2	MESH:D003924	marker/mechanism	perfluorooctane sulfonic acid|titanium dioxide	5.98	3
MIR483	619552	Diabetes Mellitus, Type 2	MESH:D003924	marker/mechanism	Particulate Matter|Silver	5.71	5
MIR339	442907	Diabetes Mellitus, Type 2	MESH:D003924	marker/mechanism	Plant Extracts|Resveratrol	5.47	6
MIR409	574413	Diabetes Mellitus, Type 2	MESH:D003924	marker/mechanism	Diethylnitrosamine|Silver	5.44	4
HMG20A	10363	Diabetes Mellitus, Type 2	MESH:D003924	marker/mechanism	bisphenol A|Zinc	5.07	5
ZC3HC1	51530	Diabetes Mellitus, Type 2	MESH:D003924	marker/mechanism	bisphenol A|Dibutyl Phthalate	4.83	3
AP3S2	10239	Diabetes Mellitus, Type 2	MESH:D003924	marker/mechanism	bisphenol A|Dietary Fats	4.18	14
MIR151A	442893	Diabetes Mellitus, Type 2	MESH:D003924	marker/mechanism	Mercury	3.79	2
JADE2	23338	Diabetes Mellitus, Type 2	MESH:D003924	marker/mechanism	bisphenol A|Lead	3.69	3
MIR2116	100313886	Diabetes Mellitus, Type 2	MESH:D003924	marker/mechanism	Particulate Matter	3.49	3
MIR1226	100302232	Diabetes Mellitus, Type 2	MESH:D003924	marker/mechanism	Silver	3.23	3
MIR1228	100302201	Diabetes Mellitus, Type 2	MESH:D003924	marker/mechanism	Particulate Matter	3.01	3
MIR939	100126351	Diabetes Mellitus, Type 2	MESH:D003924	marker/mechanism	Particulate Matter	3.01	3
MIR1307	100302174	Diabetes Mellitus, Type 2	MESH:D003924	marker/mechanism	Arsenic	3	7
MIR203A	406986	Diabetes Mellitus, Type 2	MESH:D003924	marker/mechanism	Resveratrol	2.71	5
MIR885	100126334	Diabetes Mellitus, Type 2	MESH:D003924	marker/mechanism	bisphenol A	1.84	2
APPL1	26060	MATURITY-ONSET DIABETES OF THE YOUNG, TYPE 14	OMIM:616511	marker/mechanism			1
CAPN10	11132	Diabetes Mellitus, Noninsulin-Dependent, 1	MESH:C563359	marker/mechanism			1
CEL	1056	Maturity-Onset Diabetes of the Young, Type 8, with Exocrine Dysfunction	MESH:C565225	marker/mechanism			1
GCK	2645	Maturity-Onset Diabetes of the Young, Type 2	MESH:C564219	marker/mechanism			2
HNF1A	6927	Maturity-Onset Diabetes of the Young, Type 3	MESH:C563933	marker/mechanism			2
HNF1B	6928	Renal cysts and diabetes syndrome	MESH:C535520	marker/mechanism			1
HNF4A	3172	FANCONI RENOTUBULAR SYNDROME 4 WITH MATURITY-ONSET DIABETES OF THE YOUNG	OMIM:616026	marker/mechanism			1
HNF4A	3172	Maturity-Onset Diabetes of the Young, Type 1	MESH:C565101	marker/mechanism			2
KCNJ11	3767	MATURITY-ONSET DIABETES OF THE YOUNG, TYPE 13	OMIM:616329	marker/mechanism			1
KCNU1	157855	Diabetes Mellitus, Type 2	MESH:D003924	marker/mechanism			1
MIR1260A	100302236	Diabetes Mellitus, Type 2	MESH:D003924	marker/mechanism			1
MIR1260B	100422991	Diabetes Mellitus, Type 2	MESH:D003924	marker/mechanism			1
MIR1296	100302150	Diabetes Mellitus, Type 2	MESH:D003924	marker/mechanism			1
MIR1301	100302246	Diabetes Mellitus, Type 2	MESH:D003924	marker/mechanism			1
MIR1908	100302263	Diabetes Mellitus, Type 2	MESH:D003924	marker/mechanism			1
MIR3173	100422981	Diabetes Mellitus, Type 2	MESH:D003924	marker/mechanism			1
MIR432	574451	Diabetes Mellitus, Type 2	MESH:D003924	marker/mechanism			1
MIR4482	100616323	Diabetes Mellitus, Type 2	MESH:D003924	marker/mechanism			1
MIR4516	100616258	Diabetes Mellitus, Type 2	MESH:D003924	marker/mechanism			1
MIR485	574436	Diabetes Mellitus, Type 2	MESH:D003924	marker/mechanism			1
MIR6741	102466270	Diabetes Mellitus, Type 2	MESH:D003924	marker/mechanism			1
MIR6803	102466739	Diabetes Mellitus, Type 2	MESH:D003924	marker/mechanism			1
MIR7704	102465802	Diabetes Mellitus, Type 2	MESH:D003924	marker/mechanism			1
MIR8061	102466251	Diabetes Mellitus, Type 2	MESH:D003924	marker/mechanism			1
NEUROD1	4760	MODY, Type 6	MESH:C565231	marker/mechanism			1
PAX4	5078	Maturity-Onset Diabetes Of The Young, Type 9	MESH:C567393	marker/mechanism			1
PDX1	3651	Maturity-Onset Diabetes of the Young, Type 4	MESH:C563451	marker/mechanism			2
TBC1D4	9882	DIABETES MELLITUS, NONINSULIN-DEPENDENT, 5	OMIM:616087	marker/mechanism			1
TMEM155	132332	Diabetes Mellitus, Type 2	MESH:D003924	marker/mechanism			1
TRNL1	4567	Noninsulin-dependent diabetes mellitus with deafness	MESH:C536246	marker/mechanism			1
CAT	847	Diabetes Mellitus, Type 2	MESH:D003924	marker/mechanism|therapeutic	Air Pollutants|Alloxan|alpha-Tocopherol|Arsenic|Ascorbic Acid|astaxanthine|Benzoic Acid|Berberine|Bezafibrate|bisphenol A|Blood Glucose|Cadmium|Calcium|Chromium|cinnamic aldehyde|Clozapine|Copper|coumarin|Curcumin|Cysteine|daidzein|Dibutyl Phthalate|Dichlorodiphenyl Dichloroethylene|Dietary Fats|Diethylnitrosamine|Diosmin|Drugs, Chinese Herbal|Enalapril|epigallocatechin gallate|Fatty Acids, Nones…	126.84	162
HMOX1	3162	Diabetes Mellitus, Type 2	MESH:D003924	marker/mechanism|therapeutic	Air Pollutants|alpha-Tocopherol|Arsenic|Ascorbic Acid|astaxanthine|Benzoic Acid|Berberine|bisphenol A|Blood Glucose|Bromine|Cadmium|Calcium|Chromium|cinnamic aldehyde|Clozapine|Copper|Curcumin|Cysteine|Dibutyl Phthalate|Dietary Fats|Diethylnitrosamine|Drugs, Chinese Herbal|Enalapril|epigallocatechin gallate|Exenatide|Folic Acid|Fructose|Genistein|Gliclazide|Glucose|Glutathione|Heme|Hemin|Iron|Kan…	114.45	152
PPARG	5468	Diabetes Mellitus, Type 2	MESH:D003924	marker/mechanism|therapeutic	2,2-dichloro-12-(p-chlorophenyl)-dodecanoic acid|2-methyl-c-5-(4-(5-methyl-2-(4-methylphenyl)-4-oxazolyl)butyl)-1,3-dioxane-r-2-carboxylic acid|alpha-Tocopherol|Arsenic|Ascorbic Acid|Berberine|Bezafibrate|bisphenol A|Blood Glucose|Cadmium|cinnamic aldehyde|Clozapine|Curcumin|Dibutyl Phthalate|Dichlorodiphenyl Dichloroethylene|Dietary Fats|Diethylnitrosamine|Drugs, Chinese Herbal|efavirenz|Enalapr…	102.27	155
INS	3630	Diabetes Mellitus, Type 2	MESH:D003924	marker/mechanism|therapeutic	Amino Acids|Ascorbic Acid|Bezafibrate|bisphenol A|Blood Glucose|Cadmium|Chlorpropamide|Chromium|Clozapine|Copper|Curcumin|Dichlorodiphenyl Dichloroethylene|Dietary Fats|Fatty Acids, Nonesterified|Fructose|fumosorinone|Gliclazide|Glucose|Glutathione|Glyburide|Hemin|Lithocholic Acid|Magnesium|Manganese|mangiferin|Metformin|Niacinamide|Nicotine|Orlistat|perfluorooctane sulfonic acid|Pioglitazone|Pla…	94.03	148
SLC30A8	169026	Diabetes Mellitus, Type 2	MESH:D003924	marker/mechanism|therapeutic	bisphenol A|Cadmium|Exenatide|Glucose|Vehicle Emissions|Zinc	21.93	22
HNF1B	6928	Diabetes Mellitus, Type 2	MESH:D003924	marker/mechanism|therapeutic	Nickel|Resveratrol|Troglitazone|Vehicle Emissions	9.18	21
LEP	3952	Diabetes Mellitus, Type 2	MESH:D003924	therapeutic	Acarbose|Arsenic|Ascorbic Acid|Bezafibrate|bisphenol A|Calcium|Chromium|Clozapine|Dichlorodiphenyl Dichloroethylene|Dietary Fats|Diethylnitrosamine|Drugs, Chinese Herbal|efavirenz|Enalapril|Fructose|Genistein|Glucose|Heme|Iron|Lead|Manganese|Metformin|Nelfinavir|Nickel|Nicotine|Orlistat|Panax notoginseng extract|Particulate Matter|perfluorooctane sulfonic acid|Pesticides|Pioglitazone|Plant Extrac…	102.2	141
FGF21	26291	Diabetes Mellitus, Type 2	MESH:D003924	therapeutic	Amino Acids|Bezafibrate|bisphenol A|Blood Glucose|Dibutyl Phthalate|Dietary Fats|Diethylnitrosamine|Folic Acid|Fructose|Glucose|Nickel|Pioglitazone|Resveratrol|Rosiglitazone|Streptozocin|Triglycerides|Troglitazone|Vehicle Emissions	48.45	88
SMAD5	4090	Diabetes Mellitus, Type 2	MESH:D003924	therapeutic	Arsenic|bisphenol A|Blood Glucose|Copper|Pesticides|Resveratrol|Vehicle Emissions	18.17	19
NFE2L2	4780	Diabetes Mellitus, Type 2	MESH:D003924		Air Pollutants|alpha-Tocopherol|AMG 837|Arsenic|Ascorbic Acid|astaxanthine|Berberine|Bezafibrate|bisphenol A|Blood Glucose|Cadmium|cinnamic aldehyde|Clozapine|Copper|coumarin|Curcumin|Dibutyl Phthalate|Dichlorodiphenyl Dichloroethylene|Dietary Fats|Diethylnitrosamine|Drugs, Chinese Herbal|Enalapril|epigallocatechin gallate|Exenatide|Fatty Acids, Nonesterified|Fructose|Genistein|Gliclazide|Glucose…	123.08	149
GSR	2936	Diabetes Mellitus, Type 2	MESH:D003924		Alloxan|alpha-Tocopherol|Arsenic|Ascorbic Acid|astaxanthine|Benzoic Acid|Berberine|Bezafibrate|bisphenol A|Blood Glucose|Cadmium|Calcium|Chromium|cinnamic aldehyde|Copper|coumarin|Curcumin|daidzein|Dibutyl Phthalate|Dietary Fats|Diethylnitrosamine|Diosmin|Drugs, Chinese Herbal|epigallocatechin gallate|Folic Acid|Fructose|Genistein|Gliclazide|Glucose|Glutathione|Glyburide|Iron|Lactic Acid|Lead|Mal…	118.93	144
IL1B	3553	Diabetes Mellitus, Type 2	MESH:D003924		8-epi-prostaglandin F2alpha|Air Pollutants|alpha-Tocopherol|AMG 837|Arsenic|Ascorbic Acid|astaxanthine|Berberine|Bezafibrate|bisphenol A|Blood Glucose|Bromine|Cadmium|Calcium|Chromium|cinnamic aldehyde|Copper|coumarin|Curcumin|daidzein|Dibutyl Phthalate|Dichlorodiphenyl Dichloroethylene|Dietary Fats|Diethylnitrosamine|Drugs, Chinese Herbal|Enalapril|epigallocatechin gallate|Fatty Acids, Nonesteri…	115.06	159
SERPINE1	5054	Diabetes Mellitus, Type 2	MESH:D003924		AMG 837|Arsenic|Ascorbic Acid|Bezafibrate|bisphenol A|Bromine|Cadmium|Calcium|cinnamic aldehyde|Copper|Curcumin|Dibutyl Phthalate|Dietary Fats|Diethylnitrosamine|Drugs, Chinese Herbal|efavirenz|Enalapril|Folic Acid|Fructose|Genistein|Glucose|Irbesartan|Levonorgestrel|Magnesium|Manganese|mangiferin|Metformin|Nickel|Nicotine|Particulate Matter|Pentoxifylline|perfluorooctane sulfonic acid|perfluoroo…	109.55	140
IFNG	3458	Diabetes Mellitus, Type 2	MESH:D003924		Air Pollutants|alpha-Tocopherol|AMG 837|Anti-HIV Agents|Arsenic|Ascorbic Acid|astaxanthine|Berberine|Bezafibrate|bisphenol A|Cadmium|Calcium|Chromium|cinnamic aldehyde|Clozapine|Copper|Curcumin|Dibutyl Phthalate|Dichlorodiphenyl Dichloroethylene|Dietary Fats|Diethylnitrosamine|Drugs, Chinese Herbal|epigallocatechin gallate|Genistein|ginsenoside Re|Glucose|Glutathione|Glyburide|Heme|Hemin|Irbesart…	107.22	149
SREBF1	6720	Diabetes Mellitus, Type 2	MESH:D003924		Arsenic|Ascorbic Acid|Berberine|Bezafibrate|bisphenol A|Cadmium|cinnamic aldehyde|Clozapine|Copper|Curcumin|Dibutyl Phthalate|Dichlorodiphenyl Dichloroethylene|Dietary Fats|Diethylnitrosamine|Drugs, Chinese Herbal|efavirenz|epigallocatechin gallate|Exenatide|Fatty Acids, Nonesterified|Fructose|Genistein|ginsenoside Re|Glucose|Glutathione|Kangen-karyu|Lithocholic Acid|mangiferin|Metformin|Nelfinav…	106.55	140
FASN	2194	Diabetes Mellitus, Type 2	MESH:D003924		Acarbose|Arsenic|Bezafibrate|bisphenol A|Cadmium|Clozapine|Copper|coumarin|Curcumin|Dibutyl Phthalate|Dichlorodiphenyl Dichloroethylene|Dietary Fats|Diethylnitrosamine|Drugs, Chinese Herbal|epigallocatechin gallate|Exenatide|Fatty Acids, Nonesterified|Folic Acid|Fructose|Genistein|Glucose|Glutathione|Kangen-karyu|Lead|Lithocholic Acid|Metformin|Nelfinavir|Nickel|Nicotine|Orlistat|Particulate Matt…	106.12	142
GSK3B	2932	Diabetes Mellitus, Type 2	MESH:D003924		3-((4-chlorobenzyl)oxy)-N-((1S)-1-phenylethyl)-2-thiophenecarboxamide|Amino Acids|Arsenic|Ascorbic Acid|Berberine|bisphenol A|Blood Glucose|Cadmium|Calcium|Chromium|cinnamic aldehyde|Clozapine|Copper|Curcumin|Dibutyl Phthalate|Dichlorodiphenyl Dichloroethylene|Dietary Fats|Diethylnitrosamine|Drugs, Chinese Herbal|Enalapril|epigallocatechin gallate|Folic Acid|fumosorinone|ginsenoside Re|Glucose|Gl…	105.77	131
CRP	1401	Diabetes Mellitus, Type 2	MESH:D003924		Air Pollutants|alpha-Tocopherol|Arsenic|Ascorbic Acid|Bezafibrate|bisphenol A|Cadmium|Calcium|Clozapine|Colesevelam Hydrochloride|Copper|Curcumin|daidzein|Dietary Fats|Diethylnitrosamine|epigallocatechin gallate|Folic Acid|Fructose|Genistein|ginsenoside Re|Lead|Levonorgestrel|Mercury|Metformin|Nicotine|Particulate Matter|Pentoxifylline|perfluorooctane sulfonic acid|perfluorooctanoic acid|Phthalic…	103.15	112
IL6	3569	Diabetes Mellitus, Type 2	MESH:D003924		Air Pollutants|Alloxan|alpha-Tocopherol|Arsenic|Ascorbic Acid|astaxanthine|Benzoic Acid|Berberine|Bezafibrate|bisphenol A|Blood Glucose|Cadmium|Calcium|Chromium|cinnamic aldehyde|Copper|coumarin|Curcumin|daidzein|Dibutyl Phthalate|Dichlorodiphenyl Dichloroethylene|Dietary Fats|Diethylnitrosamine|Drugs, Chinese Herbal|efavirenz|Enalapril|epigallocatechin gallate|Folic Acid|Fructose|Genistein|ginse…	102.56	163
ALB	213	Diabetes Mellitus, Type 2	MESH:D003924		alpha-Tocopherol|Ascorbic Acid|Benzoic Acid|Berberine|bisphenol A|Cadmium|Chromium|cinnamic aldehyde|Copper|Curcumin|Dichlorodiphenyl Dichloroethylene|Dietary Fats|Diethylnitrosamine|Drugs, Chinese Herbal|efavirenz|Exenatide|Fatty Acids, Nonesterified|Fibric Acids|Folic Acid|Fructose|Genistein|Gliclazide|Glucose|Glutathione|Glyburide|Heme|Hemin|Irbesartan|Iron|Lead|Lithocholic Acid|Malondialdehyd…	101.92	126
APOE	348	Diabetes Mellitus, Type 2	MESH:D003924		8-epi-prostaglandin F2alpha|alpha-Tocopherol|Arsenic|Ascorbic Acid|Bezafibrate|bisphenol A|Cadmium|Calcium|Cholesterol, HDL|Cholesterol, LDL|Copper|Curcumin|Dichlorodiphenyl Dichloroethylene|Dietary Fats|Diethylnitrosamine|Enalapril|Folic Acid|Fructose|Genistein|Glucose|Glutathione|Iron|Lead|Mercury|Nickel|Nicotine|Particulate Matter|perfluorooctane sulfonic acid|perfluorooctanoic acid|Plant Extr…	100.77	108
AGT	183	Diabetes Mellitus, Type 2	MESH:D003924		8-epi-prostaglandin F2alpha|alpha-Tocopherol|Angiotensin-Converting Enzyme Inhibitors|Ascorbic Acid|benidipine|Bezafibrate|bisphenol A|Cadmium|Calcium|Cholesterol, LDL|Chromium|Clozapine|Copper|Curcumin|Dietary Fats|Diethylnitrosamine|Drugs, Chinese Herbal|Enalapril|Fatty Acids, Nonesterified|Folic Acid|Fructose|Genistein|Glucose|Glutathione|Irbesartan|Lead|Levonorgestrel|Magnesium|Malondialdehyd…	100.68	116
HMGCR	3156	Diabetes Mellitus, Type 2	MESH:D003924		alpha-Tocopherol|Ascorbic Acid|Bezafibrate|bisphenol A|Cadmium|Cholesterol, LDL|Chromium|Clozapine|Colesevelam Hydrochloride|Copper|coumarin|Curcumin|Dibutyl Phthalate|Dietary Fats|Diethylnitrosamine|Folic Acid|Fructose|Genistein|Glutathione|Kangen-karyu|Lead|Lithocholic Acid|Manganese|Metformin|Niacinamide|Nicotine|Orlistat|Particulate Matter|perfluorooctane sulfonic acid|perfluorooctanoic acid|…	99.79	130
NFKBIA	4792	Diabetes Mellitus, Type 2	MESH:D003924		Air Pollutants|alpha-Tocopherol|Arsenic|Ascorbic Acid|Berberine|bisphenol A|Blood Glucose|Cadmium|Calcium|cinnamic aldehyde|Copper|Curcumin|Cysteine|daidzein|Dibutyl Phthalate|Dichlorodiphenyl Dichloroethylene|Dietary Fats|Diethylnitrosamine|Drugs, Chinese Herbal|Enalapril|epigallocatechin gallate|Fatty Acids, Nonesterified|Folic Acid|Fructose|Genistein|ginsenoside Re|Glucose|Glutathione|Heme|Iro…	99.4	136
MPO	4353	Diabetes Mellitus, Type 2	MESH:D003924		Alloxan|Arsenic|Ascorbic Acid|Benzoic Acid|Berberine|bisphenol A|Blood Glucose|cinnamic aldehyde|Clozapine|Copper|Curcumin|Cysteine|Dichlorodiphenyl Dichloroethylene|Dietary Fats|Drugs, Chinese Herbal|Enalapril|epigallocatechin gallate|Genistein|ginsenoside Re|Glucose|Glutathione|Glyburide|Heme|Hemin|Iron|Malathion|mangiferin|Mercury|Metformin|Nicotine|nymphayol|Particulate Matter|Pentoxifylline|…	94.91	138
IGF1	3479	Diabetes Mellitus, Type 2	MESH:D003924		Amino Acids|Arsenic|Ascorbic Acid|Bezafibrate|bisphenol A|Bromine|Cadmium|Calcium|Chromium|Clozapine|Copper|Curcumin|Dibutyl Phthalate|Dichlorodiphenyl Dichloroethylene|Dietary Fats|Diethylnitrosamine|Drugs, Chinese Herbal|Enalapril|epigallocatechin gallate|Folic Acid|Genistein|Glucose|Glutathione|Iron|Lead|Levonorgestrel|Mercury|Metformin|Nickel|Nicotine|Particulate Matter|perfluorooctanoic acid…	94.32	134
GCLC	2729	Diabetes Mellitus, Type 2	MESH:D003924		Air Pollutants|alpha-Tocopherol|Arsenic|Ascorbic Acid|Benzoic Acid|bisphenol A|Cadmium|Calcium|cinnamic aldehyde|Copper|coumarin|Curcumin|Cysteine|Dibutyl Phthalate|Dichlorodiphenyl Dichloroethylene|Dietary Fats|Diethylnitrosamine|Drugs, Chinese Herbal|epigallocatechin gallate|Exenatide|Folic Acid|Genistein|Gliclazide|Glutathione|Hemin|Iron|Lactic Acid|Lithocholic Acid|Mercury|Metformin|Niacinami…	93.57	127
FOS	2353	Diabetes Mellitus, Type 2	MESH:D003924		Air Pollutants|alpha-Tocopherol|Arsenic|Ascorbic Acid|Bezafibrate|bisphenol A|Bromine|Cadmium|Chlorpropamide|Chromium|cinnamic aldehyde|Clozapine|Copper|Curcumin|daidzein|Dibutyl Phthalate|Dichlorodiphenyl Dichloroethylene|Dietary Fats|Diethylnitrosamine|Drugs, Chinese Herbal|epigallocatechin gallate|Folic Acid|Fructose|Genistein|ginsenoside Re|Glucose|Glutathione|Heme|Hemin|Iron|Lead|Manganese|M…	93.17	134
VCAM1	7412	Diabetes Mellitus, Type 2	MESH:D003924		Air Pollutants|alpha-Tocopherol|Arsenic|Ascorbic Acid|Bezafibrate|bisphenol A|Cadmium|cinnamic aldehyde|Copper|Curcumin|daidzein|Dietary Fats|Diethylnitrosamine|Drugs, Chinese Herbal|Enalapril|epigallocatechin gallate|Folic Acid|Fructose|Genistein|Glucose|Glutathione|Irbesartan|Iron|Lead|Levonorgestrel|Lithocholic Acid|mangiferin|Nickel|Nicotine|Particulate Matter|Pentoxifylline|Phthalic Acids|Pi…	92.69	114
JUN	3725	Diabetes Mellitus, Type 2	MESH:D003924		Air Pollutants|alpha-Tocopherol|Arsenic|Berberine|Bezafibrate|bisphenol A|Cadmium|Chromium|cinnamic aldehyde|Clozapine|Copper|Curcumin|daidzein|Dibutyl Phthalate|Dichlorodiphenyl Dichloroethylene|Dietary Fats|Diethylnitrosamine|Drugs, Chinese Herbal|efavirenz|epigallocatechin gallate|Folic Acid|Fructose|Genistein|Glucose|Glutathione|Hemin|Iron|Lead|Lithocholic Acid|Malathion|Manganese|Mercury|Met…	91.4	136
CXCL8	3576	Diabetes Mellitus, Type 2	MESH:D003924		Air Pollutants|alpha-Tocopherol|Amoxicillin|Arsenic|Ascorbic Acid|Benzoic Acid|Berberine|Bezafibrate|bisphenol A|Bromine|Cadmium|Calcium|Chromium|cinnamic aldehyde|Copper|Curcumin|Cysteine|daidzein|Dibutyl Phthalate|Dichlorodiphenyl Dichloroethylene|Dietary Fats|Diethylnitrosamine|Drugs, Chinese Herbal|efavirenz|Enalapril|epigallocatechin gallate|Folic Acid|Genistein|Glucose|Glutathione|Iron|Lead…	91.19	134
DDIT3	1649	Diabetes Mellitus, Type 2	MESH:D003924		Alloxan|alpha-Tocopherol|Amino Acids|Arsenic|Ascorbic Acid|bisphenol A|Blood Glucose|Cadmium|Chromium|cinnamic aldehyde|Copper|Curcumin|Dibutyl Phthalate|Dichlorodiphenyl Dichloroethylene|Dietary Fats|Diethylnitrosamine|Drugs, Chinese Herbal|efavirenz|epigallocatechin gallate|Exenatide|Fatty Acids, Nonesterified|Folic Acid|Genistein|Glucose|Glutathione|Hemin|Iron|Manganese|Metformin|Nelfinavir|Ni…	89.34	139
NQO1	1728	Diabetes Mellitus, Type 2	MESH:D003924		Air Pollutants|alpha-Tocopherol|Amoxicillin|Arsenic|Ascorbic Acid|astaxanthine|Benzoic Acid|bisphenol A|Cadmium|Chromium|cinnamic aldehyde|Copper|coumarin|Curcumin|daidzein|Dibutyl Phthalate|Dietary Fats|Diethylnitrosamine|Drugs, Chinese Herbal|epigallocatechin gallate|Exenatide|Folic Acid|Genistein|Glucose|Glutathione|Hemin|Iron|Lactic Acid|Lead|Lithocholic Acid|Malathion|Manganese|mangiferin|Me…	88.92	125
SPP1	6696	Diabetes Mellitus, Type 2	MESH:D003924		Air Pollutants|Ascorbic Acid|astaxanthine|Berberine|Bezafibrate|bisphenol A|Cadmium|Calcium|Clozapine|Copper|Curcumin|Dibutyl Phthalate|Dietary Fats|Diethylnitrosamine|Drugs, Chinese Herbal|Enalapril|Folic Acid|Genistein|Glucose|Lead|Magnesium|Manganese|Mercury|Nickel|Nicotine|Particulate Matter|Pentoxifylline|perfluorooctane sulfonic acid|Pioglitazone|Plant Extracts|Polychlorinated Biphenyls|Res…	88.92	103
SCD1	20249	Diabetes Mellitus, Type 2	MESH:D003924		Ascorbic Acid|Bezafibrate|bisphenol A|Cadmium|cinnamic aldehyde|Copper|coumarin|Curcumin|Dibutyl Phthalate|Dichlorodiphenyl Dichloroethylene|Dietary Fats|Diethylnitrosamine|epigallocatechin gallate|Exenatide|Fructose|ginsenoside Re|Glucose|Glutathione|Lithocholic Acid|Metformin|Nicotine|Particulate Matter|perfluorooctane sulfonic acid|perfluorooctanoic acid|Pesticides|Phthalic Acids|Plant Extract…	88.77	118
MMP2	4313	Diabetes Mellitus, Type 2	MESH:D003924		Air Pollutants|Angiotensin-Converting Enzyme Inhibitors|Angiotensin Receptor Antagonists|Arsenic|Ascorbic Acid|Berberine|bisphenol A|Blood Glucose|Cadmium|Chromium|cinnamic aldehyde|Copper|Curcumin|Cysteine|Dibutyl Phthalate|Dietary Fats|Diethylnitrosamine|Drugs, Chinese Herbal|epigallocatechin gallate|Folic Acid|Fructose|Genistein|Glucose|Glutathione|Lead|Lithocholic Acid|Manganese|Mercury|Metfo…	87.9	130
BAX	581	Diabetes Mellitus, Type 2	MESH:D003924		Air Pollutants|Alloxan|alpha-Tocopherol|Amino Acids|Angiotensin-Converting Enzyme Inhibitors|Arsenic|Ascorbic Acid|Berberine|Bezafibrate|bisphenol A|Cadmium|Chromium|cinnamic aldehyde|Clozapine|Copper|coumarin|Curcumin|Dibutyl Phthalate|Dichlorodiphenyl Dichloroethylene|Dietary Fats|Diethylnitrosamine|Drugs, Chinese Herbal|Enalapril|epigallocatechin gallate|Folic Acid|Fructose|Genistein|ginsenosi…	87.8	148
MAPK1	5594	Diabetes Mellitus, Type 2	MESH:D003924		Air Pollutants|alpha-Tocopherol|Amino Acids|Arsenic|Ascorbic Acid|benidipine|Berberine|Bezafibrate|bisphenol A|Blood Glucose|Cadmium|Calcium|Cholesterol, HDL|Cholesterol, LDL|Chromium|cinnamic aldehyde|Clozapine|Copper|Curcumin|Cysteine|daidzein|Dibutyl Phthalate|Dichlorodiphenyl Dichloroethylene|Dietary Fats|Diethylnitrosamine|Drugs, Chinese Herbal|epigallocatechin gallate|Folic Acid|Fructose|fu…	87.23	154
CCL2	6347	Diabetes Mellitus, Type 2	MESH:D003924		Acarbose|Air Pollutants|Alloxan|alpha-Tocopherol|AMG 837|Arsenic|Ascorbic Acid|Berberine|Bezafibrate|bisphenol A|Cadmium|Calcium|Copper|Curcumin|Dibutyl Phthalate|Dietary Fats|Diethylnitrosamine|efavirenz|Enalapril|epigallocatechin gallate|Folic Acid|Fructose|Genistein|Glucose|Glutathione|Heme|Irbesartan|Iron|Lead|Manganese|mangiferin|Metformin|Nelfinavir|Niacinamide|Nickel|Nicotine|Particulate M…	87.2	141
MAPK3	5595	Diabetes Mellitus, Type 2	MESH:D003924		alpha-Tocopherol|Amino Acids|Arsenic|Ascorbic Acid|benidipine|Berberine|Bezafibrate|bisphenol A|Blood Glucose|Cadmium|Calcium|Cholesterol, HDL|Cholesterol, LDL|Chromium|cinnamic aldehyde|Clozapine|Copper|Curcumin|Cysteine|daidzein|Dibutyl Phthalate|Dichlorodiphenyl Dichloroethylene|Dietary Fats|Diethylnitrosamine|Drugs, Chinese Herbal|epigallocatechin gallate|Folic Acid|Fructose|fumosorinone|Geni…	85.58	153
CYP2E1	1571	Diabetes Mellitus, Type 2	MESH:D003924		Acarbose|Alloxan|alpha-Tocopherol|Arsenic|Ascorbic Acid|Berberine|bisphenol A|Blood Glucose|Cadmium|Calcium|Copper|coumarin|Curcumin|daidzein|Dibutyl Phthalate|Dietary Fats|Diethylnitrosamine|Diosmin|Drugs, Chinese Herbal|epigallocatechin gallate|Folic Acid|Fructose|Genistein|Glutathione|Hemin|Lithocholic Acid|Malathion|mangiferin|Metformin|Niacinamide|Nicotine|Particulate Matter|perfluorooctane …	85.2	130
FN1	2335	Diabetes Mellitus, Type 2	MESH:D003924		alpha-Tocopherol|Arsenic|Ascorbic Acid|Berberine|Bezafibrate|bisphenol A|Cadmium|cinnamic aldehyde|Copper|Curcumin|Dichlorodiphenyl Dichloroethylene|Dietary Fats|Diethylnitrosamine|epigallocatechin gallate|Genistein|Glucose|Glutathione|Lead|mangiferin|Mercury|Metformin|Nickel|Nicotine|Particulate Matter|perfluorooctane sulfonic acid|perfluorooctanoic acid|Plant Extracts|Resveratrol|Rosiglitazone|…	84.5	126
SCARB1	949	Diabetes Mellitus, Type 2	MESH:D003924		Air Pollutants|Arsenic|Bezafibrate|bisphenol A|Cholesterol, HDL|Copper|Curcumin|Dibutyl Phthalate|Dietary Fats|Diethylnitrosamine|Folic Acid|Fructose|Genistein|Lead|Lithocholic Acid|Mercury|Nickel|Nicotine|Particulate Matter|perfluorooctane sulfonic acid|perfluorooctanoic acid|Pesticides|Phthalic Acids|Pioglitazone|Polychlorinated Biphenyls|Resveratrol|Rosiglitazone|Silver|stannous chloride|titan…	84.24	90
COL1A1	1277	Diabetes Mellitus, Type 2	MESH:D003924		alpha-Tocopherol|Angiotensin-Converting Enzyme Inhibitors|Ascorbic Acid|Berberine|Bezafibrate|bisphenol A|Boron|Bromine|Cadmium|Curcumin|Cysteine|Dietary Fats|Diethylnitrosamine|Drugs, Chinese Herbal|Enalapril|epigallocatechin gallate|Folic Acid|Genistein|Glucose|Iron|Lead|Levonorgestrel|Lithocholic Acid|Magnesium|Malondialdehyde|mangiferin|Niacinamide|Nickel|Nicotine|Particulate Matter|Pentoxify…	83.85	100
LPL	4023	Diabetes Mellitus, Type 2	MESH:D003924		Bezafibrate|bisphenol A|Cadmium|Cholesterol, HDL|cinnamic aldehyde|Clozapine|Copper|Curcumin|Dibutyl Phthalate|Dietary Fats|Diethylnitrosamine|efavirenz|Fatty Acids, Nonesterified|Fibric Acids|Folic Acid|Genistein|ginsenoside Re|Glucose|Lithocholic Acid|Manganese|mangiferin|Nelfinavir|Niacinamide|Nickel|Nicotine|Orlistat|perfluorooctane sulfonic acid|perfluorooctanoic acid|Plant Extracts|Resverat…	83.82	101
GPT	2875	Diabetes Mellitus, Type 2	MESH:D003924		Alloxan|alpha-Tocopherol|Arsenic|Ascorbic Acid|Berberine|bisphenol A|Cadmium|Copper|Curcumin|Dichlorodiphenyl Dichloroethylene|Dietary Fats|Diethylnitrosamine|Drugs, Chinese Herbal|epigallocatechin gallate|Folic Acid|Fructose|Genistein|Glucose|Glyburide|Heme|Iron|Lead|Lithocholic Acid|Malathion|mangiferin|Metformin|Orlistat|perfluorooctane sulfonic acid|perfluorooctanoic acid|Pioglitazone|Plant E…	83.76	136
CYCS	54205	Diabetes Mellitus, Type 2	MESH:D003924		Alloxan|Arsenic|Ascorbic Acid|Berberine|Bezafibrate|bisphenol A|Cadmium|Calcium|cinnamic aldehyde|Copper|Curcumin|Dibutyl Phthalate|Dichlorodiphenyl Dichloroethylene|Dietary Fats|Diethylnitrosamine|Drugs, Chinese Herbal|Enalapril|epigallocatechin gallate|Folic Acid|Genistein|Glucose|Glutathione|Malondialdehyde|Manganese|Nelfinavir|Nicotine|Pentoxifylline|perfluorooctanoic acid|Plant Extracts|Resv…	83.49	106
AKT1	207	Diabetes Mellitus, Type 2	MESH:D003924		Alloxan|alpha-Tocopherol|Arsenic|Ascorbic Acid|Berberine|Bezafibrate|bisphenol A|Cadmium|Calcium|Cholesterol, HDL|Chromium|cinnamic aldehyde|Clozapine|Copper|Curcumin|Cysteine|Dibutyl Phthalate|Dietary Fats|Diethylnitrosamine|Drugs, Chinese Herbal|Enalapril|epigallocatechin gallate|Exenatide|Fructose|Genistein|ginsenoside Re|Glucose|Glutathione|Glyburide|Hemin|Irbesartan|Iron|L 783281|Lead|Mangan…	82.98	152
PTGS2	5743	Diabetes Mellitus, Type 2	MESH:D003924		8-epi-prostaglandin F2alpha|Air Pollutants|alpha-Tocopherol|Arsenic|Ascorbic Acid|astaxanthine|Benzoic Acid|Berberine|bisphenol A|Blood Glucose|Cadmium|Calcium|cinnamic aldehyde|Copper|Curcumin|daidzein|Dichlorodiphenyl Dichloroethylene|Dietary Fats|Diethylnitrosamine|Diosmin|Drugs, Chinese Herbal|Enalapril|epigallocatechin gallate|Fatty Acids, Nonesterified|Folic Acid|Fructose|Genistein|ginsenos…	82.67	140
APP	351	Diabetes Mellitus, Type 2	MESH:D003924		8-epi-prostaglandin F2alpha|alpha-Tocopherol|Arsenic|Ascorbic Acid|astaxanthine|Berberine|bisphenol A|Cadmium|Calcium|Copper|Curcumin|Dichlorodiphenyl Dichloroethylene|Dietary Fats|Diethylnitrosamine|epigallocatechin gallate|Folic Acid|Glucose|Glutathione|Heme|Iron|Lead|Malondialdehyde|Manganese|Mercury|Nickel|Nicotine|Particulate Matter|perfluorooctane sulfonic acid|perfluorooctanoic acid|Piogli…	82.01	101
LDLR	3949	Diabetes Mellitus, Type 2	MESH:D003924		Arsenic|Berberine|bisphenol A|Cadmium|Cholesterol, LDL|Clozapine|Colesevelam Hydrochloride|Copper|Curcumin|Dibutyl Phthalate|Dichlorodiphenyl Dichloroethylene|Dietary Fats|Drugs, Chinese Herbal|epigallocatechin gallate|Folic Acid|Fructose|Glucose|Lead|Levonorgestrel|Lithocholic Acid|Nickel|Nicotine|Particulate Matter|perfluorooctanoic acid|Pioglitazone|Resveratrol|Rosiglitazone|Silver|titanium di…	79.85	93
PCK1	5105	Diabetes Mellitus, Type 2	MESH:D003924		3-((4-chlorobenzyl)oxy)-N-((1S)-1-phenylethyl)-2-thiophenecarboxamide|Alloxan|alpha-Tocopherol|Arsenic|Bezafibrate|bisphenol A|Chromium|cinnamic aldehyde|Copper|Curcumin|Dichlorodiphenyl Dichloroethylene|Dietary Fats|Diethylnitrosamine|epigallocatechin gallate|Fructose|ginsenoside Re|Glipizide|Glucose|Glyburide|Iron|Malathion|Metformin|Particulate Matter|perfluorooctanoic acid|Pioglitazone|Plant …	79.5	132
CYP1A1	1543	Diabetes Mellitus, Type 2	MESH:D003924		Air Pollutants|alpha-Tocopherol|Arsenic|Ascorbic Acid|astaxanthine|benidipine|Berberine|Bezafibrate|bisphenol A|Blood Glucose|Cadmium|Calcium|Chromium|Clozapine|Copper|Curcumin|Cysteine|daidzein|Dibutyl Phthalate|Dichlorodiphenyl Dichloroethylene|Dietary Fats|Diethylnitrosamine|Drugs, Chinese Herbal|epigallocatechin gallate|Fructose|Genistein|Glucose|Glutathione|Glyburide|Hemin|Lead|Lithocholic A…	79.12	146
GPAM	57678	Diabetes Mellitus, Type 2	MESH:D003924		Air Pollutants|Bezafibrate|bisphenol A|Cadmium|Curcumin|Dietary Fats|Diethylnitrosamine|epigallocatechin gallate|Exenatide|Folic Acid|Fructose|ginsenoside Re|Iron|Nickel|Particulate Matter|perfluorooctane sulfonic acid|perfluorooctanoic acid|Plant Extracts|Resveratrol|Rosiglitazone|titanium dioxide|Topiramate|Triglycerides|Troglitazone|Vehicle Emissions|Zinc	77.46	86
MAPK9	5601	Diabetes Mellitus, Type 2	MESH:D003924		alpha-Tocopherol|Amino Acids|Arsenic|Ascorbic Acid|bisphenol A|Blood Glucose|Cadmium|Chromium|cinnamic aldehyde|Clozapine|Copper|Curcumin|Cysteine|Dietary Fats|Diethylnitrosamine|Drugs, Chinese Herbal|Enalapril|epigallocatechin gallate|Folic Acid|Glucose|Glutathione|Hemin|Lead|Manganese|mangiferin|Metformin|Nicotine|Particulate Matter|Pentoxifylline|Plant Extracts|Resveratrol|Silver|Streptozocin|…	75.78	95
PRKCA	5578	Diabetes Mellitus, Type 2	MESH:D003924		Arsenic|Berberine|bisphenol A|Cadmium|Calcium|Copper|Curcumin|daidzein|Dibutyl Phthalate|Dietary Fats|Diethylnitrosamine|Drugs, Chinese Herbal|Enalapril|Genistein|Glucose|Lead|Manganese|Mercury|Metformin|Nickel|Nicotine|Particulate Matter|perfluorooctane sulfonic acid|perfluorooctanoic acid|Plant Extracts|Polychlorinated Biphenyls|Resveratrol|Rosiglitazone|Streptozocin|Superoxides|Zinc	75.66	106
ACTA2	59	Diabetes Mellitus, Type 2	MESH:D003924		Air Pollutants|Arsenic|Ascorbic Acid|Berberine|Bezafibrate|bisphenol A|cinnamic aldehyde|Copper|Curcumin|Cysteine|Dibutyl Phthalate|Dietary Fats|Diethylnitrosamine|Drugs, Chinese Herbal|Enalapril|epigallocatechin gallate|Folic Acid|Fructose|Genistein|Glucose|Irbesartan|Malondialdehyde|Metformin|Nickel|Nicotine|Particulate Matter|Pentoxifylline|Pioglitazone|Plant Extracts|Resveratrol|Rosiglitazone…	75.55	120
HSPA5	3309	Diabetes Mellitus, Type 2	MESH:D003924		Alloxan|AMG 837|Arsenic|Ascorbic Acid|bisphenol A|Cadmium|Calcium|Copper|Curcumin|Dibutyl Phthalate|Dietary Fats|Diethylnitrosamine|Drugs, Chinese Herbal|Exenatide|Folic Acid|Fructose|Glucose|Glutathione|Lead|Manganese|Mercury|Metformin|Nelfinavir|Nickel|Nicotine|Orlistat|Particulate Matter|perfluorooctanoic acid|Plant Extracts|Resveratrol|Rosiglitazone|Silver|Streptozocin|TAK-875|Telmisartan|tit…	75.31	134
INSR	3643	Diabetes Mellitus, Type 2	MESH:D003924		Alloxan|Arsenic|Ascorbic Acid|Benzoic Acid|bisphenol A|Chromium|Curcumin|Dietary Fats|Diethylnitrosamine|Drugs, Chinese Herbal|Fructose|fumosorinone|Glucose|Magnesium|Manganese|Metformin|Nickel|Nicotine|perfluorooctane sulfonic acid|Plant Extracts|Resveratrol|Rosiglitazone|Streptozocin|triaquaoxohexakis(propionato)trichromium(III)|Troglitazone|Vehicle Emissions|Vildagliptin|Zinc	74.92	121
MMP9	4318	Diabetes Mellitus, Type 2	MESH:D003924		Air Pollutants|AMG 837|Angiotensin-Converting Enzyme Inhibitors|Angiotensin Receptor Antagonists|Arsenic|Ascorbic Acid|bisphenol A|Blood Glucose|Cadmium|Cholesterol, HDL|Curcumin|daidzein|Dibutyl Phthalate|Dichlorodiphenyl Dichloroethylene|Dietary Fats|Diethylnitrosamine|Drugs, Chinese Herbal|epigallocatechin gallate|Folic Acid|Genistein|Glucose|Glutathione|Lithocholic Acid|mangiferin|Mercury|Met…	74.46	129
CEBPA	1050	Diabetes Mellitus, Type 2	MESH:D003924		Arsenic|Ascorbic Acid|Berberine|bisphenol A|Cadmium|cinnamic aldehyde|Clozapine|Curcumin|Dibutyl Phthalate|Dichlorodiphenyl Dichloroethylene|Dietary Fats|Diethylnitrosamine|efavirenz|epigallocatechin gallate|Folic Acid|Genistein|Glucose|Lead|Metformin|Nicotine|perfluorooctane sulfonic acid|perfluorooctanoic acid|Pioglitazone|Plant Extracts|Resveratrol|Rosiglitazone|Silver|titanium dioxide|Topiram…	74.34	108
ACACA	31	Diabetes Mellitus, Type 2	MESH:D003924		Arsenic|Bezafibrate|bisphenol A|Copper|Curcumin|Dichlorodiphenyl Dichloroethylene|Dietary Fats|Diethylnitrosamine|Drugs, Chinese Herbal|Fatty Acids, Nonesterified|Folic Acid|Fructose|Glucose|Kangen-karyu|Lithocholic Acid|mangiferin|Metformin|Niacinamide|Nicotine|Particulate Matter|perfluorooctane sulfonic acid|perfluorooctanoic acid|Phthalic Acids|Plant Extracts|Resveratrol|Rosiglitazone|Streptoz…	74.07	116
SQSTM1	8878	Diabetes Mellitus, Type 2	MESH:D003924		Acarbose|Arsenic|bisphenol A|Blood Glucose|Cadmium|Calcium|cinnamic aldehyde|Copper|Dibutyl Phthalate|Dietary Fats|Diethylnitrosamine|Drugs, Chinese Herbal|epigallocatechin gallate|Genistein|Glucose|Glutathione|Iron|Lead|Mercury|Metformin|Niacinamide|Nickel|Particulate Matter|perfluorooctane sulfonic acid|perfluorooctanoic acid|Plant Extracts|Polychlorinated Biphenyls|Resveratrol|Silver|Streptozo…	73.73	99
GSTA4	2941	Diabetes Mellitus, Type 2	MESH:D003924		Air Pollutants|Arsenic|Ascorbic Acid|bisphenol A|Cadmium|cinnamic aldehyde|Copper|coumarin|Curcumin|Dibutyl Phthalate|Dietary Fats|Diethylnitrosamine|epigallocatechin gallate|Folic Acid|Glutathione|Hemin|Iron|Lead|Lithocholic Acid|Nicotine|Particulate Matter|perfluorooctane sulfonic acid|perfluorooctanoic acid|Plant Extracts|Resveratrol|Rosiglitazone|Silver|Streptozocin|Vehicle Emissions|Zinc	73.57	79
ABCC2	1244	Diabetes Mellitus, Type 2	MESH:D003924		Arsenic|Ascorbic Acid|Bezafibrate|bisphenol A|Cadmium|Calcium|Copper|Curcumin|Cysteine|Dichlorodiphenyl Dichloroethylene|Dietary Fats|Diethylnitrosamine|Drugs, Chinese Herbal|epigallocatechin gallate|Genistein|ginsenoside Re|Glucose|Glutathione|Glyburide|Lead|Lithocholic Acid|Mercury|Metformin|Nelfinavir|Nickel|Particulate Matter|perfluorooctane sulfonic acid|perfluorooctanoic acid|Plant Extracts…	73.4	131
CCL3	6348	Diabetes Mellitus, Type 2	MESH:D003924		AMG 837|Arsenic|Ascorbic Acid|Bezafibrate|bisphenol A|Calcium|cinnamic aldehyde|Curcumin|Dietary Fats|Diethylnitrosamine|epigallocatechin gallate|Folic Acid|Fructose|Heme|Iron|Lead|Mercury|Nelfinavir|Nickel|Particulate Matter|perfluorooctane sulfonic acid|perfluorooctanoic acid|Pesticides|Pioglitazone|Plant Extracts|Polychlorinated Biphenyls|Resveratrol|Rosiglitazone|TAK-875|titanium dioxide|Trog…	73.28	92
IL10	3586	Diabetes Mellitus, Type 2	MESH:D003924		Air Pollutants|alpha-Tocopherol|Arsenic|Ascorbic Acid|Berberine|bisphenol A|Cadmium|Chromium|cinnamic aldehyde|Clozapine|Copper|Curcumin|Dietary Fats|Diethylnitrosamine|Drugs, Chinese Herbal|epigallocatechin gallate|Genistein|Glutathione|Lead|Linagliptin|Lithocholic Acid|mangiferin|Mercury|Nickel|Nicotine|nymphayol|Panax notoginseng extract|Particulate Matter|Pentoxifylline|perfluorooctane sulfon…	71.92	92
CD14	929	Diabetes Mellitus, Type 2	MESH:D003924		Air Pollutants|Arsenic|Ascorbic Acid|bisphenol A|Cadmium|Copper|Curcumin|Dietary Fats|Diethylnitrosamine|Drugs, Chinese Herbal|epigallocatechin gallate|Folic Acid|Genistein|Glucose|Glutathione|Iron|Lithocholic Acid|Metformin|Nickel|Particulate Matter|perfluorooctane sulfonic acid|perfluorooctanoic acid|Plant Extracts|Resveratrol|Silver|titanium dioxide|Troglitazone|Vehicle Emissions|Zinc	71.86	88
CDKN1A	1026	Diabetes Mellitus, Type 2	MESH:D003924		Air Pollutants|alpha-Tocopherol|Arsenic|Ascorbic Acid|Berberine|bisphenol A|Cadmium|Chromium|cinnamic aldehyde|Copper|Curcumin|daidzein|Dibutyl Phthalate|Dietary Fats|Diethylnitrosamine|Drugs, Chinese Herbal|epigallocatechin gallate|Folic Acid|Genistein|ginsenoside Re|Gliclazide|Glucose|Glutathione|Hemin|Iron|Lead|Manganese|Metformin|Niacinamide|Nickel|Nicotine|Particulate Matter|perfluorooctane …	71.8	130
MAPK8	5599	Diabetes Mellitus, Type 2	MESH:D003924		Air Pollutants|alpha-Tocopherol|Amino Acids|Arsenic|Ascorbic Acid|bisphenol A|Blood Glucose|Cadmium|Chromium|cinnamic aldehyde|Copper|Curcumin|Cysteine|Dibutyl Phthalate|Dietary Fats|Diethylnitrosamine|Drugs, Chinese Herbal|efavirenz|epigallocatechin gallate|Folic Acid|Glucose|Glutathione|Hemin|Malondialdehyde|Manganese|mangiferin|Niacinamide|Nicotine|Particulate Matter|Pentoxifylline|perfluorooc…	71.53	80
DNMT1	1786	Diabetes Mellitus, Type 2	MESH:D003924		Arsenic|Berberine|bisphenol A|Cadmium|Chromium|Copper|Curcumin|daidzein|Dibutyl Phthalate|Dichlorodiphenyl Dichloroethylene|Dietary Fats|Diethylnitrosamine|Drugs, Chinese Herbal|epigallocatechin gallate|Folic Acid|Genistein|Iron|Lead|Magnesium|Niacinamide|Nickel|Particulate Matter|perfluorooctanoic acid|Plant Extracts|Polychlorinated Biphenyls|Resveratrol|S-Adenosylmethionine|Troglitazone	71.25	62
TRIB3	57761	Diabetes Mellitus, Type 2	MESH:D003924		Amino Acids|Ascorbic Acid|Bezafibrate|bisphenol A|Cadmium|Cholesterol, HDL|Copper|Curcumin|Dibutyl Phthalate|Dietary Fats|Diethylnitrosamine|Drugs, Chinese Herbal|Fatty Acids, Nonesterified|Folic Acid|Fructose|Genistein|Glucose|Glutathione|Lead|Mercury|Particulate Matter|perfluorooctanoic acid|Rosiglitazone|Silver|TAK-875|titanium dioxide|Troglitazone|Vehicle Emissions|Zinc	70.74	87
MT2A	4502	Diabetes Mellitus, Type 2	MESH:D003924		Arsenic|Benzoic Acid|bisphenol A|Cadmium|Chromium|Copper|coumarin|Curcumin|daidzein|Dichlorodiphenyl Dichloroethylene|Diethylnitrosamine|epigallocatechin gallate|Fructose|Genistein|Glucose|Hemin|Iron|Lead|Lithocholic Acid|Mercury|Nickel|Particulate Matter|perfluorooctane sulfonic acid|Plant Extracts|Silver|Streptozocin|titanium dioxide|Troglitazone|Vehicle Emissions|Zinc	70.73	70
APOA1	335	Diabetes Mellitus, Type 2	MESH:D003924		alpha-Tocopherol|Ascorbic Acid|Bezafibrate|bisphenol A|Cadmium|Cholesterol, HDL|Chromium|Copper|Dietary Fats|Diethylnitrosamine|Drugs, Chinese Herbal|Fibric Acids|Folic Acid|Fructose|Genistein|Glucose|Glutathione|Glyburide|Lead|Manganese|Nickel|Particulate Matter|perfluorooctane sulfonic acid|perfluorooctanoic acid|Pioglitazone|Resveratrol|Streptozocin|Troglitazone|Vehicle Emissions|Zinc	70.51	86
VEGFA	7422	Diabetes Mellitus, Type 2	MESH:D003924		Amino Acids|Arsenic|Ascorbic Acid|Benzoic Acid|bisphenol A|Cadmium|Calcium|Copper|Curcumin|Dibutyl Phthalate|Dietary Fats|Diethylnitrosamine|Drugs, Chinese Herbal|Enalapril|epigallocatechin gallate|Folic Acid|Fructose|Genistein|Glucose|Glutathione|Kangen-karyu|Lead|Levonorgestrel|Lithocholic Acid|Manganese|mangiferin|Metformin|Nickel|Nicotine|Particulate Matter|Pentoxifylline|perfluorooctanoic ac…	70.49	133
CXCL2	2920	Diabetes Mellitus, Type 2	MESH:D003924		Air Pollutants|alpha-Tocopherol|Arsenic|bisphenol A|Cadmium|Calcium|Copper|Curcumin|Dietary Fats|Drugs, Chinese Herbal|epigallocatechin gallate|Glucose|Heme|Iron|Lactic Acid|Lithocholic Acid|Manganese|Metformin|Nickel|Nicotine|Particulate Matter|Pentoxifylline|perfluorooctanoic acid|Pioglitazone|Plant Extracts|Polychlorinated Biphenyls|Resveratrol|Rosiglitazone|Silver|TAK-875|titanium dioxide|Tro…	70.43	112
IL1A	3552	Diabetes Mellitus, Type 2	MESH:D003924		Air Pollutants|alpha-Tocopherol|AMG 837|Arsenic|Benzoic Acid|bisphenol A|Cadmium|cinnamic aldehyde|Copper|Curcumin|daidzein|Dietary Fats|Diethylnitrosamine|Drugs, Chinese Herbal|Enalapril|epigallocatechin gallate|Folic Acid|Genistein|Heme|Iron|Lactic Acid|mangiferin|Nickel|Nicotine|Particulate Matter|Plant Extracts|Polychlorinated Biphenyls|Proteoglycans|Resveratrol|Silver|Streptozocin|TAK-875|ti…	70.38	74
IKBKB	3551	Diabetes Mellitus, Type 2	MESH:D003924		Air Pollutants|Arsenic|Ascorbic Acid|bisphenol A|Cadmium|Chromium|cinnamic aldehyde|Copper|Curcumin|Dietary Fats|Diethylnitrosamine|Drugs, Chinese Herbal|epigallocatechin gallate|Fructose|Genistein|ginsenoside Re|Glucose|Glutathione|Iron|mangiferin|Particulate Matter|Plant Extracts|Polychlorinated Biphenyls|Resveratrol|Rosiglitazone|titanium dioxide|Vehicle Emissions|Zinc	70.31	78
G6PD	2539	Diabetes Mellitus, Type 2	MESH:D003924		Arsenic|Ascorbic Acid|astaxanthine|Benzoic Acid|Bezafibrate|bisphenol A|Cadmium|cinnamic aldehyde|Copper|Curcumin|Dietary Fats|Diethylnitrosamine|Fructose|Glutathione|Glyburide|Iron|Lactic Acid|Malathion|Mercury|Niacinamide|Nickel|Nicotine|Pesticides|Plant Extracts|Resveratrol|Rosiglitazone|Silver|Streptozocin|titanium dioxide|Troglitazone|Zinc	69.99	102
PARP1	142	Diabetes Mellitus, Type 2	MESH:D003924		Air Pollutants|Alloxan|alpha-Tocopherol|Arsenic|Ascorbic Acid|Berberine|bisphenol A|Cadmium|Calcium|Chromium|cinnamic aldehyde|Copper|coumarin|Curcumin|daidzein|Dibutyl Phthalate|Dichlorodiphenyl Dichloroethylene|Dietary Fats|Diethylnitrosamine|Drugs, Chinese Herbal|epigallocatechin gallate|Folic Acid|Fructose|Genistein|ginsenoside Re|Glucose|Glutathione|Lead|Lithocholic Acid|Manganese|Metformin|…	69.81	113
HSPB1	3315	Diabetes Mellitus, Type 2	MESH:D003924		Ascorbic Acid|bisphenol A|Blood Glucose|Cadmium|Chromium|Copper|Curcumin|Dibutyl Phthalate|Dichlorodiphenyl Dichloroethylene|Dietary Fats|Diethylnitrosamine|Drugs, Chinese Herbal|Genistein|Glucose|Glutathione|Iron|Lithocholic Acid|Nickel|Particulate Matter|perfluorooctane sulfonic acid|perfluorooctanoic acid|Plant Extracts|Resveratrol|Rosiglitazone|Silver|Streptozocin|Superoxides|titanium dioxide…	69.79	92
OGDH	4967	Diabetes Mellitus, Type 2	MESH:D003924		alpha-Tocopherol|Arsenic|Ascorbic Acid|bisphenol A|Cadmium|Calcium|Copper|Dibutyl Phthalate|Dichlorodiphenyl Dichloroethylene|Diethylnitrosamine|epigallocatechin gallate|Folic Acid|Glutathione|Manganese|Niacinamide|Nickel|perfluorooctanoic acid|Resveratrol|Rosiglitazone|Streptozocin|Troglitazone|Vehicle Emissions|Zinc	69.72	87
IGF1R	3480	Diabetes Mellitus, Type 2	MESH:D003924		Amino Acids|Arsenic|Ascorbic Acid|Berberine|bisphenol A|Cadmium|Copper|Curcumin|daidzein|Dibutyl Phthalate|Dichlorodiphenyl Dichloroethylene|Dietary Fats|Diethylnitrosamine|epigallocatechin gallate|Folic Acid|Genistein|Glucose|Metformin|Nickel|Nicotine|Particulate Matter|Pesticides|Phthalic Acids|Plant Extracts|Resveratrol|Rosiglitazone|Streptozocin|Vehicle Emissions|Zinc	69.54	105
CASP9	842	Diabetes Mellitus, Type 2	MESH:D003924		Alloxan|alpha-Tocopherol|Arsenic|Ascorbic Acid|Berberine|bisphenol A|Blood Glucose|Cadmium|Calcium|cinnamic aldehyde|Copper|Curcumin|Dichlorodiphenyl Dichloroethylene|Dietary Fats|Diethylnitrosamine|Diosmin|Drugs, Chinese Herbal|Enalapril|epigallocatechin gallate|Folic Acid|Fructose|Genistein|Glucose|Glutathione|Lithocholic Acid|Malathion|Manganese|mangiferin|Mercury|Nelfinavir|Niacinamide|Nickel…	69.44	116
CCN2	1490	Diabetes Mellitus, Type 2	MESH:D003924		Arsenic|Bezafibrate|bisphenol A|Cadmium|cinnamic aldehyde|Copper|Curcumin|Dibutyl Phthalate|Dietary Fats|Diethylnitrosamine|Enalapril|epigallocatechin gallate|Folic Acid|Fructose|Genistein|Glucose|Nicotine|Particulate Matter|Pentoxifylline|perfluorooctane sulfonic acid|perfluorooctanoic acid|Phthalic Acids|Pioglitazone|Plant Extracts|Resveratrol|Rosiglitazone|Streptozocin|titanium dioxide|Troglit…	69.39	102
ABCA1	19	Diabetes Mellitus, Type 2	MESH:D003924		Air Pollutants|Ascorbic Acid|Bezafibrate|bisphenol A|Cadmium|Cholesterol, HDL|Chromium|Copper|daidzein|Dietary Fats|epigallocatechin gallate|Folic Acid|Fructose|Genistein|Glutathione|Lithocholic Acid|Malondialdehyde|Mercury|Nicotine|Particulate Matter|perfluorooctane sulfonic acid|perfluorooctanoic acid|Pioglitazone|Resveratrol|Rosiglitazone|Silver|titanium dioxide|Troglitazone|Vehicle Emissions|…	69.1	85
ALDH2	217	Diabetes Mellitus, Type 2	MESH:D003924		Air Pollutants|Ascorbic Acid|bisphenol A|Cadmium|Calcium|Copper|Dibutyl Phthalate|Dietary Fats|Folic Acid|Glucose|Hemin|Lead|Magnesium|Malondialdehyde|Nickel|Particulate Matter|perfluorooctane sulfonic acid|perfluorooctanoic acid|Phthalic Acids|Plant Extracts|Resveratrol|Rosiglitazone|Silver|Streptozocin|titanium dioxide|Troglitazone|Vehicle Emissions|Zinc	68.77	85
TIMP3	7078	Diabetes Mellitus, Type 2	MESH:D003924		bisphenol A|Cadmium|Chromium|Copper|Curcumin|Dibutyl Phthalate|Dietary Fats|Diethylnitrosamine|epigallocatechin gallate|Folic Acid|Genistein|Glucose|Malathion|Metformin|Nickel|Nicotine|Particulate Matter|perfluorooctanoic acid|Phthalic Acids|Plant Extracts|Polychlorinated Biphenyls|Resveratrol|Rosiglitazone|Silver|titanium dioxide|Vehicle Emissions|Zinc	68.66	92
MYC	4609	Diabetes Mellitus, Type 2	MESH:D003924		alpha-Tocopherol|Benzoic Acid|Berberine|bisphenol A|Cadmium|cinnamic aldehyde|Copper|Curcumin|daidzein|Dibutyl Phthalate|Dichlorodiphenyl Dichloroethylene|Dietary Fats|Diethylnitrosamine|Drugs, Chinese Herbal|epigallocatechin gallate|Folic Acid|Fructose|Genistein|Glucose|Glutathione|Hemin|Iron|Mercury|Metformin|Niacinamide|Nickel|Nicotine|Particulate Matter|perfluorooctane sulfonic acid|perfluoro…	67.77	112
ACHE	43	Diabetes Mellitus, Type 2	MESH:D003924		alpha-Tocopherol|Arsenic|Ascorbic Acid|Berberine|bisphenol A|Bromine|Cadmium|Canagliflozin|Cholesterol, HDL|Cholesterol, LDL|Copper|coumarin|Curcumin|Dietary Fats|Drugs, Chinese Herbal|Folic Acid|Genistein|Glucose|Lead|Lithocholic Acid|Malathion|Manganese|mangiferin|Mercury|Metformin|Nickel|Nicotine|Pentoxifylline|perfluorooctane sulfonic acid|Pesticides|Plant Extracts|Polychlorinated Biphenyls|R…	67.48	94
DUSP1	1843	Diabetes Mellitus, Type 2	MESH:D003924		Air Pollutants|Arsenic|bisphenol A|Cadmium|Calcium|Clozapine|Copper|Curcumin|Dibutyl Phthalate|Dietary Fats|Diethylnitrosamine|Drugs, Chinese Herbal|Folic Acid|Genistein|Glucose|Glutathione|Manganese|Nickel|Nicotine|Particulate Matter|perfluorooctane sulfonic acid|perfluorooctanoic acid|Plant Extracts|Polychlorinated Biphenyls|Resveratrol|Silver|titanium dioxide|Topiramate|Vehicle Emissions|Zinc	67.26	52
PON1	5444	Diabetes Mellitus, Type 2	MESH:D003924		Arsenic|Ascorbic Acid|bisphenol A|Cadmium|Calcium|Cholesterol, HDL|Cholesterol, LDL|Copper|Dietary Fats|Diethylnitrosamine|Glutathione|Iron|Lead|Levonorgestrel|Malondialdehyde|Manganese|Mercury|Metformin|Nickel|Nicotine|Orlistat|perfluorooctanoic acid|Pesticides|Polychlorinated Biphenyls|Resveratrol|Rosiglitazone|titanium dioxide|Triglycerides|Vehicle Emissions|Zinc	67.26	97
TP53	7157	Diabetes Mellitus, Type 2	MESH:D003924		Air Pollutants|alpha-Tocopherol|Arsenic|Ascorbic Acid|astaxanthine|Berberine|bisphenol A|Cadmium|Calcium|Chromium|cinnamic aldehyde|Clozapine|Copper|coumarin|Curcumin|daidzein|Dichlorodiphenyl Dichloroethylene|Diethylnitrosamine|Diosmin|Drugs, Chinese Herbal|epigallocatechin gallate|Folic Acid|Genistein|Glucose|Glutathione|Iron|Lead|Malathion|Manganese|mangiferin|Metformin|Niacinamide|Nickel|Nico…	67.02	128
SP1	6667	Diabetes Mellitus, Type 2	MESH:D003924		Ascorbic Acid|astaxanthine|bisphenol A|Cadmium|Copper|Curcumin|Dibutyl Phthalate|Folic Acid|Genistein|Glucose|Glutathione|Iron|Lead|Manganese|Metformin|Nickel|Nicotine|Particulate Matter|Phthalic Acids|Plant Extracts|Resveratrol|Rosiglitazone|S-Adenosylmethionine|Silver|Superoxides|Troglitazone|Zinc	66.57	90
PCNA	5111	Diabetes Mellitus, Type 2	MESH:D003924		alpha-Tocopherol|Arsenic|Ascorbic Acid|Bezafibrate|bisphenol A|Copper|Curcumin|Cysteine|daidzein|Dibutyl Phthalate|Dietary Fats|Diethylnitrosamine|Diosmin|Drugs, Chinese Herbal|Folic Acid|Genistein|Glucose|Iron|Malathion|Nelfinavir|Nickel|Nicotine|Panax notoginseng extract|Particulate Matter|perfluorooctane sulfonic acid|perfluorooctanoic acid|Plant Extracts|Polychlorinated Biphenyls|Resveratrol|…	66.51	92
CXCL1	2919	Diabetes Mellitus, Type 2	MESH:D003924		Air Pollutants|alpha-Tocopherol|AMG 837|Arsenic|Ascorbic Acid|bisphenol A|Cadmium|Calcium|cinnamic aldehyde|Clozapine|Copper|Curcumin|Dibutyl Phthalate|Dietary Fats|Diethylnitrosamine|epigallocatechin gallate|Folic Acid|Glucose|Glutathione|Iron|Nickel|Nicotine|Particulate Matter|perfluorooctanoic acid|Resveratrol|Rosiglitazone|Silver|Sitagliptin Phosphate|TAK-875|titanium dioxide|Troglitazone|Veh…	66.46	90
XDH	7498	Diabetes Mellitus, Type 2	MESH:D003924		Air Pollutants|Alloxan|Arsenic|Bezafibrate|bisphenol A|Cadmium|Copper|Curcumin|Dietary Fats|Diethylnitrosamine|Diosmin|epigallocatechin gallate|Fructose|Genistein|Glucose|Glutathione|Glyburide|Lead|Nickel|Particulate Matter|perfluorooctane sulfonic acid|perfluorooctanoic acid|Plant Extracts|Proteoglycans|Resveratrol|Rosiglitazone|Silver|Streptozocin|Superoxides|Zinc	66.38	94
NOX4	50507	Diabetes Mellitus, Type 2	MESH:D003924		Air Pollutants|Arsenic|Ascorbic Acid|Bezafibrate|bisphenol A|Dietary Fats|Diethylnitrosamine|epigallocatechin gallate|Fructose|Glucose|Kangen-karyu|Lead|Niacinamide|Nicotine|Particulate Matter|Pioglitazone|Plant Extracts|Resveratrol|Rosiglitazone|Silver|Streptozocin|Superoxides|Telmisartan|Troglitazone|Vehicle Emissions|Zinc	66.35	97
FOSL1	8061	Diabetes Mellitus, Type 2	MESH:D003924		alpha-Tocopherol|Benzoic Acid|bisphenol A|Cadmium|Chromium|Clozapine|Copper|Curcumin|Dibutyl Phthalate|Diethylnitrosamine|Drugs, Chinese Herbal|Folic Acid|Genistein|Glucose|Glutathione|Hemin|Mercury|Nickel|Particulate Matter|Pioglitazone|Plant Extracts|Rosiglitazone|Silver|stannous chloride|titanium dioxide|Troglitazone|Vehicle Emissions|Zinc	66.28	72
KDR	3791	Diabetes Mellitus, Type 2	MESH:D003924		Ascorbic Acid|bisphenol A|Cadmium|Calcium|Copper|Curcumin|Dietary Fats|Diethylnitrosamine|Enalapril|epigallocatechin gallate|Folic Acid|Fructose|Genistein|Glucose|Kangen-karyu|Nickel|Nicotine|Orlistat|Particulate Matter|perfluorooctane sulfonic acid|perfluorooctanoic acid|Resveratrol|Streptozocin|Superoxides|titanium dioxide|Troglitazone|Vehicle Emissions|Zinc	66.28	72
ALAD	210	Diabetes Mellitus, Type 2	MESH:D003924		alpha-Tocopherol|Arsenic|bisphenol A|Blood Glucose|Cadmium|Copper|Curcumin|Dibutyl Phthalate|Dietary Fats|Diethylnitrosamine|Fructose|Genistein|Glucose|Glutathione|Heme|Lead|Mercury|Nicotine|Particulate Matter|perfluorooctanoic acid|Pesticides|Plant Extracts|S-Adenosylmethionine|Streptozocin|Troglitazone|Zinc	66.07	70
CREB1	1385	Diabetes Mellitus, Type 2	MESH:D003924		Amino Acids|Arsenic|bisphenol A|Cadmium|Calcium|cinnamic aldehyde|Clozapine|Copper|Curcumin|daidzein|Dibutyl Phthalate|Dichlorodiphenyl Dichloroethylene|Dietary Fats|epigallocatechin gallate|Folic Acid|Fructose|Genistein|Glucose|Kangen-karyu|Lithocholic Acid|Manganese|Nicotine|Particulate Matter|perfluorooctane sulfonic acid|Plant Extracts|Resveratrol|Rosiglitazone|Streptozocin|Topiramate|Troglit…	65.82	102
G6PC	2538	Diabetes Mellitus, Type 2	MESH:D003924		3-((4-chlorobenzyl)oxy)-N-((1S)-1-phenylethyl)-2-thiophenecarboxamide|Alloxan|bisphenol A|Cadmium|Calcium|Copper|Curcumin|Dietary Fats|Diethylnitrosamine|epigallocatechin gallate|Folic Acid|Fructose|ginsenoside Re|Glucose|Glyburide|Iron|Metformin|Niacinamide|Particulate Matter|perfluorooctane sulfonic acid|perfluorooctanoic acid|Plant Extracts|Resveratrol|Rosiglitazone|Streptozocin|Troglitazone	65.54	118
ANGPTL4	51129	Diabetes Mellitus, Type 2	MESH:D003924		Bezafibrate|bisphenol A|Cadmium|Cholesterol, HDL|Cholesterol, LDL|Copper|Dibutyl Phthalate|Dietary Fats|Diethylnitrosamine|Fatty Acids, Nonesterified|Glucose|Manganese|Metformin|Nickel|Particulate Matter|perfluorooctane sulfonic acid|perfluorooctanoic acid|Pioglitazone|Polychlorinated Biphenyls|Resveratrol|Rosiglitazone|Silver|Streptozocin|titanium dioxide|Triglycerides|Troglitazone|Vehicle Emiss…	65.46	111
NR4A1	3164	Diabetes Mellitus, Type 2	MESH:D003924		Air Pollutants|Arsenic|bisphenol A|Cadmium|Clozapine|Copper|daidzein|Dibutyl Phthalate|Dichlorodiphenyl Dichloroethylene|Dietary Fats|epigallocatechin gallate|Genistein|Glutathione|Mercury|Niacinamide|Nickel|Nicotine|Pantothenic Acid|Particulate Matter|perfluorooctanoic acid|Pesticides|Pioglitazone|Rosiglitazone|Silver|TAK-875|titanium dioxide|Troglitazone|Zinc	65.28	84
AHR	196	Diabetes Mellitus, Type 2	MESH:D003924		Air Pollutants|benidipine|Berberine|Bezafibrate|bisphenol A|Blood Glucose|Cadmium|Chromium|Copper|Curcumin|daidzein|Dibutyl Phthalate|Dichlorodiphenyl Dichloroethylene|Dietary Fats|Diethylnitrosamine|Diosmin|Drugs, Chinese Herbal|epigallocatechin gallate|Genistein|Glucose|Glutathione|Glyburide|Lactic Acid|Lead|Lithocholic Acid|Malathion|Mercury|Metformin|Nickel|Particulate Matter|perfluorooctane …	65.26	128
ITGB1	3688	Diabetes Mellitus, Type 2	MESH:D003924		Arsenic|bisphenol A|Cadmium|Copper|Curcumin|Dibutyl Phthalate|Dietary Fats|Diethylnitrosamine|Folic Acid|Genistein|Glucose|Lithocholic Acid|Magnesium|Manganese|Mercury|Metformin|Nicotine|Particulate Matter|Phthalic Acids|Resveratrol|Rosiglitazone|Silver|Streptozocin|Superoxides|Vehicle Emissions|Zinc	65.14	106
S100A8	6279	Diabetes Mellitus, Type 2	MESH:D003924		Arsenic|bisphenol A|Cadmium|Calcium|Copper|Curcumin|Dibutyl Phthalate|Dietary Fats|Diethylnitrosamine|Folic Acid|Genistein|Glucose|Manganese|Nickel|Particulate Matter|perfluorooctanoic acid|Pioglitazone|Plant Extracts|Polychlorinated Biphenyls|Resveratrol|Streptozocin|TAK-875|titanium dioxide|Troglitazone|Vehicle Emissions|Zinc	65.14	77
TFRC	7037	Diabetes Mellitus, Type 2	MESH:D003924		Ascorbic Acid|bisphenol A|Cadmium|Copper|coumarin|Curcumin|Dibutyl Phthalate|Dietary Fats|Diethylnitrosamine|Folic Acid|Genistein|Hemin|Iron|Lithocholic Acid|Manganese|Nicotine|Particulate Matter|perfluorooctanoic acid|Phthalic Acids|Plant Extracts|Resveratrol|Rosiglitazone|S-Adenosylmethionine|stannous chloride|Streptozocin|titanium dioxide|Troglitazone|Vehicle Emissions|Zinc	65.12	88
CD36	948	Diabetes Mellitus, Type 2	MESH:D003924		alpha-Tocopherol|Berberine|Bezafibrate|bisphenol A|Cadmium|Copper|Curcumin|Dibutyl Phthalate|Dichlorodiphenyl Dichloroethylene|Dietary Fats|Diethylnitrosamine|Folic Acid|Fructose|Glutathione|Iron|Malondialdehyde|mangiferin|Nickel|Particulate Matter|perfluorooctane sulfonic acid|perfluorooctanoic acid|Pioglitazone|Plant Extracts|Resveratrol|Rosiglitazone|Telmisartan|titanium dioxide|Troglitazone|V…	64.8	83
ACE	1636	Diabetes Mellitus, Type 2	MESH:D003924		Angiotensin-Converting Enzyme Inhibitors|Ascorbic Acid|Bezafibrate|bisphenol A|Cadmium|Chromium|Curcumin|Dietary Fats|Diethylnitrosamine|Enalapril|epigallocatechin gallate|Folic Acid|Fructose|Genistein|Glucose|Lead|Nicotine|Particulate Matter|Pioglitazone|Plant Extracts|Resveratrol|Silver|Streptozocin|Telmisartan|titanium dioxide|Vehicle Emissions|Zinc	64.52	68
GCLM	2730	Diabetes Mellitus, Type 2	MESH:D003924		Air Pollutants|alpha-Tocopherol|Arsenic|Benzoic Acid|bisphenol A|Cadmium|cinnamic aldehyde|Copper|coumarin|Curcumin|Dibutyl Phthalate|Dietary Fats|Diethylnitrosamine|Drugs, Chinese Herbal|epigallocatechin gallate|Folic Acid|Genistein|Glutathione|Iron|Lactic Acid|Lead|Lithocholic Acid|Malondialdehyde|Mercury|Metformin|Nickel|Particulate Matter|Resveratrol|Rosiglitazone|Silver|Vehicle Emissions|Zinc	64.4	94
EGF	1950	Diabetes Mellitus, Type 2	MESH:D003924		Benzoic Acid|bisphenol A|Cadmium|Calcium|Copper|Curcumin|Dibutyl Phthalate|Dichlorodiphenyl Dichloroethylene|Dietary Fats|Diethylnitrosamine|Drugs, Chinese Herbal|epigallocatechin gallate|Folic Acid|Fructose|Genistein|Glucose|Glutathione|Lithocholic Acid|Magnesium|Manganese|Nickel|Particulate Matter|perfluorooctanoic acid|Pioglitazone|Plant Extracts|Resveratrol|Rosiglitazone|Silver|titanium dioxi…	64.34	76
CP	1356	Diabetes Mellitus, Type 2	MESH:D003924		Ascorbic Acid|bisphenol A|Cadmium|Calcium|Copper|coumarin|Dibutyl Phthalate|Dietary Fats|Diethylnitrosamine|Fructose|Genistein|Glyburide|Iron|Lead|Malondialdehyde|Mercury|Nickel|Particulate Matter|perfluorooctane sulfonic acid|perfluorooctanoic acid|Plant Extracts|Rosiglitazone|Silver|Streptozocin|titanium dioxide|Troglitazone|Vehicle Emissions|Zinc	64.22	88
ITGAV	3685	Diabetes Mellitus, Type 2	MESH:D003924		bisphenol A|Copper|Dibutyl Phthalate|Dietary Fats|epigallocatechin gallate|Folic Acid|Genistein|Lead|Nicotine|Particulate Matter|perfluorooctane sulfonic acid|Pesticides|Pioglitazone|Plant Extracts|Resveratrol|Rosiglitazone|Silver|Streptozocin|titanium dioxide|Troglitazone|Vehicle Emissions|Zinc	64.02	83
CYP7A1	1581	Diabetes Mellitus, Type 2	MESH:D003924		Arsenic|Ascorbic Acid|Bezafibrate|bisphenol A|Bromine|cinnamic aldehyde|Copper|coumarin|Dichlorodiphenyl Dichloroethylene|Dietary Fats|Diethylnitrosamine|epigallocatechin gallate|Genistein|Lead|Lithocholic Acid|Manganese|Mercury|Nickel|perfluorooctane sulfonic acid|perfluorooctanoic acid|Pioglitazone|Resveratrol|Rosiglitazone|Streptozocin|Troglitazone|Vehicle Emissions|Zinc	63.84	93
CCND1	595	Diabetes Mellitus, Type 2	MESH:D003924		Air Pollutants|alpha-Tocopherol|Arsenic|Ascorbic Acid|Benzoic Acid|Berberine|bisphenol A|Boron|Cadmium|Calcium|Clozapine|Copper|Curcumin|Cysteine|daidzein|Dibutyl Phthalate|Dichlorodiphenyl Dichloroethylene|Dietary Fats|Diethylnitrosamine|Drugs, Chinese Herbal|epigallocatechin gallate|Folic Acid|Genistein|Glucose|Glutathione|Iron|Manganese|Nickel|Nicotine|Particulate Matter|perfluorooctane sulfon…	63.83	95
PCK2	5106	Diabetes Mellitus, Type 2	MESH:D003924		Alloxan|Ascorbic Acid|bisphenol A|Copper|coumarin|Dibutyl Phthalate|Dietary Fats|Diethylnitrosamine|Drugs, Chinese Herbal|Folic Acid|Genistein|Glucose|Manganese|Nickel|Particulate Matter|perfluorooctane sulfonic acid|perfluorooctanoic acid|Plant Extracts|Resveratrol|Rosiglitazone|Silver|Troglitazone|Vehicle Emissions	62.95	76
NR1H3	10062	Diabetes Mellitus, Type 2	MESH:D003924		Arsenic|Ascorbic Acid|Bezafibrate|bisphenol A|Cadmium|Cholesterol, LDL|Curcumin|Dietary Fats|Diethylnitrosamine|Genistein|Glucose|Lithocholic Acid|Nickel|Nicotine|perfluorooctane sulfonic acid|perfluorooctanoic acid|Pesticides|Pioglitazone|Resveratrol|Rosiglitazone|Streptozocin|titanium dioxide|Troglitazone|Zinc	62.88	94
GSTP1	2950	Diabetes Mellitus, Type 2	MESH:D003924		Air Pollutants|Arsenic|bisphenol A|Cadmium|cinnamic aldehyde|Clozapine|Copper|coumarin|Curcumin|Cysteine|Dibutyl Phthalate|Dietary Fats|Diethylnitrosamine|epigallocatechin gallate|Folic Acid|Genistein|Glutathione|Hemin|Lead|Mercury|Metformin|Nitrendipine|Particulate Matter|perfluorooctane sulfonic acid|perfluorooctanoic acid|Pesticides|Phthalic Acids|Pioglitazone|Plant Extracts|Resveratrol|Rosigl…	62.65	119
ADM	133	Diabetes Mellitus, Type 2	MESH:D003924		Arsenic|bisphenol A|Cadmium|Calcium|Chromium|cinnamic aldehyde|Copper|Dichlorodiphenyl Dichloroethylene|Dietary Fats|Drugs, Chinese Herbal|epigallocatechin gallate|Folic Acid|Manganese|Mercury|Particulate Matter|perfluorooctanoic acid|Pioglitazone|Plant Extracts|Resveratrol|Rosiglitazone|Silver|titanium dioxide|Troglitazone|Vehicle Emissions|Zinc	62.43	82
ACOX1	51	Diabetes Mellitus, Type 2	MESH:D003924		Alloxan|Berberine|Bezafibrate|bisphenol A|Cadmium|Chromium|Clozapine|Copper|Dibutyl Phthalate|Dichlorodiphenyl Dichloroethylene|Dietary Fats|Diethylnitrosamine|Fatty Acids, Nonesterified|Folic Acid|Fructose|Genistein|Glutathione|Nickel|perfluorooctane sulfonic acid|perfluorooctanoic acid|Plant Extracts|Polychlorinated Biphenyls|Resveratrol|Rosiglitazone|Troglitazone|Zinc	62.42	83
TH	7054	Diabetes Mellitus, Type 2	MESH:D003924		alpha-Tocopherol|Arsenic|Ascorbic Acid|bisphenol A|Cadmium|Clozapine|Curcumin|Dietary Fats|Diethylnitrosamine|Drugs, Chinese Herbal|epigallocatechin gallate|Fructose|Genistein|ginsenoside Re|Glucose|Glyburide|Lead|Manganese|Nickel|Nicotine|Particulate Matter|perfluorooctane sulfonic acid|Plant Extracts|Resveratrol|Rosiglitazone|saxagliptin|Telmisartan|Topiramate|Zinc	62.3	85
FABP4	2167	Diabetes Mellitus, Type 2	MESH:D003924		Arsenic|Ascorbic Acid|Berberine|Bezafibrate|bisphenol A|Cadmium|Dibutyl Phthalate|Dichlorodiphenyl Dichloroethylene|Dietary Fats|Diethylnitrosamine|Folic Acid|Fructose|ginsenoside Re|Glucose|Kangen-karyu|Lead|perfluorooctane sulfonic acid|perfluorooctanoic acid|Pesticides|Pioglitazone|Plant Extracts|Polychlorinated Biphenyls|Resveratrol|Rosiglitazone|titanium dioxide|Troglitazone|Vehicle Emission…	62.21	89
HGF	3082	Diabetes Mellitus, Type 2	MESH:D003924		Arsenic|Berberine|bisphenol A|Cadmium|Calcium|Copper|Curcumin|Dietary Fats|Diethylnitrosamine|Drugs, Chinese Herbal|efavirenz|epigallocatechin gallate|Folic Acid|Genistein|Glutathione|Particulate Matter|perfluorooctane sulfonic acid|perfluorooctanoic acid|Resveratrol|Rosiglitazone|Silver|TAK-875|Telmisartan|titanium dioxide|Vehicle Emissions|Zinc	62.07	72
S100A9	6280	Diabetes Mellitus, Type 2	MESH:D003924		Arsenic|bisphenol A|Cadmium|Calcium|Clozapine|Curcumin|Dietary Fats|Diethylnitrosamine|Drugs, Chinese Herbal|Folic Acid|Genistein|Glucose|Iron|Lead|Manganese|Nickel|Particulate Matter|Pioglitazone|Plant Extracts|Resveratrol|Streptozocin|TAK-875|titanium dioxide|Vehicle Emissions|Zinc	62.05	67
ABCG1	9619	Diabetes Mellitus, Type 2	MESH:D003924		bisphenol A|Cadmium|Cholesterol, HDL|Clozapine|Copper|Curcumin|Dibutyl Phthalate|Dietary Fats|Diethylnitrosamine|epigallocatechin gallate|Mercury|Nickel|Nicotine|perfluorooctane sulfonic acid|perfluorooctanoic acid|Phthalic Acids|Resveratrol|Rosiglitazone|Telmisartan|titanium dioxide|Troglitazone|Vehicle Emissions|Zinc	61.82	72
CTNNB1	1499	Diabetes Mellitus, Type 2	MESH:D003924		Arsenic|Berberine|bisphenol A|Cadmium|Calcium|Clozapine|Curcumin|Dibutyl Phthalate|Dichlorodiphenyl Dichloroethylene|Dietary Fats|Diethylnitrosamine|Drugs, Chinese Herbal|epigallocatechin gallate|Folic Acid|Genistein|Glucose|Lead|Lithocholic Acid|Manganese|mangiferin|Particulate Matter|perfluorooctane sulfonic acid|perfluorooctanoic acid|Pioglitazone|Plant Extracts|Resveratrol|Rosiglitazone|Silve…	61.69	90
KEAP1	9817	Diabetes Mellitus, Type 2	MESH:D003924		Air Pollutants|Arsenic|bisphenol A|Cadmium|cinnamic aldehyde|Copper|Curcumin|Dibutyl Phthalate|Dietary Fats|Diethylnitrosamine|Gliclazide|Glucose|Glutathione|Hemin|Malathion|Metformin|Niacinamide|Nickel|perfluorooctane sulfonic acid|Plant Extracts|Polychlorinated Biphenyls|Resveratrol|Rosiglitazone|Streptozocin|Troglitazone|Zinc	61.62	113
ABCB11	8647	Diabetes Mellitus, Type 2	MESH:D003924		Bezafibrate|bisphenol A|Calcium|Clozapine|coumarin|Dichlorodiphenyl Dichloroethylene|Dietary Fats|Diethylnitrosamine|efavirenz|epigallocatechin gallate|Folic Acid|ginsenoside Re|Glipizide|Glyburide|Irbesartan|Lithocholic Acid|Metformin|Nelfinavir|Nitrendipine|Particulate Matter|perfluorooctane sulfonic acid|perfluorooctanoic acid|Pesticides|Pioglitazone|Rosiglitazone|Streptozocin|TAK-875|Telmisar…	61.56	122
ANXA1	301	Diabetes Mellitus, Type 2	MESH:D003924		Arsenic|Ascorbic Acid|bisphenol A|Cadmium|Calcium|Copper|Dibutyl Phthalate|Dietary Fats|Diethylnitrosamine|Drugs, Chinese Herbal|Folic Acid|Genistein|Iron|Lead|Lithocholic Acid|Magnesium|Nicotine|Particulate Matter|perfluorooctanoic acid|Resveratrol|Rosiglitazone|Silver|Troglitazone|Vehicle Emissions|Zinc	61.54	78
OCLN	100506658	Diabetes Mellitus, Type 2	MESH:D003924		Arsenic|Ascorbic Acid|bisphenol A|Cadmium|Calcium|Copper|Dibutyl Phthalate|Dietary Fats|Folic Acid|Genistein|ginsenoside Re|Glucose|Iron|Lead|Malathion|Nickel|Particulate Matter|perfluorooctane sulfonic acid|perfluorooctanoic acid|Plant Extracts|Resveratrol|titanium dioxide|Troglitazone|Vehicle Emissions	61.45	56
CXCL12	6387	Diabetes Mellitus, Type 2	MESH:D003924		bisphenol A|Cadmium|Calcium|coumarin|Curcumin|daidzein|Dibutyl Phthalate|Dietary Fats|Diethylnitrosamine|Genistein|Glucose|Manganese|Nickel|Particulate Matter|perfluorooctanoic acid|Pioglitazone|Plant Extracts|Polychlorinated Biphenyls|Resveratrol|Rosiglitazone|Streptozocin|TAK-875|Telmisartan|titanium dioxide|Troglitazone|Vehicle Emissions|Zinc	61.37	88
TXNRD1	7296	Diabetes Mellitus, Type 2	MESH:D003924		Air Pollutants|Arsenic|Benzoic Acid|bisphenol A|Cadmium|cinnamic aldehyde|Copper|coumarin|Curcumin|Cysteine|Diethylnitrosamine|Drugs, Chinese Herbal|epigallocatechin gallate|Genistein|Glutathione|Lactic Acid|Lithocholic Acid|Mercury|Metformin|Nickel|Particulate Matter|perfluorooctane sulfonic acid|perfluorooctanoic acid|Plant Extracts|Resveratrol|Silver|Streptozocin|Superoxides|Vehicle Emissions|…	61.32	80
ABCG2	9429	Diabetes Mellitus, Type 2	MESH:D003924		Air Pollutants|bisphenol A|Cadmium|Chromium|Clozapine|Curcumin|daidzein|Dibutyl Phthalate|Dichlorodiphenyl Dichloroethylene|Dietary Fats|epigallocatechin gallate|Folic Acid|Genistein|ginsenoside Re|Glutathione|Glyburide|Iron|Lithocholic Acid|Mercury|Nelfinavir|Nicotine|Particulate Matter|perfluorooctane sulfonic acid|perfluorooctanoic acid|Plant Extracts|Resveratrol|Rosiglitazone|Streptozocin|Tro…	61	95
ABCB1	5243	Diabetes Mellitus, Type 2	MESH:D003924		alpha-Tocopherol|Arsenic|Ascorbic Acid|benidipine|Bezafibrate|bisphenol A|Cadmium|Calcium|Clozapine|Copper|Curcumin|Dichlorodiphenyl Dichloroethylene|Diethylnitrosamine|epigallocatechin gallate|Genistein|Glucose|Lead|Levonorgestrel|Lithocholic Acid|Magnesium|Manganese|mangiferin|Mercury|Metformin|Nelfinavir|Nickel|Particulate Matter|perfluorooctane sulfonic acid|perfluorooctanoic acid|Pesticides|…	60.68	77
ARG1	383	Diabetes Mellitus, Type 2	MESH:D003924		bisphenol A|Copper|coumarin|Dibutyl Phthalate|Dichlorodiphenyl Dichloroethylene|Dietary Fats|Diethylnitrosamine|Genistein|Glucose|Manganese|Mercury|Metformin|Nickel|Particulate Matter|perfluorooctane sulfonic acid|perfluorooctanoic acid|Plant Extracts|Resveratrol|Rosiglitazone|Silver|Streptozocin|Telmisartan|titanium dioxide|Troglitazone	60.64	106
EGR1	1958	Diabetes Mellitus, Type 2	MESH:D003924		Arsenic|bisphenol A|Cadmium|Calcium|cinnamic aldehyde|Clozapine|Copper|Curcumin|Dibutyl Phthalate|Dietary Fats|Diethylnitrosamine|Drugs, Chinese Herbal|Enalapril|epigallocatechin gallate|Folic Acid|Genistein|Glucose|Iron|Lead|Metformin|Nickel|Nicotine|Particulate Matter|perfluorooctane sulfonic acid|perfluorooctanoic acid|Polychlorinated Biphenyls|Resveratrol|Rosiglitazone|Silver|titanium dioxide…	60.47	110
CLU	1191	Diabetes Mellitus, Type 2	MESH:D003924		Ascorbic Acid|bisphenol A|Cadmium|Copper|daidzein|Dibutyl Phthalate|Dichlorodiphenyl Dichloroethylene|Dietary Fats|Diethylnitrosamine|Enalapril|Folic Acid|Genistein|Glutathione|Lead|Nickel|Particulate Matter|perfluorooctane sulfonic acid|perfluorooctanoic acid|Polychlorinated Biphenyls|Resveratrol|Rosiglitazone|Silver|Streptozocin|titanium dioxide|Troglitazone|Vehicle Emissions|Zinc	60.37	84
PRDX6	9588	Diabetes Mellitus, Type 2	MESH:D003924		Air Pollutants|Arsenic|bisphenol A|Cadmium|Calcium|Copper|Curcumin|Dichlorodiphenyl Dichloroethylene|Dietary Fats|Folic Acid|Fructose|Glutathione|Manganese|Mercury|Particulate Matter|perfluorooctane sulfonic acid|perfluorooctanoic acid|Resveratrol|Silver|Streptozocin|titanium dioxide|Vehicle Emissions|Zinc	60.29	55
IL4	3565	Diabetes Mellitus, Type 2	MESH:D003924		Arsenic|Ascorbic Acid|Berberine|bisphenol A|Cadmium|Calcium|Chromium|Copper|Curcumin|daidzein|Dibutyl Phthalate|Dichlorodiphenyl Dichloroethylene|Dietary Fats|Diethylnitrosamine|Drugs, Chinese Herbal|Genistein|Glutathione|Lead|Mercury|Nickel|Nitrendipine|Panax notoginseng extract|Particulate Matter|Pentoxifylline|perfluorooctane sulfonic acid|perfluorooctanoic acid|Pioglitazone|Plant Extracts|Res…	60.13	86
MKI67	4288	Diabetes Mellitus, Type 2	MESH:D003924		alpha-Tocopherol|Ascorbic Acid|bisphenol A|Cadmium|Copper|Curcumin|Dibutyl Phthalate|Dietary Fats|Diethylnitrosamine|Diosmin|Drugs, Chinese Herbal|Folic Acid|Genistein|Glucose|Lead|Levonorgestrel|Nickel|Nicotine|Plant Extracts|Polychlorinated Biphenyls|Resveratrol|Rosiglitazone|Silver|titanium dioxide|Tolbutamide|Troglitazone|Vehicle Emissions|Zinc	60.08	79
STAR	6770	Diabetes Mellitus, Type 2	MESH:D003924		Ascorbic Acid|Bezafibrate|bisphenol A|Cadmium|Calcium|Chromium|daidzein|Dibutyl Phthalate|Dichlorodiphenyl Dichloroethylene|Dietary Fats|Diethylnitrosamine|Drugs, Chinese Herbal|Genistein|Lead|Levonorgestrel|Manganese|Metformin|Nicotine|Particulate Matter|perfluorooctane sulfonic acid|perfluorooctanoic acid|Pesticides|Phthalic Acids|Plant Extracts|Resveratrol|Rosiglitazone|Silver|titanium dioxide…	60.08	91
CDKN1B	1027	Diabetes Mellitus, Type 2	MESH:D003924		Arsenic|Ascorbic Acid|Berberine|bisphenol A|Cadmium|Copper|Curcumin|Cysteine|Diethylnitrosamine|Drugs, Chinese Herbal|epigallocatechin gallate|Folic Acid|Genistein|Glucose|Hemin|Niacinamide|Nicotine|Orlistat|Particulate Matter|Pentoxifylline|perfluorooctane sulfonic acid|perfluorooctanoic acid|Pioglitazone|Plant Extracts|Polychlorinated Biphenyls|Resveratrol|Rosiglitazone|Silver|Tolbutamide|Trogl…	60.07	86
GSTA1	2938	Diabetes Mellitus, Type 2	MESH:D003924		Ascorbic Acid|Benzoic Acid|bisphenol A|Cadmium|Clozapine|Copper|coumarin|Dibutyl Phthalate|Dietary Fats|Diethylnitrosamine|epigallocatechin gallate|Folic Acid|Glutathione|Iron|Lead|Lithocholic Acid|Mercury|Metformin|Nickel|Particulate Matter|perfluorooctane sulfonic acid|perfluorooctanoic acid|Phthalic Acids|Plant Extracts|Resveratrol|Streptozocin|titanium dioxide|Vehicle Emissions	59.99	78
AGER	177	Diabetes Mellitus, Type 2	MESH:D003924		2-dodecyl-6-methoxycyclohexa-2,5-diene-1,4-dione|Arsenic|bisphenol A|Curcumin|Dietary Fats|Drugs, Chinese Herbal|epigallocatechin gallate|Fructose|Genistein|Glucose|Kangen-karyu|mangiferin|Metformin|Particulate Matter|Resveratrol|Rosiglitazone|Silver|Streptozocin|titanium dioxide|Vehicle Emissions|Zinc	59.92	105
HSP90AA1	3320	Diabetes Mellitus, Type 2	MESH:D003924		Arsenic|bisphenol A|Cadmium|Calcium|cinnamic aldehyde|Copper|Curcumin|Dibutyl Phthalate|Dietary Fats|Diethylnitrosamine|Drugs, Chinese Herbal|Genistein|Glucose|Malathion|Mercury|Nickel|Nicotine|Particulate Matter|perfluorooctane sulfonic acid|perfluorooctanoic acid|Plant Extracts|Resveratrol|Silver|titanium dioxide|Vehicle Emissions|Zinc	59.87	45
ME1	4199	Diabetes Mellitus, Type 2	MESH:D003924		Benzoic Acid|bisphenol A|daidzein|Dibutyl Phthalate|Dichlorodiphenyl Dichloroethylene|Dietary Fats|Diethylnitrosamine|Genistein|Glucose|Glutathione|Iron|Lactic Acid|Metformin|Nelfinavir|Nicotine|perfluorooctane sulfonic acid|perfluorooctanoic acid|Phthalic Acids|Plant Extracts|Resveratrol|Rosiglitazone|titanium dioxide|Topiramate|Troglitazone|Vehicle Emissions	59.51	97
TLR4	7099	Diabetes Mellitus, Type 2	MESH:D003924		Arsenic|Ascorbic Acid|Berberine|bisphenol A|Blood Glucose|Cadmium|Chromium|cinnamic aldehyde|Copper|Curcumin|Dietary Fats|Enalapril|epigallocatechin gallate|Folic Acid|Fructose|Genistein|ginsenoside Re|Glucose|Glutathione|Metformin|Particulate Matter|Plant Extracts|Proteoglycans|Resveratrol|Rosiglitazone|Streptozocin|Telmisartan|Vehicle Emissions|Zinc	59.51	111
GFAP	2670	Diabetes Mellitus, Type 2	MESH:D003924		Air Pollutants|alpha-Tocopherol|Arsenic|Ascorbic Acid|astaxanthine|bisphenol A|Blood Glucose|Calcium|Clozapine|Copper|Curcumin|Diethylnitrosamine|Folic Acid|Lead|Manganese|Nicotine|Particulate Matter|perfluorooctane sulfonic acid|Plant Extracts|Resveratrol|Rosiglitazone|Silver|Streptozocin|Telmisartan|titanium dioxide|Troglitazone	59.35	93
SRXN1	140809	Diabetes Mellitus, Type 2	MESH:D003924		Air Pollutants|Amoxicillin|Arsenic|Benzoic Acid|bisphenol A|Cadmium|cinnamic aldehyde|Copper|coumarin|Dibutyl Phthalate|Dichlorodiphenyl Dichloroethylene|Dietary Fats|Diethylnitrosamine|Drugs, Chinese Herbal|Folic Acid|Genistein|Glutathione|Lactic Acid|Particulate Matter|perfluorooctane sulfonic acid|perfluorooctanoic acid|Rosiglitazone|Silver|titanium dioxide|Troglitazone|Vehicle Emissions	59.35	76
BDNF	627	Diabetes Mellitus, Type 2	MESH:D003924		Arsenic|Ascorbic Acid|bisphenol A|Cadmium|Calcium|Clozapine|Copper|Curcumin|Dibutyl Phthalate|Dichlorodiphenyl Dichloroethylene|Dietary Fats|epigallocatechin gallate|Folic Acid|Genistein|Kangen-karyu|Lead|Manganese|Mercury|Nickel|Nicotine|Particulate Matter|perfluorooctane sulfonic acid|Plant Extracts|Resveratrol|saxagliptin|Silver|Telmisartan|Topiramate|Vehicle Emissions|Zinc	59.33	49
PIK3R1	5295	Diabetes Mellitus, Type 2	MESH:D003924		Arsenic|Ascorbic Acid|bisphenol A|Cadmium|Chromium|Dietary Fats|Diethylnitrosamine|Drugs, Chinese Herbal|Folic Acid|Genistein|Glucose|Iron|Lead|Mercury|Metformin|Particulate Matter|perfluorooctane sulfonic acid|perfluorooctanoic acid|Resveratrol|Rosiglitazone|Silver|Thiazolidinediones|titanium dioxide|Vehicle Emissions	59.09	91
GLS	2744	Diabetes Mellitus, Type 2	MESH:D003924		Air Pollutants|Arsenic|Ascorbic Acid|bisphenol A|Copper|Dibutyl Phthalate|Dichlorodiphenyl Dichloroethylene|Dietary Fats|Diethylnitrosamine|Drugs, Chinese Herbal|epigallocatechin gallate|Folic Acid|Genistein|Glucose|Lead|Metformin|Nickel|perfluorooctanoic acid|Resveratrol|Silver|titanium dioxide|Troglitazone	59.08	83
RUNX2	860	Diabetes Mellitus, Type 2	MESH:D003924		Arsenic|Ascorbic Acid|Berberine|Bezafibrate|bisphenol A|Cadmium|Copper|Curcumin|Diethylnitrosamine|Drugs, Chinese Herbal|Enalapril|epigallocatechin gallate|Folic Acid|Genistein|Glucose|Lead|Metformin|Niacinamide|Plant Extracts|Resveratrol|Rosiglitazone|Streptozocin|Troglitazone|Vehicle Emissions|Zinc	59.06	115
THBS1	7057	Diabetes Mellitus, Type 2	MESH:D003924		AMG 837|bisphenol A|Cadmium|Copper|Curcumin|Dibutyl Phthalate|Dietary Fats|Diethylnitrosamine|Folic Acid|Genistein|Glucose|Magnesium|Nickel|Particulate Matter|Pioglitazone|Plant Extracts|Polychlorinated Biphenyls|Resveratrol|Rosiglitazone|Silver|Streptozocin|TAK-875|titanium dioxide|Vehicle Emissions	58.85	76
COL4A1	1282	Diabetes Mellitus, Type 2	MESH:D003924		Arsenic|benidipine|bisphenol A|Cadmium|Copper|Curcumin|Dibutyl Phthalate|Dietary Fats|Diethylnitrosamine|Enalapril|epigallocatechin gallate|Folic Acid|Glucose|mangiferin|Nickel|Particulate Matter|perfluorooctanoic acid|Plant Extracts|Rosiglitazone|Streptozocin|titanium dioxide|Vehicle Emissions	58.77	77
NR3C1	2908	Diabetes Mellitus, Type 2	MESH:D003924		Arsenic|Ascorbic Acid|bisphenol A|Blood Glucose|Cadmium|Clozapine|Curcumin|Dibutyl Phthalate|Dichlorodiphenyl Dichloroethylene|Dietary Fats|Diethylnitrosamine|epigallocatechin gallate|Folic Acid|Genistein|ginsenoside Re|Glucose|Lead|Levonorgestrel|Metformin|Nicotine|perfluorooctane sulfonic acid|perfluorooctanoic acid|Pesticides|Plant Extracts|Polychlorinated Biphenyls|Resveratrol|Rosiglitazone|t…	58.76	112
HMGCS1	3157	Diabetes Mellitus, Type 2	MESH:D003924		bisphenol A|Clozapine|Copper|Curcumin|Dibutyl Phthalate|Dietary Fats|Diethylnitrosamine|Drugs, Chinese Herbal|epigallocatechin gallate|Folic Acid|Glucose|Lead|Nickel|Nicotine|Particulate Matter|perfluorooctane sulfonic acid|perfluorooctanoic acid|Phthalic Acids|Pioglitazone|Plant Extracts|Resveratrol|Silver|titanium dioxide|Topiramate|Troglitazone|Zinc	58.74	62
POR	5447	Diabetes Mellitus, Type 2	MESH:D003924		astaxanthine|Bezafibrate|bisphenol A|cinnamic aldehyde|Copper|Dibutyl Phthalate|Dichlorodiphenyl Dichloroethylene|Dietary Fats|Diethylnitrosamine|Drugs, Chinese Herbal|epigallocatechin gallate|Heme|Hemin|Iron|Lithocholic Acid|perfluorooctane sulfonic acid|perfluorooctanoic acid|Phthalic Acids|Pioglitazone|Plant Extracts|Resveratrol|Rosiglitazone|Streptozocin|Superoxides|titanium dioxide|Troglitaz…	58.61	89
GJA1	2697	Diabetes Mellitus, Type 2	MESH:D003924		astaxanthine|bisphenol A|Cadmium|Chromium|Clozapine|Copper|Curcumin|Dibutyl Phthalate|Dichlorodiphenyl Dichloroethylene|Dietary Fats|Diethylnitrosamine|Folic Acid|Genistein|Glucose|Irbesartan|Particulate Matter|perfluorooctane sulfonic acid|perfluorooctanoic acid|Phthalic Acids|Plant Extracts|Polychlorinated Biphenyls|Resveratrol|Silver|titanium dioxide|Tolbutamide|Vehicle Emissions|Zinc	58.4	48
APOB	338	Diabetes Mellitus, Type 2	MESH:D003924		alpha-Tocopherol|Ascorbic Acid|Bezafibrate|bisphenol A|Cadmium|Copper|Dichlorodiphenyl Dichloroethylene|Dietary Fats|Folic Acid|Fructose|Genistein|Glucose|Irbesartan|Levonorgestrel|Nickel|Particulate Matter|perfluorooctane sulfonic acid|perfluorooctanoic acid|Pioglitazone|Resveratrol|Rosiglitazone|Triglycerides|Vehicle Emissions|Zinc	58.36	74
CCNE1	898	Diabetes Mellitus, Type 2	MESH:D003924		Arsenic|Berberine|bisphenol A|Cadmium|Copper|coumarin|Curcumin|Dibutyl Phthalate|Dietary Fats|Diethylnitrosamine|Drugs, Chinese Herbal|Folic Acid|Genistein|Glucose|Metformin|Nickel|Nicotine|Particulate Matter|perfluorooctanoic acid|Pioglitazone|Plant Extracts|Resveratrol|Rosiglitazone|Silver|titanium dioxide|Troglitazone|Vehicle Emissions|Zinc	58.36	106
PKM	5315	Diabetes Mellitus, Type 2	MESH:D003924		Arsenic|Ascorbic Acid|bisphenol A|Cadmium|cinnamic aldehyde|Clozapine|Copper|Dibutyl Phthalate|Dietary Fats|Drugs, Chinese Herbal|Folic Acid|Fructose|Genistein|Glucose|Lactic Acid|Particulate Matter|perfluorooctane sulfonic acid|Pesticides|Polychlorinated Biphenyls|Resveratrol|Rosiglitazone|Streptozocin|Vehicle Emissions|Zinc	58.36	84
ATP7B	540	Diabetes Mellitus, Type 2	MESH:D003924		bisphenol A|Cadmium|Copper|Diethylnitrosamine|epigallocatechin gallate|Genistein|Glutathione|Heme|Iron|Lead|Magnesium|Malondialdehyde|Manganese|Mercury|Nickel|S-Adenosylmethionine|Streptozocin|titanium dioxide|Triglycerides|Vehicle Emissions|Zinc	58.31	42
CYBB	1536	Diabetes Mellitus, Type 2	MESH:D003924		Arsenic|Bezafibrate|bisphenol A|Cadmium|Calcium|Dietary Fats|epigallocatechin gallate|Folic Acid|Fructose|Genistein|Glucose|Lead|Malondialdehyde|Nickel|Particulate Matter|Plant Extracts|Resveratrol|Rosiglitazone|Streptozocin|Superoxides|Telmisartan|titanium dioxide|Vehicle Emissions|Zinc	58.24	85
GLUL	2752	Diabetes Mellitus, Type 2	MESH:D003924		bisphenol A|Cadmium|Copper|Dietary Fats|Diethylnitrosamine|Drugs, Chinese Herbal|Folic Acid|Fructose|Genistein|Glucose|Lead|Manganese|Nickel|Particulate Matter|perfluorooctane sulfonic acid|perfluorooctanoic acid|Plant Extracts|Resveratrol|Streptozocin|titanium dioxide|Topiramate|Troglitazone|Vehicle Emissions|Zinc	57.77	64
XBP1	7494	Diabetes Mellitus, Type 2	MESH:D003924		Air Pollutants|alpha-Tocopherol|bisphenol A|Cadmium|Copper|Curcumin|Dibutyl Phthalate|Dietary Fats|Diethylnitrosamine|Exenatide|Folic Acid|Fructose|Glucose|Glutathione|Metformin|Nicotine|Orlistat|Particulate Matter|perfluorooctanoic acid|Phthalic Acids|Resveratrol|Rosiglitazone|Silver|titanium dioxide|Troglitazone|Vehicle Emissions	57.76	110
PKLR	5313	Diabetes Mellitus, Type 2	MESH:D003924		Arsenic|bisphenol A|Calcium|cinnamic aldehyde|Copper|Dibutyl Phthalate|Dichlorodiphenyl Dichloroethylene|Dietary Fats|Diethylnitrosamine|Fructose|Glucose|Glyburide|Nickel|Nicotine|Particulate Matter|perfluorooctane sulfonic acid|perfluorooctanoic acid|Plant Extracts|Rosiglitazone|Silver|Streptozocin|Troglitazone	57.56	94
CYP1B1	1545	Diabetes Mellitus, Type 2	MESH:D003924		Air Pollutants|Arsenic|bisphenol A|Cadmium|Calcium|Chromium|Clozapine|Copper|Curcumin|daidzein|Dibutyl Phthalate|Dichlorodiphenyl Dichloroethylene|Dietary Fats|Diethylnitrosamine|Drugs, Chinese Herbal|epigallocatechin gallate|Folic Acid|Fructose|Genistein|Glucose|Glutathione|Lithocholic Acid|Mercury|Metformin|Nickel|Pantothenic Acid|Particulate Matter|Plant Extracts|Polychlorinated Biphenyls|Resv…	57.29	116
ITGA3	3675	Diabetes Mellitus, Type 2	MESH:D003924		Air Pollutants|bisphenol A|Cadmium|Copper|Dibutyl Phthalate|Diethylnitrosamine|Folic Acid|Genistein|Glucose|Lead|Manganese|Particulate Matter|Resveratrol|Streptozocin|Superoxides|titanium dioxide|Troglitazone|Vehicle Emissions|Zinc	57.29	57
CRYAB	1410	Diabetes Mellitus, Type 2	MESH:D003924		Arsenic|Ascorbic Acid|bisphenol A|Cadmium|Copper|coumarin|Curcumin|Dibutyl Phthalate|Diethylnitrosamine|epigallocatechin gallate|Glutathione|Lead|Mercury|Nicotine|perfluorooctane sulfonic acid|Phthalic Acids|Pioglitazone|Resveratrol|Rosiglitazone|Silver|titanium dioxide|Troglitazone|Vehicle Emissions|Zinc	57.19	69
VIM	7431	Diabetes Mellitus, Type 2	MESH:D003924		Air Pollutants|Arsenic|Ascorbic Acid|bisphenol A|Cadmium|Calcium|Copper|Curcumin|Dibutyl Phthalate|Dichlorodiphenyl Dichloroethylene|Dietary Fats|Diethylnitrosamine|Drugs, Chinese Herbal|Folic Acid|Genistein|Glucose|mangiferin|Nickel|Nicotine|Particulate Matter|perfluorooctane sulfonic acid|Plant Extracts|Resveratrol|Rosiglitazone|S-Adenosylmethionine|Silver|Streptozocin|titanium dioxide|Vehicle …	57.14	85
ACADM	34	Diabetes Mellitus, Type 2	MESH:D003924		Berberine|Bezafibrate|bisphenol A|Cadmium|Copper|Dibutyl Phthalate|Dichlorodiphenyl Dichloroethylene|Dietary Fats|Diethylnitrosamine|epigallocatechin gallate|Folic Acid|Fructose|Lead|Nickel|perfluorooctane sulfonic acid|perfluorooctanoic acid|Plant Extracts|Resveratrol|Rosiglitazone|Streptozocin|titanium dioxide|Troglitazone	57.13	85
IGFBP2	3485	Diabetes Mellitus, Type 2	MESH:D003924		bisphenol A|Cadmium|Calcium|Curcumin|Dibutyl Phthalate|Dichlorodiphenyl Dichloroethylene|Dietary Fats|Diethylnitrosamine|Folic Acid|Nickel|Nicotine|perfluorooctane sulfonic acid|perfluorooctanoic acid|Phthalic Acids|Resveratrol|Rosiglitazone|Silver|Streptozocin|titanium dioxide|Troglitazone|Vehicle Emissions|Zinc	57.13	82
GSTM2	2946	Diabetes Mellitus, Type 2	MESH:D003924		Arsenic|Ascorbic Acid|astaxanthine|bisphenol A|Clozapine|Copper|Dibutyl Phthalate|Dichlorodiphenyl Dichloroethylene|Dietary Fats|Diethylnitrosamine|epigallocatechin gallate|Glutathione|Lithocholic Acid|Nickel|Particulate Matter|perfluorooctane sulfonic acid|perfluorooctanoic acid|Phthalic Acids|Plant Extracts|S-Adenosylmethionine|Silver|Streptozocin|TAK-875|Vehicle Emissions|Zinc	57.03	52
PDK1	5163	Diabetes Mellitus, Type 2	MESH:D003924		bisphenol A|Cadmium|Calcium|cinnamic aldehyde|Copper|Curcumin|Dibutyl Phthalate|Dietary Fats|Diethylnitrosamine|epigallocatechin gallate|Fructose|Glucose|Glutathione|Lead|Manganese|Metformin|perfluorooctanoic acid|Resveratrol|Rosiglitazone|Streptozocin|titanium dioxide|Zinc	56.99	97
MT1	17748	Diabetes Mellitus, Type 2	MESH:D003924		Arsenic|bisphenol A|Cadmium|Copper|Dietary Fats|Diethylnitrosamine|Drugs, Chinese Herbal|Folic Acid|Genistein|Glutathione|Heme|Iron|Lithocholic Acid|Manganese|Mercury|Nickel|Particulate Matter|Plant Extracts|Polychlorinated Biphenyls|Rosiglitazone|Silver|titanium dioxide|Troglitazone|Vehicle Emissions|Zinc	56.93	79
TJP1	7082	Diabetes Mellitus, Type 2	MESH:D003924		Ascorbic Acid|bisphenol A|Calcium|Copper|Curcumin|Dietary Fats|Folic Acid|Genistein|ginsenoside Re|Glucose|Lead|Malathion|Nicotine|Particulate Matter|perfluorooctane sulfonic acid|perfluorooctanoic acid|Plant Extracts|Resveratrol|Streptozocin|Telmisartan|titanium dioxide|Troglitazone|Vehicle Emissions	56.9	62
FTH1	2495	Diabetes Mellitus, Type 2	MESH:D003924		Ascorbic Acid|bisphenol A|Cadmium|cinnamic aldehyde|Copper|Diethylnitrosamine|Drugs, Chinese Herbal|Fructose|Glucose|Glutathione|Hemin|Iron|Lead|Manganese|Nickel|Particulate Matter|perfluorooctanoic acid|Plant Extracts|Polychlorinated Biphenyls|Resveratrol|titanium dioxide|Troglitazone|Vehicle Emissions|Zinc	56.85	44
CCL5	6352	Diabetes Mellitus, Type 2	MESH:D003924		Arsenic|Bezafibrate|bisphenol A|Calcium|cinnamic aldehyde|Copper|Dietary Fats|Diethylnitrosamine|Glucose|Glutathione|Iron|Lead|mangiferin|Nickel|Nicotine|Particulate Matter|Pentoxifylline|perfluorooctane sulfonic acid|Pioglitazone|Plant Extracts|Polychlorinated Biphenyls|Resveratrol|Rosiglitazone|Silver|Telmisartan|titanium dioxide|Troglitazone|Vehicle Emissions|Zinc	56.7	91
PRKAA1	5562	Diabetes Mellitus, Type 2	MESH:D003924		Berberine|bisphenol A|BLX 1002|Cadmium|Curcumin|Dietary Fats|Enalapril|Genistein|ginsenoside Re|Glucose|Iron|mangiferin|Metformin|Niacinamide|Nickel|Orlistat|perfluorooctanoic acid|Pioglitazone|Resveratrol|Rosiglitazone|Vehicle Emissions	56.66	90
CYP3A4	1576	Diabetes Mellitus, Type 2	MESH:D003924		alpha-Tocopherol|Arsenic|benidipine|Berberine|bisphenol A|Clozapine|Curcumin|daidzein|Dibutyl Phthalate|Dichlorodiphenyl Dichloroethylene|Drugs, Chinese Herbal|efavirenz|Enalapril|epigallocatechin gallate|Fibric Acids|Genistein|Glucose|Glutathione|Glyburide|Heme|Lead|Lithocholic Acid|Malathion|mangiferin|Metformin|Nelfinavir|Nickel|Nicotine|Nitrendipine|Orlistat|perfluorooctane sulfonic acid|perf…	56.58	112
GSTM3	2947	Diabetes Mellitus, Type 2	MESH:D003924		Arsenic|bisphenol A|Cadmium|Copper|coumarin|Dichlorodiphenyl Dichloroethylene|Dietary Fats|Diethylnitrosamine|Drugs, Chinese Herbal|Gliclazide|Glutathione|Iron|Mercury|Niacinamide|Nickel|Particulate Matter|perfluorooctane sulfonic acid|perfluorooctanoic acid|Plant Extracts|Resveratrol|Streptozocin|titanium dioxide|Troglitazone|Vehicle Emissions	56.51	64
VDR	7421	Diabetes Mellitus, Type 2	MESH:D003924		Bezafibrate|bisphenol A|Calcium|Curcumin|Dibutyl Phthalate|Dietary Fats|Diethylnitrosamine|Genistein|Glucose|Iron|Lead|Levonorgestrel|Lithocholic Acid|Magnesium|Mercury|Metformin|Nickel|Resveratrol|Rosiglitazone|Streptozocin|Superoxides|Troglitazone|Vehicle Emissions|Zinc	56.51	110
GPX2	2877	Diabetes Mellitus, Type 2	MESH:D003924		Air Pollutants|Arsenic|Ascorbic Acid|bisphenol A|Cadmium|cinnamic aldehyde|Copper|Dichlorodiphenyl Dichloroethylene|Diethylnitrosamine|Drugs, Chinese Herbal|Folic Acid|Glucose|Iron|Nickel|perfluorooctane sulfonic acid|perfluorooctanoic acid|Plant Extracts|Resveratrol|Silver|Streptozocin|titanium dioxide|Troglitazone|Vehicle Emissions	56.4	63
MMP13	4322	Diabetes Mellitus, Type 2	MESH:D003924		Ascorbic Acid|Berberine|bisphenol A|Cadmium|Copper|Curcumin|Dichlorodiphenyl Dichloroethylene|Dietary Fats|Diethylnitrosamine|Drugs, Chinese Herbal|epigallocatechin gallate|Folic Acid|Manganese|Nickel|Nicotine|Particulate Matter|Pioglitazone|Plant Extracts|Resveratrol|Silver|Streptozocin|titanium dioxide|Vehicle Emissions|Zinc	56.07	56
GSTT1	2952	Diabetes Mellitus, Type 2	MESH:D003924		Air Pollutants|alpha-Tocopherol|Arsenic|Ascorbic Acid|bisphenol A|Cadmium|cinnamic aldehyde|Copper|coumarin|Dichlorodiphenyl Dichloroethylene|Glutathione|Lead|Malondialdehyde|Mercury|Nickel|Particulate Matter|perfluorooctane sulfonic acid|perfluorooctanoic acid|Pesticides|Pioglitazone|Plant Extracts|Rosiglitazone|Silver|Troglitazone|Vehicle Emissions	56.03	62
IL2	3558	Diabetes Mellitus, Type 2	MESH:D003924		Angiotensin-Converting Enzyme Inhibitors|Arsenic|Berberine|bisphenol A|Copper|Curcumin|Dibutyl Phthalate|Dietary Fats|Diethylnitrosamine|Drugs, Chinese Herbal|epigallocatechin gallate|Folic Acid|Fructose|Genistein|Malondialdehyde|Manganese|Mercury|Niacinamide|Nickel|Nicotine|Panax notoginseng extract|Particulate Matter|perfluorooctane sulfonic acid|Plant Extracts|Polychlorinated Biphenyls|Resvera…	56	60
MCM2	4171	Diabetes Mellitus, Type 2	MESH:D003924		Berberine|bisphenol A|Cadmium|Chromium|Copper|coumarin|Curcumin|Dibutyl Phthalate|Dietary Fats|Diethylnitrosamine|Folic Acid|Genistein|Lead|Malathion|Mercury|Nickel|perfluorooctanoic acid|Polychlorinated Biphenyls|Resveratrol|titanium dioxide|Troglitazone|Zinc	55.88	48
ENO1	2023	Diabetes Mellitus, Type 2	MESH:D003924		Arsenic|bisphenol A|Cadmium|Clozapine|Copper|Curcumin|Dibutyl Phthalate|Dietary Fats|Diethylnitrosamine|Genistein|Glucose|Manganese|Nickel|Nicotine|Particulate Matter|perfluorooctane sulfonic acid|perfluorooctanoic acid|Resveratrol|Rosiglitazone|Streptozocin|titanium dioxide|Troglitazone|Vehicle Emissions|Zinc	55.86	91
HMGCS2	3158	Diabetes Mellitus, Type 2	MESH:D003924		Bezafibrate|bisphenol A|Cadmium|Calcium|Copper|Dietary Fats|Diethylnitrosamine|Fructose|Genistein|Iron|Lithocholic Acid|Manganese|Nickel|perfluorooctane sulfonic acid|perfluorooctanoic acid|Resveratrol|Rosiglitazone|Streptozocin|titanium dioxide|Troglitazone|Vehicle Emissions|Zinc	55.75	88
SMAD3	4088	Diabetes Mellitus, Type 2	MESH:D003924		Arsenic|bisphenol A|Cadmium|Copper|Curcumin|Dibutyl Phthalate|Dietary Fats|Diethylnitrosamine|Drugs, Chinese Herbal|epigallocatechin gallate|Folic Acid|Genistein|Glucose|Irbesartan|Lithocholic Acid|Nicotine|Particulate Matter|Resveratrol|Rosiglitazone|Silver|Streptozocin|Troglitazone|Vehicle Emissions|Zinc	55.75	95
CYP4A14	13119	Diabetes Mellitus, Type 2	MESH:D003924		Berberine|Bezafibrate|bisphenol A|Cadmium|Dietary Fats|Diethylnitrosamine|Drugs, Chinese Herbal|Fatty Acids, Nonesterified|Folic Acid|Fructose|Genistein|Iron|Lithocholic Acid|Metformin|Nickel|perfluorooctane sulfonic acid|perfluorooctanoic acid|Streptozocin|titanium dioxide|Troglitazone	55.74	87
TTR	7276	Diabetes Mellitus, Type 2	MESH:D003924		Arsenic|bisphenol A|Cadmium|Clozapine|Copper|Dichlorodiphenyl Dichloroethylene|Dietary Fats|Fructose|Genistein|Glucose|Lead|Malathion|Nickel|Particulate Matter|perfluorooctane sulfonic acid|perfluorooctanoic acid|Phthalic Acids|Plant Extracts|Polychlorinated Biphenyls|Silver|Streptozocin|titanium dioxide|Vehicle Emissions|Zinc	55.64	53
CEBPB	1051	Diabetes Mellitus, Type 2	MESH:D003924		Arsenic|Ascorbic Acid|Berberine|bisphenol A|Calcium|Copper|Curcumin|Dibutyl Phthalate|Dichlorodiphenyl Dichloroethylene|Dietary Fats|Folic Acid|Genistein|Glucose|Glutathione|Lead|Nicotine|Particulate Matter|Phthalic Acids|Plant Extracts|Resveratrol|Rosiglitazone|Silver|Telmisartan|titanium dioxide|Troglitazone|Vehicle Emissions|Zinc	55.58	86
MAPK14	1432	Diabetes Mellitus, Type 2	MESH:D003924		alpha-Tocopherol|Arsenic|Ascorbic Acid|bisphenol A|Cadmium|Calcium|cinnamic aldehyde|Clozapine|Curcumin|Cysteine|Dietary Fats|Diethylnitrosamine|Drugs, Chinese Herbal|epigallocatechin gallate|Genistein|Glucose|Hemin|Manganese|Nickel|perfluorooctanoic acid|Plant Extracts|Resveratrol|Silver|Streptozocin|Telmisartan|titanium dioxide|Troglitazone	55.5	68
LHB	3972	Diabetes Mellitus, Type 2	MESH:D003924		Ascorbic Acid|bisphenol A|Cadmium|Calcium|Canagliflozin|Copper|daidzein|Dibutyl Phthalate|Dietary Fats|Genistein|Glutathione|Lead|Levonorgestrel|Linagliptin|Nickel|Nicotine|Particulate Matter|perfluorooctane sulfonic acid|Phthalic Acids|Plant Extracts|Resveratrol|Silver|Streptozocin|titanium dioxide|Troglitazone|Vehicle Emissions|Zinc	55.42	62
CCNB1	891	Diabetes Mellitus, Type 2	MESH:D003924		Arsenic|Ascorbic Acid|Bezafibrate|bisphenol A|Bromine|Cadmium|Copper|Curcumin|Dibutyl Phthalate|Diethylnitrosamine|Drugs, Chinese Herbal|epigallocatechin gallate|Folic Acid|Genistein|Lead|Lithocholic Acid|mangiferin|Nickel|Nicotine|Pentoxifylline|perfluorooctanoic acid|Pioglitazone|Plant Extracts|Quinolines|Resveratrol|Rosiglitazone|Silver|titanium dioxide|Troglitazone|Zinc	55.04	77
ABCC1	4363	Diabetes Mellitus, Type 2	MESH:D003924		Arsenic|Ascorbic Acid|bisphenol A|Cadmium|Curcumin|daidzein|epigallocatechin gallate|Folic Acid|Genistein|ginsenoside Re|Glucose|Glutathione|Glyburide|Iron|Lithocholic Acid|Mercury|Nelfinavir|Nickel|Particulate Matter|perfluorooctane sulfonic acid|perfluorooctanoic acid|Plant Extracts|Resveratrol|Silver|Streptozocin|Superoxides|Topiramate|Vehicle Emissions	54.88	61
SCD	6319	Diabetes Mellitus, Type 2	MESH:D003924		Air Pollutants|Bezafibrate|bisphenol A|Cadmium|Clozapine|Copper|Curcumin|Dibutyl Phthalate|Dietary Fats|Drugs, Chinese Herbal|epigallocatechin gallate|Fructose|Genistein|ginsenoside Re|Glucose|Nickel|Nicotine|Particulate Matter|perfluorooctanoic acid|Resveratrol|Rosiglitazone|Troglitazone|Zinc	54.86	81
ATP1B1	481	Diabetes Mellitus, Type 2	MESH:D003924		bisphenol A|Cadmium|Calcium|Copper|Dibutyl Phthalate|Dietary Fats|Diethylnitrosamine|epigallocatechin gallate|Folic Acid|Fructose|Genistein|Glutathione|Lead|Nickel|Particulate Matter|perfluorooctanoic acid|Phthalic Acids|Polychlorinated Biphenyls|Resveratrol|titanium dioxide|Vehicle Emissions	54.41	38
HSPD1	3329	Diabetes Mellitus, Type 2	MESH:D003924		Arsenic|bisphenol A|Cadmium|Copper|Curcumin|Dibutyl Phthalate|Dietary Fats|Diethylnitrosamine|Fructose|Genistein|ginsenoside Re|Glucose|Mercury|Nickel|Particulate Matter|perfluorooctanoic acid|Pesticides|Plant Extracts|Polychlorinated Biphenyls|Resveratrol|Rosiglitazone|Streptozocin|Troglitazone|Vehicle Emissions|Zinc	54.33	93
IDI1	3422	Diabetes Mellitus, Type 2	MESH:D003924		bisphenol A|Copper|Dibutyl Phthalate|Dichlorodiphenyl Dichloroethylene|Dietary Fats|Diethylnitrosamine|Folic Acid|Genistein|Iron|Lead|Manganese|Nicotine|Particulate Matter|perfluorooctane sulfonic acid|perfluorooctanoic acid|Phthalic Acids|Resveratrol|Silver|titanium dioxide|Topiramate|Vehicle Emissions|Zinc	54.21	36
JAK2	3717	Diabetes Mellitus, Type 2	MESH:D003924		Arsenic|bisphenol A|Blood Glucose|Calcium|Clozapine|Curcumin|Dibutyl Phthalate|Dietary Fats|Diethylnitrosamine|epigallocatechin gallate|Fructose|Genistein|Glucose|Glutathione|Linagliptin|Mercury|Nickel|Nicotine|perfluorooctane sulfonic acid|Plant Extracts|Resveratrol|Rosiglitazone|Vehicle Emissions	53.97	76
CASP1	834	Diabetes Mellitus, Type 2	MESH:D003924		bisphenol A|Blood Glucose|cinnamic aldehyde|Curcumin|Dibutyl Phthalate|Dietary Fats|Diethylnitrosamine|epigallocatechin gallate|Folic Acid|Fructose|Genistein|Glucose|Glyburide|Mercury|Nickel|Nicotine|Particulate Matter|perfluorooctanoic acid|Plant Extracts|Polychlorinated Biphenyls|Resveratrol|Silver|Streptozocin|titanium dioxide|Vehicle Emissions|Zinc	53.87	61
HIF1A	3091	Diabetes Mellitus, Type 2	MESH:D003924		Amino Acids|Arsenic|Ascorbic Acid|bisphenol A|Cadmium|Chromium|Copper|Curcumin|Dietary Fats|Diethylnitrosamine|Drugs, Chinese Herbal|epigallocatechin gallate|Folic Acid|Genistein|Glucose|Glutathione|Hemin|Iron|Manganese|Metformin|Nickel|Nicotine|Particulate Matter|Plant Extracts|Resveratrol|Rosiglitazone|Streptozocin|titanium dioxide|Troglitazone|Vehicle Emissions|Zinc	53.78	120
EPHX1	2052	Diabetes Mellitus, Type 2	MESH:D003924		Ascorbic Acid|bisphenol A|Cadmium|Copper|coumarin|Dibutyl Phthalate|Dietary Fats|Diethylnitrosamine|Genistein|Glutathione|Lead|Lithocholic Acid|Malathion|Manganese|Nickel|perfluorooctane sulfonic acid|perfluorooctanoic acid|Phthalic Acids|Plant Extracts|Polychlorinated Biphenyls|Resveratrol|Rosiglitazone|Silver|Streptozocin|TAK-875|titanium dioxide|Zinc	53.73	73
NR4A2	4929	Diabetes Mellitus, Type 2	MESH:D003924		Arsenic|bisphenol A|Cadmium|Clozapine|Curcumin|Dibutyl Phthalate|Dichlorodiphenyl Dichloroethylene|Drugs, Chinese Herbal|epigallocatechin gallate|Folic Acid|Glutathione|Nickel|Particulate Matter|perfluorooctane sulfonic acid|perfluorooctanoic acid|Polychlorinated Biphenyls|Silver|titanium dioxide|Topiramate|Troglitazone|Vehicle Emissions|Zinc	53.72	40
CHUK	1147	Diabetes Mellitus, Type 2	MESH:D003924		bisphenol A|Cadmium|cinnamic aldehyde|Curcumin|Diethylnitrosamine|Drugs, Chinese Herbal|Fructose|ginsenoside Re|Glutathione|Iron|Lead|mangiferin|Niacinamide|perfluorooctane sulfonic acid|perfluorooctanoic acid|Plant Extracts|Polychlorinated Biphenyls|Resveratrol|Silver|Streptozocin|titanium dioxide|Vehicle Emissions	53.59	44
NGF	4803	Diabetes Mellitus, Type 2	MESH:D003924		Arsenic|Berberine|bisphenol A|Cadmium|Calcium|Copper|Curcumin|Dibutyl Phthalate|Dietary Fats|Folic Acid|Fructose|Genistein|ginsenoside Re|Glucose|Glutathione|Malathion|Manganese|mangiferin|Mercury|Nickel|Nicotine|perfluorooctane sulfonic acid|Resveratrol|Streptozocin|Vehicle Emissions	53.52	60
PDGFRB	5159	Diabetes Mellitus, Type 2	MESH:D003924		alpha-Tocopherol|Ascorbic Acid|bisphenol A|Cadmium|Copper|Curcumin|Cysteine|Dibutyl Phthalate|Dichlorodiphenyl Dichloroethylene|Diethylnitrosamine|epigallocatechin gallate|Folic Acid|Genistein|Glutathione|Nicotine|Particulate Matter|perfluorooctanoic acid|Phthalic Acids|Resveratrol|Rosiglitazone|Troglitazone|Zinc	53.47	63
CXCL5	6374	Diabetes Mellitus, Type 2	MESH:D003924		Air Pollutants|Arsenic|bisphenol A|Cadmium|Calcium|Clozapine|Folic Acid|Genistein|Manganese|Mercury|Nickel|Particulate Matter|Pesticides|Pioglitazone|Plant Extracts|Polychlorinated Biphenyls|Resveratrol|Rosiglitazone|titanium dioxide|Vehicle Emissions|Zinc	53.44	57
GAPDH	2597	Diabetes Mellitus, Type 2	MESH:D003924		Ascorbic Acid|bisphenol A|Cadmium|Clozapine|Copper|Dibutyl Phthalate|Dichlorodiphenyl Dichloroethylene|Dietary Fats|Diethylnitrosamine|Genistein|Glucose|Glutathione|Lead|Mercury|Nicotine|Particulate Matter|perfluorooctane sulfonic acid|perfluorooctanoic acid|Pesticides|Resveratrol|Rosiglitazone|Superoxides|titanium dioxide|Vehicle Emissions|Zinc	53.35	68
CDH1	999	Diabetes Mellitus, Type 2	MESH:D003924		Air Pollutants|bisphenol A|Cadmium|Curcumin|Dibutyl Phthalate|Dietary Fats|Diethylnitrosamine|Drugs, Chinese Herbal|epigallocatechin gallate|Folic Acid|Genistein|Glucose|Hemin|Lithocholic Acid|mangiferin|Nickel|Nicotine|Particulate Matter|perfluorooctane sulfonic acid|perfluorooctanoic acid|Plant Extracts|Resveratrol|Rosiglitazone|Silver|titanium dioxide|Troglitazone|Vehicle Emissions|Zinc	53.34	80
CCNB2	9133	Diabetes Mellitus, Type 2	MESH:D003924		bisphenol A|Bromine|Cadmium|Chromium|Copper|coumarin|Dibutyl Phthalate|Dietary Fats|Diethylnitrosamine|Drugs, Chinese Herbal|Folic Acid|Genistein|Manganese|Mercury|Nickel|Particulate Matter|perfluorooctanoic acid|Polychlorinated Biphenyls|Resveratrol|titanium dioxide|Troglitazone|Vehicle Emissions|Zinc	53.32	49
PTEN	5728	Diabetes Mellitus, Type 2	MESH:D003924		Arsenic|Berberine|bisphenol A|Cadmium|Copper|Curcumin|Dibutyl Phthalate|Dietary Fats|Diethylnitrosamine|Folic Acid|Fructose|Genistein|Glucose|Hemin|Lead|Malondialdehyde|Metformin|Nicotine|Particulate Matter|perfluorooctanoic acid|Plant Extracts|Resveratrol|Rosiglitazone|titanium dioxide|Vehicle Emissions|Zinc	53.3	97
BACE1	23621	Diabetes Mellitus, Type 2	MESH:D003924		alpha-Tocopherol|Arsenic|bisphenol A|Cadmium|Copper|Curcumin|Dibutyl Phthalate|Dichlorodiphenyl Dichloroethylene|epigallocatechin gallate|Folic Acid|Genistein|Lead|Manganese|Particulate Matter|Pioglitazone|Plant Extracts|Silver|Troglitazone|Vehicle Emissions	53.17	43
LCAT	3931	Diabetes Mellitus, Type 2	MESH:D003924		alpha-Tocopherol|bisphenol A|Cadmium|Copper|Dietary Fats|Diethylnitrosamine|epigallocatechin gallate|Fructose|Lithocholic Acid|Niacinamide|Orlistat|perfluorooctane sulfonic acid|perfluorooctanoic acid|Polychlorinated Biphenyls|Resveratrol|Streptozocin|titanium dioxide|Vehicle Emissions|Zinc	53.17	47
TF	7018	Diabetes Mellitus, Type 2	MESH:D003924		Ascorbic Acid|bisphenol A|Cadmium|Chromium|Copper|Curcumin|Dichlorodiphenyl Dichloroethylene|Dietary Fats|Diethylnitrosamine|Iron|Lead|Manganese|Mercury|Nickel|Particulate Matter|perfluorooctane sulfonic acid|perfluorooctanoic acid|Plant Extracts|Resveratrol|Rosiglitazone|S-Adenosylmethionine|Silver|Zinc	53.11	61
C1S	716	Diabetes Mellitus, Type 2	MESH:D003924		Air Pollutants|Arsenic|bisphenol A|Cadmium|Copper|Dietary Fats|Diethylnitrosamine|Folic Acid|Genistein|Glucose|Lead|Nickel|Nicotine|perfluorooctane sulfonic acid|perfluorooctanoic acid|Resveratrol|Rosiglitazone|titanium dioxide|Troglitazone|Zinc	53	79
MTTP	4547	Diabetes Mellitus, Type 2	MESH:D003924		Berberine|Bezafibrate|bisphenol A|Copper|Dibutyl Phthalate|Dietary Fats|Folic Acid|Fructose|Lead|mangiferin|Nickel|perfluorooctane sulfonic acid|perfluorooctanoic acid|Polychlorinated Biphenyls|Rosiglitazone|Silver|Troglitazone|Vehicle Emissions|Zinc	53	70
NCF1	653361	Diabetes Mellitus, Type 2	MESH:D003924		Air Pollutants|Arsenic|Bezafibrate|bisphenol A|Cadmium|Calcium|cinnamic aldehyde|Dichlorodiphenyl Dichloroethylene|Dietary Fats|Folic Acid|ginsenoside Re|Gliclazide|Glucose|Irbesartan|Particulate Matter|Plant Extracts|Resveratrol|Rosiglitazone|Streptozocin|Superoxides|Telmisartan|Troglitazone|Zinc	53	99
ALDH1A1	216	Diabetes Mellitus, Type 2	MESH:D003924		Arsenic|bisphenol A|Cadmium|Calcium|Clozapine|Copper|coumarin|Dietary Fats|Diethylnitrosamine|Folic Acid|Genistein|Glutathione|Magnesium|Malondialdehyde|Manganese|Nickel|Nicotine|perfluorooctane sulfonic acid|perfluorooctanoic acid|Resveratrol|Rosiglitazone|Silver|Streptozocin|titanium dioxide|Troglitazone|Zinc	52.99	90
DDIT4	54541	Diabetes Mellitus, Type 2	MESH:D003924		Amino Acids|bisphenol A|cinnamic aldehyde|Copper|Dibutyl Phthalate|Dietary Fats|Diethylnitrosamine|Drugs, Chinese Herbal|Folic Acid|Genistein|Metformin|Nicotine|Orlistat|Particulate Matter|perfluorooctane sulfonic acid|Phthalic Acids|Resveratrol|Rosiglitazone|Silver|Streptozocin|titanium dioxide|Troglitazone|Vehicle Emissions|Zinc	52.94	110
FOXO3	2309	Diabetes Mellitus, Type 2	MESH:D003924		astaxanthine|Berberine|bisphenol A|Cadmium|Dichlorodiphenyl Dichloroethylene|Dietary Fats|Drugs, Chinese Herbal|epigallocatechin gallate|Genistein|Glucose|Lead|Malondialdehyde|Manganese|Niacinamide|Particulate Matter|perfluorooctane sulfonic acid|Resveratrol|Silver|Streptozocin|titanium dioxide|Troglitazone|Vehicle Emissions	52.89	57
ACSL4	2182	Diabetes Mellitus, Type 2	MESH:D003924		Ascorbic Acid|Bezafibrate|bisphenol A|Copper|Dibutyl Phthalate|Dietary Fats|Diethylnitrosamine|Folic Acid|Glutathione|Nickel|perfluorooctane sulfonic acid|perfluorooctanoic acid|Phthalic Acids|Plant Extracts|Resveratrol|Rosiglitazone|titanium dioxide|Topiramate|Troglitazone	52.83	73
PDIA3	2923	Diabetes Mellitus, Type 2	MESH:D003924		Arsenic|Ascorbic Acid|bisphenol A|Cadmium|Copper|coumarin|Curcumin|Dibutyl Phthalate|Diethylnitrosamine|Drugs, Chinese Herbal|Genistein|Glucose|Nickel|perfluorooctane sulfonic acid|perfluorooctanoic acid|Resveratrol|Rosiglitazone|titanium dioxide|Troglitazone|Vehicle Emissions|Zinc	52.78	67
SNCA	6622	Diabetes Mellitus, Type 2	MESH:D003924		alpha-Tocopherol|Arsenic|Ascorbic Acid|bisphenol A|Calcium|conduritol epoxide|Copper|Dibutyl Phthalate|Dietary Fats|Glucose|Glutathione|Iron|Lead|Manganese|Nickel|Nicotine|Particulate Matter|Polychlorinated Biphenyls|Resveratrol|Silver|Telmisartan|titanium dioxide|Vehicle Emissions	52.69	43
ALPL	249	Diabetes Mellitus, Type 2	MESH:D003924		Ascorbic Acid|Bezafibrate|bisphenol A|Cadmium|Chromium|daidzein|Dichlorodiphenyl Dichloroethylene|Dietary Fats|Diethylnitrosamine|Enalapril|Folic Acid|Genistein|Lead|Levonorgestrel|Lithocholic Acid|perfluorooctane sulfonic acid|perfluorooctanoic acid|Phthalic Acids|Plant Extracts|Resveratrol|Rosiglitazone|titanium dioxide|Troglitazone|Zinc	52.66	78
IGFBP3	3486	Diabetes Mellitus, Type 2	MESH:D003924		Arsenic|bisphenol A|Cadmium|Copper|Curcumin|Dietary Fats|Diethylnitrosamine|Folic Acid|Genistein|Glutathione|Iron|Levonorgestrel|Nickel|Particulate Matter|perfluorooctane sulfonic acid|perfluorooctanoic acid|Plant Extracts|Resveratrol|Rosiglitazone|Silver|titanium dioxide|Troglitazone|Vehicle Emissions|Zinc	52.66	80
FABP3	2170	Diabetes Mellitus, Type 2	MESH:D003924		Bezafibrate|bisphenol A|Dibutyl Phthalate|Dichlorodiphenyl Dichloroethylene|Dietary Fats|Folic Acid|Fructose|Genistein|Heme|Metformin|perfluorooctanoic acid|Phthalic Acids|Pioglitazone|Polychlorinated Biphenyls|Resveratrol|Rosiglitazone|titanium dioxide|Topiramate|Troglitazone|Vehicle Emissions	52.55	96
SERPINE2	5270	Diabetes Mellitus, Type 2	MESH:D003924		Air Pollutants|bisphenol A|Cadmium|Clozapine|Curcumin|Dibutyl Phthalate|Dietary Fats|Diethylnitrosamine|Genistein|Glucose|Lead|Nickel|Particulate Matter|perfluorooctanoic acid|Rosiglitazone|Streptozocin|titanium dioxide|Troglitazone|Vehicle Emissions|Zinc	52.4	80
MTOR	2475	Diabetes Mellitus, Type 2	MESH:D003924		AMG 837|Amino Acids|Arsenic|bisphenol A|Cadmium|Calcium|Copper|Curcumin|Dietary Fats|Diethylnitrosamine|Drugs, Chinese Herbal|Glucose|Lead|Malathion|Manganese|Metformin|Niacinamide|Nicotine|Plant Extracts|Polychlorinated Biphenyls|Resveratrol|Rosiglitazone|Streptozocin|TAK-875|titanium dioxide|Vehicle Emissions	52.29	104
ALAS1	211	Diabetes Mellitus, Type 2	MESH:D003924		alpha-Tocopherol|Ascorbic Acid|bisphenol A|Copper|Curcumin|Dibutyl Phthalate|Dietary Fats|Drugs, Chinese Herbal|Genistein|Heme|Hemin|Malathion|Nickel|Particulate Matter|perfluorooctane sulfonic acid|perfluorooctanoic acid|Phthalic Acids|Rosiglitazone|Streptozocin|titanium dioxide|Zinc	52.26	68
DNAJB9	4189	Diabetes Mellitus, Type 2	MESH:D003924		bisphenol A|Cadmium|Copper|coumarin|Curcumin|Dibutyl Phthalate|Dietary Fats|Drugs, Chinese Herbal|epigallocatechin gallate|Genistein|Lead|Metformin|Nicotine|Particulate Matter|perfluorooctanoic acid|Polychlorinated Biphenyls|Resveratrol|Rosiglitazone|Troglitazone|Vehicle Emissions|Zinc	52.26	93
SELENOP	6414	Diabetes Mellitus, Type 2	MESH:D003924		bisphenol A|Cadmium|Copper|Dibutyl Phthalate|Dietary Fats|Glucose|Lead|Mercury|Metformin|Nickel|Particulate Matter|perfluorooctane sulfonic acid|perfluorooctanoic acid|Phthalic Acids|Plant Extracts|Resveratrol|Rosiglitazone|Silver|Streptozocin|titanium dioxide|Zinc	52.14	92
ADIPOR2	79602	Diabetes Mellitus, Type 2	MESH:D003924		Arsenic|Bezafibrate|bisphenol A|Dibutyl Phthalate|Dietary Fats|Folic Acid|Fructose|Glucose|Nicotine|perfluorooctane sulfonic acid|perfluorooctanoic acid|Pesticides|Phthalic Acids|Resveratrol|Rosiglitazone|Streptozocin|titanium dioxide|Zinc	52.09	81
TNFRSF11B	4982	Diabetes Mellitus, Type 2	MESH:D003924		Ascorbic Acid|bisphenol A|Cadmium|Calcium|Dibutyl Phthalate|Dichlorodiphenyl Dichloroethylene|Diethylnitrosamine|Exenatide|Folic Acid|Genistein|Glucose|Levonorgestrel|Niacinamide|Nickel|Nicotine|Particulate Matter|Plant Extracts|Resveratrol|Rosiglitazone|Streptozocin|Troglitazone|Vehicle Emissions	52.09	86
ID2	3398	Diabetes Mellitus, Type 2	MESH:D003924		Arsenic|bisphenol A|Clozapine|Copper|Curcumin|Dibutyl Phthalate|Dietary Fats|Drugs, Chinese Herbal|epigallocatechin gallate|Folic Acid|Glucose|Manganese|Nicotine|Particulate Matter|perfluorooctane sulfonic acid|perfluorooctanoic acid|Pioglitazone|Rosiglitazone|Streptozocin|titanium dioxide|Troglitazone|Vehicle Emissions|Zinc	52.08	91
PPP1R15A	23645	Diabetes Mellitus, Type 2	MESH:D003924		bisphenol A|Cadmium|Calcium|Copper|Dibutyl Phthalate|Dietary Fats|Drugs, Chinese Herbal|epigallocatechin gallate|Folic Acid|Glucose|Mercury|Metformin|Particulate Matter|perfluorooctanoic acid|Pesticides|Plant Extracts|Polychlorinated Biphenyls|Rosiglitazone|Silver|titanium dioxide|Troglitazone|Vehicle Emissions|Zinc	51.98	95
TGFB2	7042	Diabetes Mellitus, Type 2	MESH:D003924		Air Pollutants|Ascorbic Acid|bisphenol A|Copper|Cysteine|Dibutyl Phthalate|Dietary Fats|Diethylnitrosamine|Drugs, Chinese Herbal|Enalapril|Fructose|Genistein|Lead|Mercury|Niacinamide|Nickel|Polychlorinated Biphenyls|Resveratrol|Rosiglitazone|Silver|Troglitazone|Vehicle Emissions|Zinc	51.98	78
PDGFRA	5156	Diabetes Mellitus, Type 2	MESH:D003924		Arsenic|bisphenol A|Cadmium|Copper|Dibutyl Phthalate|Dichlorodiphenyl Dichloroethylene|Dietary Fats|Diethylnitrosamine|Folic Acid|Genistein|Glucose|Lead|Particulate Matter|perfluorooctanoic acid|Pioglitazone|Resveratrol|Silver|Streptozocin|TAK-875|titanium dioxide|Vehicle Emissions	51.89	62
HSPA1B	3304	Diabetes Mellitus, Type 2	MESH:D003924		alpha-Tocopherol|Arsenic|bisphenol A|Blood Glucose|Cadmium|cinnamic aldehyde|Copper|coumarin|Dichlorodiphenyl Dichloroethylene|Diethylnitrosamine|epigallocatechin gallate|Fructose|Genistein|Glutathione|Mercury|Particulate Matter|perfluorooctanoic acid|Resveratrol|Silver|titanium dioxide|Vehicle Emissions|Zinc	51.87	36
ATF4	468	Diabetes Mellitus, Type 2	MESH:D003924		Amino Acids|bisphenol A|Cadmium|Copper|Dibutyl Phthalate|Dietary Fats|Diethylnitrosamine|epigallocatechin gallate|Fructose|Glucose|Glutathione|Mercury|Metformin|Nelfinavir|Orlistat|Particulate Matter|perfluorooctane sulfonic acid|perfluorooctanoic acid|Resveratrol|Streptozocin|titanium dioxide|Troglitazone|Vehicle Emissions|Zinc	51.75	92
DCLK1	9201	Diabetes Mellitus, Type 2	MESH:D003924		Air Pollutants|Ascorbic Acid|bisphenol A|Clozapine|Dibutyl Phthalate|Dietary Fats|Diethylnitrosamine|Folic Acid|Lead|Nickel|Particulate Matter|Plant Extracts|Resveratrol|Rosiglitazone|titanium dioxide|Troglitazone|Vehicle Emissions|Zinc	51.7	69
SLC5A1	6523	Diabetes Mellitus, Type 2	MESH:D003924		Air Pollutants|Arsenic|bisphenol A|Cadmium|Calcium|Copper|Dietary Fats|Folic Acid|Fructose|Genistein|Glucose|Lead|Particulate Matter|perfluorooctanoic acid|Resveratrol|Troglitazone|Vehicle Emissions|Zinc	51.7	55
ALDOA	226	Diabetes Mellitus, Type 2	MESH:D003924		Arsenic|bisphenol A|Cadmium|Clozapine|Copper|Curcumin|Dibutyl Phthalate|Dietary Fats|Diethylnitrosamine|Genistein|Lead|Metformin|Particulate Matter|perfluorooctane sulfonic acid|perfluorooctanoic acid|Plant Extracts|Resveratrol|Rosiglitazone|Troglitazone|Vehicle Emissions|Zinc	51.64	98
MAP2K2	5605	Diabetes Mellitus, Type 2	MESH:D003924		bisphenol A|Cadmium|Calcium|cinnamic aldehyde|Clozapine|Copper|Curcumin|Dibutyl Phthalate|Dietary Fats|Diethylnitrosamine|Drugs, Chinese Herbal|Genistein|Glucose|Lead|Mercury|perfluorooctane sulfonic acid|Plant Extracts|Resveratrol|Rosiglitazone|Silver|titanium dioxide	51.64	62
ACTB	60	Diabetes Mellitus, Type 2	MESH:D003924		Air Pollutants|Alloxan|Arsenic|bisphenol A|Calcium|cinnamic aldehyde|Dibutyl Phthalate|Dichlorodiphenyl Dichloroethylene|Dietary Fats|Genistein|Glucose|Lead|Mercury|Nickel|Nicotine|Particulate Matter|perfluorooctane sulfonic acid|perfluorooctanoic acid|Resveratrol|Rosiglitazone|Silver|titanium dioxide|Vehicle Emissions	51.59	65
ABCC4	10257	Diabetes Mellitus, Type 2	MESH:D003924		Air Pollutants|Angiotensin-Converting Enzyme Inhibitors|Arsenic|Bezafibrate|bisphenol A|daidzein|Dibutyl Phthalate|Dietary Fats|Diethylnitrosamine|Enalapril|epigallocatechin gallate|Folic Acid|Glutathione|Lithocholic Acid|Mercury|Particulate Matter|perfluorooctane sulfonic acid|perfluorooctanoic acid|Resveratrol|Silver|Streptozocin|TAK-875|Troglitazone|Vehicle Emissions	51.57	69
IER3	8870	Diabetes Mellitus, Type 2	MESH:D003924		Air Pollutants|Arsenic|Ascorbic Acid|bisphenol A|Copper|Dibutyl Phthalate|Dietary Fats|Diethylnitrosamine|Drugs, Chinese Herbal|Folic Acid|Genistein|Nickel|Particulate Matter|perfluorooctane sulfonic acid|perfluorooctanoic acid|Plant Extracts|Resveratrol|Superoxides|titanium dioxide|Troglitazone|Vehicle Emissions|Zinc	51.54	52
SLC3A2	6520	Diabetes Mellitus, Type 2	MESH:D003924		Arsenic|bisphenol A|Cadmium|Copper|Curcumin|Dibutyl Phthalate|Dietary Fats|Diethylnitrosamine|Drugs, Chinese Herbal|Folic Acid|Genistein|Glutathione|Metformin|Particulate Matter|perfluorooctanoic acid|Phthalic Acids|Plant Extracts|Rosiglitazone|Silver|Troglitazone|Vehicle Emissions|Zinc	51.54	98
MT1A	4489	Diabetes Mellitus, Type 2	MESH:D003924		Arsenic|Ascorbic Acid|Benzoic Acid|Cadmium|Copper|coumarin|Curcumin|Diethylnitrosamine|Folic Acid|Glucose|Glutathione|Heme|Iron|Lithocholic Acid|Mercury|Particulate Matter|Rosiglitazone|Silver|Streptozocin|titanium dioxide|Troglitazone|Vehicle Emissions|Zinc	51.49	88
CTSD	1509	Diabetes Mellitus, Type 2	MESH:D003924		Air Pollutants|alpha-Tocopherol|Arsenic|Ascorbic Acid|bisphenol A|Cadmium|Copper|Curcumin|Dibutyl Phthalate|Dichlorodiphenyl Dichloroethylene|Dietary Fats|epigallocatechin gallate|Folic Acid|Genistein|Lead|Malathion|mangiferin|Particulate Matter|perfluorooctanoic acid|Plant Extracts|Resveratrol|titanium dioxide|Vehicle Emissions	51.39	42
GADD45A	1647	Diabetes Mellitus, Type 2	MESH:D003924		alpha-Tocopherol|bisphenol A|Cadmium|Copper|Curcumin|Dibutyl Phthalate|Dietary Fats|Diethylnitrosamine|Drugs, Chinese Herbal|epigallocatechin gallate|Folic Acid|Genistein|Manganese|Metformin|Nickel|Particulate Matter|Pentoxifylline|perfluorooctanoic acid|Pesticides|Plant Extracts|Polychlorinated Biphenyls|Resveratrol|Rosiglitazone|Silver|titanium dioxide|Troglitazone|Vehicle Emissions|Zinc	51.32	100
TIMP2	7077	Diabetes Mellitus, Type 2	MESH:D003924		Air Pollutants|Arsenic|Bezafibrate|bisphenol A|Copper|Curcumin|Cysteine|Dietary Fats|Diethylnitrosamine|Drugs, Chinese Herbal|Folic Acid|Genistein|Glucose|Lead|Particulate Matter|Plant Extracts|Resveratrol|Rosiglitazone|Streptozocin|titanium dioxide|Troglitazone|Vehicle Emissions|Zinc	51.3	95
EIF2AK3	9451	Diabetes Mellitus, Type 2	MESH:D003924		Arsenic|bisphenol A|Blood Glucose|Cadmium|Calcium|Dibutyl Phthalate|Dietary Fats|efavirenz|Exenatide|Fatty Acids, Nonesterified|Folic Acid|Fructose|Glutathione|Hemin|Nicotine|Orlistat|Particulate Matter|Plant Extracts|Resveratrol|TAK-875|titanium dioxide|Zinc	51.21	57
SGK1	6446	Diabetes Mellitus, Type 2	MESH:D003924		Arsenic|bisphenol A|Cadmium|Clozapine|Copper|Dibutyl Phthalate|Dietary Fats|epigallocatechin gallate|Fructose|Genistein|Glucose|Nickel|Nicotine|Particulate Matter|perfluorooctanoic acid|Phthalic Acids|Polychlorinated Biphenyls|Rosiglitazone|Silver|Streptozocin|titanium dioxide|Troglitazone|Vehicle Emissions	51.2	91
ASNS	440	Diabetes Mellitus, Type 2	MESH:D003924		Amino Acids|Ascorbic Acid|bisphenol A|Chromium|Clozapine|Copper|coumarin|Dibutyl Phthalate|Dietary Fats|Diethylnitrosamine|Folic Acid|Genistein|Glucose|Metformin|Particulate Matter|perfluorooctanoic acid|Phthalic Acids|Resveratrol|Rosiglitazone|Silver|Streptozocin|Troglitazone|Zinc	51.01	111
TRAF6	7189	Diabetes Mellitus, Type 2	MESH:D003924		Arsenic|bisphenol A|cinnamic aldehyde|Copper|Curcumin|Dietary Fats|Enalapril|epigallocatechin gallate|Folic Acid|Fructose|mangiferin|Resveratrol|Silver|Telmisartan|titanium dioxide|Vehicle Emissions|Zinc	50.98	41
DGAT1	8694	Diabetes Mellitus, Type 2	MESH:D003924		Arsenic|bisphenol A|Cadmium|Dibutyl Phthalate|Dietary Fats|Exenatide|Folic Acid|Fructose|Glutathione|Particulate Matter|perfluorooctane sulfonic acid|perfluorooctanoic acid|Pioglitazone|Rosiglitazone|titanium dioxide|Troglitazone|Vehicle Emissions|Zinc	50.97	78
PMEPA1	56937	Diabetes Mellitus, Type 2	MESH:D003924		Air Pollutants|Arsenic|bisphenol A|Chromium|Curcumin|Dibutyl Phthalate|Dietary Fats|Genistein|Metformin|Particulate Matter|Polychlorinated Biphenyls|Resveratrol|Rosiglitazone|Silver|titanium dioxide|Troglitazone|Vehicle Emissions|Zinc	50.97	96
CYP17A1	1586	Diabetes Mellitus, Type 2	MESH:D003924		Arsenic|Berberine|Bezafibrate|bisphenol A|Dibutyl Phthalate|Dichlorodiphenyl Dichloroethylene|Dietary Fats|Diethylnitrosamine|Genistein|Levonorgestrel|Metformin|Nicotine|Particulate Matter|perfluorooctane sulfonic acid|perfluorooctanoic acid|Pesticides|Phthalic Acids|Pioglitazone|Plant Extracts|Polychlorinated Biphenyls|Resveratrol|Rosiglitazone|titanium dioxide|Topiramate|Troglitazone|Vehicle Em…	50.96	102
BGLAP	632	Diabetes Mellitus, Type 2	MESH:D003924		Ascorbic Acid|Berberine|bisphenol A|Boron|Cadmium|daidzein|Enalapril|Exenatide|Genistein|Lead|Levonorgestrel|Lithocholic Acid|Magnesium|Nicotine|Plant Extracts|Resveratrol|Rosiglitazone|Streptozocin|Troglitazone|Vehicle Emissions|Zinc	50.92	81
SRC	6714	Diabetes Mellitus, Type 2	MESH:D003924		Arsenic|Ascorbic Acid|bisphenol A|Calcium|Copper|Curcumin|Dibutyl Phthalate|Dietary Fats|Diethylnitrosamine|Drugs, Chinese Herbal|Folic Acid|Genistein|Glucose|Iron|Lead|Manganese|Nickel|Nicotine|perfluorooctanoic acid|Plant Extracts|Resveratrol|Rosiglitazone|titanium dioxide|Zinc	50.79	71
CFB	629	Diabetes Mellitus, Type 2	MESH:D003924		Ascorbic Acid|bisphenol A|Cadmium|Calcium|Chromium|Copper|Dietary Fats|Diethylnitrosamine|epigallocatechin gallate|Lead|Magnesium|Mercury|Nickel|perfluorooctane sulfonic acid|perfluorooctanoic acid|Rosiglitazone|titanium dioxide|Troglitazone|Zinc	50.72	65
GPX3	2878	Diabetes Mellitus, Type 2	MESH:D003924		astaxanthine|bisphenol A|Cadmium|Dibutyl Phthalate|Dietary Fats|Diethylnitrosamine|Folic Acid|Genistein|Mercury|Nickel|Nicotine|Particulate Matter|perfluorooctane sulfonic acid|perfluorooctanoic acid|Pioglitazone|Plant Extracts|Resveratrol|Silver|Streptozocin|titanium dioxide|Troglitazone|Vehicle Emissions	50.68	62
FADS1	3992	Diabetes Mellitus, Type 2	MESH:D003924		Bezafibrate|bisphenol A|coumarin|Curcumin|Dibutyl Phthalate|Dietary Fats|Diethylnitrosamine|Folic Acid|Lithocholic Acid|perfluorooctane sulfonic acid|perfluorooctanoic acid|Phthalic Acids|Plant Extracts|Resveratrol|Rosiglitazone|Streptozocin|Troglitazone|Vehicle Emissions|Zinc	50.57	82
VDAC1	7416	Diabetes Mellitus, Type 2	MESH:D003924		Ascorbic Acid|bisphenol A|Cadmium|Calcium|Curcumin|Dibutyl Phthalate|Dietary Fats|Diethylnitrosamine|efavirenz|Folic Acid|Genistein|Glucose|Manganese|perfluorooctane sulfonic acid|perfluorooctanoic acid|Resveratrol|Rosiglitazone|Streptozocin|titanium dioxide|Troglitazone	50.47	83
CDKN2A	1029	Diabetes Mellitus, Type 2	MESH:D003924		AMG 837|Arsenic|Ascorbic Acid|bisphenol A|Cadmium|Chromium|Copper|Curcumin|Dibutyl Phthalate|Diethylnitrosamine|Drugs, Chinese Herbal|epigallocatechin gallate|Folic Acid|Glucose|Niacinamide|Nickel|Particulate Matter|perfluorooctanoic acid|Polychlorinated Biphenyls|Resveratrol|Streptozocin|TAK-875|titanium dioxide|Vehicle Emissions	50.45	55
MMP1	4312	Diabetes Mellitus, Type 2	MESH:D003924		Arsenic|Ascorbic Acid|bisphenol A|Cadmium|Calcium|Cholesterol, LDL|Chromium|Copper|Curcumin|Cysteine|Drugs, Chinese Herbal|epigallocatechin gallate|Folic Acid|Genistein|Glucose|Hemin|Iron|Nickel|Nicotine|Particulate Matter|Plant Extracts|Resveratrol|titanium dioxide|Vehicle Emissions	50.45	38
FBP1	2203	Diabetes Mellitus, Type 2	MESH:D003924		Ascorbic Acid|bisphenol A|Dichlorodiphenyl Dichloroethylene|epigallocatechin gallate|Fructose|Magnesium|Manganese|mangiferin|Metformin|Nickel|Particulate Matter|perfluorooctanoic acid|Plant Extracts|Resveratrol|Rosiglitazone|Streptozocin|titanium dioxide|Troglitazone|Zinc	50.42	106
OSGIN1	29948	Diabetes Mellitus, Type 2	MESH:D003924		Air Pollutants|Arsenic|bisphenol A|Cadmium|Copper|Dietary Fats|Diethylnitrosamine|Drugs, Chinese Herbal|Genistein|Metformin|Particulate Matter|perfluorooctanoic acid|Phthalic Acids|Rosiglitazone|Silver|titanium dioxide|Troglitazone|Vehicle Emissions|Zinc	50.42	93
CALR	811	Diabetes Mellitus, Type 2	MESH:D003924		bisphenol A|Cadmium|Calcium|Chromium|Copper|Dibutyl Phthalate|Diethylnitrosamine|Folic Acid|Glucose|Iron|Lithocholic Acid|Manganese|Mercury|Nickel|Nicotine|perfluorooctanoic acid|Plant Extracts|Resveratrol|Streptozocin|titanium dioxide|Zinc	50.33	48
CASP12	100506742	Diabetes Mellitus, Type 2	MESH:D003924		bisphenol A|Cadmium|Calcium|Curcumin|Dichlorodiphenyl Dichloroethylene|Dietary Fats|Diethylnitrosamine|Drugs, Chinese Herbal|Fatty Acids, Nonesterified|Folic Acid|Glucose|Lead|Nicotine|perfluorooctanoic acid|Plant Extracts|Resveratrol|S-Adenosylmethionine|Streptozocin|titanium dioxide|Vehicle Emissions|Zinc	50.33	50
SOCS3	9021	Diabetes Mellitus, Type 2	MESH:D003924		Arsenic|bisphenol A|Curcumin|Dibutyl Phthalate|Dietary Fats|Diethylnitrosamine|Drugs, Chinese Herbal|Fructose|Genistein|ginsenoside Re|Glucose|Nickel|Nicotine|Particulate Matter|Pesticides|Plant Extracts|Resveratrol|Rosiglitazone|Streptozocin|titanium dioxide|Vehicle Emissions|Zinc	50.17	80
BIRC5	332	Diabetes Mellitus, Type 2	MESH:D003924		Arsenic|Ascorbic Acid|Benzoic Acid|Berberine|bisphenol A|Copper|Curcumin|Dibutyl Phthalate|Dietary Fats|Diethylnitrosamine|Drugs, Chinese Herbal|epigallocatechin gallate|Genistein|mangiferin|Nickel|Nicotine|Particulate Matter|perfluorooctane sulfonic acid|perfluorooctanoic acid|Plant Extracts|Polychlorinated Biphenyls|Resveratrol|Rosiglitazone|Silver|titanium dioxide|Troglitazone|Vehicle Emission…	50.16	82
NRF1	4899	Diabetes Mellitus, Type 2	MESH:D003924		Alloxan|Arsenic|bisphenol A|Blood Glucose|Cadmium|cinnamic aldehyde|Copper|Dietary Fats|Enalapril|Glucose|Hemin|Metformin|perfluorooctanoic acid|Plant Extracts|Resveratrol|Rosiglitazone|Troglitazone|Vehicle Emissions|Zinc	50.12	100
ARNT	405	Diabetes Mellitus, Type 2	MESH:D003924		bisphenol A|Copper|Curcumin|Dibutyl Phthalate|Dietary Fats|Diethylnitrosamine|epigallocatechin gallate|Genistein|Glucose|Iron|Lactic Acid|Lead|Mercury|Nickel|Particulate Matter|perfluorooctanoic acid|Plant Extracts|Polychlorinated Biphenyls|Resveratrol|Vehicle Emissions|Zinc	50.1	38
ACLY	47	Diabetes Mellitus, Type 2	MESH:D003924		bisphenol A|Copper|coumarin|Curcumin|Dibutyl Phthalate|Dietary Fats|epigallocatechin gallate|Folic Acid|Fructose|Genistein|Glucose|Metformin|Particulate Matter|perfluorooctane sulfonic acid|perfluorooctanoic acid|Resveratrol|Rosiglitazone|titanium dioxide|Troglitazone|Zinc	50.08	98
APOA4	337	Diabetes Mellitus, Type 2	MESH:D003924		Arsenic|bisphenol A|Cadmium|Cholesterol, HDL|Copper|Dietary Fats|Diethylnitrosamine|Folic Acid|Fructose|Lithocholic Acid|Nickel|Particulate Matter|perfluorooctane sulfonic acid|perfluorooctanoic acid|Resveratrol|Rosiglitazone|Streptozocin|Troglitazone|Vehicle Emissions|Zinc	50.08	88
CDKN3	1033	Diabetes Mellitus, Type 2	MESH:D003924		bisphenol A|Cadmium|Copper|coumarin|Dibutyl Phthalate|Diethylnitrosamine|Folic Acid|Genistein|Manganese|Mercury|Nickel|Particulate Matter|perfluorooctanoic acid|Polychlorinated Biphenyls|Resveratrol|Silver|titanium dioxide|Troglitazone|Vehicle Emissions|Zinc	50.08	36
NFKBIB	4793	Diabetes Mellitus, Type 2	MESH:D003924		bisphenol A|Copper|Curcumin|Cysteine|Dichlorodiphenyl Dichloroethylene|Dietary Fats|Diethylnitrosamine|Drugs, Chinese Herbal|epigallocatechin gallate|Irbesartan|Lead|mangiferin|Nickel|Nicotine|Particulate Matter|Pioglitazone|Plant Extracts|Resveratrol|Vehicle Emissions	49.97	45
H2AFX	3014	Diabetes Mellitus, Type 2	MESH:D003924		Air Pollutants|alpha-Tocopherol|Ascorbic Acid|Berberine|bisphenol A|Cadmium|Copper|Curcumin|Dibutyl Phthalate|Dietary Fats|Diethylnitrosamine|epigallocatechin gallate|Folic Acid|Genistein|Glutathione|Metformin|Nickel|Nicotine|Particulate Matter|Plant Extracts|Polychlorinated Biphenyls|Resveratrol|Silver|titanium dioxide|Troglitazone|Zinc	49.9	78
IL12B	3593	Diabetes Mellitus, Type 2	MESH:D003924		Alloxan|bisphenol A|cinnamic aldehyde|Copper|Curcumin|daidzein|Diethylnitrosamine|Drugs, Chinese Herbal|Folic Acid|Genistein|Glucose|Glyburide|Iron|Lead|mangiferin|Nickel|Nicotine|Particulate Matter|perfluorooctanoic acid|Plant Extracts|Resveratrol|Rosiglitazone|Streptozocin|titanium dioxide|Vehicle Emissions	49.88	82
MYD88	4615	Diabetes Mellitus, Type 2	MESH:D003924		Arsenic|bisphenol A|Cholesterol, HDL|cinnamic aldehyde|Curcumin|Dietary Fats|Diethylnitrosamine|epigallocatechin gallate|Folic Acid|Fructose|Genistein|Glucose|Lead|Metformin|Nickel|Particulate Matter|Plant Extracts|Resveratrol|Silver|Streptozocin|titanium dioxide	49.88	81
PLIN2	123	Diabetes Mellitus, Type 2	MESH:D003924		Bezafibrate|bisphenol A|Copper|Dibutyl Phthalate|Dietary Fats|Diethylnitrosamine|Drugs, Chinese Herbal|epigallocatechin gallate|Glutathione|Metformin|Particulate Matter|perfluorooctane sulfonic acid|perfluorooctanoic acid|Pioglitazone|Resveratrol|Rosiglitazone|Streptozocin|titanium dioxide|Triglycerides|Troglitazone|Vehicle Emissions	49.88	107
PRDX2	7001	Diabetes Mellitus, Type 2	MESH:D003924		Arsenic|bisphenol A|Cadmium|Copper|Dibutyl Phthalate|Dichlorodiphenyl Dichloroethylene|Diethylnitrosamine|Drugs, Chinese Herbal|Genistein|Glutathione|Lead|Mercury|Metformin|Particulate Matter|perfluorooctane sulfonic acid|Resveratrol|Rosiglitazone|Streptozocin|Troglitazone|Vehicle Emissions|Zinc	49.77	108
ADGRE1	2015	Diabetes Mellitus, Type 2	MESH:D003924		Arsenic|bisphenol A|Blood Glucose|Cadmium|Copper|Curcumin|Dietary Fats|epigallocatechin gallate|Fructose|Manganese|Nickel|Particulate Matter|Rosiglitazone|Streptozocin|titanium dioxide|Troglitazone|Zinc	49.74	85
CDK4	1019	Diabetes Mellitus, Type 2	MESH:D003924		Air Pollutants|Arsenic|Ascorbic Acid|Benzoic Acid|Berberine|Bezafibrate|bisphenol A|Clozapine|Curcumin|daidzein|Dibutyl Phthalate|Diethylnitrosamine|epigallocatechin gallate|Genistein|Glutathione|Lead|Nickel|Nicotine|Particulate Matter|perfluorooctane sulfonic acid|perfluorooctanoic acid|Plant Extracts|Resveratrol|Rosiglitazone|Troglitazone	49.73	72
CD44	960	Diabetes Mellitus, Type 2	MESH:D003924		Arsenic|Ascorbic Acid|bisphenol A|Cadmium|Copper|Curcumin|Dibutyl Phthalate|Dichlorodiphenyl Dichloroethylene|Dietary Fats|Diethylnitrosamine|Drugs, Chinese Herbal|epigallocatechin gallate|Folic Acid|Genistein|Glucose|Nickel|Nicotine|Particulate Matter|Plant Extracts|Resveratrol|Rosiglitazone|titanium dioxide|Vehicle Emissions	49.72	70
B2M	567	Diabetes Mellitus, Type 2	MESH:D003924		Arsenic|Ascorbic Acid|bisphenol A|Cadmium|cinnamic aldehyde|Copper|Dibutyl Phthalate|Dietary Fats|Diethylnitrosamine|Folic Acid|Genistein|Glucose|Iron|Lead|Nickel|Particulate Matter|perfluorooctanoic acid|Resveratrol|titanium dioxide|Vehicle Emissions	49.7	40
SOX9	6662	Diabetes Mellitus, Type 2	MESH:D003924		Arsenic|Ascorbic Acid|Berberine|bisphenol A|Copper|Curcumin|Dibutyl Phthalate|Dietary Fats|Folic Acid|Iron|Niacinamide|Nicotine|Particulate Matter|Pesticides|Phthalic Acids|Plant Extracts|Resveratrol|Silver|titanium dioxide|Troglitazone	49.7	56
LITAF	9516	Diabetes Mellitus, Type 2	MESH:D003924		Air Pollutants|Arsenic|bisphenol A|Copper|Dibutyl Phthalate|Dietary Fats|Diethylnitrosamine|Genistein|Nickel|Nicotine|Particulate Matter|perfluorooctane sulfonic acid|Pioglitazone|Resveratrol|Rosiglitazone|Streptozocin|titanium dioxide|Troglitazone|Vehicle Emissions	49.68	84
TNFSF10	8743	Diabetes Mellitus, Type 2	MESH:D003924		Air Pollutants|Arsenic|Ascorbic Acid|bisphenol A|Cadmium|Chromium|Curcumin|Dietary Fats|Diethylnitrosamine|Drugs, Chinese Herbal|epigallocatechin gallate|Genistein|Iron|Mercury|Nickel|Orlistat|Particulate Matter|Pentoxifylline|perfluorooctane sulfonic acid|perfluorooctanoic acid|Plant Extracts|Resveratrol|Silver|titanium dioxide|Troglitazone	49.58	56
TXNIP	10628	Diabetes Mellitus, Type 2	MESH:D003924		Air Pollutants|Arsenic|Ascorbic Acid|bisphenol A|Copper|Dibutyl Phthalate|Dietary Fats|Folic Acid|Fructose|Glucose|Metformin|Nicotine|Particulate Matter|perfluorooctane sulfonic acid|perfluorooctanoic acid|Plant Extracts|Resveratrol|Rosiglitazone|Silver|Streptozocin|titanium dioxide|Troglitazone	49.57	113
UBE2C	11065	Diabetes Mellitus, Type 2	MESH:D003924		bisphenol A|Cadmium|Chromium|Copper|Curcumin|Dibutyl Phthalate|Dietary Fats|Diethylnitrosamine|Drugs, Chinese Herbal|Folic Acid|Genistein|Mercury|Nicotine|Particulate Matter|Polychlorinated Biphenyls|Resveratrol|titanium dioxide|Troglitazone|Vehicle Emissions|Zinc	49.57	48
LDHA	3939	Diabetes Mellitus, Type 2	MESH:D003924		alpha-Tocopherol|Arsenic|Bezafibrate|bisphenol A|Cadmium|Copper|Dibutyl Phthalate|Dietary Fats|Diethylnitrosamine|Drugs, Chinese Herbal|Folic Acid|Genistein|Glucose|Lead|Mercury|Nickel|perfluorooctane sulfonic acid|perfluorooctanoic acid|Phthalic Acids|Plant Extracts|Rosiglitazone	49.54	67
PLD1	5337	Diabetes Mellitus, Type 2	MESH:D003924		Air Pollutants|Arsenic|bisphenol A|Dibutyl Phthalate|Diethylnitrosamine|epigallocatechin gallate|Genistein|Glucose|Lithocholic Acid|Mercury|Nicotine|perfluorooctane sulfonic acid|perfluorooctanoic acid|Plant Extracts|Resveratrol|titanium dioxide|Topiramate|Troglitazone|Vehicle Emissions	49.54	41
DNMT3A	1788	Diabetes Mellitus, Type 2	MESH:D003924		Arsenic|bisphenol A|Cadmium|Curcumin|daidzein|Dibutyl Phthalate|Dichlorodiphenyl Dichloroethylene|Diethylnitrosamine|epigallocatechin gallate|Folic Acid|Genistein|Lead|perfluorooctane sulfonic acid|perfluorooctanoic acid|Polychlorinated Biphenyls|Resveratrol|S-Adenosylmethionine|Troglitazone|Vehicle Emissions|Zinc	49.45	39
CDC20	991	Diabetes Mellitus, Type 2	MESH:D003924		Arsenic|bisphenol A|Cadmium|Copper|Curcumin|Dibutyl Phthalate|Dietary Fats|Diethylnitrosamine|Drugs, Chinese Herbal|Folic Acid|Genistein|Glucose|Malathion|Manganese|Nickel|Particulate Matter|perfluorooctanoic acid|Polychlorinated Biphenyls|titanium dioxide|Troglitazone|Zinc	49.43	53
HSPH1	10808	Diabetes Mellitus, Type 2	MESH:D003924		Air Pollutants|bisphenol A|Cadmium|cinnamic aldehyde|Copper|Diethylnitrosamine|Drugs, Chinese Herbal|Genistein|Hemin|Iron|Lactic Acid|Lead|Nickel|perfluorooctanoic acid|Plant Extracts|Silver|TAK-875|titanium dioxide|Troglitazone|Vehicle Emissions|Zinc	49.43	33
COL1A2	1278	Diabetes Mellitus, Type 2	MESH:D003924		Ascorbic Acid|bisphenol A|Cadmium|Calcium|Copper|Curcumin|Dietary Fats|Diethylnitrosamine|Drugs, Chinese Herbal|Folic Acid|Genistein|Glucose|Magnesium|Malondialdehyde|Niacinamide|perfluorooctanoic acid|Plant Extracts|Resveratrol|Rosiglitazone|S-Adenosylmethionine|Troglitazone|Vehicle Emissions|Zinc	49.28	80
NDRG1	10397	Diabetes Mellitus, Type 2	MESH:D003924		Air Pollutants|Ascorbic Acid|bisphenol A|Copper|Dibutyl Phthalate|Dietary Fats|Diethylnitrosamine|epigallocatechin gallate|Folic Acid|Glucose|Iron|Manganese|Nickel|Particulate Matter|perfluorooctanoic acid|Pioglitazone|Resveratrol|Rosiglitazone|S-Adenosylmethionine|Troglitazone|Vehicle Emissions|Zinc	49.28	74
SDHA	6389	Diabetes Mellitus, Type 2	MESH:D003924		Alloxan|Arsenic|Ascorbic Acid|bisphenol A|Cadmium|Copper|Curcumin|Dibutyl Phthalate|Dietary Fats|Folic Acid|Genistein|perfluorooctane sulfonic acid|perfluorooctanoic acid|Resveratrol|Rosiglitazone|Streptozocin|Troglitazone|Vehicle Emissions	49.25	84
STC2	8614	Diabetes Mellitus, Type 2	MESH:D003924		bisphenol A|Cadmium|Copper|Dibutyl Phthalate|epigallocatechin gallate|Folic Acid|Genistein|Nickel|Nicotine|Particulate Matter|Phthalic Acids|Plant Extracts|Polychlorinated Biphenyls|Rosiglitazone|Silver|TAK-875|Troglitazone|Vehicle Emissions|Zinc	49.25	57
PTK2	5747	Diabetes Mellitus, Type 2	MESH:D003924		Arsenic|Ascorbic Acid|bisphenol A|Cadmium|Copper|Curcumin|daidzein|Dietary Fats|epigallocatechin gallate|Genistein|Glucose|Lead|Lithocholic Acid|Magnesium|Particulate Matter|perfluorooctane sulfonic acid|Plant Extracts|Resveratrol|Rosiglitazone|Silver|Vehicle Emissions	49.22	67
SOD3	6649	Diabetes Mellitus, Type 2	MESH:D003924		Ascorbic Acid|bisphenol A|Clozapine|Copper|Dibutyl Phthalate|Dietary Fats|epigallocatechin gallate|Genistein|Glucose|Iron|Lead|Particulate Matter|Phthalic Acids|Resveratrol|Rosiglitazone|Silver|Streptozocin|Superoxides|Troglitazone|Vehicle Emissions	49.2	83
BAD	572	Diabetes Mellitus, Type 2	MESH:D003924		Air Pollutants|Alloxan|alpha-Tocopherol|Ascorbic Acid|bisphenol A|Calcium|Copper|Curcumin|Dibutyl Phthalate|Diethylnitrosamine|Diosmin|Folic Acid|Genistein|Glucose|Mercury|Metformin|Nicotine|Particulate Matter|Plant Extracts|Resveratrol|Rosiglitazone|Streptozocin|titanium dioxide|Vehicle Emissions	49.15	95
CFL1	1072	Diabetes Mellitus, Type 2	MESH:D003924		Arsenic|bisphenol A|Cadmium|Calcium|Copper|Dibutyl Phthalate|Dichlorodiphenyl Dichloroethylene|Dietary Fats|Diethylnitrosamine|Folic Acid|Glucose|Lead|Lithocholic Acid|Nickel|perfluorooctane sulfonic acid|perfluorooctanoic acid|Resveratrol|Silver|Streptozocin	49.11	49
CDKN2C	1031	Diabetes Mellitus, Type 2	MESH:D003924		bisphenol A|Cadmium|Copper|Dibutyl Phthalate|Dietary Fats|Diethylnitrosamine|Drugs, Chinese Herbal|Folic Acid|Genistein|Glucose|Manganese|Nickel|Particulate Matter|Polychlorinated Biphenyls|Resveratrol|Silver|titanium dioxide|Troglitazone|Zinc	48.98	49
DDX17	10521	Diabetes Mellitus, Type 2	MESH:D003924		Arsenic|bisphenol A|Cadmium|Copper|Dibutyl Phthalate|Dietary Fats|Lead|Metformin|Nicotine|perfluorooctanoic acid|Phthalic Acids|Polychlorinated Biphenyls|Resveratrol|titanium dioxide|Troglitazone|Vehicle Emissions|Zinc	48.97	75
MBP	4155	Diabetes Mellitus, Type 2	MESH:D003924		alpha-Tocopherol|bisphenol A|Clozapine|Copper|Dietary Fats|Diethylnitrosamine|Folic Acid|Genistein|Linagliptin|Magnesium|Manganese|Nickel|Nicotine|Rosiglitazone|Streptozocin|Superoxides|titanium dioxide|Troglitazone|Vehicle Emissions|Zinc	48.96	83
PRKCD	5580	Diabetes Mellitus, Type 2	MESH:D003924		Air Pollutants|bisphenol A|Cadmium|Calcium|Copper|Curcumin|daidzein|Dibutyl Phthalate|Dietary Fats|epigallocatechin gallate|Exenatide|Genistein|ginsenoside Re|Glucose|Glutathione|Lead|Magnesium|Manganese|Nicotine|Plant Extracts|Resveratrol|Streptozocin	48.89	51
SELE	6401	Diabetes Mellitus, Type 2	MESH:D003924		alpha-Tocopherol|Ascorbic Acid|Bezafibrate|bisphenol A|Cadmium|Copper|Curcumin|Drugs, Chinese Herbal|Enalapril|epigallocatechin gallate|Glucose|Glutathione|Iron|mangiferin|Nickel|Particulate Matter|perfluorooctanoic acid|Pioglitazone|Resveratrol|Rosiglitazone|titanium dioxide|Vehicle Emissions	48.89	57
ANXA3	306	Diabetes Mellitus, Type 2	MESH:D003924		Air Pollutants|Arsenic|bisphenol A|Cadmium|Copper|Dibutyl Phthalate|Dietary Fats|Diethylnitrosamine|Folic Acid|Genistein|Lithocholic Acid|perfluorooctane sulfonic acid|perfluorooctanoic acid|Phthalic Acids|Resveratrol|Rosiglitazone|Streptozocin|titanium dioxide|Troglitazone|Zinc	48.84	87
CYP11A1	1583	Diabetes Mellitus, Type 2	MESH:D003924		Arsenic|Ascorbic Acid|bisphenol A|Cadmium|daidzein|Dibutyl Phthalate|Dichlorodiphenyl Dichloroethylene|Diethylnitrosamine|Drugs, Chinese Herbal|Genistein|Lead|Manganese|Metformin|Nicotine|Particulate Matter|perfluorooctane sulfonic acid|perfluorooctanoic acid|Pesticides|Phthalic Acids|Plant Extracts|Resveratrol|Silver|titanium dioxide|Vehicle Emissions	48.84	57
MME	4311	Diabetes Mellitus, Type 2	MESH:D003924		Arsenic|bisphenol A|Copper|Curcumin|Dietary Fats|Diethylnitrosamine|Folic Acid|Glucose|Lead|Mercury|Nicotine|Particulate Matter|perfluorooctane sulfonic acid|perfluorooctanoic acid|Pioglitazone|Resveratrol|Streptozocin|Troglitazone|Vehicle Emissions	48.84	70
RPS6	6194	Diabetes Mellitus, Type 2	MESH:D003924		alpha-Tocopherol|Amino Acids|Berberine|bisphenol A|Curcumin|Dibutyl Phthalate|Dietary Fats|Diethylnitrosamine|Folic Acid|Glucose|Glutathione|Lead|Metformin|Niacinamide|Particulate Matter|Pioglitazone|Plant Extracts|Resveratrol|Rosiglitazone|Silver|Vehicle Emissions	48.79	88
PLAU	5328	Diabetes Mellitus, Type 2	MESH:D003924		Air Pollutants|Arsenic|bisphenol A|Cadmium|cinnamic aldehyde|Curcumin|Diethylnitrosamine|epigallocatechin gallate|Folic Acid|Genistein|mangiferin|Nickel|Nicotine|Particulate Matter|Plant Extracts|Proteoglycans|Resveratrol|Silver|Streptozocin|Telmisartan|Troglitazone|Vehicle Emissions|Zinc	48.76	63
MGST1	4257	Diabetes Mellitus, Type 2	MESH:D003924		Arsenic|Ascorbic Acid|bisphenol A|Cadmium|Curcumin|Dibutyl Phthalate|Dietary Fats|Diethylnitrosamine|epigallocatechin gallate|Genistein|Glutathione|Hemin|Nickel|Particulate Matter|perfluorooctanoic acid|Phthalic Acids|Rosiglitazone|Silver|Troglitazone|Vehicle Emissions|Zinc	48.68	73
MT2	17750	Diabetes Mellitus, Type 2	MESH:D003924		Arsenic|bisphenol A|Cadmium|Copper|Dietary Fats|Diethylnitrosamine|Folic Acid|Glutathione|Iron|Manganese|Mercury|Nickel|Nicotine|Particulate Matter|perfluorooctanoic acid|Polychlorinated Biphenyls|Rosiglitazone|Silver|titanium dioxide|Vehicle Emissions|Zinc	48.68	64
GK	2710	Diabetes Mellitus, Type 2	MESH:D003924		Air Pollutants|bisphenol A|Cadmium|coumarin|Dibutyl Phthalate|Dietary Fats|Diethylnitrosamine|Folic Acid|Malathion|perfluorooctane sulfonic acid|perfluorooctanoic acid|Plant Extracts|Rosiglitazone|Streptozocin|titanium dioxide|Troglitazone|Vehicle Emissions|Zinc	48.61	75
TNFRSF10B	8795	Diabetes Mellitus, Type 2	MESH:D003924		alpha-Tocopherol|Arsenic|bisphenol A|Cadmium|Copper|Curcumin|Dichlorodiphenyl Dichloroethylene|Diethylnitrosamine|Drugs, Chinese Herbal|Folic Acid|Genistein|Glutathione|Metformin|Particulate Matter|Pentoxifylline|perfluorooctanoic acid|Plant Extracts|Resveratrol|Rosiglitazone|Silver|Troglitazone|Vehicle Emissions|Zinc	48.59	92
ANXA2	302	Diabetes Mellitus, Type 2	MESH:D003924		Arsenic|bisphenol A|Cadmium|Calcium|Chromium|Dietary Fats|Diethylnitrosamine|Folic Acid|Genistein|Iron|Lead|Lithocholic Acid|Manganese|Mercury|Nickel|Particulate Matter|Resveratrol|Rosiglitazone|titanium dioxide|Vehicle Emissions|Zinc	48.58	67
UCP1	7350	Diabetes Mellitus, Type 2	MESH:D003924		Arsenic|bisphenol A|Chromium|Copper|Curcumin|Dietary Fats|Fatty Acids, Nonesterified|Glucose|Glutathione|Particulate Matter|perfluorooctane sulfonic acid|perfluorooctanoic acid|Plant Extracts|Resveratrol|Rosiglitazone|Superoxides|Telmisartan|titanium dioxide|Vehicle Emissions	48.56	70
GOT1	2805	Diabetes Mellitus, Type 2	MESH:D003924		bisphenol A|Copper|Curcumin|Dibutyl Phthalate|Diethylnitrosamine|Folic Acid|Genistein|Glucose|Iron|Lead|Metformin|Particulate Matter|perfluorooctanoic acid|Pioglitazone|Plant Extracts|Resveratrol|Streptozocin|titanium dioxide|Troglitazone|Zinc	48.48	90
NAMPT	10135	Diabetes Mellitus, Type 2	MESH:D003924		Ascorbic Acid|Berberine|bisphenol A|Dibutyl Phthalate|Dietary Fats|Drugs, Chinese Herbal|Glucose|Lead|Manganese|Metformin|Niacinamide|Nickel|Nicotine|perfluorooctane sulfonic acid|Resveratrol|Rosiglitazone|Streptozocin|Troglitazone|Vehicle Emissions|Zinc	48.48	102
AKR1B10	57016	Diabetes Mellitus, Type 2	MESH:D003924		Air Pollutants|Amoxicillin|Ascorbic Acid|Benzoic Acid|bisphenol A|Cadmium|Copper|Dichlorodiphenyl Dichloroethylene|Diethylnitrosamine|Drugs, Chinese Herbal|Glutathione|Lactic Acid|Nickel|Particulate Matter|perfluorooctane sulfonic acid|perfluorooctanoic acid|Resveratrol|Rosiglitazone|Silver|titanium dioxide|Troglitazone	48.47	59
ESR2	2100	Diabetes Mellitus, Type 2	MESH:D003924		alpha-Tocopherol|Arsenic|Ascorbic Acid|bisphenol A|Cadmium|Copper|daidzein|Dibutyl Phthalate|Dichlorodiphenyl Dichloroethylene|Dietary Fats|Drugs, Chinese Herbal|epigallocatechin gallate|Genistein|Glucose|Levonorgestrel|Mercury|Metformin|Nickel|perfluorooctane sulfonic acid|perfluorooctanoic acid|Pesticides|Phthalic Acids|Plant Extracts|Polychlorinated Biphenyls|Resveratrol|Rosiglitazone|Streptoz…	48.38	101
F3	2152	Diabetes Mellitus, Type 2	MESH:D003924		Air Pollutants|Arsenic|Ascorbic Acid|bisphenol A|Copper|Curcumin|Dibutyl Phthalate|Dietary Fats|Enalapril|epigallocatechin gallate|Glutathione|Heme|Irbesartan|Niacinamide|Nickel|Nicotine|Particulate Matter|Resveratrol|Silver|stannous chloride|TAK-875|titanium dioxide|Vehicle Emissions	48.33	47
SLC2A3	6515	Diabetes Mellitus, Type 2	MESH:D003924		bisphenol A|Cadmium|Chromium|Clozapine|Copper|Curcumin|Dibutyl Phthalate|Dietary Fats|epigallocatechin gallate|Genistein|Glucose|Nickel|Particulate Matter|perfluorooctane sulfonic acid|perfluorooctanoic acid|Phthalic Acids|Pioglitazone|Rosiglitazone|Troglitazone|Zinc	48.25	71
HDAC1	3065	Diabetes Mellitus, Type 2	MESH:D003924		bisphenol A|Chromium|Curcumin|Dibutyl Phthalate|Dichlorodiphenyl Dichloroethylene|Diethylnitrosamine|Folic Acid|Genistein|Lead|Manganese|Niacinamide|Nicotine|Particulate Matter|perfluorooctanoic acid|Phthalic Acids|Plant Extracts|Resveratrol|Vehicle Emissions|Zinc	48.16	32
ACADL	33	Diabetes Mellitus, Type 2	MESH:D003924		Bezafibrate|bisphenol A|Cadmium|Copper|Dibutyl Phthalate|Dietary Fats|Diethylnitrosamine|Fructose|Lead|Nickel|perfluorooctane sulfonic acid|perfluorooctanoic acid|Resveratrol|Rosiglitazone|Troglitazone|Vehicle Emissions|Zinc	48.05	70
DLD	1738	Diabetes Mellitus, Type 2	MESH:D003924		Ascorbic Acid|bisphenol A|Cadmium|Copper|epigallocatechin gallate|Fructose|Genistein|Lead|Manganese|perfluorooctanoic acid|Phthalic Acids|Plant Extracts|Resveratrol|Rosiglitazone|Streptozocin|Vehicle Emissions|Zinc	48.05	68
AQP3	360	Diabetes Mellitus, Type 2	MESH:D003924		Air Pollutants|Arsenic|Ascorbic Acid|bisphenol A|Copper|Curcumin|epigallocatechin gallate|Folic Acid|Genistein|Glucose|Mercury|Nickel|Particulate Matter|perfluorooctane sulfonic acid|perfluorooctanoic acid|Resveratrol|titanium dioxide|Troglitazone|Vehicle Emissions|Zinc	48.01	43
MAOA	4128	Diabetes Mellitus, Type 2	MESH:D003924		Air Pollutants|Arsenic|bisphenol A|Cadmium|Copper|Curcumin|Dibutyl Phthalate|Diethylnitrosamine|Folic Acid|Fructose|Genistein|Iron|Lead|Nickel|Nicotine|perfluorooctanoic acid|Phthalic Acids|Plant Extracts|Resveratrol|Rosiglitazone|Troglitazone|Vehicle Emissions	47.96	69
ZEB2	9839	Diabetes Mellitus, Type 2	MESH:D003924		Arsenic|bisphenol A|Dibutyl Phthalate|Dietary Fats|Folic Acid|Levonorgestrel|Lithocholic Acid|Particulate Matter|perfluorooctane sulfonic acid|perfluorooctanoic acid|Plant Extracts|Resveratrol|Silver|Streptozocin|titanium dioxide|Troglitazone|Zinc	47.87	60
DUSP6	1848	Diabetes Mellitus, Type 2	MESH:D003924		Ascorbic Acid|bisphenol A|Cadmium|cinnamic aldehyde|Clozapine|Copper|Dibutyl Phthalate|Dietary Fats|Diethylnitrosamine|epigallocatechin gallate|Genistein|Glucose|Nicotine|Particulate Matter|perfluorooctane sulfonic acid|perfluorooctanoic acid|Phthalic Acids|Polychlorinated Biphenyls|titanium dioxide|Troglitazone|Vehicle Emissions	47.85	46
GSTA2	2939	Diabetes Mellitus, Type 2	MESH:D003924		bisphenol A|Cadmium|Copper|coumarin|Curcumin|Cysteine|Dibutyl Phthalate|Dietary Fats|Diethylnitrosamine|Glutathione|Iron|Lead|Lithocholic Acid|Mercury|perfluorooctane sulfonic acid|perfluorooctanoic acid|Pioglitazone|Plant Extracts|Resveratrol|Rosiglitazone|Streptozocin|TAK-875|Troglitazone|Vehicle Emissions	47.85	82
CCL7	6354	Diabetes Mellitus, Type 2	MESH:D003924		Air Pollutants|AMG 837|Arsenic|bisphenol A|Calcium|Dietary Fats|Folic Acid|Manganese|Metformin|Nickel|Particulate Matter|Pioglitazone|Resveratrol|Rosiglitazone|Silver|TAK-875|titanium dioxide|Troglitazone|Vehicle Emissions|Zinc	47.78	98
RAC1	5879	Diabetes Mellitus, Type 2	MESH:D003924		Ascorbic Acid|bisphenol A|Cadmium|cinnamic aldehyde|Copper|daidzein|Dietary Fats|Diethylnitrosamine|epigallocatechin gallate|Genistein|Glucose|Irbesartan|Magnesium|Mercury|Particulate Matter|Plant Extracts|Resveratrol|Rosiglitazone|Streptozocin|Vehicle Emissions	47.78	73
SLC7A11	23657	Diabetes Mellitus, Type 2	MESH:D003924		Air Pollutants|alpha-Tocopherol|Arsenic|Ascorbic Acid|bisphenol A|Blood Glucose|Cadmium|cinnamic aldehyde|Copper|Curcumin|Drugs, Chinese Herbal|Folic Acid|Genistein|Glutathione|Metformin|Nickel|Particulate Matter|Polychlorinated Biphenyls|Silver|titanium dioxide|Vehicle Emissions|Zinc	47.78	57
MAFF	23764	Diabetes Mellitus, Type 2	MESH:D003924		Air Pollutants|Ascorbic Acid|bisphenol A|Cadmium|Chromium|Copper|Dibutyl Phthalate|Diethylnitrosamine|epigallocatechin gallate|Folic Acid|Genistein|Glucose|Lead|Mercury|Particulate Matter|perfluorooctanoic acid|Resveratrol|Silver|titanium dioxide|Troglitazone|Zinc	47.75	42
AGTR1A	11607	Diabetes Mellitus, Type 2	MESH:D003924		bisphenol A|Calcium|Dietary Fats|Diethylnitrosamine|Enalapril|Folic Acid|Fructose|mangiferin|Nicotine|perfluorooctane sulfonic acid|perfluorooctanoic acid|Pioglitazone|Plant Extracts|Resveratrol|Streptozocin|Superoxides|Telmisartan|titanium dioxide	47.69	54
PTH1R	5745	Diabetes Mellitus, Type 2	MESH:D003924		Arsenic|Ascorbic Acid|bisphenol A|Calcium|daidzein|Dibutyl Phthalate|Dietary Fats|Diethylnitrosamine|Enalapril|Folic Acid|Genistein|Lead|perfluorooctane sulfonic acid|perfluorooctanoic acid|Telmisartan|Troglitazone	47.63	42
PDK4	5166	Diabetes Mellitus, Type 2	MESH:D003924		Bezafibrate|bisphenol A|Cadmium|Dietary Fats|Diethylnitrosamine|Folic Acid|Glucose|Iron|Metformin|Niacinamide|Nickel|perfluorooctane sulfonic acid|perfluorooctanoic acid|Pioglitazone|Resveratrol|Rosiglitazone|Silver|titanium dioxide|Topiramate|Troglitazone|Zinc	47.55	101
GPD1	2819	Diabetes Mellitus, Type 2	MESH:D003924		Ascorbic Acid|Bezafibrate|bisphenol A|Cadmium|Copper|Dibutyl Phthalate|Dietary Fats|Manganese|Nickel|perfluorooctane sulfonic acid|perfluorooctanoic acid|Plant Extracts|Resveratrol|Rosiglitazone|Streptozocin|Troglitazone|Vehicle Emissions|Zinc	47.54	79
ACACB	32	Diabetes Mellitus, Type 2	MESH:D003924		Arsenic|Bezafibrate|bisphenol A|Dietary Fats|Diethylnitrosamine|Fructose|Lead|Metformin|Nickel|Particulate Matter|perfluorooctanoic acid|Plant Extracts|Resveratrol|Rosiglitazone|titanium dioxide|Vehicle Emissions|Zinc	47.52	90
CASP7	840	Diabetes Mellitus, Type 2	MESH:D003924		alpha-Tocopherol|Arsenic|Ascorbic Acid|bisphenol A|Cadmium|Calcium|Clozapine|Copper|Curcumin|Dibutyl Phthalate|Diethylnitrosamine|Diosmin|Folic Acid|Genistein|Glutathione|Manganese|Metformin|Nelfinavir|Nickel|Particulate Matter|Plant Extracts|Resveratrol|Streptozocin|titanium dioxide|Troglitazone|Vehicle Emissions|Zinc	47.47	94
STAT3	6774	Diabetes Mellitus, Type 2	MESH:D003924		alpha-Tocopherol|Arsenic|Ascorbic Acid|Benzoic Acid|bisphenol A|Cadmium|Copper|Curcumin|Dibutyl Phthalate|Dichlorodiphenyl Dichloroethylene|Dietary Fats|Diethylnitrosamine|Drugs, Chinese Herbal|Enalapril|epigallocatechin gallate|Fructose|Genistein|Glucose|Glutathione|Linagliptin|Nickel|Nicotine|Particulate Matter|Plant Extracts|Resveratrol|Rosiglitazone|Streptozocin|Vehicle Emissions|Zinc	47.46	85
AKR1B1	231	Diabetes Mellitus, Type 2	MESH:D003924		Air Pollutants|alpha-Tocopherol|Ascorbic Acid|Benzoic Acid|bisphenol A|Cadmium|Chromium|Copper|Curcumin|Dibutyl Phthalate|Dichlorodiphenyl Dichloroethylene|Diethylnitrosamine|Folic Acid|Fructose|Glucose|Glutathione|Lactic Acid|Mercury|Resveratrol|Streptozocin|titanium dioxide	47.45	50
GRIN1	2902	Diabetes Mellitus, Type 2	MESH:D003924		astaxanthine|bisphenol A|Clozapine|Copper|Curcumin|Dibutyl Phthalate|Dichlorodiphenyl Dichloroethylene|Dietary Fats|Folic Acid|Genistein|Kangen-karyu|Lead|Manganese|Particulate Matter|perfluorooctane sulfonic acid|Phthalic Acids|Resveratrol|Streptozocin|titanium dioxide|Vehicle Emissions	47.45	47
CSRP3	8048	Diabetes Mellitus, Type 2	MESH:D003924		bisphenol A|Copper|Dietary Fats|Diethylnitrosamine|Genistein|Manganese|perfluorooctane sulfonic acid|perfluorooctanoic acid|Pioglitazone|Resveratrol|Rosiglitazone|Streptozocin|titanium dioxide|Troglitazone|Vehicle Emissions|Zinc	47.42	78
CROT	54677	Diabetes Mellitus, Type 2	MESH:D003924		Arsenic|Bezafibrate|bisphenol A|Cadmium|Copper|Dietary Fats|Diethylnitrosamine|epigallocatechin gallate|Lithocholic Acid|perfluorooctane sulfonic acid|perfluorooctanoic acid|Plant Extracts|Resveratrol|Rosiglitazone|Streptozocin|Troglitazone|Vehicle Emissions	47.35	85
ACAA2	10449	Diabetes Mellitus, Type 2	MESH:D003924		bisphenol A|Cadmium|Copper|coumarin|Dibutyl Phthalate|Dietary Fats|Diethylnitrosamine|Genistein|Nickel|Nicotine|perfluorooctane sulfonic acid|perfluorooctanoic acid|Resveratrol|Rosiglitazone|titanium dioxide|Troglitazone|Vehicle Emissions|Zinc	47.25	66
FSHB	2488	Diabetes Mellitus, Type 2	MESH:D003924		Air Pollutants|Ascorbic Acid|Bezafibrate|bisphenol A|Cadmium|Copper|Dibutyl Phthalate|Dichlorodiphenyl Dichloroethylene|Genistein|Glutathione|Lead|Levonorgestrel|Mercury|Metformin|Nickel|Nicotine|Particulate Matter|perfluorooctane sulfonic acid|Resveratrol|Rosiglitazone|Streptozocin|titanium dioxide|Vehicle Emissions	47.19	96
IFNA1	3439	Diabetes Mellitus, Type 2	MESH:D003924		Arsenic|Cadmium|Curcumin|Dietary Fats|Diethylnitrosamine|Genistein|mangiferin|Nickel|Particulate Matter|Plant Extracts|Resveratrol|Silver|titanium dioxide|Vehicle Emissions|Zinc	47.18	35
APAF1	317	Diabetes Mellitus, Type 2	MESH:D003924		Air Pollutants|Alloxan|Arsenic|bisphenol A|Copper|Curcumin|Dichlorodiphenyl Dichloroethylene|Dietary Fats|Diethylnitrosamine|Drugs, Chinese Herbal|epigallocatechin gallate|Folic Acid|Fructose|Genistein|mangiferin|Niacinamide|Nickel|Plant Extracts|Resveratrol|Rosiglitazone|Troglitazone	47.16	86
MAP1LC3B	81631	Diabetes Mellitus, Type 2	MESH:D003924		Arsenic|bisphenol A|Cadmium|Copper|Dibutyl Phthalate|Dietary Fats|Drugs, Chinese Herbal|epigallocatechin gallate|Glucose|Glutathione|Iron|Lead|Nelfinavir|Niacinamide|Particulate Matter|perfluorooctanoic acid|Resveratrol|Silver|titanium dioxide|Vehicle Emissions|Zinc	47.16	45
ANXA5	308	Diabetes Mellitus, Type 2	MESH:D003924		Ascorbic Acid|bisphenol A|Cadmium|Calcium|Copper|Dibutyl Phthalate|Dietary Fats|Diethylnitrosamine|Folic Acid|Genistein|Lead|Lithocholic Acid|Particulate Matter|perfluorooctane sulfonic acid|perfluorooctanoic acid|Plant Extracts|Resveratrol|Streptozocin|Troglitazone|Vehicle Emissions	47.01	56
AKR1C3	8644	Diabetes Mellitus, Type 2	MESH:D003924		Benzoic Acid|bisphenol A|Cadmium|Copper|epigallocatechin gallate|Gliclazide|Glipizide|Glyburide|Lactic Acid|Levonorgestrel|Lithocholic Acid|Nickel|Particulate Matter|perfluorooctane sulfonic acid|perfluorooctanoic acid|Polychlorinated Biphenyls|Resveratrol|Streptozocin|Superoxides|Troglitazone|Vehicle Emissions|Zinc	46.9	63
ELOVL6	79071	Diabetes Mellitus, Type 2	MESH:D003924		Air Pollutants|Bezafibrate|bisphenol A|Copper|Dibutyl Phthalate|Dietary Fats|Folic Acid|Fructose|Glucose|Metformin|Particulate Matter|perfluorooctane sulfonic acid|perfluorooctanoic acid|Phthalic Acids|Plant Extracts|Resveratrol|Rosiglitazone|Troglitazone|Vehicle Emissions	46.89	97
CDK1	983	Diabetes Mellitus, Type 2	MESH:D003924		Arsenic|Ascorbic Acid|bisphenol A|Cadmium|Chromium|Copper|Curcumin|Dibutyl Phthalate|Dietary Fats|Diethylnitrosamine|Drugs, Chinese Herbal|Folic Acid|Genistein|mangiferin|Nickel|Particulate Matter|Pentoxifylline|perfluorooctane sulfonic acid|perfluorooctanoic acid|Plant Extracts|Polychlorinated Biphenyls|Quinolines|Resveratrol|Silver|titanium dioxide|Troglitazone	46.88	59
HSPA1L	3305	Diabetes Mellitus, Type 2	MESH:D003924		Arsenic|bisphenol A|Cadmium|Copper|Dietary Fats|epigallocatechin gallate|Hemin|Iron|Mercury|Nickel|Particulate Matter|Pioglitazone|Rosiglitazone|Silver|Troglitazone|Vehicle Emissions|Zinc	46.84	69
MAFG	4097	Diabetes Mellitus, Type 2	MESH:D003924		Air Pollutants|Benzoic Acid|bisphenol A|Copper|Dibutyl Phthalate|epigallocatechin gallate|Lactic Acid|Lead|Lithocholic Acid|Metformin|Particulate Matter|Rosiglitazone|S-Adenosylmethionine|Silver|titanium dioxide|Troglitazone|Zinc	46.84	75
PNPLA2	57104	Diabetes Mellitus, Type 2	MESH:D003924		bisphenol A|Dietary Fats|Diethylnitrosamine|Drugs, Chinese Herbal|epigallocatechin gallate|Folic Acid|Fructose|Glucose|Nicotine|perfluorooctane sulfonic acid|Plant Extracts|Polychlorinated Biphenyls|Resveratrol|Rosiglitazone|titanium dioxide|Triglycerides|Zinc	46.84	65
NCF2	4688	Diabetes Mellitus, Type 2	MESH:D003924		bisphenol A|Copper|Dichlorodiphenyl Dichloroethylene|Dietary Fats|epigallocatechin gallate|Folic Acid|Glucose|Nickel|Particulate Matter|perfluorooctanoic acid|Resveratrol|Rosiglitazone|Silver|Streptozocin|Superoxides|Telmisartan|titanium dioxide|Vehicle Emissions	46.82	72
UCP3	7352	Diabetes Mellitus, Type 2	MESH:D003924		Bezafibrate|bisphenol A|Dietary Fats|Fructose|Glucose|perfluorooctane sulfonic acid|Plant Extracts|Resveratrol|Rosiglitazone|Streptozocin|Telmisartan|titanium dioxide|Topiramate|Troglitazone|Vehicle Emissions|Zinc	46.81	85
TAGLN	6876	Diabetes Mellitus, Type 2	MESH:D003924		Arsenic|Ascorbic Acid|bisphenol A|Clozapine|Copper|Dibutyl Phthalate|Dietary Fats|Diethylnitrosamine|Folic Acid|Genistein|Glucose|Particulate Matter|perfluorooctane sulfonic acid|Pioglitazone|Resveratrol|Rosiglitazone|Silver|titanium dioxide|Troglitazone|Vehicle Emissions	46.79	81
EP300	2033	Diabetes Mellitus, Type 2	MESH:D003924		Berberine|bisphenol A|Cadmium|Chromium|Copper|Curcumin|Genistein|Glucose|Lead|Niacinamide|Particulate Matter|Polychlorinated Biphenyls|Resveratrol|Rosiglitazone|Streptozocin|Superoxides|Troglitazone|Vehicle Emissions|Zinc	46.76	81
MDM2	4193	Diabetes Mellitus, Type 2	MESH:D003924		Arsenic|Ascorbic Acid|bisphenol A|Cadmium|cinnamic aldehyde|Copper|Curcumin|Diethylnitrosamine|epigallocatechin gallate|Folic Acid|Genistein|Manganese|Metformin|Niacinamide|Nickel|Particulate Matter|perfluorooctanoic acid|Plant Extracts|Resveratrol|Rosiglitazone|Silver|titanium dioxide|Vehicle Emissions|Zinc	46.62	86
PDGFB	5155	Diabetes Mellitus, Type 2	MESH:D003924		bisphenol A|Calcium|Curcumin|Cysteine|Dibutyl Phthalate|Drugs, Chinese Herbal|Folic Acid|Genistein|Heme|Hemin|Nickel|Nicotine|Particulate Matter|Pioglitazone|Plant Extracts|Resveratrol|Rosiglitazone|Silver|Troglitazone|Vehicle Emissions	46.58	60
RARA	5914	Diabetes Mellitus, Type 2	MESH:D003924		bisphenol A|Cadmium|Curcumin|Dibutyl Phthalate|Diethylnitrosamine|epigallocatechin gallate|Folic Acid|Mercury|Particulate Matter|perfluorooctane sulfonic acid|perfluorooctanoic acid|Pesticides|Phthalic Acids|Plant Extracts|Polychlorinated Biphenyls|Resveratrol|Silver|Troglitazone|Vehicle Emissions|Zinc	46.58	36
GMNN	51053	Diabetes Mellitus, Type 2	MESH:D003924		bisphenol A|Copper|Dibutyl Phthalate|Diethylnitrosamine|Drugs, Chinese Herbal|Genistein|Lead|Particulate Matter|perfluorooctanoic acid|Plant Extracts|Polychlorinated Biphenyls|Resveratrol|Silver|titanium dioxide|Troglitazone|Vehicle Emissions|Zinc	46.52	33
GSS	2937	Diabetes Mellitus, Type 2	MESH:D003924		Arsenic|bisphenol A|Cadmium|Copper|Curcumin|Dibutyl Phthalate|Dietary Fats|Diethylnitrosamine|epigallocatechin gallate|Folic Acid|Genistein|Glutathione|Iron|Lithocholic Acid|Mercury|Particulate Matter|perfluorooctanoic acid|Plant Extracts|S-Adenosylmethionine	46.52	37
ITGA2	3673	Diabetes Mellitus, Type 2	MESH:D003924		Cadmium|Calcium|Copper|Dietary Fats|Enalapril|Genistein|Particulate Matter|perfluorooctanoic acid|Pesticides|Resveratrol|Rosiglitazone|Silver|TAK-875|titanium dioxide|Troglitazone|Vehicle Emissions|Zinc	46.52	69
RXRA	6256	Diabetes Mellitus, Type 2	MESH:D003924		alpha-Tocopherol|Bezafibrate|bisphenol A|Curcumin|Dibutyl Phthalate|Dichlorodiphenyl Dichloroethylene|Dietary Fats|epigallocatechin gallate|Folic Acid|Fructose|Genistein|Glucose|Glutathione|Lithocholic Acid|Metformin|perfluorooctanoic acid|Pioglitazone|Resveratrol|Rosiglitazone|Silver|Troglitazone|Vehicle Emissions	46.47	103
SCD2	20250	Diabetes Mellitus, Type 2	MESH:D003924		Arsenic|bisphenol A|Copper|Curcumin|Dietary Fats|Diethylnitrosamine|Folic Acid|Genistein|Iron|perfluorooctane sulfonic acid|perfluorooctanoic acid|Resveratrol|Rosiglitazone|Silver|titanium dioxide|Zinc	46.42	62
ACO2	50	Diabetes Mellitus, Type 2	MESH:D003924		bisphenol A|Cadmium|Calcium|Copper|Curcumin|Dibutyl Phthalate|Diethylnitrosamine|Folic Acid|Glucose|Hemin|Iron|Manganese|perfluorooctanoic acid|Rosiglitazone|Streptozocin|Superoxides|Troglitazone|Zinc	46.4	80
LDHB	3945	Diabetes Mellitus, Type 2	MESH:D003924		alpha-Tocopherol|bisphenol A|Clozapine|Copper|Dietary Fats|Diethylnitrosamine|Drugs, Chinese Herbal|Folic Acid|Fructose|Genistein|Glucose|Manganese|perfluorooctane sulfonic acid|Plant Extracts|Resveratrol|Rosiglitazone|Streptozocin|Troglitazone	46.4	85
MAP2K1	5604	Diabetes Mellitus, Type 2	MESH:D003924		bisphenol A|Cadmium|Calcium|Clozapine|Copper|Curcumin|Dibutyl Phthalate|Diethylnitrosamine|Drugs, Chinese Herbal|Genistein|Lead|Lithocholic Acid|Nicotine|perfluorooctane sulfonic acid|perfluorooctanoic acid|Plant Extracts|Resveratrol|Rosiglitazone|Silver|titanium dioxide|Troglitazone|Vehicle Emissions	46.39	61
CCND3	896	Diabetes Mellitus, Type 2	MESH:D003924		Arsenic|Ascorbic Acid|bisphenol A|Cadmium|Clozapine|Copper|Curcumin|Dibutyl Phthalate|Dietary Fats|Drugs, Chinese Herbal|Folic Acid|Nelfinavir|Nickel|perfluorooctane sulfonic acid|perfluorooctanoic acid|Pioglitazone|Resveratrol|Rosiglitazone|Tolbutamide|Troglitazone	46.36	76
APOA2	336	Diabetes Mellitus, Type 2	MESH:D003924		Bezafibrate|bisphenol A|Cadmium|Cholesterol, HDL|Copper|Diethylnitrosamine|Fibric Acids|Folic Acid|Lead|Mercury|Nickel|perfluorooctane sulfonic acid|perfluorooctanoic acid|Plant Extracts|titanium dioxide|Troglitazone|Zinc	46.35	32
CLDN1	9076	Diabetes Mellitus, Type 2	MESH:D003924		Air Pollutants|Arsenic|Ascorbic Acid|bisphenol A|Copper|Dibutyl Phthalate|Dietary Fats|Diethylnitrosamine|Genistein|ginsenoside Re|Nickel|Particulate Matter|perfluorooctane sulfonic acid|perfluorooctanoic acid|Resveratrol|Rosiglitazone|Streptozocin|titanium dioxide|Troglitazone	46.28	84
HK2	3099	Diabetes Mellitus, Type 2	MESH:D003924		bisphenol A|Cadmium|Copper|Dibutyl Phthalate|Dietary Fats|Drugs, Chinese Herbal|epigallocatechin gallate|Folic Acid|Genistein|Lead|Nickel|perfluorooctane sulfonic acid|perfluorooctanoic acid|Resveratrol|Rosiglitazone|Silver|titanium dioxide|Troglitazone|Vehicle Emissions	46.28	67
PLK1	5347	Diabetes Mellitus, Type 2	MESH:D003924		Ascorbic Acid|bisphenol A|Cadmium|Chromium|Copper|Curcumin|Dibutyl Phthalate|Diethylnitrosamine|Drugs, Chinese Herbal|Folic Acid|Genistein|Glucose|Nickel|Particulate Matter|Resveratrol|Silver|titanium dioxide|Troglitazone|Vehicle Emissions	46.28	40
THRSP	7069	Diabetes Mellitus, Type 2	MESH:D003924		Arsenic|Bezafibrate|bisphenol A|Copper|coumarin|daidzein|Dietary Fats|Diethylnitrosamine|Fructose|Genistein|Nickel|perfluorooctanoic acid|Pioglitazone|Resveratrol|Rosiglitazone|Streptozocin|titanium dioxide|Troglitazone|Zinc	46.28	89
SQLE	6713	Diabetes Mellitus, Type 2	MESH:D003924		bisphenol A|Cadmium|Copper|Curcumin|Dibutyl Phthalate|Dichlorodiphenyl Dichloroethylene|Dietary Fats|Diethylnitrosamine|epigallocatechin gallate|Genistein|Particulate Matter|perfluorooctane sulfonic acid|perfluorooctanoic acid|Phthalic Acids|Plant Extracts|Resveratrol|Rosiglitazone|titanium dioxide|Topiramate|Troglitazone	46.26	70
IRAK2	3656	Diabetes Mellitus, Type 2	MESH:D003924		bisphenol A|Cadmium|Curcumin|Dibutyl Phthalate|Diethylnitrosamine|Genistein|Lead|Nickel|Particulate Matter|Plant Extracts|Resveratrol|Silver|titanium dioxide|Troglitazone|Vehicle Emissions|Zinc	46.23	30
CPT2	1376	Diabetes Mellitus, Type 2	MESH:D003924		Bezafibrate|bisphenol A|Cadmium|Clozapine|Dibutyl Phthalate|Dietary Fats|Glucose|Lead|Lithocholic Acid|Particulate Matter|perfluorooctane sulfonic acid|perfluorooctanoic acid|Rosiglitazone|Streptozocin|titanium dioxide|Troglitazone|Vehicle Emissions|Zinc	46.13	82
MMP7	4316	Diabetes Mellitus, Type 2	MESH:D003924		Ascorbic Acid|bisphenol A|Clozapine|Curcumin|Dichlorodiphenyl Dichloroethylene|Dietary Fats|epigallocatechin gallate|Folic Acid|Genistein|Glucose|mangiferin|Nicotine|Pioglitazone|Plant Extracts|Resveratrol|Streptozocin|titanium dioxide|Vehicle Emissions	46.13	55
CYP2C9	1559	Diabetes Mellitus, Type 2	MESH:D003924		benidipine|bisphenol A|Cadmium|Clozapine|Copper|coumarin|Curcumin|daidzein|Dietary Fats|Drugs, Chinese Herbal|efavirenz|Genistein|Glipizide|Glutathione|Irbesartan|Lead|Lithocholic Acid|Malathion|mangiferin|perfluorooctane sulfonic acid|Plant Extracts|Resveratrol|Sulfonylurea Compounds|Tolbutamide|Troglitazone	46.11	59
FEN1	2237	Diabetes Mellitus, Type 2	MESH:D003924		bisphenol A|Copper|coumarin|Dibutyl Phthalate|Diethylnitrosamine|Genistein|Glucose|Iron|Nickel|perfluorooctanoic acid|Polychlorinated Biphenyls|Resveratrol|Silver|titanium dioxide|Troglitazone|Vehicle Emissions|Zinc	46.04	36
DPP4	1803	Diabetes Mellitus, Type 2	MESH:D003924		Ascorbic Acid|bisphenol A|Dietary Fats|Diethylnitrosamine|epigallocatechin gallate|Glucose|Linagliptin|Manganese|Nickel|Nicotine|perfluorooctanoic acid|Polychlorinated Biphenyls|saxagliptin|Sitagliptin Phosphate|Streptozocin|titanium dioxide|Vehicle Emissions|Vildagliptin	45.99	44
TRP53	22059	Diabetes Mellitus, Type 2	MESH:D003924		Arsenic|Ascorbic Acid|bisphenol A|Cadmium|Curcumin|Dietary Fats|Diethylnitrosamine|epigallocatechin gallate|Folic Acid|Glucose|Malathion|Mercury|Niacinamide|Nicotine|Particulate Matter|perfluorooctane sulfonic acid|perfluorooctanoic acid|Plant Extracts|Resveratrol|Rosiglitazone|Silver|Streptozocin|titanium dioxide|Vehicle Emissions|Zinc	45.92	81
C5	727	Diabetes Mellitus, Type 2	MESH:D003924		Air Pollutants|Ascorbic Acid|bisphenol A|Cadmium|Calcium|Copper|Diethylnitrosamine|Glutathione|Lead|Nickel|Particulate Matter|perfluorooctanoic acid|Resveratrol|Silver|Superoxides|titanium dioxide|Zinc	45.88	20
CHAT	1103	Diabetes Mellitus, Type 2	MESH:D003924		alpha-Tocopherol|Ascorbic Acid|bisphenol A|Cadmium|Curcumin|daidzein|Dietary Fats|Diethylnitrosamine|ginsenoside Re|Manganese|Mercury|Nicotine|perfluorooctane sulfonic acid|Plant Extracts|Resveratrol|Streptozocin|Vehicle Emissions	45.88	40
SLC30A1	7779	Diabetes Mellitus, Type 2	MESH:D003924		bisphenol A|Cadmium|Calcium|Copper|Curcumin|Dibutyl Phthalate|Drugs, Chinese Herbal|epigallocatechin gallate|Genistein|Glucose|Mercury|Particulate Matter|perfluorooctanoic acid|Phthalic Acids|Silver|titanium dioxide|Vehicle Emissions|Zinc	45.86	22
ID3	3399	Diabetes Mellitus, Type 2	MESH:D003924		bisphenol A|Copper|Curcumin|Dietary Fats|Diethylnitrosamine|Folic Acid|Genistein|Glucose|Nicotine|Pantothenic Acid|Particulate Matter|perfluorooctane sulfonic acid|perfluorooctanoic acid|Plant Extracts|Polychlorinated Biphenyls|Resveratrol|titanium dioxide|Troglitazone|Vehicle Emissions|Zinc	45.74	51
CXCL10	3627	Diabetes Mellitus, Type 2	MESH:D003924		Amoxicillin|Ascorbic Acid|bisphenol A|Calcium|cinnamic aldehyde|Dibutyl Phthalate|Dietary Fats|Diethylnitrosamine|epigallocatechin gallate|Genistein|Glucose|Levonorgestrel|Nickel|Particulate Matter|perfluorooctane sulfonic acid|perfluorooctanoic acid|Resveratrol|Rosiglitazone|Silver|TAK-875|titanium dioxide|Troglitazone|Vehicle Emissions|Zinc	45.73	76
NREP	9315	Diabetes Mellitus, Type 2	MESH:D003924		Ascorbic Acid|bisphenol A|Copper|coumarin|Dietary Fats|Diethylnitrosamine|epigallocatechin gallate|Folic Acid|Genistein|Lead|Nickel|Pantothenic Acid|perfluorooctanoic acid|Resveratrol|Rosiglitazone|Silver|titanium dioxide|Vehicle Emissions	45.73	58
CSRP1	1465	Diabetes Mellitus, Type 2	MESH:D003924		Air Pollutants|Ascorbic Acid|bisphenol A|Cadmium|Copper|coumarin|Dibutyl Phthalate|Dietary Fats|Folic Acid|Genistein|Particulate Matter|perfluorooctane sulfonic acid|perfluorooctanoic acid|Resveratrol|Silver|titanium dioxide|Vehicle Emissions	45.72	30
IFITM3	10410	Diabetes Mellitus, Type 2	MESH:D003924		bisphenol A|Cadmium|Copper|Dibutyl Phthalate|Dietary Fats|Folic Acid|Genistein|Nickel|Particulate Matter|perfluorooctane sulfonic acid|perfluorooctanoic acid|Resveratrol|Silver|Streptozocin|titanium dioxide|Vehicle Emissions	45.67	40
CCNA2	890	Diabetes Mellitus, Type 2	MESH:D003924		Arsenic|bisphenol A|Cadmium|Copper|Curcumin|daidzein|Dibutyl Phthalate|Diethylnitrosamine|Drugs, Chinese Herbal|Folic Acid|Genistein|Nickel|Nicotine|Pentoxifylline|perfluorooctanoic acid|Pioglitazone|Plant Extracts|Polychlorinated Biphenyls|Resveratrol|Rosiglitazone|titanium dioxide|Troglitazone|Vehicle Emissions|Zinc	45.66	68
ITGAM	3684	Diabetes Mellitus, Type 2	MESH:D003924		Arsenic|bisphenol A|Blood Glucose|Cadmium|Copper|Curcumin|Dietary Fats|Fatty Acids, Nonesterified|Folic Acid|Genistein|Glutathione|Iron|Lithocholic Acid|Manganese|Nickel|Particulate Matter|perfluorooctane sulfonic acid|Resveratrol|Streptozocin|titanium dioxide|Zinc	45.66	55
BUB1	699	Diabetes Mellitus, Type 2	MESH:D003924		Ascorbic Acid|bisphenol A|Cadmium|Diethylnitrosamine|epigallocatechin gallate|Folic Acid|Genistein|Malathion|Manganese|Mercury|Nickel|Particulate Matter|perfluorooctanoic acid|Resveratrol|titanium dioxide|Troglitazone|Vehicle Emissions|Zinc	45.59	34
GSN	2934	Diabetes Mellitus, Type 2	MESH:D003924		bisphenol A|Cadmium|Copper|Curcumin|Dibutyl Phthalate|Dichlorodiphenyl Dichloroethylene|Dietary Fats|Genistein|Glucose|Lead|Mercury|Metformin|Nickel|Particulate Matter|Resveratrol|Rosiglitazone|titanium dioxide|Troglitazone|Zinc	45.58	93
IL1RN	3557	Diabetes Mellitus, Type 2	MESH:D003924		Arsenic|bisphenol A|Bromine|Cadmium|Dietary Fats|Diethylnitrosamine|Folic Acid|Genistein|Glucose|Malondialdehyde|Metformin|Nickel|Nicotine|Particulate Matter|Resveratrol|Rosiglitazone|Silver|TAK-875|titanium dioxide|Vehicle Emissions|Zinc	45.57	91
BIRC3	330	Diabetes Mellitus, Type 2	MESH:D003924		Arsenic|Ascorbic Acid|bisphenol A|Cadmium|cinnamic aldehyde|Curcumin|Diethylnitrosamine|epigallocatechin gallate|Folic Acid|Glutathione|Mercury|Nickel|Particulate Matter|Pentoxifylline|perfluorooctane sulfonic acid|Pioglitazone|Plant Extracts|Resveratrol|titanium dioxide|Troglitazone|Vehicle Emissions|Zinc	45.56	50
ESR1	2099	Diabetes Mellitus, Type 2	MESH:D003924		alpha-Tocopherol|Arsenic|Ascorbic Acid|benidipine|bisphenol A|Cadmium|Curcumin|daidzein|Dibutyl Phthalate|Dichlorodiphenyl Dichloroethylene|Dietary Fats|Drugs, Chinese Herbal|Genistein|ginsenoside Re|Glucose|Levonorgestrel|Malathion|Manganese|Metformin|Particulate Matter|perfluorooctane sulfonic acid|perfluorooctanoic acid|Pesticides|Phthalic Acids|Plant Extracts|Polychlorinated Biphenyls|Resvera…	45.53	86
INSIG1	3638	Diabetes Mellitus, Type 2	MESH:D003924		Bezafibrate|bisphenol A|cinnamic aldehyde|Copper|Dibutyl Phthalate|Dietary Fats|Diethylnitrosamine|epigallocatechin gallate|Folic Acid|Fructose|Genistein|Metformin|Nickel|Nicotine|Particulate Matter|perfluorooctane sulfonic acid|perfluorooctanoic acid|Resveratrol|Rosiglitazone|Troglitazone|Zinc	45.48	98
KLF4	9314	Diabetes Mellitus, Type 2	MESH:D003924		Arsenic|bisphenol A|Cadmium|Dibutyl Phthalate|Diethylnitrosamine|epigallocatechin gallate|Folic Acid|Genistein|Glutathione|Manganese|Nicotine|Polychlorinated Biphenyls|Resveratrol|Rosiglitazone|Silver|Streptozocin|titanium dioxide|Vehicle Emissions|Zinc	45.47	74
NR0B2	8431	Diabetes Mellitus, Type 2	MESH:D003924		Bezafibrate|bisphenol A|Calcium|Chromium|Clozapine|coumarin|Dibutyl Phthalate|Dietary Fats|Diethylnitrosamine|epigallocatechin gallate|ginsenoside Re|Glucose|Glutathione|Lithocholic Acid|Metformin|perfluorooctane sulfonic acid|Plant Extracts|Resveratrol|Silver|Streptozocin	45.44	77
THRA	7067	Diabetes Mellitus, Type 2	MESH:D003924		Bezafibrate|bisphenol A|Cadmium|Clozapine|coumarin|daidzein|Dibutyl Phthalate|Dichlorodiphenyl Dichloroethylene|Dietary Fats|Diethylnitrosamine|Genistein|Lead|Nickel|perfluorooctane sulfonic acid|perfluorooctanoic acid|Polychlorinated Biphenyls|Resveratrol|Thiazolidinediones|Troglitazone|Vehicle Emissions	45.44	45
GDF15	9518	Diabetes Mellitus, Type 2	MESH:D003924		Air Pollutants|Arsenic|bisphenol A|Copper|Dibutyl Phthalate|Dichlorodiphenyl Dichloroethylene|Diethylnitrosamine|Drugs, Chinese Herbal|Folic Acid|Genistein|Manganese|Metformin|Particulate Matter|perfluorooctane sulfonic acid|perfluorooctanoic acid|Pioglitazone|Resveratrol|Rosiglitazone|Silver|titanium dioxide|Troglitazone|Vehicle Emissions|Zinc	45.38	90
NPY	4852	Diabetes Mellitus, Type 2	MESH:D003924		Acarbose|Bezafibrate|bisphenol A|Cadmium|Clozapine|Folic Acid|Fructose|Glucose|Nickel|Nicotine|Orlistat|Pioglitazone|Plant Extracts|Rosiglitazone|Streptozocin|titanium dioxide|Topiramate|Troglitazone|Vehicle Emissions|Zinc	45.34	88
TOP2A	7153	Diabetes Mellitus, Type 2	MESH:D003924		Arsenic|Ascorbic Acid|Berberine|bisphenol A|Copper|Curcumin|Dibutyl Phthalate|Dietary Fats|Diethylnitrosamine|epigallocatechin gallate|Folic Acid|Genistein|Glucose|Glutathione|Particulate Matter|perfluorooctanoic acid|Plant Extracts|Polychlorinated Biphenyls|Resveratrol|titanium dioxide|Troglitazone|Vehicle Emissions|Zinc	45.31	59
ADIPOR1	51094	Diabetes Mellitus, Type 2	MESH:D003924		Bezafibrate|bisphenol A|Cadmium|Dibutyl Phthalate|Dietary Fats|Glucose|Lead|Metformin|perfluorooctanoic acid|Resveratrol|Rosiglitazone|Streptozocin|Troglitazone|Vehicle Emissions	45.29	100
NOX1	27035	Diabetes Mellitus, Type 2	MESH:D003924		Arsenic|Ascorbic Acid|bisphenol A|Calcium|Cholesterol, LDL|Copper|Dichlorodiphenyl Dichloroethylene|Dietary Fats|Drugs, Chinese Herbal|Glucose|Lead|Pioglitazone|Resveratrol|Silver|Superoxides|Vehicle Emissions|Zinc	45.27	48
KRT19	3880	Diabetes Mellitus, Type 2	MESH:D003924		bisphenol A|Cadmium|Copper|coumarin|Dibutyl Phthalate|Dichlorodiphenyl Dichloroethylene|Diethylnitrosamine|Drugs, Chinese Herbal|Folic Acid|Genistein|Metformin|Nickel|Particulate Matter|perfluorooctanoic acid|Phthalic Acids|Resveratrol|Streptozocin|titanium dioxide|Zinc	45.24	71
HERPUD1	9709	Diabetes Mellitus, Type 2	MESH:D003924		AMG 837|Ascorbic Acid|bisphenol A|Copper|Dibutyl Phthalate|Dietary Fats|Diethylnitrosamine|Drugs, Chinese Herbal|epigallocatechin gallate|Glucose|Particulate Matter|perfluorooctanoic acid|Silver|TAK-875|titanium dioxide|Troglitazone|Vehicle Emissions|Zinc	45.2	45
HSPA9	3313	Diabetes Mellitus, Type 2	MESH:D003924		Arsenic|Ascorbic Acid|bisphenol A|Copper|Dibutyl Phthalate|Dietary Fats|efavirenz|Folic Acid|Genistein|Glucose|Hemin|Iron|perfluorooctane sulfonic acid|perfluorooctanoic acid|Plant Extracts|Resveratrol|Rosiglitazone|Streptozocin|Troglitazone|Vehicle Emissions	45.14	87
PRNP	5621	Diabetes Mellitus, Type 2	MESH:D003924		bisphenol A|Cadmium|Copper|Diethylnitrosamine|Drugs, Chinese Herbal|Genistein|Glucose|Glutathione|Iron|Lead|Manganese|Nickel|perfluorooctanoic acid|Phthalic Acids|Plant Extracts|Polychlorinated Biphenyls|Silver|Vehicle Emissions|Zinc	45.13	22
MFN2	9927	Diabetes Mellitus, Type 2	MESH:D003924		Alloxan|bisphenol A|Blood Glucose|Cadmium|Copper|Dietary Fats|efavirenz|epigallocatechin gallate|Genistein|Glucose|Particulate Matter|perfluorooctane sulfonic acid|perfluorooctanoic acid|Resveratrol|Rosiglitazone|Streptozocin|Zinc	45.12	71
PPBP	5473	Diabetes Mellitus, Type 2	MESH:D003924		Arsenic|bisphenol A|Cadmium|cinnamic aldehyde|Copper|Dietary Fats|Nickel|Pioglitazone|Plant Extracts|Resveratrol|Silver|TAK-875|titanium dioxide|Vehicle Emissions|Zinc	45.11	42
HSD17B4	3295	Diabetes Mellitus, Type 2	MESH:D003924		Arsenic|Bezafibrate|bisphenol A|Cadmium|Copper|Dibutyl Phthalate|Dietary Fats|Lead|Nickel|Particulate Matter|perfluorooctane sulfonic acid|perfluorooctanoic acid|Plant Extracts|Resveratrol|Rosiglitazone|Streptozocin|Troglitazone|Vehicle Emissions	44.95	84
SLC11A2	4891	Diabetes Mellitus, Type 2	MESH:D003924		Arsenic|Ascorbic Acid|bisphenol A|Cadmium|Copper|Curcumin|Dibutyl Phthalate|Diethylnitrosamine|Glucose|Iron|Lead|Manganese|Mercury|Nickel|Particulate Matter|Plant Extracts|titanium dioxide|Zinc	44.95	26
CXCR4	7852	Diabetes Mellitus, Type 2	MESH:D003924		Arsenic|bisphenol A|Cadmium|Calcium|cinnamic aldehyde|Copper|Curcumin|Folic Acid|Genistein|Glucose|mangiferin|Nickel|Nicotine|Particulate Matter|perfluorooctane sulfonic acid|Pioglitazone|Resveratrol|Rosiglitazone|titanium dioxide|Troglitazone|Zinc	44.87	72
CNN1	1264	Diabetes Mellitus, Type 2	MESH:D003924		Ascorbic Acid|bisphenol A|Cadmium|Dibutyl Phthalate|Dietary Fats|Genistein|Nickel|Particulate Matter|perfluorooctane sulfonic acid|Pioglitazone|Plant Extracts|Rosiglitazone|titanium dioxide|Troglitazone|Vehicle Emissions|Zinc	44.79	62
HSP90B1	7184	Diabetes Mellitus, Type 2	MESH:D003924		bisphenol A|Cadmium|Copper|coumarin|Curcumin|Dibutyl Phthalate|Dietary Fats|Drugs, Chinese Herbal|Genistein|Glucose|Nickel|Particulate Matter|perfluorooctane sulfonic acid|perfluorooctanoic acid|Resveratrol|Rosiglitazone|Streptozocin|titanium dioxide|Vehicle Emissions|Zinc	44.75	69
NFIL3	4783	Diabetes Mellitus, Type 2	MESH:D003924		Arsenic|bisphenol A|Cadmium|Copper|Dibutyl Phthalate|Dietary Fats|Diethylnitrosamine|Drugs, Chinese Herbal|epigallocatechin gallate|Folic Acid|Genistein|Iron|Particulate Matter|perfluorooctanoic acid|titanium dioxide|Troglitazone|Vehicle Emissions|Zinc	44.7	47
TNFAIP6	7130	Diabetes Mellitus, Type 2	MESH:D003924		Arsenic|bisphenol A|Calcium|Copper|daidzein|Dibutyl Phthalate|Drugs, Chinese Herbal|Genistein|Glucose|Glutathione|Magnesium|Manganese|Nickel|Particulate Matter|Plant Extracts|Resveratrol|Troglitazone|Vehicle Emissions	44.7	42
CAV1	857	Diabetes Mellitus, Type 2	MESH:D003924		alpha-Tocopherol|bisphenol A|Cadmium|Calcium|Chromium|Dibutyl Phthalate|Dietary Fats|Diethylnitrosamine|Genistein|Glucose|Iron|Lithocholic Acid|Manganese|Particulate Matter|Pioglitazone|Resveratrol|Rosiglitazone|Streptozocin|titanium dioxide|Troglitazone|Vehicle Emissions	44.69	84
SOS1	6654	Diabetes Mellitus, Type 2	MESH:D003924		Air Pollutants|Arsenic|bisphenol A|Clozapine|Mercury|Nickel|Nicotine|Particulate Matter|perfluorooctane sulfonic acid|Plant Extracts|Resveratrol|Silver|Troglitazone|Vehicle Emissions|Zinc	44.69	36
BNIP3	664	Diabetes Mellitus, Type 2	MESH:D003924		Bezafibrate|bisphenol A|Cadmium|Copper|Dibutyl Phthalate|Dietary Fats|epigallocatechin gallate|Folic Acid|Genistein|Glutathione|Iron|Manganese|Metformin|Nicotine|Particulate Matter|Phthalic Acids|Rosiglitazone|titanium dioxide|Troglitazone|Vehicle Emissions	44.66	94
ACADVL	37	Diabetes Mellitus, Type 2	MESH:D003924		Bezafibrate|bisphenol A|Cadmium|Copper|Dibutyl Phthalate|Dietary Fats|Fructose|Lithocholic Acid|Nickel|Particulate Matter|perfluorooctane sulfonic acid|perfluorooctanoic acid|Rosiglitazone|Troglitazone|Vehicle Emissions|Zinc	44.61	66
EFNB2	1948	Diabetes Mellitus, Type 2	MESH:D003924		Air Pollutants|Arsenic|bisphenol A|Copper|Drugs, Chinese Herbal|epigallocatechin gallate|Folic Acid|Genistein|Lithocholic Acid|Particulate Matter|Polychlorinated Biphenyls|Resveratrol|Streptozocin|Troglitazone|Vehicle Emissions|Zinc	44.61	59
NDUFS1	4719	Diabetes Mellitus, Type 2	MESH:D003924		bisphenol A|Blood Glucose|Cadmium|Calcium|Copper|Dibutyl Phthalate|Diethylnitrosamine|epigallocatechin gallate|Genistein|Hemin|Iron|perfluorooctanoic acid|Plant Extracts|Resveratrol|Rosiglitazone|Vehicle Emissions	44.61	48
SORT1	6272	Diabetes Mellitus, Type 2	MESH:D003924		Ascorbic Acid|bisphenol A|Cholesterol, LDL|Dibutyl Phthalate|Dietary Fats|Diethylnitrosamine|Iron|Lead|Manganese|Nickel|Particulate Matter|perfluorooctanoic acid|Streptozocin|Triglycerides|Troglitazone|Zinc	44.61	51
TGFBI	7045	Diabetes Mellitus, Type 2	MESH:D003924		Arsenic|bisphenol A|Cadmium|Dichlorodiphenyl Dichloroethylene|Dietary Fats|Diethylnitrosamine|Enalapril|epigallocatechin gallate|Folic Acid|Genistein|Glucose|Lead|Nickel|perfluorooctane sulfonic acid|Plant Extracts|Resveratrol|titanium dioxide|Vehicle Emissions	44.57	40
GDF10	2662	Diabetes Mellitus, Type 2	MESH:D003924		Arsenic|Ascorbic Acid|bisphenol A|Dibutyl Phthalate|Dietary Fats|Diethylnitrosamine|Folic Acid|Genistein|Levonorgestrel|Nickel|Plant Extracts|titanium dioxide|Troglitazone|Vehicle Emissions|Zinc	44.49	44
MYH7	4625	Diabetes Mellitus, Type 2	MESH:D003924		Angiotensin-Converting Enzyme Inhibitors|Ascorbic Acid|bisphenol A|Blood Glucose|Cadmium|Curcumin|Dibutyl Phthalate|Dietary Fats|Enalapril|Genistein|Metformin|Nicotine|perfluorooctane sulfonic acid|Resveratrol|Rosiglitazone|Streptozocin|titanium dioxide|Zinc	44.45	92
PLSCR1	5359	Diabetes Mellitus, Type 2	MESH:D003924		bisphenol A|Calcium|Copper|Dietary Fats|Diethylnitrosamine|Folic Acid|Iron|Lithocholic Acid|Nickel|perfluorooctane sulfonic acid|perfluorooctanoic acid|Plant Extracts|Polychlorinated Biphenyls|Resveratrol|Streptozocin|Vehicle Emissions	44.44	42
CDK2	1017	Diabetes Mellitus, Type 2	MESH:D003924		Arsenic|Ascorbic Acid|Berberine|bisphenol A|Copper|Curcumin|daidzein|Dietary Fats|Diethylnitrosamine|Drugs, Chinese Herbal|Folic Acid|Genistein|Nelfinavir|Nickel|Particulate Matter|Pentoxifylline|Pioglitazone|Plant Extracts|Polychlorinated Biphenyls|Resveratrol|Rosiglitazone|Silver|titanium dioxide|Troglitazone	44.42	80
KYNU	8942	Diabetes Mellitus, Type 2	MESH:D003924		bisphenol A|Cadmium|Copper|coumarin|Curcumin|Dietary Fats|Diethylnitrosamine|Genistein|Nickel|perfluorooctane sulfonic acid|perfluorooctanoic acid|Plant Extracts|Resveratrol|Silver|Streptozocin|Troglitazone|Vehicle Emissions	44.39	51
ACSL1	2180	Diabetes Mellitus, Type 2	MESH:D003924		Bezafibrate|bisphenol A|Cadmium|Chromium|Copper|Dietary Fats|Diethylnitrosamine|epigallocatechin gallate|Iron|Lithocholic Acid|Mercury|Metformin|Nicotine|Particulate Matter|perfluorooctane sulfonic acid|perfluorooctanoic acid|Rosiglitazone|titanium dioxide|Troglitazone|Zinc	44.37	94
CHAC1	79094	Diabetes Mellitus, Type 2	MESH:D003924		Air Pollutants|bisphenol A|Cadmium|Copper|Dibutyl Phthalate|Dietary Fats|Drugs, Chinese Herbal|epigallocatechin gallate|Folic Acid|Genistein|Glucose|Mercury|Particulate Matter|perfluorooctane sulfonic acid|perfluorooctanoic acid|TAK-875|titanium dioxide|Zinc	44.33	33
FXYD5	53827	Diabetes Mellitus, Type 2	MESH:D003924		bisphenol A|Cadmium|Copper|Dibutyl Phthalate|Dietary Fats|epigallocatechin gallate|Folic Acid|Glucose|Lead|Nickel|Particulate Matter|Rosiglitazone|titanium dioxide|Troglitazone|Vehicle Emissions	44.28	65
CREBBP	1387	Diabetes Mellitus, Type 2	MESH:D003924		alpha-Tocopherol|Arsenic|Berberine|Bezafibrate|bisphenol A|Chromium|Copper|Curcumin|Dibutyl Phthalate|Dichlorodiphenyl Dichloroethylene|Drugs, Chinese Herbal|Folic Acid|Glucose|Resveratrol|Rosiglitazone|Streptozocin|Troglitazone|Vehicle Emissions|Zinc	44.26	91
AKAP12	9590	Diabetes Mellitus, Type 2	MESH:D003924		Air Pollutants|bisphenol A|Cadmium|Dibutyl Phthalate|Dietary Fats|Folic Acid|Genistein|Nickel|Particulate Matter|perfluorooctane sulfonic acid|perfluorooctanoic acid|Pesticides|Polychlorinated Biphenyls|Rosiglitazone|Silver|Troglitazone|Vehicle Emissions	44.25	61
IL13	3596	Diabetes Mellitus, Type 2	MESH:D003924		Air Pollutants|Anti-HIV Agents|Arsenic|bisphenol A|Calcium|Copper|Dietary Fats|Diethylnitrosamine|Genistein|Glutathione|Metformin|Nickel|Particulate Matter|Pesticides|Pioglitazone|Plant Extracts|Resveratrol|Rosiglitazone|Sitagliptin Phosphate|titanium dioxide|Vehicle Emissions	44.19	91
MAPT	4137	Diabetes Mellitus, Type 2	MESH:D003924		Arsenic|Ascorbic Acid|Berberine|bisphenol A|Cadmium|Copper|Diethylnitrosamine|Folic Acid|Genistein|Lead|Malondialdehyde|Nickel|perfluorooctane sulfonic acid|perfluorooctanoic acid|Resveratrol|Rosiglitazone|Silver|Streptozocin|titanium dioxide|Troglitazone|Zinc	44.19	83
ALDH3A2	224	Diabetes Mellitus, Type 2	MESH:D003924		Bezafibrate|bisphenol A|Cadmium|Dibutyl Phthalate|Dietary Fats|Diethylnitrosamine|epigallocatechin gallate|Genistein|Lead|Particulate Matter|perfluorooctane sulfonic acid|perfluorooctanoic acid|Plant Extracts|Resveratrol|Rosiglitazone|Troglitazone|Vehicle Emissions	44.11	68
IGFBP4	3487	Diabetes Mellitus, Type 2	MESH:D003924		bisphenol A|Cadmium|Curcumin|daidzein|Dietary Fats|Diethylnitrosamine|Genistein|Glucose|Manganese|Particulate Matter|Plant Extracts|Polychlorinated Biphenyls|Resveratrol|Rosiglitazone|titanium dioxide|Troglitazone|Zinc	44.11	71
PPP1R3C	5507	Diabetes Mellitus, Type 2	MESH:D003924		bisphenol A|Copper|Dietary Fats|Diethylnitrosamine|Folic Acid|Genistein|Glutathione|Lead|Nickel|perfluorooctane sulfonic acid|Pioglitazone|Resveratrol|Rosiglitazone|Silver|Streptozocin|titanium dioxide|Vehicle Emissions	43.97	69
PGF	5228	Diabetes Mellitus, Type 2	MESH:D003924		bisphenol A|Bromine|Cadmium|Chromium|Copper|Curcumin|Dibutyl Phthalate|Folic Acid|Genistein|Manganese|Nickel|Plant Extracts|Resveratrol|Superoxides|titanium dioxide|Zinc	43.95	21
NTRK2	4915	Diabetes Mellitus, Type 2	MESH:D003924		Arsenic|Ascorbic Acid|bisphenol A|Copper|Curcumin|Dibutyl Phthalate|Dichlorodiphenyl Dichloroethylene|Dietary Fats|Folic Acid|Genistein|Lead|Nickel|Nicotine|Particulate Matter|Plant Extracts|Streptozocin|titanium dioxide|Vehicle Emissions|Zinc	43.94	47
RGS2	5997	Diabetes Mellitus, Type 2	MESH:D003924		bisphenol A|Cadmium|Copper|Dibutyl Phthalate|Dietary Fats|Diethylnitrosamine|Drugs, Chinese Herbal|epigallocatechin gallate|Folic Acid|Iron|Manganese|Nicotine|perfluorooctane sulfonic acid|perfluorooctanoic acid|Rosiglitazone|Silver|titanium dioxide|Troglitazone|Zinc	43.84	66
TPM1	7168	Diabetes Mellitus, Type 2	MESH:D003924		bisphenol A|Cadmium|Chromium|Dibutyl Phthalate|Dietary Fats|Diethylnitrosamine|Folic Acid|Genistein|Nickel|Particulate Matter|perfluorooctane sulfonic acid|perfluorooctanoic acid|Phthalic Acids|Rosiglitazone|Silver|titanium dioxide|Troglitazone|Vehicle Emissions|Zinc	43.84	66
NR1D2	9975	Diabetes Mellitus, Type 2	MESH:D003924		Air Pollutants|Arsenic|bisphenol A|Calcium|Copper|coumarin|Dibutyl Phthalate|Dietary Fats|Diethylnitrosamine|Folic Acid|Glucose|Nickel|perfluorooctane sulfonic acid|perfluorooctanoic acid|titanium dioxide|Vehicle Emissions|Zinc	43.83	37
RPL32	6161	Diabetes Mellitus, Type 2	MESH:D003924		Amino Acids|Arsenic|bisphenol A|Cadmium|Copper|Dibutyl Phthalate|Dietary Fats|Diethylnitrosamine|Glucose|Nickel|perfluorooctanoic acid|Plant Extracts|Resveratrol|Vehicle Emissions	43.77	35
HSD3B1	3283	Diabetes Mellitus, Type 2	MESH:D003924		Ascorbic Acid|bisphenol A|daidzein|Dibutyl Phthalate|Diethylnitrosamine|Drugs, Chinese Herbal|Folic Acid|Genistein|Glucose|Glutathione|Nicotine|perfluorooctanoic acid|Pesticides|Phthalic Acids|Plant Extracts|Resveratrol|Rosiglitazone|Silver|Troglitazone	43.74	63
ORM1	5004	Diabetes Mellitus, Type 2	MESH:D003924		alpha-Tocopherol|bisphenol A|Cadmium|Curcumin|Dibutyl Phthalate|Dichlorodiphenyl Dichloroethylene|Dietary Fats|Lead|Lithocholic Acid|perfluorooctane sulfonic acid|perfluorooctanoic acid|Resveratrol|Rosiglitazone|stannous chloride|Streptozocin|titanium dioxide|Troglitazone|Vehicle Emissions	43.73	77
TGFB3	7043	Diabetes Mellitus, Type 2	MESH:D003924		Arsenic|Ascorbic Acid|bisphenol A|Cadmium|Dibutyl Phthalate|Diethylnitrosamine|Drugs, Chinese Herbal|Folic Acid|Genistein|Nickel|Particulate Matter|perfluorooctanoic acid|Phthalic Acids|Plant Extracts|Resveratrol|Rosiglitazone|Troglitazone|Vehicle Emissions	43.73	62
NPPB	4879	Diabetes Mellitus, Type 2	MESH:D003924		Angiotensin-Converting Enzyme Inhibitors|Angiotensin Receptor Antagonists|benidipine|bisphenol A|Blood Glucose|Chromium|Copper|Dietary Fats|Enalapril|Particulate Matter|Pentoxifylline|perfluorooctane sulfonic acid|Pioglitazone|Plant Extracts|Resveratrol|Rosiglitazone|Silver|Streptozocin|Telmisartan|Troglitazone	43.72	84
PLAUR	5329	Diabetes Mellitus, Type 2	MESH:D003924		Arsenic|bisphenol A|Cadmium|Curcumin|daidzein|Dibutyl Phthalate|Folic Acid|Genistein|Lithocholic Acid|Nickel|Nicotine|Particulate Matter|perfluorooctane sulfonic acid|perfluorooctanoic acid|Resveratrol|Silver|Streptozocin|titanium dioxide|Vehicle Emissions|Zinc	43.72	47
GUSB	2990	Diabetes Mellitus, Type 2	MESH:D003924		alpha-Tocopherol|Ascorbic Acid|bisphenol A|Curcumin|Dibutyl Phthalate|Dietary Fats|Diethylnitrosamine|epigallocatechin gallate|Folic Acid|Genistein|Glucose|mangiferin|Plant Extracts|Resveratrol|Rosiglitazone|Silver|titanium dioxide	43.69	60
NFKB2	4791	Diabetes Mellitus, Type 2	MESH:D003924		bisphenol A|Cadmium|Curcumin|Dibutyl Phthalate|Diethylnitrosamine|Drugs, Chinese Herbal|Folic Acid|Genistein|Malathion|Nickel|Particulate Matter|Plant Extracts|Resveratrol|Silver|titanium dioxide|Troglitazone|Zinc	43.69	34
PRKAR2B	5577	Diabetes Mellitus, Type 2	MESH:D003924		Arsenic|bisphenol A|Clozapine|Copper|Dibutyl Phthalate|Dietary Fats|Glucose|Nicotine|Phthalic Acids|Resveratrol|Rosiglitazone|titanium dioxide|Topiramate|Troglitazone|Vehicle Emissions	43.69	74
ABCC3	8714	Diabetes Mellitus, Type 2	MESH:D003924		bisphenol A|cinnamic aldehyde|Copper|coumarin|Dichlorodiphenyl Dichloroethylene|Dietary Fats|Diethylnitrosamine|Folic Acid|Genistein|Glutathione|Glyburide|Lead|Lithocholic Acid|Metformin|Particulate Matter|perfluorooctane sulfonic acid|perfluorooctanoic acid|Resveratrol|Silver|Streptozocin|TAK-875|Troglitazone|Vehicle Emissions	43.64	92
BHLHE40	8553	Diabetes Mellitus, Type 2	MESH:D003924		Arsenic|bisphenol A|Chromium|Copper|Dibutyl Phthalate|Dichlorodiphenyl Dichloroethylene|Dietary Fats|Folic Acid|Genistein|Lead|Mercury|Metformin|Particulate Matter|perfluorooctanoic acid|Polychlorinated Biphenyls|Resveratrol|Silver|titanium dioxide|Troglitazone	43.64	79
PPARD	5467	Diabetes Mellitus, Type 2	MESH:D003924		2-methyl-c-5-(4-(5-methyl-2-(4-methylphenyl)-4-oxazolyl)butyl)-1,3-dioxane-r-2-carboxylic acid|Bezafibrate|bisphenol A|Curcumin|Dietary Fats|Diethylnitrosamine|Drugs, Chinese Herbal|Fatty Acids, Nonesterified|Glucose|perfluorooctane sulfonic acid|perfluorooctanoic acid|Pesticides|Phthalic Acids|Pioglitazone|Resveratrol|Rosiglitazone|Streptozocin|Telmisartan|Zinc	43.64	77
SPARC	6678	Diabetes Mellitus, Type 2	MESH:D003924		Arsenic|Ascorbic Acid|Berberine|bisphenol A|Cadmium|Copper|Curcumin|Dietary Fats|Diethylnitrosamine|Folic Acid|Genistein|Glucose|Magnesium|Plant Extracts|Resveratrol|Rosiglitazone|Silver|Streptozocin|titanium dioxide	43.64	76
PRLR	5618	Diabetes Mellitus, Type 2	MESH:D003924		bisphenol A|Cadmium|Calcium|Copper|Curcumin|Dibutyl Phthalate|Dietary Fats|Diethylnitrosamine|epigallocatechin gallate|Genistein|Magnesium|Manganese|Nickel|perfluorooctanoic acid|Phthalic Acids|Silver|Vehicle Emissions|Zinc	43.61	27
EPO	2056	Diabetes Mellitus, Type 2	MESH:D003924		Angiotensin-Converting Enzyme Inhibitors|bisphenol A|Cadmium|Curcumin|Dichlorodiphenyl Dichloroethylene|Drugs, Chinese Herbal|Enalapril|Glutathione|Iron|Malondialdehyde|Manganese|Nicotine|Particulate Matter|Phthalic Acids|Plant Extracts|Resveratrol|Streptozocin|Superoxides|Vehicle Emissions	43.53	41
SYT7	9066	Diabetes Mellitus, Type 2	MESH:D003924		Arsenic|Ascorbic Acid|bisphenol A|Cadmium|Copper|Dibutyl Phthalate|Folic Acid|Lead|Plant Extracts|Rosiglitazone|titanium dioxide|Troglitazone|Vehicle Emissions	43.53	56
C4B	721	Diabetes Mellitus, Type 2	MESH:D003924		bisphenol A|Cadmium|Copper|Curcumin|Dietary Fats|Diethylnitrosamine|Folic Acid|Lead|Nickel|perfluorooctane sulfonic acid|perfluorooctanoic acid|Resveratrol|Streptozocin|titanium dioxide|Zinc	43.5	40
CITED2	10370	Diabetes Mellitus, Type 2	MESH:D003924		Arsenic|bisphenol A|Calcium|Dibutyl Phthalate|Dietary Fats|Diethylnitrosamine|Drugs, Chinese Herbal|Genistein|Particulate Matter|perfluorooctane sulfonic acid|perfluorooctanoic acid|Rosiglitazone|Silver|Streptozocin|Topiramate|Troglitazone|Vehicle Emissions|Zinc	43.5	82
ANKRD1	27063	Diabetes Mellitus, Type 2	MESH:D003924		Air Pollutants|Arsenic|bisphenol A|Cadmium|Dibutyl Phthalate|Folic Acid|Particulate Matter|perfluorooctanoic acid|Polychlorinated Biphenyls|Resveratrol|Rosiglitazone|Silver|Streptozocin|titanium dioxide|Troglitazone|Vehicle Emissions	43.46	80
CASP4	837	Diabetes Mellitus, Type 2	MESH:D003924		Air Pollutants|Arsenic|Ascorbic Acid|bisphenol A|Copper|Curcumin|Dichlorodiphenyl Dichloroethylene|Dietary Fats|Diethylnitrosamine|Drugs, Chinese Herbal|Folic Acid|Nickel|Particulate Matter|perfluorooctanoic acid|Resveratrol|Rosiglitazone|Silver|titanium dioxide|Vehicle Emissions	43.43	64
LOX	4015	Diabetes Mellitus, Type 2	MESH:D003924		bisphenol A|Cadmium|Copper|Curcumin|Dibutyl Phthalate|Dietary Fats|Diethylnitrosamine|epigallocatechin gallate|Folic Acid|Hemin|Iron|Lead|Nickel|perfluorooctane sulfonic acid|perfluorooctanoic acid|Silver|titanium dioxide|Troglitazone|Vehicle Emissions	43.43	40
IL1R2	7850	Diabetes Mellitus, Type 2	MESH:D003924		Arsenic|bisphenol A|Cadmium|Dibutyl Phthalate|Dietary Fats|Diethylnitrosamine|Folic Acid|Genistein|Malathion|Nickel|Particulate Matter|Rosiglitazone|Silver|titanium dioxide|Troglitazone|Vehicle Emissions|Zinc	43.42	69
PTX3	5806	Diabetes Mellitus, Type 2	MESH:D003924		Arsenic|bisphenol A|Copper|Curcumin|Dietary Fats|Drugs, Chinese Herbal|epigallocatechin gallate|Iron|Manganese|Nickel|Nicotine|Particulate Matter|perfluorooctanoic acid|Resveratrol|titanium dioxide|Vehicle Emissions|Zinc	43.42	37
AR	367	Diabetes Mellitus, Type 2	MESH:D003924		Air Pollutants|benidipine|bisphenol A|Cadmium|Copper|Curcumin|daidzein|Dibutyl Phthalate|Dichlorodiphenyl Dichloroethylene|Dietary Fats|epigallocatechin gallate|Folic Acid|Genistein|ginsenoside Re|Levonorgestrel|Lithocholic Acid|Malathion|Nickel|Nitrendipine|Particulate Matter|perfluorooctane sulfonic acid|perfluorooctanoic acid|Pesticides|Phthalic Acids|Pioglitazone|Plant Extracts|Polychlorinate…	43.35	59
TPO	7173	Diabetes Mellitus, Type 2	MESH:D003924		Air Pollutants|bisphenol A|Copper|daidzein|Dibutyl Phthalate|Dichlorodiphenyl Dichloroethylene|efavirenz|Genistein|Glutathione|perfluorooctane sulfonic acid|Phthalic Acids|Resveratrol|Rosiglitazone|Silver|Troglitazone|Vehicle Emissions	43.31	57
BMP2	650	Diabetes Mellitus, Type 2	MESH:D003924		Air Pollutants|Arsenic|Ascorbic Acid|Bezafibrate|bisphenol A|Cadmium|Curcumin|Dibutyl Phthalate|Diethylnitrosamine|Genistein|Glucose|Particulate Matter|perfluorooctanoic acid|Resveratrol|Rosiglitazone|Silver|titanium dioxide|Troglitazone|Vehicle Emissions	43.23	68
LIPE	3991	Diabetes Mellitus, Type 2	MESH:D003924		bisphenol A|Copper|Dietary Fats|Diethylnitrosamine|Fatty Acids, Nonesterified|Genistein|Nickel|Nicotine|perfluorooctanoic acid|Plant Extracts|Resveratrol|Rosiglitazone|Streptozocin|Telmisartan|titanium dioxide|Troglitazone	43.15	79
TRIP13	9319	Diabetes Mellitus, Type 2	MESH:D003924		bisphenol A|Copper|Dibutyl Phthalate|Diethylnitrosamine|epigallocatechin gallate|Folic Acid|Genistein|Mercury|Nickel|perfluorooctanoic acid|Polychlorinated Biphenyls|Resveratrol|titanium dioxide|Troglitazone|Vehicle Emissions|Zinc	43.15	33
TRIM16	10626	Diabetes Mellitus, Type 2	MESH:D003924		bisphenol A|Cadmium|cinnamic aldehyde|Copper|Curcumin|Folic Acid|Genistein|Lead|Nickel|perfluorooctanoic acid|Polychlorinated Biphenyls|Silver|titanium dioxide|Vehicle Emissions	43.06	14
CTSK	1513	Diabetes Mellitus, Type 2	MESH:D003924		Arsenic|Ascorbic Acid|bisphenol A|Clozapine|Diethylnitrosamine|Folic Acid|Genistein|Lead|mangiferin|perfluorooctane sulfonic acid|perfluorooctanoic acid|Polychlorinated Biphenyls|Resveratrol|Streptozocin|titanium dioxide|Troglitazone|Zinc	43.03	62
FABP1	2168	Diabetes Mellitus, Type 2	MESH:D003924		Bezafibrate|bisphenol A|Cadmium|Clozapine|Dietary Fats|Diethylnitrosamine|Exenatide|Nickel|Particulate Matter|perfluorooctane sulfonic acid|perfluorooctanoic acid|Plant Extracts|Polychlorinated Biphenyls|Rosiglitazone|Silver|TAK-875|titanium dioxide|Troglitazone|Zinc	43.03	76
HADH	3033	Diabetes Mellitus, Type 2	MESH:D003924		bisphenol A|Cadmium|Copper|Dibutyl Phthalate|Dietary Fats|Genistein|Glucose|Nickel|perfluorooctane sulfonic acid|perfluorooctanoic acid|Polychlorinated Biphenyls|Resveratrol|Rosiglitazone|titanium dioxide|Troglitazone|Vehicle Emissions|Zinc	43.03	68
PYGL	5836	Diabetes Mellitus, Type 2	MESH:D003924		bisphenol A|Calcium|Dibutyl Phthalate|Dietary Fats|Glucose|Malathion|Metformin|Niacinamide|nymphayol|perfluorooctane sulfonic acid|perfluorooctanoic acid|Resveratrol|Rosiglitazone|Streptozocin|titanium dioxide|Troglitazone|Vehicle Emissions	43.03	99
TGFBR2	7048	Diabetes Mellitus, Type 2	MESH:D003924		Arsenic|bisphenol A|Cadmium|Copper|Curcumin|Cysteine|Dietary Fats|Diethylnitrosamine|Drugs, Chinese Herbal|epigallocatechin gallate|Genistein|Glucose|Lithocholic Acid|Particulate Matter|perfluorooctanoic acid|Resveratrol|Streptozocin|Troglitazone|Vehicle Emissions	43.03	64
EIF4EBP1	1978	Diabetes Mellitus, Type 2	MESH:D003924		Amino Acids|Berberine|bisphenol A|Cadmium|Calcium|Copper|Curcumin|Cysteine|Dietary Fats|Glucose|Metformin|Niacinamide|Nickel|Nicotine|perfluorooctanoic acid|Pioglitazone|Resveratrol|Rosiglitazone|Streptozocin|titanium dioxide	43.01	94
HMGB1	3146	Diabetes Mellitus, Type 2	MESH:D003924		Ascorbic Acid|astaxanthine|bisphenol A|Blood Glucose|Cadmium|cinnamic aldehyde|Copper|Curcumin|Dibutyl Phthalate|Dietary Fats|Enalapril|epigallocatechin gallate|Glucose|Nickel|Particulate Matter|Plant Extracts|Resveratrol|Streptozocin|Troglitazone|Vehicle Emissions	43.01	57
TG	7038	Diabetes Mellitus, Type 2	MESH:D003924		Arsenic|bisphenol A|Cadmium|daidzein|Dichlorodiphenyl Dichloroethylene|Diethylnitrosamine|efavirenz|Genistein|Lead|Nickel|perfluorooctane sulfonic acid|Pioglitazone|Resveratrol|Silver|titanium dioxide	42.94	28
EHHADH	1962	Diabetes Mellitus, Type 2	MESH:D003924		Air Pollutants|AMG 837|Bezafibrate|bisphenol A|Copper|Dietary Fats|Diethylnitrosamine|epigallocatechin gallate|Genistein|Particulate Matter|perfluorooctane sulfonic acid|perfluorooctanoic acid|Rosiglitazone|Streptozocin|TAK-875|Troglitazone|Vehicle Emissions|Zinc	42.93	80
PRDX1	5052	Diabetes Mellitus, Type 2	MESH:D003924		Arsenic|Ascorbic Acid|astaxanthine|bisphenol A|Cadmium|Copper|Dichlorodiphenyl Dichloroethylene|Dietary Fats|Diethylnitrosamine|Genistein|Glucose|Lead|Nickel|Particulate Matter|Resveratrol|Streptozocin|titanium dioxide|Troglitazone|Vehicle Emissions|Zinc	42.92	64
MSMO1	6307	Diabetes Mellitus, Type 2	MESH:D003924		bisphenol A|Cadmium|Copper|coumarin|Curcumin|Dibutyl Phthalate|Dichlorodiphenyl Dichloroethylene|Dietary Fats|Diethylnitrosamine|epigallocatechin gallate|Folic Acid|Nicotine|perfluorooctane sulfonic acid|perfluorooctanoic acid|Phthalic Acids|Resveratrol|Rosiglitazone|titanium dioxide|Vehicle Emissions	42.84	58
RGCC	28984	Diabetes Mellitus, Type 2	MESH:D003924		Arsenic|bisphenol A|Cadmium|Copper|Dibutyl Phthalate|Drugs, Chinese Herbal|epigallocatechin gallate|Lead|Nickel|Particulate Matter|perfluorooctane sulfonic acid|Pioglitazone|Silver|titanium dioxide|Troglitazone|Zinc	42.84	39
AREG	374	Diabetes Mellitus, Type 2	MESH:D003924		Air Pollutants|Arsenic|bisphenol A|Cadmium|Dibutyl Phthalate|Drugs, Chinese Herbal|Folic Acid|Genistein|Nickel|Particulate Matter|perfluorooctanoic acid|Pioglitazone|Plant Extracts|Polychlorinated Biphenyls|Resveratrol|Rosiglitazone|Silver|titanium dioxide|Vehicle Emissions|Zinc	42.75	54
MMP3	4314	Diabetes Mellitus, Type 2	MESH:D003924		bisphenol A|Copper|Curcumin|Dietary Fats|Diethylnitrosamine|Enalapril|Folic Acid|Genistein|Glucose|Manganese|Nickel|Nicotine|Polychlorinated Biphenyls|Resveratrol|Rosiglitazone|Silver|Streptozocin|titanium dioxide|Vehicle Emissions|Zinc	42.75	74
TFF1	7031	Diabetes Mellitus, Type 2	MESH:D003924		bisphenol A|Copper|daidzein|Dibutyl Phthalate|Dichlorodiphenyl Dichloroethylene|Diethylnitrosamine|Folic Acid|Genistein|ginsenoside Re|Iron|perfluorooctane sulfonic acid|perfluorooctanoic acid|Plant Extracts|Polychlorinated Biphenyls|Resveratrol|Rosiglitazone|S-Adenosylmethionine|Silver|titanium dioxide	42.74	47
MYH6	4624	Diabetes Mellitus, Type 2	MESH:D003924		Ascorbic Acid|bisphenol A|Curcumin|Dibutyl Phthalate|Dietary Fats|Enalapril|Fructose|Genistein|Metformin|perfluorooctane sulfonic acid|Phthalic Acids|Polychlorinated Biphenyls|Resveratrol|Streptozocin|titanium dioxide|Zinc	42.69	72
NOS1	4842	Diabetes Mellitus, Type 2	MESH:D003924		Alloxan|bisphenol A|Cadmium|Calcium|Copper|Curcumin|Dietary Fats|Folic Acid|Glucose|Manganese|Metformin|Nickel|perfluorooctane sulfonic acid|Pesticides|Phthalic Acids|Plant Extracts|Resveratrol|Silver|Streptozocin|Superoxides	42.66	74
ACO1	48	Diabetes Mellitus, Type 2	MESH:D003924		Arsenic|bisphenol A|Copper|coumarin|Dietary Fats|Glucose|Hemin|Iron|Manganese|Nickel|Particulate Matter|perfluorooctanoic acid|Rosiglitazone|Superoxides|Troglitazone|Vehicle Emissions|Zinc	42.64	73
IL18	3606	Diabetes Mellitus, Type 2	MESH:D003924		Bezafibrate|bisphenol A|Blood Glucose|cinnamic aldehyde|Curcumin|Dietary Fats|Folic Acid|Fructose|Genistein|Glyburide|Hemin|Iron|mangiferin|Nickel|Panax notoginseng extract|Particulate Matter|Pioglitazone|Resveratrol|Rosiglitazone|Silver|Streptozocin|Vehicle Emissions	42.64	86
NR1I2	8856	Diabetes Mellitus, Type 2	MESH:D003924		alpha-Tocopherol|benidipine|Berberine|Bezafibrate|bisphenol A|Clozapine|Curcumin|daidzein|Dibutyl Phthalate|Dichlorodiphenyl Dichloroethylene|Dietary Fats|Diethylnitrosamine|Drugs, Chinese Herbal|efavirenz|Folic Acid|Genistein|Glucose|Lithocholic Acid|Metformin|Nelfinavir|Orlistat|Particulate Matter|perfluorooctane sulfonic acid|perfluorooctanoic acid|Plant Extracts|Resveratrol|Topiramate|Triglyc…	42.61	88
CDKN1C	1028	Diabetes Mellitus, Type 2	MESH:D003924		Arsenic|Berberine|bisphenol A|Copper|Dibutyl Phthalate|Diethylnitrosamine|Folic Acid|Genistein|Iron|Nickel|perfluorooctane sulfonic acid|Phthalic Acids|Pioglitazone|Resveratrol|Rosiglitazone|titanium dioxide|Troglitazone|Zinc	42.59	64
IL12A	3592	Diabetes Mellitus, Type 2	MESH:D003924		Arsenic|bisphenol A|cinnamic aldehyde|Curcumin|daidzein|Dietary Fats|Diethylnitrosamine|Drugs, Chinese Herbal|Genistein|Iron|Lead|Manganese|mangiferin|Nicotine|Particulate Matter|Plant Extracts|Resveratrol|Rosiglitazone|titanium dioxide|Vehicle Emissions	42.58	64
CEBPD	1052	Diabetes Mellitus, Type 2	MESH:D003924		bisphenol A|Dibutyl Phthalate|Dietary Fats|epigallocatechin gallate|Genistein|Glucose|Lead|Manganese|Mercury|Nickel|Particulate Matter|perfluorooctane sulfonic acid|Polychlorinated Biphenyls|Resveratrol|Rosiglitazone|Silver|Streptozocin|titanium dioxide|Zinc	42.54	71
CFH	3075	Diabetes Mellitus, Type 2	MESH:D003924		Air Pollutants|bisphenol A|Cadmium|Copper|Dietary Fats|Diethylnitrosamine|Nickel|Particulate Matter|perfluorooctane sulfonic acid|perfluorooctanoic acid|Phthalic Acids|Resveratrol|Rosiglitazone|Troglitazone|Vehicle Emissions|Zinc	42.54	64
EMP1	2012	Diabetes Mellitus, Type 2	MESH:D003924		Air Pollutants|Ascorbic Acid|bisphenol A|Cadmium|Dibutyl Phthalate|Dietary Fats|Diethylnitrosamine|Folic Acid|Glucose|Iron|Nickel|Nicotine|Phthalic Acids|Rosiglitazone|Silver|Vehicle Emissions|Zinc	42.51	55
GSTA3	2940	Diabetes Mellitus, Type 2	MESH:D003924		bisphenol A|Cadmium|Copper|coumarin|Cysteine|Dibutyl Phthalate|Dietary Fats|Diethylnitrosamine|Glutathione|Lithocholic Acid|Nickel|Particulate Matter|perfluorooctane sulfonic acid|perfluorooctanoic acid|Plant Extracts|Resveratrol|Silver|Streptozocin|titanium dioxide|Troglitazone|Vehicle Emissions	42.51	53
ATF6	22926	Diabetes Mellitus, Type 2	MESH:D003924		bisphenol A|Cadmium|Curcumin|Dibutyl Phthalate|Dichlorodiphenyl Dichloroethylene|Dietary Fats|Drugs, Chinese Herbal|Fatty Acids, Nonesterified|Glutathione|Manganese|Nelfinavir|Nicotine|Particulate Matter|Plant Extracts|Resveratrol|Silver|Troglitazone|Vehicle Emissions	42.48	46
HAMP	57817	Diabetes Mellitus, Type 2	MESH:D003924		bisphenol A|Cadmium|Copper|Curcumin|Diethylnitrosamine|Fructose|Genistein|Iron|Manganese|Mercury|Nickel|Particulate Matter|perfluorooctanoic acid|Plant Extracts|Resveratrol|Silver|Streptozocin|titanium dioxide	42.48	44
SMAD2	4087	Diabetes Mellitus, Type 2	MESH:D003924		Arsenic|bisphenol A|Chromium|cinnamic aldehyde|Diethylnitrosamine|Enalapril|Genistein|Glucose|Irbesartan|Mercury|Nicotine|Phthalic Acids|Resveratrol|Rosiglitazone|Streptozocin|Troglitazone|Vehicle Emissions|Zinc	42.48	89
COX1	4512	Diabetes Mellitus, Type 2	MESH:D003924		Air Pollutants|bisphenol A|Blood Glucose|Cadmium|Copper|Dietary Fats|epigallocatechin gallate|Folic Acid|Genistein|Glucose|Malathion|Metformin|Nicotine|perfluorooctanoic acid|Resveratrol|Rosiglitazone|Zinc	42.39	86
MCM4	4173	Diabetes Mellitus, Type 2	MESH:D003924		Ascorbic Acid|bisphenol A|Cadmium|Copper|coumarin|Dibutyl Phthalate|Dietary Fats|Diethylnitrosamine|Genistein|Lead|Manganese|perfluorooctanoic acid|Resveratrol|titanium dioxide|Troglitazone|Vehicle Emissions|Zinc	42.39	43
SPHK1	8877	Diabetes Mellitus, Type 2	MESH:D003924		Arsenic|bisphenol A|Cadmium|Calcium|Dibutyl Phthalate|Dietary Fats|Diethylnitrosamine|Folic Acid|Glucose|Nickel|Particulate Matter|Plant Extracts|Resveratrol|Rosiglitazone|Streptozocin|titanium dioxide|Vehicle Emissions	42.39	73
IRF1	3659	Diabetes Mellitus, Type 2	MESH:D003924		Air Pollutants|Arsenic|bisphenol A|Dibutyl Phthalate|Diethylnitrosamine|Glucose|mangiferin|Mercury|Nickel|Particulate Matter|perfluorooctane sulfonic acid|perfluorooctanoic acid|Resveratrol|Silver|Streptozocin|titanium dioxide|Troglitazone|Zinc	42.37	61
PLK2	10769	Diabetes Mellitus, Type 2	MESH:D003924		Ascorbic Acid|bisphenol A|Curcumin|Dibutyl Phthalate|Dietary Fats|Diethylnitrosamine|epigallocatechin gallate|Genistein|Heme|Nicotine|Particulate Matter|perfluorooctane sulfonic acid|perfluorooctanoic acid|Rosiglitazone|Silver|titanium dioxide|Troglitazone|Vehicle Emissions	42.37	64
DUSP5	1847	Diabetes Mellitus, Type 2	MESH:D003924		Air Pollutants|bisphenol A|Cadmium|Copper|Curcumin|Dibutyl Phthalate|Diethylnitrosamine|Drugs, Chinese Herbal|epigallocatechin gallate|Genistein|Metformin|Nickel|Particulate Matter|perfluorooctanoic acid|Rosiglitazone|Silver|Vehicle Emissions|Zinc	42.27	65
APCS	325	Diabetes Mellitus, Type 2	MESH:D003924		Arsenic|bisphenol A|Cadmium|Copper|coumarin|Dietary Fats|Diethylnitrosamine|Folic Acid|Lead|Nickel|Particulate Matter|perfluorooctane sulfonic acid|perfluorooctanoic acid|Troglitazone|Zinc	42.22	44
C1R	715	Diabetes Mellitus, Type 2	MESH:D003924		bisphenol A|Cadmium|Copper|Dibutyl Phthalate|Dichlorodiphenyl Dichloroethylene|Dietary Fats|Folic Acid|Glucose|Lead|Nickel|Nicotine|perfluorooctanoic acid|titanium dioxide|Troglitazone|Zinc	42.22	41
ADTRP	84830	Diabetes Mellitus, Type 2	MESH:D003924		bisphenol A|Copper|Dibutyl Phthalate|Diethylnitrosamine|Drugs, Chinese Herbal|Genistein|Manganese|Nicotine|perfluorooctane sulfonic acid|perfluorooctanoic acid|Rosiglitazone|Troglitazone|Vehicle Emissions	42.11	49
MYH10	4628	Diabetes Mellitus, Type 2	MESH:D003924		Arsenic|bisphenol A|Cadmium|Copper|Dibutyl Phthalate|Dietary Fats|Diethylnitrosamine|epigallocatechin gallate|Folic Acid|Genistein|Nickel|perfluorooctane sulfonic acid|Resveratrol|Troglitazone|Zinc	42.05	46
SHMT1	6470	Diabetes Mellitus, Type 2	MESH:D003924		Air Pollutants|Arsenic|bisphenol A|Copper|Dibutyl Phthalate|Dietary Fats|epigallocatechin gallate|Folic Acid|Glucose|Nickel|perfluorooctanoic acid|Resveratrol|Troglitazone|Vehicle Emissions|Zinc	42.05	50
SLC27A1	376497	Diabetes Mellitus, Type 2	MESH:D003924		Bezafibrate|bisphenol A|Cadmium|Dibutyl Phthalate|Dietary Fats|Genistein|Lead|Nickel|perfluorooctane sulfonic acid|perfluorooctanoic acid|Pioglitazone|Rosiglitazone|Streptozocin|titanium dioxide|Zinc	42.05	65
SMC4	10051	Diabetes Mellitus, Type 2	MESH:D003924		bisphenol A|Cadmium|Copper|Diethylnitrosamine|Genistein|Glucose|Heme|Lead|Mercury|Nickel|perfluorooctane sulfonic acid|Plant Extracts|Polychlorinated Biphenyls|Resveratrol|Troglitazone	42.05	33
SORBS1	10580	Diabetes Mellitus, Type 2	MESH:D003924		Arsenic|bisphenol A|Dibutyl Phthalate|Dietary Fats|Genistein|Glucose|Lead|Nickel|perfluorooctane sulfonic acid|perfluorooctanoic acid|Phthalic Acids|Rosiglitazone|titanium dioxide|Troglitazone|Vehicle Emissions	42.05	68
STAT1	6772	Diabetes Mellitus, Type 2	MESH:D003924		Air Pollutants|Arsenic|Ascorbic Acid|bisphenol A|Cadmium|Calcium|Curcumin|daidzein|Diethylnitrosamine|epigallocatechin gallate|Folic Acid|Genistein|Glucose|Glutathione|Nickel|Particulate Matter|Plant Extracts|Resveratrol|Rosiglitazone|titanium dioxide|Troglitazone|Zinc	42.03	71
COL3A1	1281	Diabetes Mellitus, Type 2	MESH:D003924		Angiotensin-Converting Enzyme Inhibitors|bisphenol A|Copper|Curcumin|Dietary Fats|Diethylnitrosamine|Drugs, Chinese Herbal|Enalapril|epigallocatechin gallate|Folic Acid|Genistein|Glucose|Nickel|Pentoxifylline|perfluorooctanoic acid|Plant Extracts|Resveratrol|Rosiglitazone|Vehicle Emissions|Zinc	41.99	64
DMBT1	1755	Diabetes Mellitus, Type 2	MESH:D003924		Arsenic|bisphenol A|Cadmium|Dibutyl Phthalate|Diethylnitrosamine|Genistein|Nickel|Pioglitazone|Plant Extracts|Resveratrol|Streptozocin|titanium dioxide|Vehicle Emissions|Zinc	41.97	49
APOC3	345	Diabetes Mellitus, Type 2	MESH:D003924		Bezafibrate|bisphenol A|Cholesterol, HDL|Copper|Dietary Fats|Diethylnitrosamine|Drugs, Chinese Herbal|Fibric Acids|Fructose|Nickel|perfluorooctanoic acid|Pioglitazone|Rosiglitazone|titanium dioxide|Triglycerides|Vehicle Emissions	41.96	59
VASP	7408	Diabetes Mellitus, Type 2	MESH:D003924		Air Pollutants|bisphenol A|Cadmium|Chromium|Curcumin|Dibutyl Phthalate|Dichlorodiphenyl Dichloroethylene|Diethylnitrosamine|Folic Acid|Genistein|Hemin|Mercury|Nickel|Particulate Matter|Plant Extracts|Resveratrol	41.96	21
CCNG2	901	Diabetes Mellitus, Type 2	MESH:D003924		Air Pollutants|bisphenol A|Dietary Fats|Drugs, Chinese Herbal|epigallocatechin gallate|Folic Acid|Genistein|Iron|Metformin|Nickel|Nicotine|Particulate Matter|perfluorooctane sulfonic acid|perfluorooctanoic acid|Rosiglitazone|Silver|titanium dioxide|Vehicle Emissions	41.84	76
FADS2	9415	Diabetes Mellitus, Type 2	MESH:D003924		Arsenic|Bezafibrate|bisphenol A|Copper|Curcumin|Dibutyl Phthalate|Dietary Fats|Diethylnitrosamine|Folic Acid|Genistein|Lithocholic Acid|Nickel|Particulate Matter|perfluorooctane sulfonic acid|perfluorooctanoic acid|Phthalic Acids|Triglycerides|Troglitazone	41.84	51
HES1	3280	Diabetes Mellitus, Type 2	MESH:D003924		Arsenic|Ascorbic Acid|bisphenol A|Calcium|cinnamic aldehyde|Copper|Curcumin|Dibutyl Phthalate|Dietary Fats|Drugs, Chinese Herbal|epigallocatechin gallate|Folic Acid|Genistein|Lead|Malathion|perfluorooctane sulfonic acid|Resveratrol|Troglitazone	41.84	49
GAS6	2621	Diabetes Mellitus, Type 2	MESH:D003924		Angiotensin-Converting Enzyme Inhibitors|bisphenol A|Copper|Curcumin|Dibutyl Phthalate|Dietary Fats|Diethylnitrosamine|Folic Acid|Genistein|Glucose|Levonorgestrel|Particulate Matter|perfluorooctane sulfonic acid|Resveratrol|Rosiglitazone|Streptozocin|titanium dioxide	41.77	71
ESRRA	2101	Diabetes Mellitus, Type 2	MESH:D003924		bisphenol A|daidzein|Dibutyl Phthalate|Dietary Fats|Genistein|Glucose|Heme|Lead|Metformin|perfluorooctanoic acid|Resveratrol|Rosiglitazone|Troglitazone|Vehicle Emissions|Zinc	41.71	89
GLB1	2720	Diabetes Mellitus, Type 2	MESH:D003924		bisphenol A|Copper|coumarin|Dibutyl Phthalate|Dietary Fats|Diethylnitrosamine|Folic Acid|Genistein|Glucose|Niacinamide|Nickel|Particulate Matter|perfluorooctane sulfonic acid|perfluorooctanoic acid|Resveratrol	41.71	35
TNFSF11	8600	Diabetes Mellitus, Type 2	MESH:D003924		Arsenic|Ascorbic Acid|bisphenol A|Cadmium|Calcium|Curcumin|Diethylnitrosamine|Exenatide|Genistein|Levonorgestrel|Lithocholic Acid|mangiferin|Niacinamide|Nickel|Nicotine|Plant Extracts|Resveratrol|Rosiglitazone|Troglitazone	41.7	73
SLC16A1	6566	Diabetes Mellitus, Type 2	MESH:D003924		Benzoic Acid|bisphenol A|Cadmium|Curcumin|daidzein|Dietary Fats|Diethylnitrosamine|Folic Acid|Genistein|Lactic Acid|Nickel|perfluorooctane sulfonic acid|perfluorooctanoic acid|Phthalic Acids|Plant Extracts|Resveratrol|Topiramate|Vehicle Emissions	41.63	29
DECR1	1666	Diabetes Mellitus, Type 2	MESH:D003924		bisphenol A|Cadmium|Copper|Dibutyl Phthalate|Dietary Fats|Folic Acid|Glutathione|Nickel|perfluorooctane sulfonic acid|perfluorooctanoic acid|Phthalic Acids|Plant Extracts|Rosiglitazone|Streptozocin|Troglitazone|Vehicle Emissions	41.54	73
MAT2A	4144	Diabetes Mellitus, Type 2	MESH:D003924		Arsenic|bisphenol A|Copper|Dibutyl Phthalate|Diethylnitrosamine|epigallocatechin gallate|Folic Acid|Lead|Nickel|perfluorooctane sulfonic acid|perfluorooctanoic acid|Resveratrol|S-Adenosylmethionine|Silver|Troglitazone|Zinc	41.54	36
SIK1	150094	Diabetes Mellitus, Type 2	MESH:D003924		bisphenol A|Cadmium|Chromium|Copper|Dietary Fats|epigallocatechin gallate|Lead|Metformin|Nickel|Particulate Matter|perfluorooctane sulfonic acid|Rosiglitazone|Silver|Troglitazone|Vehicle Emissions|Zinc	41.54	85
DHCR7	1717	Diabetes Mellitus, Type 2	MESH:D003924		Arsenic|Bezafibrate|bisphenol A|Clozapine|Copper|Curcumin|Dibutyl Phthalate|Dietary Fats|Diethylnitrosamine|Folic Acid|Nickel|perfluorooctane sulfonic acid|perfluorooctanoic acid|Pesticides|Phthalic Acids|Resveratrol|titanium dioxide|Vehicle Emissions	41.53	41
TK1	7083	Diabetes Mellitus, Type 2	MESH:D003924		bisphenol A|Cadmium|Copper|Dibutyl Phthalate|Dietary Fats|Diethylnitrosamine|Genistein|Nickel|perfluorooctane sulfonic acid|Plant Extracts|Polychlorinated Biphenyls|Resveratrol|Rosiglitazone|Silver|titanium dioxide|Troglitazone|Vehicle Emissions|Zinc	41.53	67
IGF2	3481	Diabetes Mellitus, Type 2	MESH:D003924		bisphenol A|Cadmium|Calcium|Chromium|Curcumin|Dibutyl Phthalate|Dichlorodiphenyl Dichloroethylene|Diethylnitrosamine|epigallocatechin gallate|Folic Acid|Genistein|Lead|Metformin|Nickel|Nicotine|perfluorooctane sulfonic acid|perfluorooctanoic acid|Resveratrol|Zinc	41.52	52
TXN	7295	Diabetes Mellitus, Type 2	MESH:D003924		Air Pollutants|Benzoic Acid|bisphenol A|Cadmium|Copper|epigallocatechin gallate|Genistein|Glucose|Lithocholic Acid|Malondialdehyde|Mercury|Nickel|Particulate Matter|Plant Extracts|Resveratrol|Streptozocin|Troglitazone|Vehicle Emissions|Zinc	41.52	54
HSPA1A	3303	Diabetes Mellitus, Type 2	MESH:D003924		Air Pollutants|Arsenic|Ascorbic Acid|bisphenol A|Cadmium|Copper|Curcumin|Diethylnitrosamine|Drugs, Chinese Herbal|Folic Acid|Genistein|Iron|Mercury|Nickel|Particulate Matter|perfluorooctanoic acid|Resveratrol|Silver|titanium dioxide|Troglitazone|Vehicle Emissions|Zinc	41.5	41
AURKB	9212	Diabetes Mellitus, Type 2	MESH:D003924		Ascorbic Acid|Berberine|bisphenol A|Copper|Curcumin|Dibutyl Phthalate|Diethylnitrosamine|Folic Acid|Genistein|Metformin|Particulate Matter|Polychlorinated Biphenyls|Resveratrol|Silver|titanium dioxide|Troglitazone|Vehicle Emissions|Zinc	41.43	63
OLR1	4973	Diabetes Mellitus, Type 2	MESH:D003924		Ascorbic Acid|bisphenol A|Chromium|Copper|Curcumin|Dietary Fats|Drugs, Chinese Herbal|epigallocatechin gallate|Glucose|Metformin|Resveratrol|Rosiglitazone|Silver|Telmisartan|titanium dioxide|Vehicle Emissions	41.4	83
SLC6A6	6533	Diabetes Mellitus, Type 2	MESH:D003924		Arsenic|bisphenol A|Cadmium|Dibutyl Phthalate|Diethylnitrosamine|epigallocatechin gallate|Genistein|Manganese|Metformin|Nickel|perfluorooctane sulfonic acid|perfluorooctanoic acid|Resveratrol|Streptozocin|Topiramate|Vehicle Emissions	41.4	70
CYP2B10	13088	Diabetes Mellitus, Type 2	MESH:D003924		alpha-Tocopherol|Ascorbic Acid|Berberine|bisphenol A|Dichlorodiphenyl Dichloroethylene|Dietary Fats|Diethylnitrosamine|Folic Acid|Lithocholic Acid|Metformin|Nickel|perfluorooctane sulfonic acid|perfluorooctanoic acid|Pioglitazone|Plant Extracts|Polychlorinated Biphenyls|Resveratrol|Streptozocin|titanium dioxide	41.34	74
EPHX2	2053	Diabetes Mellitus, Type 2	MESH:D003924		Air Pollutants|Ascorbic Acid|Bezafibrate|bisphenol A|Calcium|Copper|Dichlorodiphenyl Dichloroethylene|Dietary Fats|Diethylnitrosamine|Genistein|Nickel|perfluorooctane sulfonic acid|perfluorooctanoic acid|Resveratrol|Rosiglitazone|Streptozocin|titanium dioxide|Troglitazone|Vehicle Emissions	41.34	84
PLAT	5327	Diabetes Mellitus, Type 2	MESH:D003924		Ascorbic Acid|bisphenol A|Cadmium|Copper|Dibutyl Phthalate|Dietary Fats|epigallocatechin gallate|Folic Acid|Genistein|Glucose|Levonorgestrel|Malathion|Metformin|Nicotine|Particulate Matter|Plant Extracts|Resveratrol|Rosiglitazone|titanium dioxide|Vehicle Emissions|Zinc	41.33	86
IGFBP5	3488	Diabetes Mellitus, Type 2	MESH:D003924		alpha-Tocopherol|Ascorbic Acid|bisphenol A|Calcium|Curcumin|Dibutyl Phthalate|Dietary Fats|Diethylnitrosamine|Folic Acid|Genistein|perfluorooctanoic acid|Resveratrol|Rosiglitazone|Silver|titanium dioxide|Troglitazone|Vehicle Emissions|Zinc	41.32	69
INSIG2	51141	Diabetes Mellitus, Type 2	MESH:D003924		Arsenic|bisphenol A|Cadmium|Copper|Curcumin|Dibutyl Phthalate|Dietary Fats|Diethylnitrosamine|Folic Acid|Fructose|Metformin|perfluorooctanoic acid|Rosiglitazone|Streptozocin|Troglitazone|Vehicle Emissions	41.26	105
AURKA	6790	Diabetes Mellitus, Type 2	MESH:D003924		Arsenic|bisphenol A|Cadmium|Copper|Curcumin|Dietary Fats|Diethylnitrosamine|epigallocatechin gallate|Folic Acid|Genistein|Glucose|Nickel|Plant Extracts|Polychlorinated Biphenyls|Resveratrol|Silver|titanium dioxide|Zinc	41.22	41
KIF15	56992	Diabetes Mellitus, Type 2	MESH:D003924		Arsenic|bisphenol A|Copper|Dibutyl Phthalate|Dietary Fats|Drugs, Chinese Herbal|epigallocatechin gallate|Folic Acid|Genistein|Lead|Plant Extracts|Polychlorinated Biphenyls|Resveratrol|titanium dioxide|Troglitazone	41.21	47
ALOX5	240	Diabetes Mellitus, Type 2	MESH:D003924		AMG 837|Arsenic|bisphenol A|Cadmium|Calcium|coumarin|Curcumin|Dietary Fats|Diethylnitrosamine|Drugs, Chinese Herbal|Folic Acid|Glucose|Nickel|Nicotine|Resveratrol|Rosiglitazone|TAK-875|titanium dioxide|Troglitazone|Zinc	41.18	80
ALDH9A1	223	Diabetes Mellitus, Type 2	MESH:D003924		bisphenol A|Copper|Dibutyl Phthalate|Dietary Fats|Diethylnitrosamine|Folic Acid|Lead|Particulate Matter|perfluorooctane sulfonic acid|perfluorooctanoic acid|Plant Extracts|Resveratrol|Rosiglitazone|Vehicle Emissions	41.16	53
RBMS1	5937	Diabetes Mellitus, Type 2	MESH:D003924		Arsenic|bisphenol A|Dibutyl Phthalate|Dietary Fats|epigallocatechin gallate|Folic Acid|Genistein|Lead|Particulate Matter|Resveratrol|Silver|Troglitazone|Vehicle Emissions|Zinc	41.16	46
SLC22A1	6580	Diabetes Mellitus, Type 2	MESH:D003924		bisphenol A|Cadmium|Drugs, Chinese Herbal|Folic Acid|Fructose|mangiferin|Mercury|Metformin|Nicotine|Particulate Matter|Phthalic Acids|Plant Extracts|Resveratrol|Rosiglitazone|Streptozocin|titanium dioxide|Troglitazone|Vehicle Emissions	41.12	103
VCAN	1462	Diabetes Mellitus, Type 2	MESH:D003924		Air Pollutants|Bezafibrate|bisphenol A|Cadmium|Copper|Curcumin|Dibutyl Phthalate|Dietary Fats|Lead|Nickel|Nicotine|Particulate Matter|Rosiglitazone|Silver|Troglitazone|Vehicle Emissions	41.12	63
PTGS1	5742	Diabetes Mellitus, Type 2	MESH:D003924		Ascorbic Acid|Benzoic Acid|bisphenol A|Cadmium|Calcium|Curcumin|Diethylnitrosamine|Enalapril|epigallocatechin gallate|Genistein|Glucose|Hemin|Manganese|perfluorooctanoic acid|Plant Extracts|Resveratrol|S-Adenosylmethionine|Streptozocin|titanium dioxide|Troglitazone|Vehicle Emissions|Zinc	41.11	61
HSPB7	27129	Diabetes Mellitus, Type 2	MESH:D003924		bisphenol A|Copper|Curcumin|Dibutyl Phthalate|Dietary Fats|epigallocatechin gallate|Folic Acid|Nickel|Pantothenic Acid|Phthalic Acids|Pioglitazone|Plant Extracts|titanium dioxide	41.08	33
ASS1	445	Diabetes Mellitus, Type 2	MESH:D003924		bisphenol A|Copper|Dibutyl Phthalate|Dietary Fats|Diethylnitrosamine|Folic Acid|Genistein|Particulate Matter|perfluorooctane sulfonic acid|perfluorooctanoic acid|Phthalic Acids|Resveratrol|Silver|Topiramate|Troglitazone|Vehicle Emissions|Zinc	41.06	44
PTPRE	5791	Diabetes Mellitus, Type 2	MESH:D003924		Arsenic|bisphenol A|Dibutyl Phthalate|Dietary Fats|Diethylnitrosamine|epigallocatechin gallate|Folic Acid|Nickel|Particulate Matter|Resveratrol|Rosiglitazone|Silver|titanium dioxide|Troglitazone	40.96	70
HSPE1	3336	Diabetes Mellitus, Type 2	MESH:D003924		Ascorbic Acid|bisphenol A|Cadmium|Dibutyl Phthalate|Dietary Fats|Diethylnitrosamine|Drugs, Chinese Herbal|Fructose|Nickel|Nicotine|Particulate Matter|perfluorooctanoic acid|Resveratrol|Rosiglitazone|Streptozocin|Troglitazone|Vehicle Emissions	40.95	78
FOXA2	3170	Diabetes Mellitus, Type 2	MESH:D003924		Ascorbic Acid|bisphenol A|Copper|Curcumin|Folic Acid|Genistein|Glucose|Metformin|Particulate Matter|perfluorooctane sulfonic acid|Resveratrol|Rosiglitazone|Streptozocin|Vehicle Emissions|Zinc	40.89	91
RAF1	5894	Diabetes Mellitus, Type 2	MESH:D003924		Arsenic|bisphenol A|Cadmium|Copper|Curcumin|Dibutyl Phthalate|Diethylnitrosamine|Folic Acid|Genistein|mangiferin|Metformin|Nicotine|Plant Extracts|Polychlorinated Biphenyls|Resveratrol|Streptozocin|titanium dioxide|Troglitazone|Vehicle Emissions|Zinc	40.87	89
BDKRB2	624	Diabetes Mellitus, Type 2	MESH:D003924		Air Pollutants|AMG 837|bisphenol A|Calcium|Dibutyl Phthalate|Enalapril|Genistein|Irbesartan|Nickel|Plant Extracts|Resveratrol|Streptozocin|TAK-875|titanium dioxide|Vehicle Emissions|Zinc	40.86	42
CXCL3	2921	Diabetes Mellitus, Type 2	MESH:D003924		Air Pollutants|AMG 837|Arsenic|bisphenol A|Cadmium|Copper|Drugs, Chinese Herbal|Manganese|Nickel|Particulate Matter|Pioglitazone|Resveratrol|Silver|TAK-875|titanium dioxide|Zinc	40.86	32
CYBRD1	79901	Diabetes Mellitus, Type 2	MESH:D003924		Air Pollutants|Ascorbic Acid|bisphenol A|Copper|daidzein|Dibutyl Phthalate|Diethylnitrosamine|Genistein|Iron|Nickel|Particulate Matter|titanium dioxide|Vehicle Emissions	40.84	11
FTL	2512	Diabetes Mellitus, Type 2	MESH:D003924		Arsenic|Ascorbic Acid|Benzoic Acid|bisphenol A|Cadmium|cinnamic aldehyde|Copper|Diethylnitrosamine|Folic Acid|Glucose|Hemin|Iron|Lactic Acid|Lithocholic Acid|Rosiglitazone|Silver|Zinc	40.84	50
KLF6	1316	Diabetes Mellitus, Type 2	MESH:D003924		bisphenol A|Cadmium|Curcumin|Dibutyl Phthalate|Dietary Fats|Diethylnitrosamine|Folic Acid|Glucose|Nickel|Particulate Matter|perfluorooctanoic acid|Rosiglitazone|S-Adenosylmethionine|Silver|titanium dioxide|Troglitazone|Vehicle Emissions|Zinc	40.82	68
GRB10	2887	Diabetes Mellitus, Type 2	MESH:D003924		Arsenic|bisphenol A|Copper|Curcumin|Drugs, Chinese Herbal|Folic Acid|Nickel|Particulate Matter|perfluorooctanoic acid|Phthalic Acids|Resveratrol|Silver|Troglitazone|Vehicle Emissions|Zinc	40.73	37
TFAM	7019	Diabetes Mellitus, Type 2	MESH:D003924		Arsenic|bisphenol A|Blood Glucose|Copper|Dichlorodiphenyl Dichloroethylene|Dietary Fats|epigallocatechin gallate|Folic Acid|Fructose|Glucose|Metformin|perfluorooctanoic acid|Pioglitazone|Plant Extracts|Resveratrol|Rosiglitazone|Troglitazone	40.72	102
FBXO32	114907	Diabetes Mellitus, Type 2	MESH:D003924		Air Pollutants|Arsenic|bisphenol A|Chromium|Dibutyl Phthalate|Dietary Fats|Folic Acid|Genistein|Nickel|Particulate Matter|Polychlorinated Biphenyls|Resveratrol|Rosiglitazone|titanium dioxide|Troglitazone|Zinc	40.59	73
SLC25A20	788	Diabetes Mellitus, Type 2	MESH:D003924		Arsenic|bisphenol A|Cadmium|Cysteine|Dibutyl Phthalate|Dietary Fats|epigallocatechin gallate|Glutathione|Metformin|Nickel|perfluorooctane sulfonic acid|perfluorooctanoic acid|Phthalic Acids|Rosiglitazone|Streptozocin|Troglitazone	40.59	98
VWF	7450	Diabetes Mellitus, Type 2	MESH:D003924		Air Pollutants|Arsenic|bisphenol A|Cadmium|Copper|Curcumin|Dibutyl Phthalate|Dietary Fats|Diethylnitrosamine|Enalapril|Nicotine|Particulate Matter|perfluorooctane sulfonic acid|perfluorooctanoic acid|Resveratrol|Vehicle Emissions	40.59	33
CSRP2	1466	Diabetes Mellitus, Type 2	MESH:D003924		bisphenol A|Cadmium|Copper|Dibutyl Phthalate|Dietary Fats|Diethylnitrosamine|Genistein|Glucose|Nickel|perfluorooctane sulfonic acid|perfluorooctanoic acid|Plant Extracts|titanium dioxide|Vehicle Emissions|Zinc	40.58	27
H19	283120	Diabetes Mellitus, Type 2	MESH:D003924		bisphenol A|Copper|Curcumin|Dichlorodiphenyl Dichloroethylene|Dietary Fats|Diethylnitrosamine|Folic Acid|Glucose|Lead|Nickel|Particulate Matter|Resveratrol|Streptozocin|titanium dioxide|Vehicle Emissions	40.58	44
PGK1	5230	Diabetes Mellitus, Type 2	MESH:D003924		alpha-Tocopherol|Arsenic|bisphenol A|Cadmium|Clozapine|Copper|Dibutyl Phthalate|Folic Acid|Genistein|Lithocholic Acid|Nickel|Particulate Matter|perfluorooctane sulfonic acid|perfluorooctanoic acid|Resveratrol|Vehicle Emissions|Zinc	40.5	26
NR1H4	9971	Diabetes Mellitus, Type 2	MESH:D003924		benidipine|Bezafibrate|bisphenol A|Cholesterol, HDL|Copper|Dichlorodiphenyl Dichloroethylene|Dietary Fats|Diethylnitrosamine|epigallocatechin gallate|Fatty Acids, Nonesterified|Genistein|Glyburide|Lithocholic Acid|Nitrendipine|perfluorooctane sulfonic acid|perfluorooctanoic acid|Quinolines|Resveratrol|Rosiglitazone|Streptozocin|Triglycerides	40.49	81
CACNA1C	775	Diabetes Mellitus, Type 2	MESH:D003924		Arsenic|bisphenol A|Calcium|Dibutyl Phthalate|Dichlorodiphenyl Dichloroethylene|Diethylnitrosamine|Irbesartan|Lead|Nicotine|Pioglitazone|Resveratrol|Silver|Streptozocin|Vehicle Emissions|Zinc	40.42	54
CRAT	1384	Diabetes Mellitus, Type 2	MESH:D003924		2,2-dichloro-12-(p-chlorophenyl)-dodecanoic acid|Bezafibrate|bisphenol A|Cadmium|Copper|Dietary Fats|Diethylnitrosamine|Folic Acid|Nickel|perfluorooctane sulfonic acid|perfluorooctanoic acid|Rosiglitazone|titanium dioxide|Troglitazone|Vehicle Emissions	40.42	65
ATF2	1386	Diabetes Mellitus, Type 2	MESH:D003924		alpha-Tocopherol|Arsenic|bisphenol A|Copper|Curcumin|Diethylnitrosamine|Drugs, Chinese Herbal|Enalapril|Folic Acid|Genistein|Lead|Particulate Matter|perfluorooctane sulfonic acid|perfluorooctanoic acid|Resveratrol|Streptozocin|Vehicle Emissions	40.39	47
CREM	1390	Diabetes Mellitus, Type 2	MESH:D003924		Arsenic|Bezafibrate|bisphenol A|Cadmium|cinnamic aldehyde|Copper|Dibutyl Phthalate|Dichlorodiphenyl Dichloroethylene|Dietary Fats|Diethylnitrosamine|Drugs, Chinese Herbal|Nickel|perfluorooctanoic acid|Resveratrol|titanium dioxide|Vehicle Emissions|Zinc	40.39	37
FASLG	356	Diabetes Mellitus, Type 2	MESH:D003924		alpha-Tocopherol|Angiotensin-Converting Enzyme Inhibitors|Arsenic|Berberine|Bezafibrate|bisphenol A|Clozapine|Curcumin|Dichlorodiphenyl Dichloroethylene|Drugs, Chinese Herbal|Enalapril|Genistein|Nickel|Nicotine|Plant Extracts|Resveratrol|Rosiglitazone|Streptozocin|Telmisartan|Troglitazone|Zinc	40.35	89
LIPG	9388	Diabetes Mellitus, Type 2	MESH:D003924		Arsenic|Bezafibrate|bisphenol A|Dibutyl Phthalate|Dietary Fats|Glucose|Nickel|perfluorooctanoic acid|Phthalic Acids|Pioglitazone|Plant Extracts|Resveratrol|Rosiglitazone|Silver|Triglycerides|Vehicle Emissions	40.33	67
MT3	4504	Diabetes Mellitus, Type 2	MESH:D003924		Arsenic|Ascorbic Acid|bisphenol A|Cadmium|Copper|Dibutyl Phthalate|Folic Acid|Mercury|Nicotine|Particulate Matter|perfluorooctanoic acid|Plant Extracts|Silver|Superoxides|Vehicle Emissions|Zinc	40.33	23
SKP2	6502	Diabetes Mellitus, Type 2	MESH:D003924		Arsenic|bisphenol A|Cadmium|Copper|Dibutyl Phthalate|Drugs, Chinese Herbal|epigallocatechin gallate|Folic Acid|Metformin|Nickel|Orlistat|Plant Extracts|Resveratrol|Rosiglitazone|Troglitazone|Vehicle Emissions	40.33	85
SLC1A3	6507	Diabetes Mellitus, Type 2	MESH:D003924		bisphenol A|Copper|Curcumin|Dibutyl Phthalate|Dietary Fats|Genistein|Glucose|Lead|Manganese|Particulate Matter|perfluorooctane sulfonic acid|perfluorooctanoic acid|Resveratrol|Streptozocin|titanium dioxide|Vehicle Emissions	40.33	42
ROCK1	6093	Diabetes Mellitus, Type 2	MESH:D003924		Alloxan|Arsenic|bisphenol A|Cadmium|Calcium|Chromium|Dietary Fats|Diethylnitrosamine|Glucose|Particulate Matter|perfluorooctane sulfonic acid|Plant Extracts|Resveratrol|Streptozocin|Troglitazone	40.27	61
ERN1	2081	Diabetes Mellitus, Type 2	MESH:D003924		bisphenol A|Cadmium|Curcumin|Dietary Fats|Drugs, Chinese Herbal|Exenatide|Fatty Acids, Nonesterified|Folic Acid|Glucose|Nicotine|Orlistat|perfluorooctane sulfonic acid|perfluorooctanoic acid|Plant Extracts|Resveratrol|Streptozocin|titanium dioxide|Troglitazone	40.24	63
CPT1B	1375	Diabetes Mellitus, Type 2	MESH:D003924		Bezafibrate|bisphenol A|Copper|Dibutyl Phthalate|Dietary Fats|Diethylnitrosamine|Folic Acid|perfluorooctane sulfonic acid|perfluorooctanoic acid|Phthalic Acids|Pioglitazone|Plant Extracts|Resveratrol|Rosiglitazone|titanium dioxide|Troglitazone	40.21	69
F10	2159	Diabetes Mellitus, Type 2	MESH:D003924		bisphenol A|Calcium|Dibutyl Phthalate|Dietary Fats|Diethylnitrosamine|Heme|Lead|mangiferin|Mercury|Nickel|perfluorooctane sulfonic acid|perfluorooctanoic acid|Phthalic Acids|Pioglitazone|Rosiglitazone|titanium dioxide	40.21	52
GSTO1	9446	Diabetes Mellitus, Type 2	MESH:D003924		Arsenic|bisphenol A|Cadmium|Dibutyl Phthalate|Diethylnitrosamine|epigallocatechin gallate|Genistein|Nickel|Particulate Matter|perfluorooctane sulfonic acid|Phthalic Acids|Plant Extracts|Resveratrol|Silver|titanium dioxide|Vehicle Emissions	40.21	23
HSP-16.1	179286	Diabetes Mellitus, Type 2	MESH:D003924		Arsenic|bisphenol A|Cadmium|Chromium|Copper|Iron|Mercury|Nickel|Resveratrol|Zinc	40.21	20
SLC31A1	1317	Diabetes Mellitus, Type 2	MESH:D003924		bisphenol A|Copper|Dietary Fats|Diethylnitrosamine|epigallocatechin gallate|Fructose|Genistein|Glutathione|Lead|perfluorooctanoic acid|Resveratrol|Silver|Streptozocin|titanium dioxide|Vehicle Emissions|Zinc	40.21	44
GFRA1	2674	Diabetes Mellitus, Type 2	MESH:D003924		Arsenic|Ascorbic Acid|bisphenol A|Dichlorodiphenyl Dichloroethylene|Genistein|Nickel|perfluorooctane sulfonic acid|perfluorooctanoic acid|Pioglitazone|Polychlorinated Biphenyls|Resveratrol|Rosiglitazone|Silver|Troglitazone|Vehicle Emissions	40.12	57
PDLIM1	9124	Diabetes Mellitus, Type 2	MESH:D003924		Arsenic|bisphenol A|Cadmium|Copper|Dibutyl Phthalate|Dietary Fats|Diethylnitrosamine|Metformin|Particulate Matter|perfluorooctanoic acid|Resveratrol|Rosiglitazone|Troglitazone|Vehicle Emissions|Zinc	40.12	92
TPD52L1	7164	Diabetes Mellitus, Type 2	MESH:D003924		bisphenol A|Cadmium|daidzein|Dibutyl Phthalate|Drugs, Chinese Herbal|epigallocatechin gallate|Folic Acid|Genistein|Lead|Nickel|Particulate Matter|Resveratrol|Troglitazone|Vehicle Emissions|Zinc	40.12	30
MCM7	4176	Diabetes Mellitus, Type 2	MESH:D003924		bisphenol A|Copper|Curcumin|Dibutyl Phthalate|Diethylnitrosamine|Folic Acid|Genistein|Lead|Nickel|Particulate Matter|perfluorooctanoic acid|Plant Extracts|Polychlorinated Biphenyls|Resveratrol|titanium dioxide|Troglitazone	40.08	34
PLG	5340	Diabetes Mellitus, Type 2	MESH:D003924		alpha-Tocopherol|Arsenic|Ascorbic Acid|bisphenol A|Cadmium|Copper|Dibutyl Phthalate|Dietary Fats|Folic Acid|Genistein|Levonorgestrel|Nickel|Particulate Matter|perfluorooctanoic acid|Vehicle Emissions|Zinc	40.08	31
SREBF2	6721	Diabetes Mellitus, Type 2	MESH:D003924		Bezafibrate|bisphenol A|Cadmium|Clozapine|Curcumin|Dibutyl Phthalate|Dietary Fats|Fructose|Glucose|Kangen-karyu|perfluorooctane sulfonic acid|perfluorooctanoic acid|Resveratrol|Streptozocin|Troglitazone|Vehicle Emissions	40.08	59
SELP	6403	Diabetes Mellitus, Type 2	MESH:D003924		Air Pollutants|AMG 837|bisphenol A|Curcumin|Dietary Fats|Enalapril|Genistein|Glucose|Nickel|Particulate Matter|perfluorooctane sulfonic acid|Pioglitazone|Resveratrol|Rosiglitazone|TAK-875|titanium dioxide|Vehicle Emissions	40.06	59
CCN1	3491	Diabetes Mellitus, Type 2	MESH:D003924		Arsenic|bisphenol A|Copper|Dibutyl Phthalate|Dietary Fats|Diethylnitrosamine|Folic Acid|Genistein|Glucose|Nickel|Nicotine|Particulate Matter|perfluorooctane sulfonic acid|perfluorooctanoic acid|Plant Extracts|Silver|titanium dioxide|Troglitazone|Vehicle Emissions	40.05	50
CHPT1	56994	Diabetes Mellitus, Type 2	MESH:D003924		bisphenol A|Cadmium|Dietary Fats|Folic Acid|Lead|Lithocholic Acid|Nickel|perfluorooctane sulfonic acid|perfluorooctanoic acid|Rosiglitazone|Silver|titanium dioxide|Troglitazone|Vehicle Emissions	40.02	59
DTYMK	1841	Diabetes Mellitus, Type 2	MESH:D003924		bisphenol A|Cadmium|Copper|Dibutyl Phthalate|Diethylnitrosamine|epigallocatechin gallate|Genistein|Nicotine|Particulate Matter|Polychlorinated Biphenyls|Resveratrol|titanium dioxide|Troglitazone|Vehicle Emissions	40.02	30
AGTR2	186	Diabetes Mellitus, Type 2	MESH:D003924		bisphenol A|Dietary Fats|Drugs, Chinese Herbal|Enalapril|Fatty Acids, Nonesterified|Folic Acid|Genistein|Nicotine|Particulate Matter|Pioglitazone|Rosiglitazone|Streptozocin|Telmisartan|Triglycerides|Vehicle Emissions	39.97	67
CTSB	1508	Diabetes Mellitus, Type 2	MESH:D003924		bisphenol A|Copper|Curcumin|Dibutyl Phthalate|Dietary Fats|Diethylnitrosamine|epigallocatechin gallate|Genistein|Glucose|Malathion|Mercury|Nickel|Nicotine|Particulate Matter|perfluorooctanoic acid|Silver|titanium dioxide|Troglitazone|Vehicle Emissions	39.96	45
TNFRSF11A	8792	Diabetes Mellitus, Type 2	MESH:D003924		Arsenic|Ascorbic Acid|bisphenol A|Diethylnitrosamine|Drugs, Chinese Herbal|Folic Acid|mangiferin|Particulate Matter|Resveratrol|Rosiglitazone|titanium dioxide|Vehicle Emissions|Zinc	39.91	50
CTH	1491	Diabetes Mellitus, Type 2	MESH:D003924		Arsenic|bisphenol A|Cadmium|Copper|coumarin|Cysteine|Dietary Fats|Diethylnitrosamine|Drugs, Chinese Herbal|Folic Acid|Metformin|Nickel|Particulate Matter|perfluorooctane sulfonic acid|perfluorooctanoic acid|Rosiglitazone|Silver|Zinc	39.86	83
MGLL	11343	Diabetes Mellitus, Type 2	MESH:D003924		Bezafibrate|bisphenol A|Cadmium|Copper|Dibutyl Phthalate|Dietary Fats|Folic Acid|Genistein|Particulate Matter|perfluorooctane sulfonic acid|perfluorooctanoic acid|Resveratrol|Rosiglitazone|Streptozocin|titanium dioxide|Troglitazone|Vehicle Emissions	39.85	81
PIM1	5292	Diabetes Mellitus, Type 2	MESH:D003924		bisphenol A|Chromium|Copper|Dietary Fats|Diethylnitrosamine|Folic Acid|Genistein|Glucose|Iron|Nickel|Pantothenic Acid|perfluorooctanoic acid|Plant Extracts|Resveratrol|Silver|Troglitazone|Vehicle Emissions	39.85	49
SMAD7	4092	Diabetes Mellitus, Type 2	MESH:D003924		Arsenic|bisphenol A|Copper|Dibutyl Phthalate|Diethylnitrosamine|Drugs, Chinese Herbal|Enalapril|Folic Acid|Genistein|Nickel|Particulate Matter|perfluorooctane sulfonic acid|Resveratrol|Silver|Streptozocin|titanium dioxide	39.83	47
CIDEA	1149	Diabetes Mellitus, Type 2	MESH:D003924		Arsenic|bisphenol A|Chromium|Dibutyl Phthalate|Dietary Fats|Diethylnitrosamine|Nickel|Particulate Matter|perfluorooctane sulfonic acid|perfluorooctanoic acid|Resveratrol|Rosiglitazone|Streptozocin|TAK-875|titanium dioxide	39.82	71
CYP2C29	13095	Diabetes Mellitus, Type 2	MESH:D003924		alpha-Tocopherol|bisphenol A|daidzein|Dietary Fats|Diethylnitrosamine|Drugs, Chinese Herbal|Fatty Acids, Nonesterified|Folic Acid|Fructose|Lithocholic Acid|perfluorooctanoic acid|Plant Extracts|Resveratrol|Silver|Vehicle Emissions	39.82	35
JUNB	3726	Diabetes Mellitus, Type 2	MESH:D003924		alpha-Tocopherol|Arsenic|bisphenol A|Cadmium|Clozapine|Copper|Curcumin|Dibutyl Phthalate|Genistein|Glucose|Glutathione|Lithocholic Acid|Nicotine|Particulate Matter|perfluorooctanoic acid|Resveratrol|Silver|titanium dioxide|Troglitazone|Zinc	39.81	47
FGF2	2247	Diabetes Mellitus, Type 2	MESH:D003924		Arsenic|Ascorbic Acid|bisphenol A|Cadmium|Clozapine|Curcumin|Diethylnitrosamine|Drugs, Chinese Herbal|epigallocatechin gallate|Genistein|Glucose|Mercury|Nickel|Nicotine|Particulate Matter|Plant Extracts|Resveratrol|Silver|Troglitazone|Vehicle Emissions|Zinc	39.75	45
COL12A1	1303	Diabetes Mellitus, Type 2	MESH:D003924		bisphenol A|Cadmium|Copper|Dibutyl Phthalate|Dietary Fats|Genistein|Glucose|Manganese|Nickel|perfluorooctane sulfonic acid|Plant Extracts|Polychlorinated Biphenyls|Resveratrol|Silver|titanium dioxide	39.68	31
ATG5	9474	Diabetes Mellitus, Type 2	MESH:D003924		bisphenol A|Cadmium|Dibutyl Phthalate|Dietary Fats|epigallocatechin gallate|Genistein|Glucose|Glutathione|Nickel|Particulate Matter|perfluorooctane sulfonic acid|perfluorooctanoic acid|Resveratrol|Streptozocin|Vehicle Emissions|Zinc	39.58	41
ERBB2	2064	Diabetes Mellitus, Type 2	MESH:D003924		Air Pollutants|bisphenol A|Clozapine|Copper|Curcumin|Dibutyl Phthalate|Dichlorodiphenyl Dichloroethylene|epigallocatechin gallate|Folic Acid|Glucose|Lead|Orlistat|Particulate Matter|perfluorooctane sulfonic acid|perfluorooctanoic acid|Plant Extracts|Resveratrol|titanium dioxide|Vehicle Emissions	39.55	28
FGA	2243	Diabetes Mellitus, Type 2	MESH:D003924		Air Pollutants|Arsenic|bisphenol A|Dietary Fats|Diethylnitrosamine|Folic Acid|Genistein|Glucose|Levonorgestrel|Nickel|Particulate Matter|perfluorooctane sulfonic acid|perfluorooctanoic acid|Plant Extracts|Silver|Vehicle Emissions|Zinc	39.53	36
SLC40A1	30061	Diabetes Mellitus, Type 2	MESH:D003924		Air Pollutants|bisphenol A|Cadmium|Copper|Dibutyl Phthalate|Dietary Fats|Diethylnitrosamine|epigallocatechin gallate|Folic Acid|Iron|Manganese|Nickel|Particulate Matter|perfluorooctanoic acid|Resveratrol|Silver|Zinc	39.53	31
TNFRSF21	27242	Diabetes Mellitus, Type 2	MESH:D003924		bisphenol A|Cadmium|cinnamic aldehyde|Copper|Curcumin|Dibutyl Phthalate|Diethylnitrosamine|Folic Acid|Lead|Metformin|Particulate Matter|perfluorooctanoic acid|Resveratrol|Rosiglitazone|Troglitazone	39.53	79
VLDLR	7436	Diabetes Mellitus, Type 2	MESH:D003924		AMG 837|bisphenol A|Copper|Dibutyl Phthalate|Dietary Fats|Drugs, Chinese Herbal|Folic Acid|Genistein|Nickel|perfluorooctanoic acid|Pioglitazone|Rosiglitazone|Silver|TAK-875|titanium dioxide|Troglitazone|Vehicle Emissions	39.53	65
AARS	16	Diabetes Mellitus, Type 2	MESH:D003924		Ascorbic Acid|bisphenol A|Copper|Curcumin|Dibutyl Phthalate|Drugs, Chinese Herbal|Genistein|Metformin|Nickel|Particulate Matter|perfluorooctanoic acid|titanium dioxide|Vehicle Emissions|Zinc	39.49	43
PPP1R10	5514	Diabetes Mellitus, Type 2	MESH:D003924		Arsenic|bisphenol A|cinnamic aldehyde|Dibutyl Phthalate|Folic Acid|Genistein|Lead|Nickel|perfluorooctane sulfonic acid|perfluorooctanoic acid|Resveratrol|Silver|titanium dioxide|Zinc	39.49	22
CD9	928	Diabetes Mellitus, Type 2	MESH:D003924		Arsenic|bisphenol A|Copper|Dibutyl Phthalate|Dietary Fats|Diethylnitrosamine|Folic Acid|Genistein|Lead|Nicotine|Particulate Matter|perfluorooctane sulfonic acid|Rosiglitazone|Troglitazone|Vehicle Emissions|Zinc	39.46	70
CPE	1363	Diabetes Mellitus, Type 2	MESH:D003924		bisphenol A|Cadmium|Chromium|Copper|Dibutyl Phthalate|Dietary Fats|Diethylnitrosamine|epigallocatechin gallate|Genistein|Lead|Nickel|Pesticides|Phthalic Acids|Resveratrol|titanium dioxide	39.39	29
ABCC5	10057	Diabetes Mellitus, Type 2	MESH:D003924		bisphenol A|Copper|Curcumin|daidzein|Dibutyl Phthalate|Dietary Fats|Diethylnitrosamine|epigallocatechin gallate|Folic Acid|Genistein|Glutathione|Lithocholic Acid|Metformin|Particulate Matter|Resveratrol|Streptozocin	39.34	70
SERPINH1	871	Diabetes Mellitus, Type 2	MESH:D003924		Arsenic|bisphenol A|Cadmium|Copper|Curcumin|Dibutyl Phthalate|Dietary Fats|Drugs, Chinese Herbal|Nickel|Nicotine|Resveratrol|Silver|Streptozocin|titanium dioxide|Vehicle Emissions|Zinc	39.34	45
UHRF1	29128	Diabetes Mellitus, Type 2	MESH:D003924		Ascorbic Acid|bisphenol A|Copper|Dibutyl Phthalate|Dietary Fats|Diethylnitrosamine|Folic Acid|Genistein|Lead|Nickel|perfluorooctanoic acid|Polychlorinated Biphenyls|Resveratrol|titanium dioxide|Troglitazone|Zinc	39.34	43
CAVIN2	8436	Diabetes Mellitus, Type 2	MESH:D003924		Air Pollutants|bisphenol A|Cadmium|Dietary Fats|Diethylnitrosamine|epigallocatechin gallate|Mercury|Nickel|Particulate Matter|perfluorooctanoic acid|Resveratrol|Silver|titanium dioxide|Vehicle Emissions	39.32	26
CD40	958	Diabetes Mellitus, Type 2	MESH:D003924		Arsenic|Ascorbic Acid|bisphenol A|Curcumin|daidzein|Dibutyl Phthalate|Diethylnitrosamine|Drugs, Chinese Herbal|Folic Acid|Mercury|Niacinamide|Nickel|Particulate Matter|Plant Extracts|Resveratrol|Rosiglitazone|Vehicle Emissions|Zinc	39.32	58
CYP2B9	13094	Diabetes Mellitus, Type 2	MESH:D003924		alpha-Tocopherol|Arsenic|Ascorbic Acid|Berberine|Copper|Dietary Fats|Diethylnitrosamine|Fatty Acids, Nonesterified|Folic Acid|Metformin|perfluorooctanoic acid|Resveratrol|Streptozocin|titanium dioxide	39.32	74
PLA2G16	11145	Diabetes Mellitus, Type 2	MESH:D003924		Ascorbic Acid|bisphenol A|Dibutyl Phthalate|Diethylnitrosamine|Lead|Nickel|perfluorooctane sulfonic acid|Phthalic Acids|Resveratrol|Rosiglitazone|Streptozocin|titanium dioxide|Troglitazone|Vehicle Emissions	39.32	73
SLC10A2	6555	Diabetes Mellitus, Type 2	MESH:D003924		bisphenol A|Dichlorodiphenyl Dichloroethylene|Dietary Fats|Diethylnitrosamine|epigallocatechin gallate|Folic Acid|Genistein|Lithocholic Acid|perfluorooctane sulfonic acid|perfluorooctanoic acid|Resveratrol|Rosiglitazone|Streptozocin|Troglitazone	39.32	75
HRAS	3265	Diabetes Mellitus, Type 2	MESH:D003924		Arsenic|bisphenol A|Copper|Dietary Fats|Diethylnitrosamine|Drugs, Chinese Herbal|epigallocatechin gallate|Folic Acid|Glucose|Glutathione|Iron|Lead|Malathion|Mercury|Nicotine|Plant Extracts|Resveratrol|Superoxides|Troglitazone|Vehicle Emissions	39.31	58
PON2	5445	Diabetes Mellitus, Type 2	MESH:D003924		Arsenic|Ascorbic Acid|bisphenol A|Blood Glucose|Cadmium|Calcium|Cholesterol, HDL|Cholesterol, LDL|Dibutyl Phthalate|Glucose|Nicotine|perfluorooctanoic acid|Plant Extracts|Rosiglitazone|Superoxides	39.25	50
VCL	7414	Diabetes Mellitus, Type 2	MESH:D003924		Arsenic|bisphenol A|Copper|Dibutyl Phthalate|Dietary Fats|Fructose|Genistein|Magnesium|Nickel|Particulate Matter|perfluorooctanoic acid|Phthalic Acids|Resveratrol|Troglitazone|Vehicle Emissions	39.25	49
ZBTB20	26137	Diabetes Mellitus, Type 2	MESH:D003924		Air Pollutants|Arsenic|bisphenol A|Copper|Dibutyl Phthalate|Folic Acid|Genistein|Nickel|perfluorooctane sulfonic acid|perfluorooctanoic acid|Silver|titanium dioxide|Troglitazone|Vehicle Emissions|Zinc	39.25	33
KRT8	3856	Diabetes Mellitus, Type 2	MESH:D003924		Arsenic|bisphenol A|Cadmium|Copper|Dibutyl Phthalate|Dietary Fats|Diethylnitrosamine|Folic Acid|Genistein|Glucose|Particulate Matter|perfluorooctane sulfonic acid|perfluorooctanoic acid|Phthalic Acids|titanium dioxide|Troglitazone|Vehicle Emissions|Zinc	39.23	49
NRG1	3084	Diabetes Mellitus, Type 2	MESH:D003924		Air Pollutants|Arsenic|bisphenol A|Cadmium|Clozapine|Dibutyl Phthalate|Dichlorodiphenyl Dichloroethylene|Dietary Fats|Diethylnitrosamine|epigallocatechin gallate|Folic Acid|Glucose|Nickel|Particulate Matter|perfluorooctanoic acid|Resveratrol|Troglitazone|Vehicle Emissions	39.23	51
RAD51	5888	Diabetes Mellitus, Type 2	MESH:D003924		Air Pollutants|Arsenic|bisphenol A|Cadmium|Chromium|Copper|Curcumin|Diethylnitrosamine|epigallocatechin gallate|Folic Acid|Genistein|Nickel|Phthalic Acids|Plant Extracts|Polychlorinated Biphenyls|Resveratrol|titanium dioxide|Troglitazone	39.23	42
FYN	2534	Diabetes Mellitus, Type 2	MESH:D003924		alpha-Tocopherol|Arsenic|Ascorbic Acid|bisphenol A|Copper|Dibutyl Phthalate|Dichlorodiphenyl Dichloroethylene|epigallocatechin gallate|Glutathione|Lead|Nickel|Nicotine|Resveratrol|Rosiglitazone|Silver|Vehicle Emissions	39.22	49
TPM3	7170	Diabetes Mellitus, Type 2	MESH:D003924		Arsenic|bisphenol A|Cadmium|Copper|Dibutyl Phthalate|Diethylnitrosamine|Genistein|Glucose|Lead|Nickel|Particulate Matter|perfluorooctanoic acid|Polychlorinated Biphenyls|Resveratrol|Rosiglitazone|Vehicle Emissions	39.22	52
LCN2	3934	Diabetes Mellitus, Type 2	MESH:D003924		bisphenol A|Cadmium|Copper|Curcumin|Dibutyl Phthalate|Dietary Fats|Diethylnitrosamine|Genistein|Iron|Mercury|Nickel|Particulate Matter|perfluorooctane sulfonic acid|Resveratrol|Rosiglitazone|Streptozocin|titanium dioxide|Troglitazone|Vehicle Emissions	39.16	79
NCOA7	135112	Diabetes Mellitus, Type 2	MESH:D003924		bisphenol A|Cadmium|Copper|Dibutyl Phthalate|Dietary Fats|epigallocatechin gallate|Folic Acid|Lead|Nickel|Particulate Matter|Polychlorinated Biphenyls|Resveratrol|Silver|Vehicle Emissions	39.14	27
AQP9	366	Diabetes Mellitus, Type 2	MESH:D003924		Arsenic|bisphenol A|Dibutyl Phthalate|Diethylnitrosamine|Folic Acid|Genistein|Lactic Acid|Mercury|Particulate Matter|perfluorooctane sulfonic acid|perfluorooctanoic acid|Streptozocin|Triglycerides|Troglitazone|Vehicle Emissions	39.1	54
GEM	2669	Diabetes Mellitus, Type 2	MESH:D003924		bisphenol A|Cadmium|Copper|Dibutyl Phthalate|Folic Acid|Glucose|Lead|Nickel|Nicotine|Pioglitazone|Rosiglitazone|titanium dioxide|Troglitazone|Vehicle Emissions|Zinc	39.1	55
IL1RL1	9173	Diabetes Mellitus, Type 2	MESH:D003924		Arsenic|Benzoic Acid|bisphenol A|Cadmium|Copper|Drugs, Chinese Herbal|Folic Acid|Heme|Manganese|Nickel|Particulate Matter|perfluorooctanoic acid|Rosiglitazone|Silver|Troglitazone|Vehicle Emissions	39.1	58
PEBP1	5037	Diabetes Mellitus, Type 2	MESH:D003924		Ascorbic Acid|bisphenol A|Cadmium|Copper|Dibutyl Phthalate|Diethylnitrosamine|Fatty Acids, Nonesterified|Folic Acid|Glucose|perfluorooctanoic acid|Phthalic Acids|Polychlorinated Biphenyls|Resveratrol|Triglycerides|Vehicle Emissions	39.1	24
TGFBR1	7046	Diabetes Mellitus, Type 2	MESH:D003924		bisphenol A|Cadmium|Curcumin|Dietary Fats|Diethylnitrosamine|Enalapril|epigallocatechin gallate|Glucose|Lead|Lithocholic Acid|Manganese|Nickel|Nicotine|Resveratrol|Streptozocin|Vehicle Emissions	39.1	42
FBP2	8789	Diabetes Mellitus, Type 2	MESH:D003924		bisphenol A|Dibutyl Phthalate|Dietary Fats|Folic Acid|N,N'-((5-(2-amino-5-(2-methylpropyl)-4-thiazolyl)-2-furanyl)phosphinylidene)bis(alanine) diethyl ester|Particulate Matter|perfluorooctane sulfonic acid|perfluorooctanoic acid|Phthalic Acids|Rosiglitazone|Streptozocin|titanium dioxide|Troglitazone	39.04	72
CD68	968	Diabetes Mellitus, Type 2	MESH:D003924		bisphenol A|Chromium|Copper|Dietary Fats|Diethylnitrosamine|Drugs, Chinese Herbal|Folic Acid|Fructose|Genistein|Nicotine|Particulate Matter|Plant Extracts|Resveratrol|Rosiglitazone|Silver|Streptozocin|titanium dioxide	39.01	73
SESN2	83667	Diabetes Mellitus, Type 2	MESH:D003924		Amino Acids|Ascorbic Acid|bisphenol A|Cadmium|Copper|Dietary Fats|Diethylnitrosamine|Drugs, Chinese Herbal|Folic Acid|Genistein|Glutathione|Metformin|Resveratrol|Silver|Troglitazone|Vehicle Emissions|Zinc	39.01	73
CYP19A1	1588	Diabetes Mellitus, Type 2	MESH:D003924		Amoxicillin|Ascorbic Acid|Bezafibrate|bisphenol A|Cadmium|daidzein|Dibutyl Phthalate|Dichlorodiphenyl Dichloroethylene|Dietary Fats|Drugs, Chinese Herbal|epigallocatechin gallate|Genistein|Levonorgestrel|Malathion|Metformin|perfluorooctane sulfonic acid|perfluorooctanoic acid|Polychlorinated Biphenyls|Resveratrol|Silver|titanium dioxide|Troglitazone|Vehicle Emissions	38.98	75
GPRC5A	9052	Diabetes Mellitus, Type 2	MESH:D003924		Air Pollutants|bisphenol A|Dibutyl Phthalate|Dichlorodiphenyl Dichloroethylene|Genistein|Heme|Iron|Particulate Matter|Plant Extracts|Polychlorinated Biphenyls|Resveratrol|Silver|titanium dioxide|Vehicle Emissions	38.98	16
VTN	7448	Diabetes Mellitus, Type 2	MESH:D003924		Ascorbic Acid|bisphenol A|Cadmium|Copper|Dietary Fats|Diethylnitrosamine|Mercury|Nickel|perfluorooctanoic acid|Pioglitazone|titanium dioxide|Troglitazone|Vehicle Emissions|Zinc	38.98	43
HADHA	3030	Diabetes Mellitus, Type 2	MESH:D003924		Ascorbic Acid|Bezafibrate|bisphenol A|Dibutyl Phthalate|Dietary Fats|Diethylnitrosamine|Glutathione|Lead|perfluorooctane sulfonic acid|perfluorooctanoic acid|Rosiglitazone|Silver|Troglitazone|Vehicle Emissions|Zinc	38.97	65
IL7R	3575	Diabetes Mellitus, Type 2	MESH:D003924		Arsenic|bisphenol A|Cadmium|cinnamic aldehyde|Copper|Dietary Fats|Drugs, Chinese Herbal|epigallocatechin gallate|Folic Acid|Heme|Nickel|Resveratrol|Silver|titanium dioxide|Vehicle Emissions	38.97	34
TNFAIP3	7128	Diabetes Mellitus, Type 2	MESH:D003924		Arsenic|bisphenol A|Cadmium|Chromium|Dietary Fats|Folic Acid|Gliclazide|Mercury|Nickel|Particulate Matter|Pesticides|Plant Extracts|Resveratrol|Silver|titanium dioxide|Tolbutamide|Troglitazone|Zinc	38.87	55
UNG	7374	Diabetes Mellitus, Type 2	MESH:D003924		Ascorbic Acid|bisphenol A|cinnamic aldehyde|Copper|Dibutyl Phthalate|Dietary Fats|Diethylnitrosamine|Drugs, Chinese Herbal|Folic Acid|Genistein|Plant Extracts|Polychlorinated Biphenyls|Resveratrol|titanium dioxide|Troglitazone|Vehicle Emissions	38.87	42
CD86	942	Diabetes Mellitus, Type 2	MESH:D003924		cinnamic aldehyde|Cysteine|daidzein|Dichlorodiphenyl Dichloroethylene|Diethylnitrosamine|Drugs, Chinese Herbal|Genistein|Glutathione|Lactic Acid|Levonorgestrel|Nickel|Nicotine|Particulate Matter|Plant Extracts|Resveratrol|Rosiglitazone|Streptozocin|Troglitazone|Vehicle Emissions	38.84	75
CCNA1	8900	Diabetes Mellitus, Type 2	MESH:D003924		Arsenic|Ascorbic Acid|bisphenol A|Cadmium|Copper|Drugs, Chinese Herbal|Genistein|Manganese|Nickel|perfluorooctanoic acid|Pioglitazone|Resveratrol|titanium dioxide|Vehicle Emissions|Zinc	38.83	31
TSHZ1	10194	Diabetes Mellitus, Type 2	MESH:D003924		Arsenic|bisphenol A|Copper|Dibutyl Phthalate|Dietary Fats|Folic Acid|Glucose|Iron|Resveratrol|Silver|Troglitazone|Vehicle Emissions|Zinc	38.83	49
CCN5	8839	Diabetes Mellitus, Type 2	MESH:D003924		bisphenol A|Dietary Fats|Diethylnitrosamine|Folic Acid|Genistein|Nicotine|Particulate Matter|perfluorooctane sulfonic acid|perfluorooctanoic acid|Plant Extracts|Resveratrol|Rosiglitazone|titanium dioxide|Troglitazone	38.81	65
F2	2147	Diabetes Mellitus, Type 2	MESH:D003924		bisphenol A|Cadmium|Calcium|Copper|Curcumin|Dietary Fats|epigallocatechin gallate|Genistein|Iron|Lead|Manganese|Nickel|Nicotine|perfluorooctane sulfonic acid|perfluorooctanoic acid|Resveratrol|Rosiglitazone|titanium dioxide|Zinc	38.77	57
THRB	7068	Diabetes Mellitus, Type 2	MESH:D003924		Arsenic|Bezafibrate|bisphenol A|Cadmium|Clozapine|Copper|daidzein|Dibutyl Phthalate|Dichlorodiphenyl Dichloroethylene|Diethylnitrosamine|Folic Acid|Genistein|perfluorooctane sulfonic acid|perfluorooctanoic acid|Pesticides|Resveratrol|Rosiglitazone|Thiazolidinediones|Zinc	38.77	56
ACTA1	58	Diabetes Mellitus, Type 2	MESH:D003924		Arsenic|bisphenol A|Cadmium|Dichlorodiphenyl Dichloroethylene|Dietary Fats|Folic Acid|Glucose|Manganese|Nicotine|Particulate Matter|perfluorooctane sulfonic acid|perfluorooctanoic acid|Pioglitazone|Resveratrol|Silver|Vehicle Emissions	38.75	46
DNMT3B	1789	Diabetes Mellitus, Type 2	MESH:D003924		Arsenic|Berberine|bisphenol A|Cadmium|cinnamic aldehyde|Curcumin|Dibutyl Phthalate|Dietary Fats|epigallocatechin gallate|Folic Acid|Genistein|Lead|Particulate Matter|perfluorooctane sulfonic acid|Polychlorinated Biphenyls|Resveratrol	38.75	34
IL17A	3605	Diabetes Mellitus, Type 2	MESH:D003924		Arsenic|bisphenol A|Cadmium|daidzein|Dibutyl Phthalate|Dietary Fats|Diethylnitrosamine|Genistein|Glucose|Nickel|Nicotine|Particulate Matter|Plant Extracts|Resveratrol|Streptozocin|titanium dioxide|Vehicle Emissions	38.71	45
PRKCE	5581	Diabetes Mellitus, Type 2	MESH:D003924		Arsenic|Berberine|bisphenol A|Calcium|Clozapine|Curcumin|daidzein|Dibutyl Phthalate|Dietary Fats|Diethylnitrosamine|Genistein|Lead|Nicotine|Streptozocin|Troglitazone|Vehicle Emissions|Zinc	38.71	57
NUPR1	26471	Diabetes Mellitus, Type 2	MESH:D003924		bisphenol A|Cadmium|Clozapine|Copper|coumarin|Dibutyl Phthalate|Dietary Fats|Diethylnitrosamine|Drugs, Chinese Herbal|Folic Acid|Genistein|Glucose|Nicotine|perfluorooctanoic acid|Plant Extracts|Resveratrol|TAK-875|Vehicle Emissions	38.7	38
MTMR11	10903	Diabetes Mellitus, Type 2	MESH:D003924		Air Pollutants|bisphenol A|Cadmium|Copper|daidzein|Dietary Fats|Diethylnitrosamine|Folic Acid|Genistein|Mercury|Nickel|Rosiglitazone	38.67	49
KIF20A	10112	Diabetes Mellitus, Type 2	MESH:D003924		Air Pollutants|bisphenol A|Cadmium|Copper|coumarin|Dibutyl Phthalate|Dietary Fats|Diethylnitrosamine|Drugs, Chinese Herbal|Folic Acid|Genistein|Polychlorinated Biphenyls|Resveratrol|titanium dioxide|Troglitazone|Zinc	38.64	44
GMFB	2764	Diabetes Mellitus, Type 2	MESH:D003924		bisphenol A|Dibutyl Phthalate|Dietary Fats|Glucose|Lead|Nickel|Nicotine|Particulate Matter|perfluorooctane sulfonic acid|perfluorooctanoic acid|Plant Extracts|Vehicle Emissions|Zinc	38.63	26
ITIH2	3698	Diabetes Mellitus, Type 2	MESH:D003924		bisphenol A|Cadmium|Calcium|Copper|Dietary Fats|Diethylnitrosamine|Magnesium|Manganese|Nickel|perfluorooctanoic acid|Pioglitazone|Vehicle Emissions|Zinc	38.63	32
PHLDA1	22822	Diabetes Mellitus, Type 2	MESH:D003924		Air Pollutants|Ascorbic Acid|bisphenol A|Copper|Dibutyl Phthalate|Diethylnitrosamine|Genistein|Glucose|Heme|Nickel|Particulate Matter|perfluorooctanoic acid|Plant Extracts|Rosiglitazone|Silver|titanium dioxide|Zinc	38.62	46
TSC22D1	8848	Diabetes Mellitus, Type 2	MESH:D003924		bisphenol A|Copper|coumarin|Dibutyl Phthalate|Dietary Fats|Diethylnitrosamine|Folic Acid|Genistein|Glucose|Lead|Nicotine|perfluorooctane sulfonic acid|perfluorooctanoic acid|Resveratrol|Streptozocin|Troglitazone|Vehicle Emissions	38.62	55
FAM184B	27146	Diabetes Mellitus, Type 2	MESH:D003924		Air Pollutants|bisphenol A|Copper|Dibutyl Phthalate|Lead|Mercury|Nickel|Pioglitazone|Plant Extracts|Vehicle Emissions	38.61	19
HSP-16.2	178659	Diabetes Mellitus, Type 2	MESH:D003924		Arsenic|bisphenol A|Cadmium|Chromium|Copper|Iron|Mercury|Nickel|Plant Extracts|Zinc	38.61	17
MEF2C	4208	Diabetes Mellitus, Type 2	MESH:D003924		Arsenic|bisphenol A|Curcumin|Dibutyl Phthalate|Lead|Metformin|Nickel|Nicotine|perfluorooctane sulfonic acid|Pioglitazone|Resveratrol|Silver|Streptozocin|titanium dioxide|Vehicle Emissions	38.56	76
ACADS	35	Diabetes Mellitus, Type 2	MESH:D003924		Arsenic|bisphenol A|Dibutyl Phthalate|Dichlorodiphenyl Dichloroethylene|Dietary Fats|Fructose|perfluorooctane sulfonic acid|perfluorooctanoic acid|Resveratrol|Rosiglitazone|titanium dioxide|Troglitazone|Vehicle Emissions|Zinc	38.48	71
CACNA1D	776	Diabetes Mellitus, Type 2	MESH:D003924		Air Pollutants|bisphenol A|Calcium|Dibutyl Phthalate|Dichlorodiphenyl Dichloroethylene|Dietary Fats|Glucose|Irbesartan|Metformin|Nickel|Nicotine|perfluorooctanoic acid|Pesticides|Vehicle Emissions	38.48	57
FBXO30	84085	Diabetes Mellitus, Type 2	MESH:D003924		bisphenol A|Cadmium|Copper|Dichlorodiphenyl Dichloroethylene|Dietary Fats|Drugs, Chinese Herbal|Metformin|perfluorooctanoic acid|Plant Extracts|Silver|titanium dioxide|Troglitazone|Vehicle Emissions|Zinc	38.48	65
IHH	3549	Diabetes Mellitus, Type 2	MESH:D003924		Arsenic|Ascorbic Acid|bisphenol A|Cadmium|Diethylnitrosamine|Drugs, Chinese Herbal|Folic Acid|Genistein|Lead|Nicotine|Plant Extracts|Resveratrol|titanium dioxide|Vehicle Emissions	38.48	23
SERPINA6	866	Diabetes Mellitus, Type 2	MESH:D003924		Air Pollutants|bisphenol A|Cadmium|Copper|Dichlorodiphenyl Dichloroethylene|Diethylnitrosamine|Nickel|perfluorooctane sulfonic acid|perfluorooctanoic acid|Plant Extracts|Resveratrol|Silver|Streptozocin|Zinc	38.48	37
SLC25A10	1468	Diabetes Mellitus, Type 2	MESH:D003924		bisphenol A|Copper|Dibutyl Phthalate|Dietary Fats|Diethylnitrosamine|Glucose|Glutathione|perfluorooctane sulfonic acid|Plant Extracts|Resveratrol|Streptozocin|titanium dioxide|Troglitazone|Vehicle Emissions	38.48	52
WSB1	26118	Diabetes Mellitus, Type 2	MESH:D003924		Air Pollutants|bisphenol A|Copper|Dietary Fats|Diethylnitrosamine|Folic Acid|Glucose|Particulate Matter|perfluorooctane sulfonic acid|Plant Extracts|Resveratrol|Streptozocin|Vehicle Emissions|Zinc	38.48	42
EBP	10682	Diabetes Mellitus, Type 2	MESH:D003924		bisphenol A|Cadmium|Copper|Dibutyl Phthalate|Dichlorodiphenyl Dichloroethylene|Dietary Fats|Diethylnitrosamine|Genistein|Particulate Matter|perfluorooctane sulfonic acid|perfluorooctanoic acid|Phthalic Acids|Polychlorinated Biphenyls|Resveratrol|Vehicle Emissions	38.42	27
GPX4	2879	Diabetes Mellitus, Type 2	MESH:D003924		alpha-Tocopherol|Ascorbic Acid|bisphenol A|Cadmium|Copper|Dibutyl Phthalate|Dichlorodiphenyl Dichloroethylene|Dietary Fats|Diethylnitrosamine|Folic Acid|Fructose|Particulate Matter|perfluorooctanoic acid|Plant Extracts|Resveratrol|titanium dioxide|Vehicle Emissions	38.42	33
GRIN2B	2904	Diabetes Mellitus, Type 2	MESH:D003924		bisphenol A|Clozapine|Dibutyl Phthalate|Dichlorodiphenyl Dichloroethylene|Dietary Fats|Lead|Magnesium|Manganese|Nickel|Particulate Matter|perfluorooctane sulfonic acid|Plant Extracts|Resveratrol|Silver|titanium dioxide|Vehicle Emissions|Zinc	38.42	31
ISG20	3669	Diabetes Mellitus, Type 2	MESH:D003924		bisphenol A|Cadmium|Dibutyl Phthalate|Dietary Fats|Diethylnitrosamine|Genistein|Glucose|Glutathione|Nickel|Particulate Matter|Resveratrol|Rosiglitazone|Silver|titanium dioxide|Vehicle Emissions	38.42	56
RBP4	5950	Diabetes Mellitus, Type 2	MESH:D003924		Berberine|bisphenol A|cinnamic aldehyde|Copper|Dibutyl Phthalate|Dietary Fats|Folic Acid|Genistein|Metformin|Plant Extracts|Resveratrol|Rosiglitazone|Silver|Streptozocin|titanium dioxide	38.42	87
GLRX	2745	Diabetes Mellitus, Type 2	MESH:D003924		Ascorbic Acid|bisphenol A|Cadmium|cinnamic aldehyde|Copper|Dibutyl Phthalate|Diethylnitrosamine|Glucose|Glutathione|Nickel|Particulate Matter|perfluorooctanoic acid|Phthalic Acids|Rosiglitazone|titanium dioxide|Troglitazone	38.41	57
HRG	3273	Diabetes Mellitus, Type 2	MESH:D003924		Arsenic|bisphenol A|Cadmium|Copper|Diethylnitrosamine|Lead|Nickel|Particulate Matter|Resveratrol|Troglitazone|Vehicle Emissions|Zinc	38.41	32
ANGPT2	285	Diabetes Mellitus, Type 2	MESH:D003924		bisphenol A|Cadmium|Copper|Diethylnitrosamine|Enalapril|Manganese|Nickel|Particulate Matter|Pioglitazone|Plant Extracts|Streptozocin|titanium dioxide|Troglitazone|Vehicle Emissions	38.32	53
KLHL24	54800	Diabetes Mellitus, Type 2	MESH:D003924		Air Pollutants|bisphenol A|Copper|Curcumin|Dibutyl Phthalate|Drugs, Chinese Herbal|Genistein|Glucose|Plant Extracts|Polychlorinated Biphenyls|Silver|titanium dioxide|Troglitazone|Vehicle Emissions|Zinc	38.29	32
MAF	4094	Diabetes Mellitus, Type 2	MESH:D003924		Arsenic|bisphenol A|Cadmium|Dibutyl Phthalate|Dietary Fats|Diethylnitrosamine|epigallocatechin gallate|Genistein|Lithocholic Acid|Manganese|perfluorooctanoic acid|Resveratrol|S-Adenosylmethionine|titanium dioxide|Vehicle Emissions	38.29	33
MGST3	4259	Diabetes Mellitus, Type 2	MESH:D003924		bisphenol A|Cadmium|Copper|coumarin|Dibutyl Phthalate|Dichlorodiphenyl Dichloroethylene|Dietary Fats|Diethylnitrosamine|Genistein|Nickel|perfluorooctane sulfonic acid|perfluorooctanoic acid|Resveratrol|Rosiglitazone|Troglitazone	38.29	63
PLTP	5360	Diabetes Mellitus, Type 2	MESH:D003924		alpha-Tocopherol|Arsenic|Bezafibrate|bisphenol A|Cholesterol, HDL|Dietary Fats|Diethylnitrosamine|Fatty Acids, Nonesterified|Particulate Matter|perfluorooctanoic acid|Rosiglitazone|Silver|titanium dioxide|Troglitazone|Vehicle Emissions	38.29	73
XIAP	331	Diabetes Mellitus, Type 2	MESH:D003924		Arsenic|bisphenol A|cinnamic aldehyde|Copper|Curcumin|Dibutyl Phthalate|epigallocatechin gallate|Genistein|Glutathione|mangiferin|Nicotine|Pentoxifylline|Plant Extracts|Polychlorinated Biphenyls|Resveratrol|Rosiglitazone|Streptozocin|titanium dioxide|Vehicle Emissions|Zinc	38.27	74
ADAMTS1	9510	Diabetes Mellitus, Type 2	MESH:D003924		Arsenic|bisphenol A|Chromium|Copper|Dibutyl Phthalate|Dietary Fats|Diethylnitrosamine|Glucose|Lead|Nickel|Plant Extracts|Rosiglitazone|Silver|titanium dioxide|Troglitazone|Vehicle Emissions	38.19	71
CHEK2	11200	Diabetes Mellitus, Type 2	MESH:D003924		Ascorbic Acid|Berberine|bisphenol A|Copper|Curcumin|Dibutyl Phthalate|Diethylnitrosamine|Folic Acid|Genistein|Iron|Lead|Levonorgestrel|Nickel|Nicotine|Particulate Matter|Plant Extracts|Resveratrol|Vehicle Emissions	38.19	22
HSD17B10	3028	Diabetes Mellitus, Type 2	MESH:D003924		Arsenic|bisphenol A|Cadmium|Copper|Dibutyl Phthalate|Genistein|Lead|Nickel|perfluorooctane sulfonic acid|perfluorooctanoic acid|Rosiglitazone|Streptozocin|titanium dioxide|Zinc	38.16	64
HYOU1	10525	Diabetes Mellitus, Type 2	MESH:D003924		bisphenol A|Cadmium|Copper|coumarin|Dibutyl Phthalate|Diethylnitrosamine|Folic Acid|Genistein|Glucose|Nickel|Resveratrol|titanium dioxide|Vehicle Emissions|Zinc	38.16	21
PRKAA2	5563	Diabetes Mellitus, Type 2	MESH:D003924		bisphenol A|BLX 1002|Copper|Dibutyl Phthalate|Dietary Fats|Glucose|Metformin|Niacinamide|Nickel|Nicotine|Resveratrol|Rosiglitazone|Triglycerides|Vehicle Emissions	38.16	82
RPL34	6164	Diabetes Mellitus, Type 2	MESH:D003924		bisphenol A|Cadmium|Copper|Dibutyl Phthalate|Diethylnitrosamine|epigallocatechin gallate|Glucose|Lead|Nickel|Particulate Matter|perfluorooctanoic acid|Plant Extracts	38.16	16
SERPINC1	462	Diabetes Mellitus, Type 2	MESH:D003924		Bezafibrate|bisphenol A|Cadmium|Chromium|Copper|Dietary Fats|Diethylnitrosamine|Levonorgestrel|Mercury|Metformin|Nickel|perfluorooctane sulfonic acid|Resveratrol|titanium dioxide|Vehicle Emissions	38.16	61
CCN4	8840	Diabetes Mellitus, Type 2	MESH:D003924		Arsenic|bisphenol A|Copper|Dibutyl Phthalate|Dietary Fats|Diethylnitrosamine|Drugs, Chinese Herbal|Folic Acid|Plant Extracts|Resveratrol|Silver|titanium dioxide|Troglitazone	38.04	46
ZFP36	7538	Diabetes Mellitus, Type 2	MESH:D003924		bisphenol A|Cadmium|Copper|Dibutyl Phthalate|Dietary Fats|Hemin|Iron|Nickel|Nicotine|Pioglitazone|Plant Extracts|Resveratrol|Rosiglitazone|Silver|titanium dioxide|Troglitazone|Zinc	38.04	66
NRIP1	8204	Diabetes Mellitus, Type 2	MESH:D003924		Air Pollutants|bisphenol A|daidzein|Diethylnitrosamine|Drugs, Chinese Herbal|epigallocatechin gallate|Folic Acid|Genistein|perfluorooctane sulfonic acid|Plant Extracts|Resveratrol|Rosiglitazone|Silver|Troglitazone|Vehicle Emissions	38.03	55
IGFALS	3483	Diabetes Mellitus, Type 2	MESH:D003924		bisphenol A|Cadmium|Copper|coumarin|Dietary Fats|Diethylnitrosamine|Glutathione|Nickel|perfluorooctane sulfonic acid|perfluorooctanoic acid|Plant Extracts|Silver|Vehicle Emissions|Zinc	38.01	25
ATP1A1	476	Diabetes Mellitus, Type 2	MESH:D003924		bisphenol A|Cadmium|Calcium|Copper|Dibutyl Phthalate|Dietary Fats|Diethylnitrosamine|Genistein|Glucose|Lead|perfluorooctane sulfonic acid|perfluorooctanoic acid|Resveratrol|titanium dioxide|Vehicle Emissions|Zinc	37.96	32
IDH1	3417	Diabetes Mellitus, Type 2	MESH:D003924		Arsenic|astaxanthine|bisphenol A|Cadmium|Copper|Dibutyl Phthalate|Dietary Fats|Lithocholic Acid|Nickel|Phthalic Acids|Plant Extracts|Rosiglitazone|Silver|Troglitazone|Vehicle Emissions|Zinc	37.96	67
RCC2	55920	Diabetes Mellitus, Type 2	MESH:D003924		Arsenic|bisphenol A|Dibutyl Phthalate|Lead|Particulate Matter|perfluorooctane sulfonic acid|Phthalic Acids|Plant Extracts|titanium dioxide|Troglitazone|Vehicle Emissions|Zinc	37.91	31
HNRNPA1	3178	Diabetes Mellitus, Type 2	MESH:D003924		Arsenic|bisphenol A|Cadmium|Copper|Curcumin|Dibutyl Phthalate|Diethylnitrosamine|Folic Acid|Lead|Particulate Matter|perfluorooctanoic acid|Plant Extracts|Resveratrol|Troglitazone|Vehicle Emissions	37.9	37
LTF	4057	Diabetes Mellitus, Type 2	MESH:D003924		Arsenic|bisphenol A|Chromium|Copper|Genistein|Iron|Manganese|Nickel|Nicotine|perfluorooctanoic acid|Silver|Superoxides|titanium dioxide|Vehicle Emissions|Zinc	37.9	23
PLA2G2A	5320	Diabetes Mellitus, Type 2	MESH:D003924		bisphenol A|Cadmium|Calcium|Curcumin|Diethylnitrosamine|Drugs, Chinese Herbal|epigallocatechin gallate|Genistein|mangiferin|Nickel|Particulate Matter|Plant Extracts|Resveratrol|Rosiglitazone|Vehicle Emissions	37.9	44
BID	637	Diabetes Mellitus, Type 2	MESH:D003924		Arsenic|Ascorbic Acid|bisphenol A|Cadmium|cinnamic aldehyde|Copper|Curcumin|Dibutyl Phthalate|Dichlorodiphenyl Dichloroethylene|Diethylnitrosamine|Drugs, Chinese Herbal|Genistein|Lithocholic Acid|Nickel|Particulate Matter|Pentoxifylline|Plant Extracts|Resveratrol|Silver|Troglitazone|Vehicle Emissions	37.88	41
CCL4	6351	Diabetes Mellitus, Type 2	MESH:D003924		Air Pollutants|AMG 837|Arsenic|bisphenol A|cinnamic aldehyde|Dietary Fats|Folic Acid|Genistein|Lactic Acid|Lead|Nickel|Particulate Matter|perfluorooctanoic acid|Resveratrol|Rosiglitazone|TAK-875|titanium dioxide|Troglitazone|Vehicle Emissions	37.87	73
CENPF	1063	Diabetes Mellitus, Type 2	MESH:D003924		Air Pollutants|Arsenic|bisphenol A|Cadmium|Copper|Dietary Fats|Diethylnitrosamine|Folic Acid|Genistein|Malathion|Particulate Matter|Polychlorinated Biphenyls|Resveratrol|Silver|titanium dioxide|Troglitazone	37.86	49
GADD45B	4616	Diabetes Mellitus, Type 2	MESH:D003924		Arsenic|Ascorbic Acid|bisphenol A|Cadmium|Copper|Dibutyl Phthalate|Dichlorodiphenyl Dichloroethylene|Diethylnitrosamine|Drugs, Chinese Herbal|Folic Acid|Nickel|Particulate Matter|perfluorooctanoic acid|Resveratrol|Silver|Streptozocin|Vehicle Emissions|Zinc	37.85	47
RRM2	6241	Diabetes Mellitus, Type 2	MESH:D003924		bisphenol A|Cadmium|Copper|Dibutyl Phthalate|Dietary Fats|Diethylnitrosamine|Drugs, Chinese Herbal|Folic Acid|Genistein|Iron|Nickel|perfluorooctanoic acid|Plant Extracts|Polychlorinated Biphenyls|Resveratrol|titanium dioxide|Troglitazone|Zinc	37.85	44
TNS1	7145	Diabetes Mellitus, Type 2	MESH:D003924		Arsenic|bisphenol A|Copper|Dibutyl Phthalate|Dietary Fats|Diethylnitrosamine|Drugs, Chinese Herbal|Nickel|perfluorooctanoic acid|Phthalic Acids|Resveratrol|Rosiglitazone|titanium dioxide|Vehicle Emissions	37.85	58
PTHLH	5744	Diabetes Mellitus, Type 2	MESH:D003924		Arsenic|Ascorbic Acid|bisphenol A|Cadmium|Copper|Curcumin|Dietary Fats|Enalapril|Folic Acid|Lead|Particulate Matter|Plant Extracts|Silver|Telmisartan|titanium dioxide	37.77	33
UGDH	7358	Diabetes Mellitus, Type 2	MESH:D003924		Arsenic|bisphenol A|Cadmium|Copper|coumarin|Dibutyl Phthalate|Dietary Fats|Diethylnitrosamine|epigallocatechin gallate|Genistein|Particulate Matter|perfluorooctanoic acid|Tolbutamide|Troglitazone|Vehicle Emissions	37.77	44
ARG2	384	Diabetes Mellitus, Type 2	MESH:D003924		Arsenic|bisphenol A|Copper|Dibutyl Phthalate|Diethylnitrosamine|Drugs, Chinese Herbal|Folic Acid|Glucose|Mercury|Nickel|Particulate Matter|perfluorooctanoic acid|Pesticides|Resveratrol|titanium dioxide|Zinc	37.75	30
CNTD1	124817	Diabetes Mellitus, Type 2	MESH:D003924		astaxanthine|bisphenol A|Dietary Fats|Particulate Matter|Pioglitazone|Plant Extracts|Silver|Vehicle Emissions	37.71	28
MFGE8	4240	Diabetes Mellitus, Type 2	MESH:D003924		Arsenic|bisphenol A|Copper|Dibutyl Phthalate|Dietary Fats|epigallocatechin gallate|Folic Acid|Genistein|Lead|Particulate Matter|Plant Extracts|Resveratrol|Troglitazone|Vehicle Emissions	37.7	46
P4HA1	5033	Diabetes Mellitus, Type 2	MESH:D003924		Arsenic|bisphenol A|Dibutyl Phthalate|Dietary Fats|Diethylnitrosamine|Folic Acid|Glucose|Iron|perfluorooctanoic acid|Plant Extracts|Rosiglitazone|titanium dioxide|Vehicle Emissions|Zinc	37.7	60
CLPS	1208	Diabetes Mellitus, Type 2	MESH:D003924		Bezafibrate|bisphenol A|Dibutyl Phthalate|Dietary Fats|Genistein|Iron|Orlistat|Silver|titanium dioxide|Zinc	37.67	27
CYP-35A2	182177	Diabetes Mellitus, Type 2	MESH:D003924		Arsenic|bisphenol A|Cadmium|Chromium|Copper|Iron|Manganese|Mercury|Silver|Zinc	37.67	18
ADAM9	8754	Diabetes Mellitus, Type 2	MESH:D003924		bisphenol A|Copper|Dibutyl Phthalate|Genistein|Lead|perfluorooctane sulfonic acid|Pioglitazone|Plant Extracts|Resveratrol|Rosiglitazone|Silver|Troglitazone|Vehicle Emissions	37.66	53
CASP6	839	Diabetes Mellitus, Type 2	MESH:D003924		Air Pollutants|Arsenic|Ascorbic Acid|bisphenol A|Cadmium|Copper|Dibutyl Phthalate|Dietary Fats|Drugs, Chinese Herbal|epigallocatechin gallate|Folic Acid|Glutathione|Particulate Matter|perfluorooctane sulfonic acid|Plant Extracts|Resveratrol|Streptozocin	37.66	47
GADD45G	10912	Diabetes Mellitus, Type 2	MESH:D003924		bisphenol A|Cadmium|Copper|Dibutyl Phthalate|Dietary Fats|Diethylnitrosamine|Folic Acid|Genistein|Glucose|Mercury|Nickel|perfluorooctane sulfonic acid|perfluorooctanoic acid|Resveratrol|Rosiglitazone|titanium dioxide|Vehicle Emissions	37.66	58
SPARCL1	8404	Diabetes Mellitus, Type 2	MESH:D003924		Arsenic|Ascorbic Acid|bisphenol A|Dietary Fats|Diethylnitrosamine|Folic Acid|Genistein|Glucose|Lead|Pioglitazone|Rosiglitazone|titanium dioxide|Troglitazone	37.66	69
HSPA4L	22824	Diabetes Mellitus, Type 2	MESH:D003924		bisphenol A|Cadmium|Dietary Fats|Diethylnitrosamine|Drugs, Chinese Herbal|epigallocatechin gallate|Folic Acid|Genistein|Particulate Matter|Resveratrol|Silver|titanium dioxide|Troglitazone|Vehicle Emissions|Zinc	37.65	43
TRIB1	10221	Diabetes Mellitus, Type 2	MESH:D003924		Air Pollutants|Arsenic|bisphenol A|Cadmium|Dibutyl Phthalate|Dietary Fats|Diethylnitrosamine|Drugs, Chinese Herbal|epigallocatechin gallate|Folic Acid|Particulate Matter|Silver|Triglycerides|Vehicle Emissions|Zinc	37.65	32
CDK6	1021	Diabetes Mellitus, Type 2	MESH:D003924		Arsenic|Ascorbic Acid|Berberine|bisphenol A|Copper|Curcumin|Dietary Fats|Diethylnitrosamine|epigallocatechin gallate|Folic Acid|Genistein|Metformin|Nicotine|perfluorooctanoic acid|Plant Extracts|Resveratrol|Rosiglitazone|Troglitazone	37.61	96
APEX1	328	Diabetes Mellitus, Type 2	MESH:D003924		Air Pollutants|Arsenic|Bezafibrate|bisphenol A|Cadmium|Copper|Dibutyl Phthalate|Diethylnitrosamine|Lead|Metformin|Nicotine|perfluorooctanoic acid|Pesticides|Resveratrol|Streptozocin|Superoxides|Zinc	37.57	78
ARRB2	409	Diabetes Mellitus, Type 2	MESH:D003924		bisphenol A|Bromine|Calcium|Dibutyl Phthalate|Dietary Fats|Diethylnitrosamine|Nickel|Particulate Matter|Plant Extracts|Resveratrol|Superoxides|titanium dioxide|Vehicle Emissions|Zinc	37.55	28
GPNMB	10457	Diabetes Mellitus, Type 2	MESH:D003924		Arsenic|bisphenol A|Copper|Dibutyl Phthalate|Dietary Fats|Diethylnitrosamine|Folic Acid|Lead|Metformin|Nickel|Nicotine|Particulate Matter|Polychlorinated Biphenyls|titanium dioxide|Troglitazone|Vehicle Emissions	37.53	72
MGP	4256	Diabetes Mellitus, Type 2	MESH:D003924		bisphenol A|Cadmium|Calcium|coumarin|Dibutyl Phthalate|Dietary Fats|Diethylnitrosamine|Genistein|Nickel|Nicotine|perfluorooctane sulfonic acid|perfluorooctanoic acid|Resveratrol|Troglitazone|Vehicle Emissions|Zinc	37.53	41
IGF2R	3482	Diabetes Mellitus, Type 2	MESH:D003924		Arsenic|bisphenol A|Cadmium|Copper|Dibutyl Phthalate|Dichlorodiphenyl Dichloroethylene|Diethylnitrosamine|Folic Acid|Genistein|Metformin|perfluorooctane sulfonic acid|Pesticides|Resveratrol|Rosiglitazone|Vehicle Emissions	37.52	73
HEPH	9843	Diabetes Mellitus, Type 2	MESH:D003924		Ascorbic Acid|bisphenol A|Copper|Dietary Fats|Diethylnitrosamine|Iron|Manganese|Mercury|Nickel|Silver|titanium dioxide|Vehicle Emissions|Zinc	37.47	24
PITPNC1	26207	Diabetes Mellitus, Type 2	MESH:D003924		Arsenic|bisphenol A|Cadmium|Dietary Fats|Folic Acid|Genistein|Lead|Nickel|perfluorooctanoic acid|Streptozocin|titanium dioxide|Troglitazone|Vehicle Emissions	37.47	53
SDHB	6390	Diabetes Mellitus, Type 2	MESH:D003924		Arsenic|bisphenol A|Cadmium|Copper|Dibutyl Phthalate|Folic Acid|Genistein|Particulate Matter|perfluorooctanoic acid|Resveratrol|Rosiglitazone|Streptozocin|Vehicle Emissions	37.47	68
KRT80	144501	Diabetes Mellitus, Type 2	MESH:D003924		Air Pollutants|bisphenol A|Cadmium|Copper|Dietary Fats|Diethylnitrosamine|Metformin|Nicotine|Particulate Matter|perfluorooctane sulfonic acid|Polychlorinated Biphenyls|Vehicle Emissions	37.44	51
NDUFB3	4709	Diabetes Mellitus, Type 2	MESH:D003924		bisphenol A|Cadmium|Diethylnitrosamine|Genistein|Lead|Particulate Matter|perfluorooctane sulfonic acid|perfluorooctanoic acid|Resveratrol|Rosiglitazone|titanium dioxide|Vehicle Emissions	37.44	39
DBI	1622	Diabetes Mellitus, Type 2	MESH:D003924		Bezafibrate|bisphenol A|Cadmium|Copper|Dibutyl Phthalate|Dietary Fats|Diethylnitrosamine|Glucose|Particulate Matter|perfluorooctane sulfonic acid|perfluorooctanoic acid|Phthalic Acids|TAK-875|titanium dioxide|Troglitazone	37.4	45
MB	4151	Diabetes Mellitus, Type 2	MESH:D003924		alpha-Tocopherol|bisphenol A|Cadmium|Copper|Cysteine|Dichlorodiphenyl Dichloroethylene|Dietary Fats|Genistein|Glutathione|Iron|Malondialdehyde|Nickel|Pioglitazone|Silver|titanium dioxide	37.4	32
SFPQ	6421	Diabetes Mellitus, Type 2	MESH:D003924		Arsenic|bisphenol A|Copper|Curcumin|Dibutyl Phthalate|Dietary Fats|Glucose|Lead|Nickel|Nicotine|Plant Extracts|Polychlorinated Biphenyls|Resveratrol|titanium dioxide|Vehicle Emissions	37.4	37
LSS	4047	Diabetes Mellitus, Type 2	MESH:D003924		bisphenol A|Clozapine|Copper|Curcumin|Dibutyl Phthalate|Dietary Fats|Diethylnitrosamine|Lead|Nickel|Particulate Matter|perfluorooctane sulfonic acid|perfluorooctanoic acid|Phthalic Acids|Silver|titanium dioxide|Troglitazone|Vehicle Emissions	37.38	39
PMVK	10654	Diabetes Mellitus, Type 2	MESH:D003924		Arsenic|bisphenol A|Copper|Dibutyl Phthalate|Dietary Fats|Diethylnitrosamine|Iron|Manganese|perfluorooctane sulfonic acid|perfluorooctanoic acid|Resveratrol|titanium dioxide|Vehicle Emissions	37.29	32
RCAN2	10231	Diabetes Mellitus, Type 2	MESH:D003924		bisphenol A|Dibutyl Phthalate|Dietary Fats|Diethylnitrosamine|Folic Acid|Genistein|Nickel|perfluorooctane sulfonic acid|perfluorooctanoic acid|Pioglitazone|Silver|titanium dioxide|Vehicle Emissions	37.29	31
MAP3K1	4214	Diabetes Mellitus, Type 2	MESH:D003924		Arsenic|bisphenol A|Clozapine|Curcumin|Dibutyl Phthalate|Dietary Fats|epigallocatechin gallate|Genistein|Glucose|perfluorooctanoic acid|Plant Extracts|Resveratrol|Silver|Vehicle Emissions|Zinc	37.27	39
PRSS23	11098	Diabetes Mellitus, Type 2	MESH:D003924		bisphenol A|Copper|daidzein|Dibutyl Phthalate|Dietary Fats|Diethylnitrosamine|epigallocatechin gallate|Folic Acid|Genistein|Nickel|Particulate Matter|Resveratrol|Silver|titanium dioxide|Vehicle Emissions	37.27	29
CKS1B	1163	Diabetes Mellitus, Type 2	MESH:D003924		bisphenol A|Cadmium|Copper|Dibutyl Phthalate|Dietary Fats|Diethylnitrosamine|Genistein|Nicotine|Particulate Matter|Plant Extracts|Polychlorinated Biphenyls|Resveratrol|titanium dioxide|Troglitazone	37.25	41
CRISPLD2	83716	Diabetes Mellitus, Type 2	MESH:D003924		bisphenol A|Chromium|Copper|Dibutyl Phthalate|Dietary Fats|Genistein|Malathion|Nickel|Particulate Matter|Phthalic Acids|Resveratrol|titanium dioxide|Vehicle Emissions|Zinc	37.25	29
ECHS1	1892	Diabetes Mellitus, Type 2	MESH:D003924		Arsenic|bisphenol A|Cadmium|Copper|Dibutyl Phthalate|Diethylnitrosamine|Drugs, Chinese Herbal|Fructose|Lead|perfluorooctanoic acid|Phthalic Acids|Rosiglitazone|Streptozocin|titanium dioxide	37.25	68
SLC22A5	6584	Diabetes Mellitus, Type 2	MESH:D003924		bisphenol A|Clozapine|Cysteine|Dietary Fats|Diethylnitrosamine|Drugs, Chinese Herbal|Fructose|Genistein|mangiferin|perfluorooctane sulfonic acid|perfluorooctanoic acid|Plant Extracts|Rosiglitazone|titanium dioxide|Troglitazone|Vehicle Emissions	37.22	66
TSPO	706	Diabetes Mellitus, Type 2	MESH:D003924		Ascorbic Acid|bisphenol A|Dibutyl Phthalate|Dietary Fats|Diethylnitrosamine|Genistein|Lead|Manganese|Nicotine|Particulate Matter|perfluorooctane sulfonic acid|perfluorooctanoic acid|Quinolines|Resveratrol|Streptozocin|Vehicle Emissions	37.22	39
CRYAA	1409	Diabetes Mellitus, Type 2	MESH:D003924		alpha-Tocopherol|Arsenic|bisphenol A|Cadmium|Chromium|Copper|Mercury|perfluorooctanoic acid|Plant Extracts|Silver|titanium dioxide|Zinc	37.2	20
TREM1	54210	Diabetes Mellitus, Type 2	MESH:D003924		AMG 837|Arsenic|bisphenol A|Cadmium|Copper|Curcumin|Drugs, Chinese Herbal|Folic Acid|Nicotine|TAK-875|titanium dioxide	37.17	18
PDIA6	10130	Diabetes Mellitus, Type 2	MESH:D003924		Arsenic|bisphenol A|Dibutyl Phthalate|Dichlorodiphenyl Dichloroethylene|Dietary Fats|Folic Acid|Glucose|Nicotine|perfluorooctane sulfonic acid|perfluorooctanoic acid|Plant Extracts|Silver|titanium dioxide|Vehicle Emissions|Zinc	37.15	35
CCR2	729230	Diabetes Mellitus, Type 2	MESH:D003924		AMG 837|Arsenic|bisphenol A|Curcumin|Dietary Fats|Folic Acid|Mercury|Metformin|Nickel|Particulate Matter|Plant Extracts|Resveratrol|TAK-875|Telmisartan|titanium dioxide|Vehicle Emissions	37.11	64
EZR	7430	Diabetes Mellitus, Type 2	MESH:D003924		Arsenic|bisphenol A|Cadmium|Dibutyl Phthalate|Dietary Fats|Diethylnitrosamine|Folic Acid|Fructose|Genistein|Lead|Nicotine|Particulate Matter|perfluorooctanoic acid|Phthalic Acids|Polychlorinated Biphenyls|Vehicle Emissions	37.11	34
PDE4B	5142	Diabetes Mellitus, Type 2	MESH:D003924		AMG 837|Arsenic|bisphenol A|Clozapine|coumarin|Dibutyl Phthalate|Dietary Fats|Nickel|Plant Extracts|S-Adenosylmethionine|Silver|Streptozocin|TAK-875|titanium dioxide|Topiramate|Vehicle Emissions	37.11	42
SFTPB	6439	Diabetes Mellitus, Type 2	MESH:D003924		Ascorbic Acid|bisphenol A|Chromium|Copper|Drugs, Chinese Herbal|Exenatide|Liraglutide|Manganese|Nickel|Particulate Matter|Plant Extracts|Resveratrol|Rosiglitazone	37.11	49
LAMB1	3912	Diabetes Mellitus, Type 2	MESH:D003924		Arsenic|bisphenol A|Copper|Enalapril|Folic Acid|Genistein|Glucose|Nicotine|perfluorooctane sulfonic acid|Pesticides|Plant Extracts|Rosiglitazone|Vehicle Emissions|Zinc	37.1	50
IL5	3567	Diabetes Mellitus, Type 2	MESH:D003924		bisphenol A|Clozapine|Copper|Curcumin|Diethylnitrosamine|Drugs, Chinese Herbal|epigallocatechin gallate|Lead|Nickel|Particulate Matter|Pioglitazone|Plant Extracts|Resveratrol|Rosiglitazone|Silver|Superoxides|titanium dioxide|Troglitazone|Vehicle Emissions	37.08	59
BMP7	655	Diabetes Mellitus, Type 2	MESH:D003924		Ascorbic Acid|bisphenol A|Boron|Dibutyl Phthalate|Dietary Fats|Diethylnitrosamine|Lead|Nickel|perfluorooctanoic acid|Plant Extracts|Proteoglycans|Resveratrol|Streptozocin|titanium dioxide|Vehicle Emissions	37.03	37
NLRP3	114548	Diabetes Mellitus, Type 2	MESH:D003924		Arsenic|bisphenol A|Blood Glucose|Dibutyl Phthalate|Dietary Fats|Diethylnitrosamine|Fructose|Glucose|Glyburide|Mercury|Nickel|Particulate Matter|Resveratrol|Streptozocin|Vehicle Emissions|Zinc	37.01	57
JCHAIN	3512	Diabetes Mellitus, Type 2	MESH:D003924		bisphenol A|Cadmium|Dietary Fats|Genistein|Iron|Lead|Nickel|Pesticides|Pioglitazone|titanium dioxide|Vehicle Emissions|Zinc	36.98	31
SFTPA1	653509	Diabetes Mellitus, Type 2	MESH:D003924		bisphenol A|Dietary Fats|Exenatide|Liraglutide|Nickel|Nicotine|Particulate Matter|Pioglitazone|Plant Extracts|titanium dioxide|Troglitazone|Vehicle Emissions	36.98	45
SFRP2	6423	Diabetes Mellitus, Type 2	MESH:D003924		Arsenic|bisphenol A|Curcumin|Dibutyl Phthalate|Dietary Fats|Diethylnitrosamine|Genistein|Pesticides|Phthalic Acids|Pioglitazone|Rosiglitazone|titanium dioxide|Troglitazone|Vehicle Emissions	36.96	65
MAP4	4134	Diabetes Mellitus, Type 2	MESH:D003924		Arsenic|bisphenol A|Cadmium|Copper|Dibutyl Phthalate|Diethylnitrosamine|Genistein|Glucose|Lead|Resveratrol|Troglitazone|Vehicle Emissions|Zinc	36.93	37
TNNC1	7134	Diabetes Mellitus, Type 2	MESH:D003924		bisphenol A|Calcium|Copper|Dibutyl Phthalate|Dietary Fats|Diethylnitrosamine|Folic Acid|Nickel|perfluorooctane sulfonic acid|Plant Extracts|Resveratrol|Silver|titanium dioxide	36.93	28
ABCG5	64240	Diabetes Mellitus, Type 2	MESH:D003924		Arsenic|Bezafibrate|bisphenol A|Dietary Fats|Diethylnitrosamine|Genistein|Glyburide|Lithocholic Acid|Metformin|perfluorooctane sulfonic acid|perfluorooctanoic acid|Pesticides|Rosiglitazone|Streptozocin|Troglitazone|Zinc	36.91	111
EGLN3	112399	Diabetes Mellitus, Type 2	MESH:D003924		Ascorbic Acid|bisphenol A|Copper|Dietary Fats|Diethylnitrosamine|Folic Acid|Iron|Nickel|Particulate Matter|perfluorooctanoic acid|Rosiglitazone|titanium dioxide|Troglitazone|Vehicle Emissions|Zinc	36.91	63
POU5F1	5460	Diabetes Mellitus, Type 2	MESH:D003924		Arsenic|Ascorbic Acid|bisphenol A|Curcumin|Dibutyl Phthalate|Diethylnitrosamine|Lead|Metformin|Nicotine|Particulate Matter|perfluorooctane sulfonic acid|Plant Extracts|Resveratrol|titanium dioxide|Vehicle Emissions	36.91	51
FOXO1	2308	Diabetes Mellitus, Type 2	MESH:D003924		Berberine|bisphenol A|Cadmium|Copper|Curcumin|Dietary Fats|Fructose|Glucose|Metformin|Niacinamide|Nicotine|Plant Extracts|Resveratrol|Rosiglitazone|Streptozocin|Troglitazone|Zinc	36.85	101
GLO1	2739	Diabetes Mellitus, Type 2	MESH:D003924		Ascorbic Acid|bisphenol A|Copper|Curcumin|Diethylnitrosamine|Gliclazide|Glucose|Lactic Acid|mangiferin|Niacinamide|Resveratrol|Rosiglitazone|Streptozocin|Troglitazone	36.82	79
KRT5	3852	Diabetes Mellitus, Type 2	MESH:D003924		bisphenol A|Cadmium|Copper|Dietary Fats|Diethylnitrosamine|Folic Acid|Genistein|Lead|Nickel|Particulate Matter|Plant Extracts|Resveratrol|titanium dioxide|Zinc	36.82	30
NUCB2	4925	Diabetes Mellitus, Type 2	MESH:D003924		bisphenol A|Cadmium|Calcium|Chromium|Copper|Dietary Fats|Diethylnitrosamine|Folic Acid|Glucose|perfluorooctane sulfonic acid|Pioglitazone|Resveratrol|titanium dioxide|Troglitazone	36.82	53
P2RX7	5027	Diabetes Mellitus, Type 2	MESH:D003924		Berberine|bisphenol A|Calcium|Dibutyl Phthalate|Diethylnitrosamine|Folic Acid|Genistein|Glucose|Iron|Nickel|Resveratrol|Silver|titanium dioxide|Vehicle Emissions	36.82	21
CD80	941	Diabetes Mellitus, Type 2	MESH:D003924		Arsenic|bisphenol A|cinnamic aldehyde|daidzein|Diethylnitrosamine|Drugs, Chinese Herbal|Genistein|Nickel|Particulate Matter|perfluorooctanoic acid|Plant Extracts|Resveratrol|Rosiglitazone|Streptozocin|Vehicle Emissions	36.79	66
DHRS3	9249	Diabetes Mellitus, Type 2	MESH:D003924		Air Pollutants|Arsenic|bisphenol A|Copper|Dibutyl Phthalate|Diethylnitrosamine|Genistein|Nicotine|Particulate Matter|Resveratrol|Rosiglitazone|Silver|titanium dioxide|Troglitazone|Vehicle Emissions	36.79	60
AK2	204	Diabetes Mellitus, Type 2	MESH:D003924		bisphenol A|Cadmium|Copper|Dibutyl Phthalate|Dietary Fats|Folic Acid|Genistein|Nickel|Particulate Matter|perfluorooctane sulfonic acid|Plant Extracts|Resveratrol|Troglitazone	36.75	40
EEF2	1938	Diabetes Mellitus, Type 2	MESH:D003924		bisphenol A|Cadmium|Calcium|Copper|Dibutyl Phthalate|Dietary Fats|Genistein|Glucose|Malondialdehyde|Nickel|Nicotine|Particulate Matter|perfluorooctanoic acid|Resveratrol|titanium dioxide|Vehicle Emissions	36.71	33
HMGB2	3148	Diabetes Mellitus, Type 2	MESH:D003924		Air Pollutants|Arsenic|Ascorbic Acid|bisphenol A|Copper|Diethylnitrosamine|Folic Acid|Genistein|perfluorooctanoic acid|Plant Extracts|Polychlorinated Biphenyls|Resveratrol|titanium dioxide|Troglitazone|Vehicle Emissions|Zinc	36.71	39
TYR	7299	Diabetes Mellitus, Type 2	MESH:D003924		Air Pollutants|Ascorbic Acid|Benzoic Acid|bisphenol A|Copper|daidzein|Drugs, Chinese Herbal|Genistein|Glutathione|Particulate Matter|Plant Extracts|Resveratrol|Silver|Superoxides|Vehicle Emissions|Zinc	36.71	20
ARHGDIA	396	Diabetes Mellitus, Type 2	MESH:D003924		Ascorbic Acid|bisphenol A|Cadmium|Copper|daidzein|Dibutyl Phthalate|Folic Acid|Genistein|Lead|Manganese|Nickel|perfluorooctane sulfonic acid|Resveratrol|Vehicle Emissions	36.68	17
LPAR1	1902	Diabetes Mellitus, Type 2	MESH:D003924		bisphenol A|Curcumin|Dibutyl Phthalate|Dietary Fats|Diethylnitrosamine|Folic Acid|Genistein|Iron|Lead|Particulate Matter|perfluorooctane sulfonic acid|Silver|titanium dioxide|Vehicle Emissions	36.68	25
SLPI	6590	Diabetes Mellitus, Type 2	MESH:D003924		Arsenic|bisphenol A|Copper|Curcumin|Dichlorodiphenyl Dichloroethylene|Dietary Fats|Diethylnitrosamine|Genistein|Iron|Particulate Matter|perfluorooctanoic acid|Rosiglitazone|titanium dioxide|Vehicle Emissions	36.68	57
CHEK1	1111	Diabetes Mellitus, Type 2	MESH:D003924		Berberine|bisphenol A|Cadmium|Copper|Curcumin|Dibutyl Phthalate|Diethylnitrosamine|Folic Acid|Genistein|Lead|Nickel|Particulate Matter|Pesticides|Plant Extracts|Polychlorinated Biphenyls|Resveratrol|Troglitazone|Vehicle Emissions	36.67	34
DNM1L	10059	Diabetes Mellitus, Type 2	MESH:D003924		bisphenol A|Blood Glucose|Diethylnitrosamine|efavirenz|epigallocatechin gallate|Glucose|Malathion|mangiferin|Nicotine|Particulate Matter|perfluorooctane sulfonic acid|Plant Extracts|Resveratrol|Rosiglitazone|Vehicle Emissions	36.67	49
F2R	2149	Diabetes Mellitus, Type 2	MESH:D003924		Arsenic|bisphenol A|Calcium|Copper|Curcumin|Dibutyl Phthalate|Dietary Fats|Folic Acid|Genistein|Particulate Matter|perfluorooctane sulfonic acid|Plant Extracts|Resveratrol|titanium dioxide|Troglitazone|Vehicle Emissions	36.61	49
CCNG1	900	Diabetes Mellitus, Type 2	MESH:D003924		Air Pollutants|Arsenic|Ascorbic Acid|bisphenol A|Copper|Dibutyl Phthalate|Dietary Fats|Diethylnitrosamine|epigallocatechin gallate|Genistein|Metformin|Nickel|perfluorooctanoic acid|Resveratrol|titanium dioxide|Troglitazone|Vehicle Emissions	36.59	75
GPC1	2817	Diabetes Mellitus, Type 2	MESH:D003924		Ascorbic Acid|bisphenol A|Cadmium|Copper|Dibutyl Phthalate|Dietary Fats|Folic Acid|Lead|Particulate Matter|Resveratrol|Rosiglitazone|titanium dioxide|Zinc	36.58	54
SLC25A34	284723	Diabetes Mellitus, Type 2	MESH:D003924		Arsenic|bisphenol A|Dietary Fats|Drugs, Chinese Herbal|Nickel|perfluorooctane sulfonic acid|perfluorooctanoic acid|Pioglitazone|Rosiglitazone|Troglitazone|Vehicle Emissions	36.58	62
CYP2D22	56448	Diabetes Mellitus, Type 2	MESH:D003924		bisphenol A|Copper|daidzein|Diethylnitrosamine|Folic Acid|Lithocholic Acid|Nicotine|perfluorooctane sulfonic acid|perfluorooctanoic acid|Resveratrol|titanium dioxide|Vehicle Emissions	36.54	16
PRIM1	5557	Diabetes Mellitus, Type 2	MESH:D003924		bisphenol A|Copper|Dibutyl Phthalate|Dietary Fats|Diethylnitrosamine|epigallocatechin gallate|Folic Acid|Genistein|Manganese|Nickel|Polychlorinated Biphenyls|Resveratrol|titanium dioxide|Troglitazone	36.54	41
SPINK1	6690	Diabetes Mellitus, Type 2	MESH:D003924		Arsenic|bisphenol A|Cadmium|Copper|Dietary Fats|Diethylnitrosamine|Folic Acid|Mercury|Nickel|perfluorooctane sulfonic acid|perfluorooctanoic acid|Rosiglitazone|titanium dioxide|Zinc	36.54	55
TYMS	7298	Diabetes Mellitus, Type 2	MESH:D003924		bisphenol A|Cadmium|Chromium|Copper|Dibutyl Phthalate|Dietary Fats|Diethylnitrosamine|Folic Acid|Genistein|Malathion|Mercury|Nickel|Plant Extracts|Polychlorinated Biphenyls|Resveratrol|titanium dioxide|Troglitazone|Zinc	36.51	45
TGFA	7039	Diabetes Mellitus, Type 2	MESH:D003924		Air Pollutants|alpha-Tocopherol|Arsenic|bisphenol A|Calcium|Dibutyl Phthalate|Dietary Fats|Diethylnitrosamine|Genistein|Glucose|Manganese|Nicotine|Particulate Matter|Plant Extracts|Resveratrol|Troglitazone|Vehicle Emissions	36.5	50
FHL2	2274	Diabetes Mellitus, Type 2	MESH:D003924		bisphenol A|Cadmium|Copper|daidzein|Dibutyl Phthalate|Dietary Fats|Diethylnitrosamine|Folic Acid|Fructose|Genistein|perfluorooctanoic acid|Resveratrol|Silver|titanium dioxide|Vehicle Emissions	36.44	31
IL33	90865	Diabetes Mellitus, Type 2	MESH:D003924		Air Pollutants|bisphenol A|Copper|Diethylnitrosamine|Folic Acid|Glutathione|Mercury|Nickel|Nicotine|Particulate Matter|perfluorooctane sulfonic acid|perfluorooctanoic acid|titanium dioxide|Troglitazone|Vehicle Emissions	36.44	28
CACNA1A	773	Diabetes Mellitus, Type 2	MESH:D003924		bisphenol A|Calcium|Clozapine|Copper|Dibutyl Phthalate|Dichlorodiphenyl Dichloroethylene|Diethylnitrosamine|Folic Acid|Particulate Matter|perfluorooctane sulfonic acid|Pesticides|Silver|Vehicle Emissions	36.41	17
GCNT2	2651	Diabetes Mellitus, Type 2	MESH:D003924		Arsenic|bisphenol A|Dietary Fats|Diethylnitrosamine|epigallocatechin gallate|Nicotine|perfluorooctane sulfonic acid|perfluorooctanoic acid|Plant Extracts|Silver|Streptozocin|Vehicle Emissions|Zinc	36.41	41
IFRD1	3475	Diabetes Mellitus, Type 2	MESH:D003924		Arsenic|bisphenol A|Cadmium|Copper|Dibutyl Phthalate|Dietary Fats|Folic Acid|Mercury|Particulate Matter|perfluorooctanoic acid|Resveratrol|Silver|titanium dioxide|Troglitazone|Vehicle Emissions|Zinc	36.41	48
IRF8	3394	Diabetes Mellitus, Type 2	MESH:D003924		Arsenic|bisphenol A|Bromine|Copper|Dibutyl Phthalate|Dietary Fats|Folic Acid|Iron|Lead|Mercury|Nickel|Nicotine|titanium dioxide	36.41	29
KLKB1	3818	Diabetes Mellitus, Type 2	MESH:D003924		bisphenol A|Cadmium|Dibutyl Phthalate|Diethylnitrosamine|Drugs, Chinese Herbal|Glutathione|Lead|perfluorooctane sulfonic acid|perfluorooctanoic acid|Rosiglitazone|Troglitazone|Vehicle Emissions|Zinc	36.41	50
SAA3	20210	Diabetes Mellitus, Type 2	MESH:D003924		AMG 837|Arsenic|bisphenol A|Dietary Fats|Glucose|Particulate Matter|perfluorooctanoic acid|Pioglitazone|Resveratrol|Silver|TAK-875|titanium dioxide|Vehicle Emissions	36.41	44
SLC25A5	292	Diabetes Mellitus, Type 2	MESH:D003924		bisphenol A|Cadmium|Copper|Dibutyl Phthalate|Dietary Fats|Fructose|Nickel|perfluorooctane sulfonic acid|perfluorooctanoic acid|Resveratrol|Rosiglitazone|Streptozocin|Vehicle Emissions	36.41	63
SLC2A5	6518	Diabetes Mellitus, Type 2	MESH:D003924		Arsenic|bisphenol A|Cadmium|Curcumin|Diethylnitrosamine|Fructose|Glucose|Iron|Levonorgestrel|Nickel|Pioglitazone|titanium dioxide|Troglitazone|Zinc	36.4	42
SLC39A8	64116	Diabetes Mellitus, Type 2	MESH:D003924		Arsenic|bisphenol A|Cadmium|Dietary Fats|Genistein|Glucose|Iron|Manganese|Mercury|Nickel|Polychlorinated Biphenyls|Resveratrol|Vehicle Emissions|Zinc	36.4	36
CDC25C	995	Diabetes Mellitus, Type 2	MESH:D003924		Air Pollutants|Arsenic|bisphenol A|Curcumin|Dibutyl Phthalate|Diethylnitrosamine|Drugs, Chinese Herbal|epigallocatechin gallate|Folic Acid|Genistein|Glutathione|Levonorgestrel|Particulate Matter|Plant Extracts|Resveratrol|Silver|Troglitazone	36.33	40
HSPA8	3312	Diabetes Mellitus, Type 2	MESH:D003924		Arsenic|bisphenol A|Cadmium|cinnamic aldehyde|Copper|Dibutyl Phthalate|Folic Acid|Iron|Lead|Manganese|Mercury|Nickel|Particulate Matter|perfluorooctane sulfonic acid|perfluorooctanoic acid|Silver|titanium dioxide|Troglitazone|Vehicle Emissions	36.33	35
FABP6	2172	Diabetes Mellitus, Type 2	MESH:D003924		Arsenic|Ascorbic Acid|bisphenol A|Dietary Fats|Iron|Lithocholic Acid|Particulate Matter|perfluorooctanoic acid|Phthalic Acids|Plant Extracts|Resveratrol|Vehicle Emissions	36.32	31
PLCB1	23236	Diabetes Mellitus, Type 2	MESH:D003924		Arsenic|bisphenol A|Clozapine|Copper|Dibutyl Phthalate|Diethylnitrosamine|Folic Acid|Genistein|Glucose|Lead|Nickel|perfluorooctanoic acid|Streptozocin|TAK-875|titanium dioxide	36.32	47
SPTBN1	6711	Diabetes Mellitus, Type 2	MESH:D003924		Arsenic|bisphenol A|Copper|Dietary Fats|Folic Acid|Genistein|Lead|Levonorgestrel|Mercury|Nickel|Phthalic Acids|Resveratrol|Silver|titanium dioxide|Vehicle Emissions	36.32	35
KAZALD1	81621	Diabetes Mellitus, Type 2	MESH:D003924		Air Pollutants|Arsenic|bisphenol A|Copper|Dibutyl Phthalate|Diethylnitrosamine|Folic Acid|Lead|Plant Extracts|titanium dioxide|Troglitazone	36.3	31
PMAIP1	5366	Diabetes Mellitus, Type 2	MESH:D003924		Ascorbic Acid|bisphenol A|Cadmium|cinnamic aldehyde|Curcumin|Dichlorodiphenyl Dichloroethylene|Drugs, Chinese Herbal|epigallocatechin gallate|Folic Acid|Genistein|Nickel|Particulate Matter|Resveratrol|Silver|titanium dioxide|Troglitazone|Vehicle Emissions|Zinc	36.29	34
ALDOB	229	Diabetes Mellitus, Type 2	MESH:D003924		bisphenol A|Copper|Dibutyl Phthalate|Diethylnitrosamine|Fructose|Genistein|perfluorooctane sulfonic acid|perfluorooctanoic acid|Plant Extracts|Rosiglitazone|Streptozocin|titanium dioxide|Troglitazone|Vehicle Emissions	36.26	72
FGFR4	2264	Diabetes Mellitus, Type 2	MESH:D003924		Air Pollutants|Arsenic|bisphenol A|Copper|Dibutyl Phthalate|Dichlorodiphenyl Dichloroethylene|Dietary Fats|Diethylnitrosamine|Nickel|perfluorooctane sulfonic acid|perfluorooctanoic acid|Phthalic Acids|titanium dioxide|Vehicle Emissions	36.26	29
SMOX	54498	Diabetes Mellitus, Type 2	MESH:D003924		Air Pollutants|bisphenol A|Copper|Dietary Fats|Diethylnitrosamine|epigallocatechin gallate|Folic Acid|Genistein|Glucose|Lead|Nickel|perfluorooctanoic acid|Silver|Zinc	36.26	30
CSF2	1437	Diabetes Mellitus, Type 2	MESH:D003924		Air Pollutants|bisphenol A|Cadmium|Diethylnitrosamine|Drugs, Chinese Herbal|Genistein|Heme|Iron|Lead|mangiferin|Nickel|Nicotine|Particulate Matter|Phthalic Acids|Plant Extracts|Resveratrol|titanium dioxide|Troglitazone|Vehicle Emissions|Zinc	36.25	35
IREB2	3658	Diabetes Mellitus, Type 2	MESH:D003924		Ascorbic Acid|bisphenol A|Copper|epigallocatechin gallate|Glucose|Heme|Hemin|Iron|Manganese|perfluorooctanoic acid|Phthalic Acids|Plant Extracts|Zinc	36.24	17
PGR	5241	Diabetes Mellitus, Type 2	MESH:D003924		bisphenol A|Cadmium|daidzein|Dibutyl Phthalate|Dichlorodiphenyl Dichloroethylene|Dietary Fats|Drugs, Chinese Herbal|epigallocatechin gallate|Genistein|ginsenoside Re|Glutathione|Levonorgestrel|Mercury|Nickel|Particulate Matter|perfluorooctane sulfonic acid|perfluorooctanoic acid|Pesticides|Plant Extracts|Resveratrol|Silver|Vehicle Emissions	36.22	33
AQP1	358	Diabetes Mellitus, Type 2	MESH:D003924		Arsenic|bisphenol A|Copper|Dibutyl Phthalate|Diethylnitrosamine|epigallocatechin gallate|Genistein|Glucose|Lead|Mercury|Resveratrol|Rosiglitazone|Silver|Streptozocin|titanium dioxide|Zinc	36.21	72
CAMK2A	815	Diabetes Mellitus, Type 2	MESH:D003924		Arsenic|bisphenol A|Cadmium|Clozapine|Copper|Curcumin|Dietary Fats|Diethylnitrosamine|Malathion|Manganese|Nicotine|perfluorooctane sulfonic acid|Resveratrol|Streptozocin|titanium dioxide	36.21	47
NFKBIZ	64332	Diabetes Mellitus, Type 2	MESH:D003924		Air Pollutants|Arsenic|bisphenol A|Dibutyl Phthalate|Dietary Fats|Drugs, Chinese Herbal|Folic Acid|Genistein|Particulate Matter|Resveratrol|Silver|Streptozocin|titanium dioxide|Vehicle Emissions|Zinc	36.21	46
TKT	7086	Diabetes Mellitus, Type 2	MESH:D003924		Arsenic|astaxanthine|bisphenol A|Cadmium|Copper|Dibutyl Phthalate|Dietary Fats|Diethylnitrosamine|Folic Acid|Genistein|Particulate Matter|perfluorooctane sulfonic acid|Resveratrol|titanium dioxide|Vehicle Emissions	36.21	35
AVPR1A	552	Diabetes Mellitus, Type 2	MESH:D003924		bisphenol A|Calcium|coumarin|Dibutyl Phthalate|Dietary Fats|Diethylnitrosamine|perfluorooctane sulfonic acid|perfluorooctanoic acid|Pioglitazone|Rosiglitazone|titanium dioxide|Topiramate|Troglitazone|Vehicle Emissions	36.12	60
ATL2	64225	Diabetes Mellitus, Type 2	MESH:D003924		bisphenol A|Copper|Dibutyl Phthalate|Dietary Fats|Diethylnitrosamine|Glucose|perfluorooctanoic acid|Phthalic Acids|Plant Extracts|Resveratrol|Troglitazone|Vehicle Emissions	36.11	41
ITGB3BP	23421	Diabetes Mellitus, Type 2	MESH:D003924		bisphenol A|Cadmium|Chromium|Dietary Fats|epigallocatechin gallate|Folic Acid|Mercury|Particulate Matter|Resveratrol|titanium dioxide|Troglitazone|Vehicle Emissions	36.11	40
PIGR	5284	Diabetes Mellitus, Type 2	MESH:D003924		Arsenic|bisphenol A|Cadmium|Dietary Fats|Diethylnitrosamine|Genistein|Particulate Matter|Plant Extracts|titanium dioxide|Troglitazone|Vehicle Emissions|Zinc	36.11	41
SERPINB2	5055	Diabetes Mellitus, Type 2	MESH:D003924		Ascorbic Acid|bisphenol A|Cadmium|Copper|Curcumin|Dietary Fats|Diethylnitrosamine|Enalapril|Folic Acid|Manganese|Nickel|Particulate Matter|Resveratrol|Vehicle Emissions|Zinc	36.1	30
AQP7	364	Diabetes Mellitus, Type 2	MESH:D003924		bisphenol A|Dietary Fats|Diethylnitrosamine|Folic Acid|Nickel|perfluorooctanoic acid|Pioglitazone|Plant Extracts|Rosiglitazone|Streptozocin|titanium dioxide|Troglitazone|Vehicle Emissions	36.08	72
KRT14	3861	Diabetes Mellitus, Type 2	MESH:D003924		bisphenol A|Cadmium|Copper|Dibutyl Phthalate|Diethylnitrosamine|Folic Acid|Genistein|Lead|Nickel|Plant Extracts|titanium dioxide|Vehicle Emissions|Zinc	36.08	14
SOAT1	6646	Diabetes Mellitus, Type 2	MESH:D003924		Air Pollutants|Bezafibrate|bisphenol A|Dibutyl Phthalate|Diethylnitrosamine|Folic Acid|Nickel|perfluorooctane sulfonic acid|perfluorooctanoic acid|Phthalic Acids|Silver|titanium dioxide|Troglitazone	36.08	29
SHROOM4	57477	Diabetes Mellitus, Type 2	MESH:D003924		bisphenol A|Dibutyl Phthalate|Dietary Fats|Folic Acid|Nickel|Particulate Matter|perfluorooctanoic acid|Plant Extracts|Troglitazone|Vehicle Emissions	36.03	33
FOSB	2354	Diabetes Mellitus, Type 2	MESH:D003924		alpha-Tocopherol|Arsenic|bisphenol A|Cadmium|Clozapine|Copper|epigallocatechin gallate|Folic Acid|Nickel|Nicotine|Particulate Matter|perfluorooctanoic acid|Pioglitazone|Polychlorinated Biphenyls|Silver|Zinc	36.02	32
GRAMD1B	57476	Diabetes Mellitus, Type 2	MESH:D003924		bisphenol A|Dibutyl Phthalate|Dietary Fats|Diethylnitrosamine|epigallocatechin gallate|Folic Acid|Lead|Nicotine|titanium dioxide|Troglitazone|Vehicle Emissions	36.02	34
PTPRD	5789	Diabetes Mellitus, Type 2	MESH:D003924		Air Pollutants|bisphenol A|Dibutyl Phthalate|Dietary Fats|Diethylnitrosamine|Folic Acid|Nickel|Particulate Matter|perfluorooctane sulfonic acid|perfluorooctanoic acid|Streptozocin|titanium dioxide|Vehicle Emissions|Zinc	35.99	36
ARNTL	406	Diabetes Mellitus, Type 2	MESH:D003924		Amino Acids|Arsenic|Bezafibrate|bisphenol A|Copper|Dietary Fats|Diethylnitrosamine|epigallocatechin gallate|Lead|perfluorooctane sulfonic acid|perfluorooctanoic acid|Silver|titanium dioxide|Vehicle Emissions|Zinc	35.98	34
CFD	1675	Diabetes Mellitus, Type 2	MESH:D003924		Arsenic|bisphenol A|Calcium|Dietary Fats|Lead|Magnesium|Mercury|Metformin|Particulate Matter|perfluorooctane sulfonic acid|Pioglitazone|Resveratrol|Rosiglitazone|Troglitazone|Vehicle Emissions	35.98	91
SLC22A7	10864	Diabetes Mellitus, Type 2	MESH:D003924		Ascorbic Acid|Benzoic Acid|bisphenol A|Dichlorodiphenyl Dichloroethylene|Dietary Fats|Diethylnitrosamine|Enalapril|Folic Acid|Particulate Matter|perfluorooctane sulfonic acid|perfluorooctanoic acid|Resveratrol|Rosiglitazone|Troglitazone|Vehicle Emissions	35.98	65
SLC27A2	11001	Diabetes Mellitus, Type 2	MESH:D003924		Bezafibrate|bisphenol A|Copper|coumarin|Dietary Fats|Diethylnitrosamine|epigallocatechin gallate|Folic Acid|Fructose|perfluorooctane sulfonic acid|perfluorooctanoic acid|Resveratrol|Rosiglitazone|Troglitazone|Vehicle Emissions	35.98	71
GCH1	2643	Diabetes Mellitus, Type 2	MESH:D003924		Arsenic|Ascorbic Acid|bisphenol A|Dietary Fats|Diethylnitrosamine|Folic Acid|Glutathione|Nickel|Nicotine|perfluorooctanoic acid|Resveratrol|Rosiglitazone|Silver|Superoxides|titanium dioxide|Zinc	35.93	63
AIFM1	9131	Diabetes Mellitus, Type 2	MESH:D003924		astaxanthine|bisphenol A|Cadmium|Copper|Drugs, Chinese Herbal|epigallocatechin gallate|Glucose|Glutathione|Lead|mangiferin|Metformin|Nelfinavir|Particulate Matter|Plant Extracts|Resveratrol|Silver|Streptozocin|Vehicle Emissions	35.92	71
GYS2	2998	Diabetes Mellitus, Type 2	MESH:D003924		bisphenol A|Dietary Fats|Diethylnitrosamine|Niacinamide|nymphayol|perfluorooctane sulfonic acid|perfluorooctanoic acid|Resveratrol|Rosiglitazone|Streptozocin|titanium dioxide|Troglitazone|Vehicle Emissions	35.91	72
PEG3	5178	Diabetes Mellitus, Type 2	MESH:D003924		bisphenol A|Dietary Fats|Diethylnitrosamine|Lead|Nickel|perfluorooctane sulfonic acid|perfluorooctanoic acid|Plant Extracts|Resveratrol|titanium dioxide|Vehicle Emissions|Zinc	35.9	26
ASPM	259266	Diabetes Mellitus, Type 2	MESH:D003924		Air Pollutants|bisphenol A|Cadmium|Diethylnitrosamine|epigallocatechin gallate|Folic Acid|Genistein|Nicotine|Particulate Matter|Polychlorinated Biphenyls|Resveratrol|Silver|titanium dioxide|Troglitazone|Vehicle Emissions	35.87	30
ECH1	1891	Diabetes Mellitus, Type 2	MESH:D003924		Bezafibrate|bisphenol A|Curcumin|Dibutyl Phthalate|Dietary Fats|Folic Acid|Genistein|Particulate Matter|perfluorooctane sulfonic acid|perfluorooctanoic acid|Resveratrol|Rosiglitazone|titanium dioxide|Troglitazone|Zinc	35.87	70
NT5E	4907	Diabetes Mellitus, Type 2	MESH:D003924		bisphenol A|Copper|Dibutyl Phthalate|Dietary Fats|Diethylnitrosamine|Folic Acid|Genistein|Glutathione|Nickel|Particulate Matter|perfluorooctane sulfonic acid|perfluorooctanoic acid|Rosiglitazone|Troglitazone|Vehicle Emissions	35.87	63
FKBP4	2288	Diabetes Mellitus, Type 2	MESH:D003924		bisphenol A|Cadmium|Dibutyl Phthalate|Drugs, Chinese Herbal|Folic Acid|Genistein|Lead|Particulate Matter|perfluorooctane sulfonic acid|Polychlorinated Biphenyls|Resveratrol|Silver|Vehicle Emissions|Zinc	35.86	18
MCM10	55388	Diabetes Mellitus, Type 2	MESH:D003924		bisphenol A|Copper|Dibutyl Phthalate|Dichlorodiphenyl Dichloroethylene|Dietary Fats|Diethylnitrosamine|Folic Acid|Genistein|Nickel|Phthalic Acids|Polychlorinated Biphenyls|Resveratrol|Silver|titanium dioxide	35.86	28
FGF1	2246	Diabetes Mellitus, Type 2	MESH:D003924		Arsenic|bisphenol A|Cadmium|Calcium|Copper|Dietary Fats|Diethylnitrosamine|epigallocatechin gallate|Genistein|Glutathione|Metformin|Nickel|Resveratrol|titanium dioxide|Vehicle Emissions|Zinc	35.83	65
DKK1	22943	Diabetes Mellitus, Type 2	MESH:D003924		Ascorbic Acid|Berberine|bisphenol A|Cadmium|Curcumin|epigallocatechin gallate|Folic Acid|Genistein|Glucose|Lead|Nickel|Particulate Matter|perfluorooctane sulfonic acid|Resveratrol|Silver	35.76	21
PFKFB3	5209	Diabetes Mellitus, Type 2	MESH:D003924		Air Pollutants|Arsenic|bisphenol A|Copper|Dietary Fats|Diethylnitrosamine|epigallocatechin gallate|Folic Acid|Genistein|Nickel|Phthalic Acids|Polychlorinated Biphenyls|Resveratrol|Silver|titanium dioxide	35.76	37
IVD	3712	Diabetes Mellitus, Type 2	MESH:D003924		AMG 837|bisphenol A|Cadmium|Copper|Dibutyl Phthalate|Diethylnitrosamine|perfluorooctane sulfonic acid|perfluorooctanoic acid|Plant Extracts|Resveratrol|Rosiglitazone|TAK-875|titanium dioxide	35.75	41
SIRT3	23410	Diabetes Mellitus, Type 2	MESH:D003924		Berberine|bisphenol A|Curcumin|Dibutyl Phthalate|Dietary Fats|epigallocatechin gallate|Folic Acid|Glucose|Metformin|Niacinamide|Particulate Matter|Resveratrol|Vehicle Emissions	35.75	59
SLC34A2	10568	Diabetes Mellitus, Type 2	MESH:D003924		Arsenic|bisphenol A|Dietary Fats|Diethylnitrosamine|Fructose|Glucose|Iron|Nickel|perfluorooctanoic acid|Rosiglitazone|Silver|titanium dioxide|Troglitazone	35.75	70
RB1	5925	Diabetes Mellitus, Type 2	MESH:D003924		bisphenol A|Copper|Curcumin|Cysteine|Dibutyl Phthalate|Diethylnitrosamine|epigallocatechin gallate|Genistein|Glutathione|Lead|Nickel|Nicotine|Orlistat|Particulate Matter|perfluorooctanoic acid|Pioglitazone|Plant Extracts|Resveratrol|Rosiglitazone|Tolbutamide|Troglitazone|Zinc	35.68	66
FBN1	2200	Diabetes Mellitus, Type 2	MESH:D003924		bisphenol A|Cadmium|Copper|Dietary Fats|epigallocatechin gallate|Folic Acid|Genistein|Lead|Nickel|Nicotine|Particulate Matter|Polychlorinated Biphenyls|Resveratrol|titanium dioxide|Troglitazone	35.65	43
PBK	55872	Diabetes Mellitus, Type 2	MESH:D003924		bisphenol A|Cadmium|Copper|Dibutyl Phthalate|Dietary Fats|Diethylnitrosamine|Folic Acid|Genistein|Nickel|Plant Extracts|Polychlorinated Biphenyls|Resveratrol|titanium dioxide|Troglitazone|Vehicle Emissions	35.65	41
AQP4	361	Diabetes Mellitus, Type 2	MESH:D003924		bisphenol A|Dietary Fats|Diethylnitrosamine|Folic Acid|Glucose|Iron|Lactic Acid|Lead|Manganese|Mercury|Nicotine|Particulate Matter|titanium dioxide|Zinc	35.6	32
PPARGC1B	133522	Diabetes Mellitus, Type 2	MESH:D003924		alpha-Tocopherol|Arsenic|bisphenol A|Cadmium|Cholesterol, LDL|Copper|Dietary Fats|Diethylnitrosamine|Genistein|perfluorooctane sulfonic acid|perfluorooctanoic acid|Plant Extracts|Polychlorinated Biphenyls|Rosiglitazone	35.6	55
RTN4	57142	Diabetes Mellitus, Type 2	MESH:D003924		bisphenol A|Clozapine|Copper|Dibutyl Phthalate|Dietary Fats|Diethylnitrosamine|Folic Acid|Genistein|Lead|Mercury|Particulate Matter|perfluorooctanoic acid|Silver|Vehicle Emissions	35.6	27
DLC1	10395	Diabetes Mellitus, Type 2	MESH:D003924		Arsenic|bisphenol A|Cadmium|Drugs, Chinese Herbal|Genistein|Iron|Nickel|Particulate Matter|perfluorooctane sulfonic acid|perfluorooctanoic acid|Plant Extracts|Troglitazone|Vehicle Emissions	35.59	28
ENTPD5	957	Diabetes Mellitus, Type 2	MESH:D003924		Air Pollutants|bisphenol A|Curcumin|Dibutyl Phthalate|Dietary Fats|Diethylnitrosamine|Folic Acid|perfluorooctane sulfonic acid|perfluorooctanoic acid|Phthalic Acids|Plant Extracts|Troglitazone|Vehicle Emissions	35.59	35
NPC2	10577	Diabetes Mellitus, Type 2	MESH:D003924		bisphenol A|Cadmium|Copper|Curcumin|Dibutyl Phthalate|Dietary Fats|Genistein|perfluorooctanoic acid|Phthalic Acids|Plant Extracts|Polychlorinated Biphenyls|Resveratrol|Vehicle Emissions	35.59	27
PDHA1	5160	Diabetes Mellitus, Type 2	MESH:D003924		Bezafibrate|bisphenol A|Cadmium|Calcium|Dietary Fats|Genistein|Metformin|perfluorooctanoic acid|Resveratrol|Rosiglitazone|Superoxides|titanium dioxide|Vehicle Emissions	35.59	79
STK17B	9262	Diabetes Mellitus, Type 2	MESH:D003924		Arsenic|Ascorbic Acid|bisphenol A|Copper|Dietary Fats|Genistein|Nickel|Phthalic Acids|Resveratrol|Silver|titanium dioxide|Troglitazone|Vehicle Emissions	35.59	45
TBXA2R	6915	Diabetes Mellitus, Type 2	MESH:D003924		8-epi-prostaglandin F2alpha|Arsenic|bisphenol A|Calcium|cinnamic aldehyde|Dibutyl Phthalate|Lead|Nicotine|Plant Extracts|Rosiglitazone|Silver|Troglitazone|Vehicle Emissions	35.59	54
OAT	4942	Diabetes Mellitus, Type 2	MESH:D003924		bisphenol A|Copper|coumarin|Curcumin|Dibutyl Phthalate|Diethylnitrosamine|Fructose|Glucose|Lead|perfluorooctanoic acid|Phthalic Acids|Plant Extracts|Rosiglitazone|Streptozocin|Troglitazone|Vehicle Emissions	35.55	76
CFTR	1080	Diabetes Mellitus, Type 2	MESH:D003924		alpha-Tocopherol|Arsenic|Ascorbic Acid|bisphenol A|Bromine|Cadmium|Calcium|Curcumin|Folic Acid|Genistein|Glutathione|Glyburide|Mercury|Nickel|Plant Extracts|Resveratrol|titanium dioxide|Zinc	35.49	33
ERBIN	55914	Diabetes Mellitus, Type 2	MESH:D003924		Arsenic|bisphenol A|Cadmium|Copper|Particulate Matter|perfluorooctane sulfonic acid|perfluorooctanoic acid|Pioglitazone|Rosiglitazone|Troglitazone|Vehicle Emissions	35.49	52
CENPE	1062	Diabetes Mellitus, Type 2	MESH:D003924		Arsenic|bisphenol A|Cadmium|Dietary Fats|epigallocatechin gallate|Folic Acid|Genistein|Nickel|Nicotine|Plant Extracts|Resveratrol|Silver|titanium dioxide|Troglitazone	35.47	45
REL	5966	Diabetes Mellitus, Type 2	MESH:D003924		Arsenic|Ascorbic Acid|bisphenol A|Curcumin|Dichlorodiphenyl Dichloroethylene|Dietary Fats|Genistein|Nickel|perfluorooctane sulfonic acid|Pesticides|Plant Extracts|Resveratrol|Streptozocin|Vehicle Emissions	35.47	43
RHOB	388	Diabetes Mellitus, Type 2	MESH:D003924		bisphenol A|Copper|Curcumin|Dibutyl Phthalate|Dietary Fats|Diethylnitrosamine|Glucose|Iron|Nicotine|Particulate Matter|perfluorooctane sulfonic acid|perfluorooctanoic acid|titanium dioxide|Troglitazone|Vehicle Emissions|Zinc	35.46	42
CDH11	1009	Diabetes Mellitus, Type 2	MESH:D003924		Arsenic|bisphenol A|Copper|Curcumin|Dibutyl Phthalate|Dietary Fats|Diethylnitrosamine|Genistein|Lead|Nicotine|Particulate Matter|Phthalic Acids|titanium dioxide	35.44	30
ENDOG	2021	Diabetes Mellitus, Type 2	MESH:D003924		Arsenic|bisphenol A|Cadmium|Copper|Dibutyl Phthalate|Dietary Fats|Drugs, Chinese Herbal|Glucose|Plant Extracts|Resveratrol|Rosiglitazone|Silver|titanium dioxide	35.44	60
PDK2	5164	Diabetes Mellitus, Type 2	MESH:D003924		Air Pollutants|Bezafibrate|bisphenol A|Copper|coumarin|Dibutyl Phthalate|Glucose|Particulate Matter|perfluorooctanoic acid|Rosiglitazone|titanium dioxide|Vehicle Emissions|Zinc	35.44	45
SGMS1	259230	Diabetes Mellitus, Type 2	MESH:D003924		Arsenic|bisphenol A|Cadmium|Dibutyl Phthalate|Dietary Fats|epigallocatechin gallate|Lithocholic Acid|perfluorooctane sulfonic acid|perfluorooctanoic acid|Polychlorinated Biphenyls|titanium dioxide|Vehicle Emissions|Zinc	35.44	28
BBC3	27113	Diabetes Mellitus, Type 2	MESH:D003924		Ascorbic Acid|Berberine|bisphenol A|Chromium|Copper|Curcumin|Dibutyl Phthalate|Dietary Fats|Drugs, Chinese Herbal|Folic Acid|Glucose|Niacinamide|Particulate Matter|perfluorooctanoic acid|Plant Extracts|Resveratrol|Vehicle Emissions	35.34	39
TPX2	22974	Diabetes Mellitus, Type 2	MESH:D003924		bisphenol A|Cadmium|Copper|Dibutyl Phthalate|Dietary Fats|Drugs, Chinese Herbal|Folic Acid|Nickel|perfluorooctane sulfonic acid|perfluorooctanoic acid|Resveratrol|titanium dioxide|Troglitazone|Zinc	35.34	39
ACAT2	39	Diabetes Mellitus, Type 2	MESH:D003924		bisphenol A|Clozapine|Copper|Dibutyl Phthalate|Dietary Fats|Diethylnitrosamine|Manganese|Nickel|Particulate Matter|perfluorooctane sulfonic acid|perfluorooctanoic acid|Pioglitazone|Rosiglitazone|Troglitazone|Vehicle Emissions	35.33	62
RHOBTB1	9886	Diabetes Mellitus, Type 2	MESH:D003924		Air Pollutants|Arsenic|bisphenol A|Copper|Dietary Fats|epigallocatechin gallate|Genistein|Metformin|Particulate Matter|Resveratrol|Silver|Zinc	35.31	61
BCL2L2	599	Diabetes Mellitus, Type 2	MESH:D003924		Ascorbic Acid|bisphenol A|Cadmium|Curcumin|Dibutyl Phthalate|Dichlorodiphenyl Dichloroethylene|Diethylnitrosamine|Folic Acid|Particulate Matter|Resveratrol|Silver|Troglitazone|Vehicle Emissions	35.28	29
ELL2	22936	Diabetes Mellitus, Type 2	MESH:D003924		bisphenol A|Cadmium|Copper|Dibutyl Phthalate|Dietary Fats|epigallocatechin gallate|Folic Acid|Genistein|Nickel|Particulate Matter|titanium dioxide|Vehicle Emissions|Zinc	35.28	24
LXN	56925	Diabetes Mellitus, Type 2	MESH:D003924		Air Pollutants|Ascorbic Acid|bisphenol A|Dietary Fats|Diethylnitrosamine|Drugs, Chinese Herbal|epigallocatechin gallate|Folic Acid|Genistein|Glucose|Resveratrol|Rosiglitazone|Troglitazone	35.28	68
NRXN1	9378	Diabetes Mellitus, Type 2	MESH:D003924		Arsenic|Ascorbic Acid|bisphenol A|Calcium|Dibutyl Phthalate|Dichlorodiphenyl Dichloroethylene|Dietary Fats|Genistein|Lead|Nickel|Particulate Matter|Troglitazone|Vehicle Emissions	35.28	40
IL9	3578	Diabetes Mellitus, Type 2	MESH:D003924		Air Pollutants|Arsenic|bisphenol A|Nickel|Nicotine|Particulate Matter|Plant Extracts|Resveratrol|titanium dioxide|Vehicle Emissions|Zinc	35.24	19
MCCC1	56922	Diabetes Mellitus, Type 2	MESH:D003924		Air Pollutants|bisphenol A|Cadmium|Copper|Dibutyl Phthalate|Particulate Matter|perfluorooctanoic acid|Plant Extracts|Resveratrol|Rosiglitazone|Troglitazone	35.24	51
SULT1C1	20888	Diabetes Mellitus, Type 2	MESH:D003924		Ascorbic Acid|bisphenol A|Cadmium|Copper|coumarin|Diethylnitrosamine|Manganese|Nickel|perfluorooctanoic acid|Pioglitazone|Vehicle Emissions	35.24	19
NEDD9	4739	Diabetes Mellitus, Type 2	MESH:D003924		bisphenol A|Dibutyl Phthalate|Dietary Fats|epigallocatechin gallate|Folic Acid|Genistein|Iron|Metformin|Nicotine|Particulate Matter|perfluorooctanoic acid|Polychlorinated Biphenyls|Resveratrol|Rosiglitazone|Troglitazone	35.22	89
DUSP10	11221	Diabetes Mellitus, Type 2	MESH:D003924		bisphenol A|Cadmium|Copper|Curcumin|Dibutyl Phthalate|Dietary Fats|Folic Acid|Nickel|Pioglitazone|Resveratrol|Rosiglitazone|Silver|Troglitazone|Zinc	35.21	64
INHBB	3625	Diabetes Mellitus, Type 2	MESH:D003924		Arsenic|bisphenol A|Cadmium|Copper|Dibutyl Phthalate|Dichlorodiphenyl Dichloroethylene|Dietary Fats|Diethylnitrosamine|Folic Acid|Genistein|Nickel|Phthalic Acids|Plant Extracts|titanium dioxide	35.21	30
EFNA1	1942	Diabetes Mellitus, Type 2	MESH:D003924		Air Pollutants|bisphenol A|Dietary Fats|Diethylnitrosamine|epigallocatechin gallate|Folic Acid|Genistein|Glucose|Lithocholic Acid|Metformin|perfluorooctane sulfonic acid|perfluorooctanoic acid|Resveratrol|Troglitazone|Vehicle Emissions	35.12	70
ERBB3	2065	Diabetes Mellitus, Type 2	MESH:D003924		Air Pollutants|bisphenol A|Copper|Curcumin|Dibutyl Phthalate|Dichlorodiphenyl Dichloroethylene|Folic Acid|Genistein|Glucose|perfluorooctanoic acid|Pesticides|Resveratrol|Silver|Troglitazone|Vehicle Emissions	35.12	36
KLF5	688	Diabetes Mellitus, Type 2	MESH:D003924		bisphenol A|Copper|Dibutyl Phthalate|Dietary Fats|Drugs, Chinese Herbal|Folic Acid|Particulate Matter|perfluorooctanoic acid|Pioglitazone|Plant Extracts|Resveratrol|Rosiglitazone|Silver|titanium dioxide|Vehicle Emissions	35.12	57
UCHL1	7345	Diabetes Mellitus, Type 2	MESH:D003924		Air Pollutants|bisphenol A|Copper|daidzein|Dietary Fats|Folic Acid|Genistein|Glucose|Glutathione|Manganese|Nicotine|Particulate Matter|perfluorooctanoic acid|Silver|titanium dioxide	35.12	32
NDUFV2	4729	Diabetes Mellitus, Type 2	MESH:D003924		astaxanthine|bisphenol A|Clozapine|Dibutyl Phthalate|Diethylnitrosamine|epigallocatechin gallate|perfluorooctanoic acid|Resveratrol|Rosiglitazone|Silver|Streptozocin|Zinc	35.11	63
PCSK9	255738	Diabetes Mellitus, Type 2	MESH:D003924		Bezafibrate|bisphenol A|Copper|Curcumin|Dietary Fats|Diethylnitrosamine|Glutathione|Particulate Matter|perfluorooctanoic acid|Pioglitazone|Resveratrol|Silver|Troglitazone|Vehicle Emissions	35.09	52
RND1	27289	Diabetes Mellitus, Type 2	MESH:D003924		Air Pollutants|bisphenol A|Copper|Dibutyl Phthalate|Dietary Fats|epigallocatechin gallate|Metformin|Plant Extracts|Rosiglitazone|Silver|titanium dioxide|Troglitazone|Vehicle Emissions|Zinc	35.09	84
EEF1A1	1915	Diabetes Mellitus, Type 2	MESH:D003924		bisphenol A|Cadmium|Copper|Dibutyl Phthalate|Dietary Fats|epigallocatechin gallate|Exenatide|Folic Acid|Genistein|Glucose|Lead|Plant Extracts|Resveratrol|titanium dioxide|Zinc	35.01	38
ABCB1B	18669	Diabetes Mellitus, Type 2	MESH:D003924		Berberine|bisphenol A|Clozapine|Curcumin|Dichlorodiphenyl Dichloroethylene|Diethylnitrosamine|Folic Acid|Genistein|Lithocholic Acid|Mercury|Metformin|perfluorooctanoic acid|Resveratrol|Streptozocin|titanium dioxide|Troglitazone	35	80
KHSRP	8570	Diabetes Mellitus, Type 2	MESH:D003924		Arsenic|bisphenol A|Calcium|Copper|Dietary Fats|Lead|Manganese|perfluorooctanoic acid|Resveratrol|titanium dioxide|Troglitazone	34.99	43
MCU	90550	Diabetes Mellitus, Type 2	MESH:D003924		Arsenic|bisphenol A|Calcium|Dietary Fats|epigallocatechin gallate|Folic Acid|Lead|perfluorooctanoic acid|Silver|Troglitazone|Vehicle Emissions	34.99	40
NLRP12	91662	Diabetes Mellitus, Type 2	MESH:D003924		Arsenic|bisphenol A|Curcumin|Dietary Fats|Diethylnitrosamine|Drugs, Chinese Herbal|Genistein|Nickel|Particulate Matter|Plant Extracts|Resveratrol	34.99	31
SMPX	23676	Diabetes Mellitus, Type 2	MESH:D003924		Arsenic|bisphenol A|Curcumin|Dibutyl Phthalate|Phthalic Acids|Pioglitazone|Rosiglitazone|titanium dioxide|Troglitazone|Vehicle Emissions|Zinc	34.99	54
DEK	7913	Diabetes Mellitus, Type 2	MESH:D003924		bisphenol A|Dibutyl Phthalate|Diethylnitrosamine|Folic Acid|Fructose|Glucose|Glutathione|Lactic Acid|Nickel|perfluorooctane sulfonic acid|Resveratrol|titanium dioxide|Vehicle Emissions	34.98	23
SLC7A7	9056	Diabetes Mellitus, Type 2	MESH:D003924		Arsenic|bisphenol A|Cadmium|Diethylnitrosamine|Folic Acid|Genistein|Nickel|Particulate Matter|Resveratrol|Streptozocin|titanium dioxide|Troglitazone|Vehicle Emissions	34.98	54
SMC2	10592	Diabetes Mellitus, Type 2	MESH:D003924		bisphenol A|Copper|Dietary Fats|Diethylnitrosamine|epigallocatechin gallate|Genistein|Nickel|perfluorooctane sulfonic acid|perfluorooctanoic acid|Plant Extracts|Polychlorinated Biphenyls|Resveratrol|Troglitazone	34.98	39
STK11	6794	Diabetes Mellitus, Type 2	MESH:D003924		Arsenic|bisphenol A|Cadmium|Dibutyl Phthalate|Drugs, Chinese Herbal|Folic Acid|ginsenoside Re|Glucose|Iron|Metformin|Plant Extracts|Resveratrol|Rosiglitazone	34.98	72
ABCC6	368	Diabetes Mellitus, Type 2	MESH:D003924		bisphenol A|Dibutyl Phthalate|Dietary Fats|Diethylnitrosamine|Glutathione|Lithocholic Acid|Magnesium|Manganese|Nickel|perfluorooctane sulfonic acid|perfluorooctanoic acid|Rosiglitazone|Streptozocin|Troglitazone	34.96	72
DUSP4	1846	Diabetes Mellitus, Type 2	MESH:D003924		Air Pollutants|bisphenol A|Cadmium|daidzein|Dibutyl Phthalate|Dietary Fats|Diethylnitrosamine|epigallocatechin gallate|Folic Acid|Genistein|Metformin|Particulate Matter|Silver|Vehicle Emissions	34.96	51
GBP2	2634	Diabetes Mellitus, Type 2	MESH:D003924		Ascorbic Acid|bisphenol A|Diethylnitrosamine|epigallocatechin gallate|Genistein|Nickel|Particulate Matter|Plant Extracts|Rosiglitazone|S-Adenosylmethionine|Silver|titanium dioxide|Troglitazone|Vehicle Emissions	34.96	50
TLR2	7097	Diabetes Mellitus, Type 2	MESH:D003924		Ascorbic Acid|bisphenol A|Bromine|Curcumin|Dietary Fats|Diethylnitrosamine|epigallocatechin gallate|Genistein|Glucose|Glutathione|Nickel|Particulate Matter|Plant Extracts|Resveratrol|Rosiglitazone|titanium dioxide|Vehicle Emissions	34.95	59
ACAD11	84129	Diabetes Mellitus, Type 2	MESH:D003924		Air Pollutants|bisphenol A|Cadmium|Copper|Dietary Fats|Genistein|Nickel|Particulate Matter|perfluorooctane sulfonic acid|perfluorooctanoic acid|Plant Extracts|Vehicle Emissions	34.92	21
AZGP1	563	Diabetes Mellitus, Type 2	MESH:D003924		bisphenol A|Cadmium|Chromium|Copper|coumarin|Diethylnitrosamine|Glucose|Lead|Levonorgestrel|Mercury|Nickel|titanium dioxide	34.92	17
DNAJA2	10294	Diabetes Mellitus, Type 2	MESH:D003924		bisphenol A|Dibutyl Phthalate|Dichlorodiphenyl Dichloroethylene|Dietary Fats|Diethylnitrosamine|Mercury|Particulate Matter|perfluorooctane sulfonic acid|perfluorooctanoic acid|Plant Extracts|Silver|Vehicle Emissions	34.92	22
LATS2	26524	Diabetes Mellitus, Type 2	MESH:D003924		bisphenol A|Copper|Dibutyl Phthalate|Drugs, Chinese Herbal|epigallocatechin gallate|Folic Acid|Phthalic Acids|Silver|titanium dioxide|Troglitazone|Vehicle Emissions|Zinc	34.92	27
TMTC2	160335	Diabetes Mellitus, Type 2	MESH:D003924		Arsenic|bisphenol A|Dibutyl Phthalate|Dietary Fats|Folic Acid|Lead|perfluorooctane sulfonic acid|perfluorooctanoic acid|Phthalic Acids|Resveratrol|titanium dioxide|Vehicle Emissions	34.92	30
MAP2K6	5608	Diabetes Mellitus, Type 2	MESH:D003924		Air Pollutants|Arsenic|Ascorbic Acid|bisphenol A|Copper|Dibutyl Phthalate|Dietary Fats|epigallocatechin gallate|Genistein|Iron|Nicotine|Resveratrol|Streptozocin|Troglitazone|Vehicle Emissions	34.91	57
SRD5A1	6715	Diabetes Mellitus, Type 2	MESH:D003924		bisphenol A|Cadmium|Dibutyl Phthalate|Dietary Fats|Diethylnitrosamine|Folic Acid|Lead|Levonorgestrel|Particulate Matter|perfluorooctane sulfonic acid|perfluorooctanoic acid|Plant Extracts|Silver|Vehicle Emissions|Zinc	34.91	25
IGFBP1	3484	Diabetes Mellitus, Type 2	MESH:D003924		bisphenol A|Curcumin|Dietary Fats|Diethylnitrosamine|Enalapril|Folic Acid|Genistein|Metformin|Niacinamide|perfluorooctane sulfonic acid|perfluorooctanoic acid|Plant Extracts|Polychlorinated Biphenyls|Resveratrol|titanium dioxide|Troglitazone|Zinc	34.87	76
ALDH1A2	8854	Diabetes Mellitus, Type 2	MESH:D003924		Bezafibrate|bisphenol A|Cadmium|Copper|daidzein|Dietary Fats|Diethylnitrosamine|Genistein|Nickel|Resveratrol|Rosiglitazone|titanium dioxide|Vehicle Emissions|Zinc	34.84	55
KIF23	9493	Diabetes Mellitus, Type 2	MESH:D003924		Arsenic|Ascorbic Acid|bisphenol A|Cadmium|Copper|Diethylnitrosamine|Genistein|Glucose|perfluorooctanoic acid|Polychlorinated Biphenyls|Resveratrol|titanium dioxide|Troglitazone|Vehicle Emissions	34.84	38
SERPINF1	5176	Diabetes Mellitus, Type 2	MESH:D003924		bisphenol A|Cadmium|Copper|Dibutyl Phthalate|Dietary Fats|Diethylnitrosamine|Glucose|Nicotine|perfluorooctanoic acid|Resveratrol|Rosiglitazone|titanium dioxide|Troglitazone|Vehicle Emissions	34.84	67
ZWINT	11130	Diabetes Mellitus, Type 2	MESH:D003924		bisphenol A|Chromium|coumarin|Dibutyl Phthalate|Diethylnitrosamine|Genistein|Glucose|Mercury|Nickel|Polychlorinated Biphenyls|Resveratrol|Silver|Troglitazone|Vehicle Emissions	34.84	34
TNFRSF12A	51330	Diabetes Mellitus, Type 2	MESH:D003924		Air Pollutants|Arsenic|bisphenol A|Cadmium|Dibutyl Phthalate|Dietary Fats|Diethylnitrosamine|Drugs, Chinese Herbal|epigallocatechin gallate|Folic Acid|Genistein|Nickel|Silver|titanium dioxide|Vehicle Emissions|Zinc	34.83	32
C8G	733	Diabetes Mellitus, Type 2	MESH:D003924		bisphenol A|Cadmium|Dietary Fats|Diethylnitrosamine|Nickel|perfluorooctane sulfonic acid|perfluorooctanoic acid|Plant Extracts|Rosiglitazone|Troglitazone|Zinc	34.74	57
CXCR5	643	Diabetes Mellitus, Type 2	MESH:D003924		AMG 837|Arsenic|Ascorbic Acid|bisphenol A|Calcium|Copper|Dietary Fats|Lead|TAK-875|titanium dioxide|Vehicle Emissions	34.74	28
NDUFA9	4704	Diabetes Mellitus, Type 2	MESH:D003924		Alloxan|bisphenol A|Copper|Dibutyl Phthalate|Diethylnitrosamine|Fructose|Nickel|Particulate Matter|perfluorooctane sulfonic acid|perfluorooctanoic acid|Rosiglitazone	34.74	39
RAB11B	9230	Diabetes Mellitus, Type 2	MESH:D003924		bisphenol A|Dibutyl Phthalate|Dietary Fats|Diethylnitrosamine|Drugs, Chinese Herbal|epigallocatechin gallate|Genistein|Plant Extracts|Resveratrol|Troglitazone|Vehicle Emissions	34.74	36
ETS2	2114	Diabetes Mellitus, Type 2	MESH:D003924		bisphenol A|Cadmium|Curcumin|Dibutyl Phthalate|Diethylnitrosamine|Folic Acid|Genistein|Lead|Mercury|Nickel|Particulate Matter|Polychlorinated Biphenyls|Rosiglitazone|Zinc	34.72	41
RGS16	6004	Diabetes Mellitus, Type 2	MESH:D003924		bisphenol A|Copper|Curcumin|Dibutyl Phthalate|Dietary Fats|Diethylnitrosamine|Drugs, Chinese Herbal|Genistein|Nickel|perfluorooctanoic acid|Silver|titanium dioxide|Troglitazone|Zinc	34.72	37
BBOX1	8424	Diabetes Mellitus, Type 2	MESH:D003924		bisphenol A|Cadmium|Copper|coumarin|Dietary Fats|Diethylnitrosamine|Lead|Plant Extracts|Resveratrol|Rosiglitazone|Streptozocin|Troglitazone|Vehicle Emissions	34.68	73
CDCA5	113130	Diabetes Mellitus, Type 2	MESH:D003924		Arsenic|bisphenol A|Cadmium|Copper|Dibutyl Phthalate|Diethylnitrosamine|Folic Acid|Genistein|Nickel|Resveratrol|titanium dioxide|Troglitazone|Zinc	34.68	34
DNAJB6	10049	Diabetes Mellitus, Type 2	MESH:D003924		Air Pollutants|Bezafibrate|bisphenol A|Cadmium|Copper|Dietary Fats|Drugs, Chinese Herbal|Genistein|Particulate Matter|perfluorooctanoic acid|Silver|Vehicle Emissions|Zinc	34.68	27
GAS1	2619	Diabetes Mellitus, Type 2	MESH:D003924		Arsenic|bisphenol A|Cadmium|Copper|Dietary Fats|Diethylnitrosamine|Hemin|Iron|Particulate Matter|Resveratrol|Silver|titanium dioxide|Troglitazone	34.68	46
CCL11	6356	Diabetes Mellitus, Type 2	MESH:D003924		bisphenol A|Calcium|Diethylnitrosamine|Drugs, Chinese Herbal|Lead|Nickel|Particulate Matter|Pioglitazone|Plant Extracts|Resveratrol|Rosiglitazone|TAK-875|titanium dioxide|Troglitazone|Vehicle Emissions	34.6	55
GNAI2	2771	Diabetes Mellitus, Type 2	MESH:D003924		alpha-Tocopherol|Amino Acids|bisphenol A|Calcium|Clozapine|Copper|Glucose|Nicotine|Particulate Matter|perfluorooctanoic acid|Plant Extracts|Rosiglitazone|Streptozocin|Topiramate	34.6	66
TIPARP	25976	Diabetes Mellitus, Type 2	MESH:D003924		Air Pollutants|bisphenol A|Dibutyl Phthalate|Glucose|Lead|Metformin|Niacinamide|Nickel|Nicotine|Particulate Matter|Plant Extracts|Rosiglitazone|Silver|Vehicle Emissions|Zinc	34.6	68
UGCG	7357	Diabetes Mellitus, Type 2	MESH:D003924		bisphenol A|Cadmium|Chromium|Dibutyl Phthalate|Diethylnitrosamine|epigallocatechin gallate|Mercury|Particulate Matter|perfluorooctanoic acid|Polychlorinated Biphenyls|Resveratrol|titanium dioxide|Vehicle Emissions|Zinc	34.6	20
CALML4	91860	Diabetes Mellitus, Type 2	MESH:D003924		bisphenol A|Copper|Dibutyl Phthalate|Diethylnitrosamine|Folic Acid|Glucose|Lead|Particulate Matter|Rosiglitazone|titanium dioxide|Troglitazone|Vehicle Emissions	34.55	53
SUCLG1	8802	Diabetes Mellitus, Type 2	MESH:D003924		Arsenic|Bezafibrate|bisphenol A|Cadmium|Dibutyl Phthalate|Dietary Fats|Diethylnitrosamine|Nickel|perfluorooctane sulfonic acid|perfluorooctanoic acid|Resveratrol|Rosiglitazone	34.55	56
CYP4A2	24306	Diabetes Mellitus, Type 2	MESH:D003924		bisphenol A|Copper|Dietary Fats|Diethylnitrosamine|Drugs, Chinese Herbal|Genistein|perfluorooctanoic acid|Rosiglitazone|Streptozocin|Troglitazone|Zinc	34.51	72
UBR2	23304	Diabetes Mellitus, Type 2	MESH:D003924		Arsenic|bisphenol A|epigallocatechin gallate|Folic Acid|Particulate Matter|Phthalic Acids|Plant Extracts|Silver|titanium dioxide|Vehicle Emissions|Zinc	34.51	19
UGT2B1	71773	Diabetes Mellitus, Type 2	MESH:D003924		Bezafibrate|bisphenol A|Dibutyl Phthalate|Dietary Fats|Diethylnitrosamine|Genistein|Glutathione|Nelfinavir|perfluorooctane sulfonic acid|perfluorooctanoic acid|Polychlorinated Biphenyls|Quinolines|Rosiglitazone|TAK-875|Zinc	34.5	56
BAK1	578	Diabetes Mellitus, Type 2	MESH:D003924		Ascorbic Acid|bisphenol A|Cadmium|Copper|Curcumin|Dichlorodiphenyl Dichloroethylene|Diethylnitrosamine|Drugs, Chinese Herbal|epigallocatechin gallate|Lithocholic Acid|Nickel|Particulate Matter|Plant Extracts|Resveratrol|Rosiglitazone|Streptozocin|Vehicle Emissions	34.42	65
MAP2	4133	Diabetes Mellitus, Type 2	MESH:D003924		Arsenic|Ascorbic Acid|bisphenol A|Cadmium|Copper|Dibutyl Phthalate|Diethylnitrosamine|Folic Acid|ginsenoside Re|Glutathione|Particulate Matter|Resveratrol|Silver|Streptozocin|Zinc	34.4	46
CXCR3	2833	Diabetes Mellitus, Type 2	MESH:D003924		Arsenic|bisphenol A|Calcium|Diethylnitrosamine|Nickel|Nicotine|Particulate Matter|Pioglitazone|Plant Extracts|Resveratrol|TAK-875|titanium dioxide	34.37	31
SPTLC2	9517	Diabetes Mellitus, Type 2	MESH:D003924		bisphenol A|Dibutyl Phthalate|Dietary Fats|epigallocatechin gallate|Folic Acid|Genistein|Lithocholic Acid|Nickel|perfluorooctanoic acid|Plant Extracts|Vehicle Emissions|Zinc	34.37	24
TRPM7	54822	Diabetes Mellitus, Type 2	MESH:D003924		Alloxan|bisphenol A|Cadmium|Calcium|Dietary Fats|Glucose|Magnesium|Manganese|perfluorooctane sulfonic acid|Polychlorinated Biphenyls|Vehicle Emissions|Zinc	34.37	27
GPER1	2852	Diabetes Mellitus, Type 2	MESH:D003924		bisphenol A|Cadmium|Chromium|Curcumin|Dibutyl Phthalate|Drugs, Chinese Herbal|Genistein|Manganese|Mercury|Nickel|Quinolines|Resveratrol|Rosiglitazone|Vehicle Emissions	34.36	43
BICC1	80114	Diabetes Mellitus, Type 2	MESH:D003924		bisphenol A|Copper|Dibutyl Phthalate|Dietary Fats|Diethylnitrosamine|Folic Acid|Nickel|Particulate Matter|Silver|titanium dioxide|Troglitazone	34.27	36
CACYBP	27101	Diabetes Mellitus, Type 2	MESH:D003924		bisphenol A|Cadmium|Copper|daidzein|Dietary Fats|Genistein|Particulate Matter|perfluorooctanoic acid|Resveratrol|Silver|Troglitazone|Vehicle Emissions|Zinc	34.25	39
METTL7A	25840	Diabetes Mellitus, Type 2	MESH:D003924		Arsenic|bisphenol A|Curcumin|Diethylnitrosamine|Folic Acid|Genistein|Lead|Nickel|perfluorooctanoic acid|Plant Extracts|Resveratrol|Silver|titanium dioxide	34.25	21
NCAPD2	9918	Diabetes Mellitus, Type 2	MESH:D003924		Air Pollutants|bisphenol A|Cadmium|Copper|Dibutyl Phthalate|Genistein|Metformin|Nickel|Particulate Matter|perfluorooctanoic acid|Plant Extracts|Polychlorinated Biphenyls|titanium dioxide	34.25	41
NINJ1	4814	Diabetes Mellitus, Type 2	MESH:D003924		Arsenic|Ascorbic Acid|bisphenol A|Dibutyl Phthalate|Dietary Fats|Diethylnitrosamine|Genistein|Lead|Metformin|Nickel|Particulate Matter|Phthalic Acids|Rosiglitazone	34.25	77
POMC	5443	Diabetes Mellitus, Type 2	MESH:D003924		Bezafibrate|bisphenol A|Cadmium|Calcium|Dichlorodiphenyl Dichloroethylene|Dietary Fats|epigallocatechin gallate|Fructose|Genistein|Glucose|Lead|Magnesium|Nickel|Nicotine|perfluorooctane sulfonic acid|perfluorooctanoic acid|Resveratrol|Streptozocin|Superoxides|Vehicle Emissions	34.23	49
GHR	2690	Diabetes Mellitus, Type 2	MESH:D003924		bisphenol A|Cadmium|Calcium|Dietary Fats|Diethylnitrosamine|Folic Acid|Genistein|Nickel|Particulate Matter|Plant Extracts|Resveratrol|Streptozocin|titanium dioxide|Vehicle Emissions|Zinc	34.2	41
HHIP	64399	Diabetes Mellitus, Type 2	MESH:D003924		bisphenol A|Chromium|Copper|Dibutyl Phthalate|Dietary Fats|Diethylnitrosamine|Folic Acid|Genistein|Pioglitazone|Resveratrol|titanium dioxide|Vehicle Emissions	34.19	37
CYP-34A9	181851	Diabetes Mellitus, Type 2	MESH:D003924		Arsenic|bisphenol A|Cadmium|Copper|Iron|Lead|Mercury|Nickel|Zinc	34.15	14
GATA4	2626	Diabetes Mellitus, Type 2	MESH:D003924		Arsenic|Ascorbic Acid|bisphenol A|Curcumin|Enalapril|Glucose|Nicotine|Particulate Matter|perfluorooctane sulfonic acid|perfluorooctanoic acid|Pesticides|Phthalic Acids|Vehicle Emissions|Zinc	34.13	23
PRKCZ	5590	Diabetes Mellitus, Type 2	MESH:D003924		Arsenic|bisphenol A|Cadmium|Clozapine|Diethylnitrosamine|Genistein|Glucose|Metformin|Nickel|Nicotine|Rosiglitazone|Silver|Troglitazone|Vehicle Emissions	34.13	79
DNAJA1	3301	Diabetes Mellitus, Type 2	MESH:D003924		bisphenol A|Cadmium|Copper|Dibutyl Phthalate|Diethylnitrosamine|Drugs, Chinese Herbal|Nicotine|Particulate Matter|perfluorooctanoic acid|Resveratrol|Silver|titanium dioxide|Troglitazone|Vehicle Emissions|Zinc	34.11	31
GHRL	51738	Diabetes Mellitus, Type 2	MESH:D003924		Arsenic|bisphenol A|Copper|Dietary Fats|Fructose|Malondialdehyde|Orlistat|Plant Extracts|Polychlorinated Biphenyls|Streptozocin|Triglycerides|Vehicle Emissions|Zinc	34.11	46
HADHB	3032	Diabetes Mellitus, Type 2	MESH:D003924		Bezafibrate|bisphenol A|Cadmium|Copper|Dibutyl Phthalate|Dietary Fats|Lead|perfluorooctane sulfonic acid|perfluorooctanoic acid|Resveratrol|Rosiglitazone|titanium dioxide|Troglitazone	34.11	65
PHGDH	26227	Diabetes Mellitus, Type 2	MESH:D003924		Ascorbic Acid|bisphenol A|Dibutyl Phthalate|Dietary Fats|Diethylnitrosamine|Folic Acid|Metformin|Nicotine|Particulate Matter|perfluorooctanoic acid|Silver|titanium dioxide|Troglitazone|Vehicle Emissions|Zinc	34.11	67
SOD-4	176336	Diabetes Mellitus, Type 2	MESH:D003924		Arsenic|bisphenol A|Cadmium|Chromium|Iron|Manganese|Mercury|Zinc	34.07	16
BEX4	56271	Diabetes Mellitus, Type 2	MESH:D003924		bisphenol A|Cadmium|Dibutyl Phthalate|Dietary Fats|Diethylnitrosamine|Folic Acid|Genistein|Nickel|Resveratrol|titanium dioxide|Vehicle Emissions	34.04	24
ERCC3	2071	Diabetes Mellitus, Type 2	MESH:D003924		Arsenic|bisphenol A|Cadmium|Dibutyl Phthalate|Diethylnitrosamine|Genistein|Lead|Particulate Matter|Plant Extracts|Resveratrol|Vehicle Emissions	34.04	19
CCPG1	9236	Diabetes Mellitus, Type 2	MESH:D003924		Air Pollutants|bisphenol A|Copper|Curcumin|Dietary Fats|Drugs, Chinese Herbal|Glucose|Iron|Lead|Nickel|Plant Extracts|Vehicle Emissions	34.02	27
DEPTOR	64798	Diabetes Mellitus, Type 2	MESH:D003924		Air Pollutants|bisphenol A|Copper|Dietary Fats|Lead|Nickel|Resveratrol|Silver|titanium dioxide|Troglitazone|Vehicle Emissions|Zinc	34.02	38
RAB27B	5874	Diabetes Mellitus, Type 2	MESH:D003924		bisphenol A|Dietary Fats|epigallocatechin gallate|Folic Acid|Lead|Particulate Matter|perfluorooctane sulfonic acid|Polychlorinated Biphenyls|Resveratrol|Troglitazone|Vehicle Emissions|Zinc	34.02	41
CYP27A1	1593	Diabetes Mellitus, Type 2	MESH:D003924		Arsenic|bisphenol A|Dibutyl Phthalate|Dichlorodiphenyl Dichloroethylene|Dietary Fats|Diethylnitrosamine|Folic Acid|Lithocholic Acid|Nickel|perfluorooctane sulfonic acid|perfluorooctanoic acid|Resveratrol|Rosiglitazone|Streptozocin|Zinc	34.01	70
MAP3K5	4217	Diabetes Mellitus, Type 2	MESH:D003924		Ascorbic Acid|Berberine|bisphenol A|Copper|Dietary Fats|Drugs, Chinese Herbal|efavirenz|Glucose|Particulate Matter|perfluorooctane sulfonic acid|Plant Extracts|Resveratrol|Streptozocin|titanium dioxide|Troglitazone	34.01	54
PGD	5226	Diabetes Mellitus, Type 2	MESH:D003924		astaxanthine|Benzoic Acid|bisphenol A|Cadmium|Curcumin|Dibutyl Phthalate|Dietary Fats|Diethylnitrosamine|Folic Acid|Lactic Acid|Lead|perfluorooctane sulfonic acid|Plant Extracts|Silver|Zinc	34.01	25
PRKACA	5566	Diabetes Mellitus, Type 2	MESH:D003924		bisphenol A|Cadmium|Clozapine|Copper|daidzein|Diethylnitrosamine|Drugs, Chinese Herbal|Genistein|Lead|Manganese|Particulate Matter|perfluorooctanoic acid|Resveratrol|Vehicle Emissions	34.01	18
TUBB2A	7280	Diabetes Mellitus, Type 2	MESH:D003924		Arsenic|bisphenol A|Cadmium|Copper|Dibutyl Phthalate|Dietary Fats|Diethylnitrosamine|Folic Acid|Glucose|Lead|Particulate Matter|perfluorooctanoic acid|Rosiglitazone|titanium dioxide	34.01	60
CELA2A	63036	Diabetes Mellitus, Type 2	MESH:D003924		Arsenic|bisphenol A|Dibutyl Phthalate|Dietary Fats|Enalapril|Genistein|perfluorooctane sulfonic acid|perfluorooctanoic acid|Plant Extracts|titanium dioxide	33.99	24
CLEC3B	7123	Diabetes Mellitus, Type 2	MESH:D003924		Arsenic|bisphenol A|Copper|Nickel|perfluorooctane sulfonic acid|Plant Extracts|Rosiglitazone|Silver|titanium dioxide|Troglitazone	33.99	52
CYP4A12A	277753	Diabetes Mellitus, Type 2	MESH:D003924		bisphenol A|Dietary Fats|Diethylnitrosamine|Folic Acid|Genistein|perfluorooctane sulfonic acid|perfluorooctanoic acid|Pioglitazone|Resveratrol|titanium dioxide	33.99	32
STX4	6810	Diabetes Mellitus, Type 2	MESH:D003924		bisphenol A|Clozapine|epigallocatechin gallate|Niacinamide|perfluorooctanoic acid|Plant Extracts|Resveratrol|Streptozocin|Troglitazone|Zinc	33.99	47
APOC1	341	Diabetes Mellitus, Type 2	MESH:D003924		bisphenol A|Copper|Dietary Fats|Genistein|Lithocholic Acid|Nickel|perfluorooctane sulfonic acid|perfluorooctanoic acid|Pioglitazone|Resveratrol|Rosiglitazone|titanium dioxide|Triglycerides	33.97	54
OSMR	9180	Diabetes Mellitus, Type 2	MESH:D003924		Arsenic|bisphenol A|Cadmium|Copper|Curcumin|Dibutyl Phthalate|Dietary Fats|Folic Acid|Lead|Nickel|Plant Extracts|titanium dioxide|Vehicle Emissions	33.97	29
TDO2	6999	Diabetes Mellitus, Type 2	MESH:D003924		bisphenol A|Dietary Fats|Diethylnitrosamine|Drugs, Chinese Herbal|Folic Acid|Heme|Metformin|Nickel|perfluorooctane sulfonic acid|Pioglitazone|Polychlorinated Biphenyls|Resveratrol|Vehicle Emissions	33.97	62
CYP2D6	1565	Diabetes Mellitus, Type 2	MESH:D003924		Air Pollutants|benidipine|bisphenol A|Clozapine|Copper|daidzein|Diethylnitrosamine|Glutathione|Hemin|Lithocholic Acid|Manganese|mangiferin|perfluorooctane sulfonic acid|perfluorooctanoic acid|Pesticides|Plant Extracts|Resveratrol|Rosiglitazone|Troglitazone|Zinc	33.91	64
MCM5	4174	Diabetes Mellitus, Type 2	MESH:D003924		Arsenic|bisphenol A|Cadmium|Copper|coumarin|Dibutyl Phthalate|Diethylnitrosamine|Manganese|Nickel|Particulate Matter|perfluorooctane sulfonic acid|perfluorooctanoic acid|Resveratrol|titanium dioxide|Troglitazone	33.91	35
CA2	760	Diabetes Mellitus, Type 2	MESH:D003924		bisphenol A|Copper|coumarin|Dichlorodiphenyl Dichloroethylene|Dietary Fats|Diethylnitrosamine|Enalapril|Genistein|Lead|Mercury|Nickel|perfluorooctane sulfonic acid|Resveratrol|Rosiglitazone|Topiramate|Zinc	33.89	56
GNE	10020	Diabetes Mellitus, Type 2	MESH:D003924		Arsenic|bisphenol A|Dibutyl Phthalate|Dietary Fats|Diethylnitrosamine|epigallocatechin gallate|Folic Acid|Glutathione|Particulate Matter|perfluorooctanoic acid|Troglitazone|Vehicle Emissions	33.85	41
HIBCH	26275	Diabetes Mellitus, Type 2	MESH:D003924		bisphenol A|Cadmium|Copper|Dibutyl Phthalate|epigallocatechin gallate|Glucose|perfluorooctanoic acid|Plant Extracts|Rosiglitazone|titanium dioxide|Troglitazone|Vehicle Emissions	33.85	52
NUDT7	283927	Diabetes Mellitus, Type 2	MESH:D003924		Air Pollutants|bisphenol A|Dibutyl Phthalate|Dichlorodiphenyl Dichloroethylene|Dietary Fats|Diethylnitrosamine|Genistein|Nickel|perfluorooctanoic acid|Rosiglitazone|titanium dioxide|Vehicle Emissions	33.85	47
RIDA	10247	Diabetes Mellitus, Type 2	MESH:D003924		Bezafibrate|bisphenol A|Copper|Dibutyl Phthalate|Dichlorodiphenyl Dichloroethylene|Drugs, Chinese Herbal|epigallocatechin gallate|perfluorooctane sulfonic acid|perfluorooctanoic acid|Plant Extracts|Silver|Vehicle Emissions	33.85	16
ST8SIA4	7903	Diabetes Mellitus, Type 2	MESH:D003924		Air Pollutants|bisphenol A|Cadmium|Copper|Dietary Fats|Folic Acid|Nickel|Plant Extracts|Resveratrol|Silver|titanium dioxide|Vehicle Emissions	33.85	27
CD47	961	Diabetes Mellitus, Type 2	MESH:D003924		bisphenol A|Cadmium|Copper|Curcumin|Dibutyl Phthalate|Dietary Fats|Diethylnitrosamine|Nickel|Particulate Matter|Plant Extracts|Silver|Troglitazone|Vehicle Emissions	33.83	35
CMBL	134147	Diabetes Mellitus, Type 2	MESH:D003924		Air Pollutants|Arsenic|bisphenol A|Copper|Diethylnitrosamine|Mercury|Metformin|Nickel|Resveratrol|Rosiglitazone|Silver|titanium dioxide|Troglitazone	33.83	81
GSTZ1	2954	Diabetes Mellitus, Type 2	MESH:D003924		bisphenol A|Cadmium|Dibutyl Phthalate|Dietary Fats|Diethylnitrosamine|Glutathione|Hemin|Nickel|perfluorooctanoic acid|Resveratrol|Rosiglitazone|Silver|titanium dioxide	33.83	51
LMCD1	29995	Diabetes Mellitus, Type 2	MESH:D003924		bisphenol A|Cadmium|cinnamic aldehyde|Copper|Metformin|Particulate Matter|Plant Extracts|Resveratrol|Rosiglitazone|Silver|titanium dioxide|Troglitazone|Vehicle Emissions	33.83	75
MYO1B	4430	Diabetes Mellitus, Type 2	MESH:D003924		Air Pollutants|Arsenic|bisphenol A|Calcium|Dibutyl Phthalate|epigallocatechin gallate|Folic Acid|Mercury|Nickel|Particulate Matter|perfluorooctanoic acid|Resveratrol|titanium dioxide	33.83	23
SPAG5	10615	Diabetes Mellitus, Type 2	MESH:D003924		bisphenol A|Dibutyl Phthalate|Diethylnitrosamine|Folic Acid|Genistein|Nickel|Plant Extracts|Polychlorinated Biphenyls|Resveratrol|Silver|titanium dioxide|Troglitazone|Vehicle Emissions	33.83	29
CKMT2	1160	Diabetes Mellitus, Type 2	MESH:D003924		bisphenol A|Dichlorodiphenyl Dichloroethylene|Nickel|Nicotine|Particulate Matter|perfluorooctanoic acid|Pioglitazone|Plant Extracts|Streptozocin|titanium dioxide|Vehicle Emissions	33.82	40
TMEM86A	144110	Diabetes Mellitus, Type 2	MESH:D003924		Arsenic|bisphenol A|Dibutyl Phthalate|Dietary Fats|Diethylnitrosamine|Folic Acid|Iron|Silver|titanium dioxide|Troglitazone|Vehicle Emissions	33.82	40
HAL	3034	Diabetes Mellitus, Type 2	MESH:D003924		alpha-Tocopherol|bisphenol A|Copper|coumarin|Dietary Fats|Diethylnitrosamine|Nickel|perfluorooctane sulfonic acid|perfluorooctanoic acid|Rosiglitazone|titanium dioxide|Troglitazone|Vehicle Emissions|Zinc	33.78	61
RASD1	51655	Diabetes Mellitus, Type 2	MESH:D003924		bisphenol A|Copper|Dibutyl Phthalate|Diethylnitrosamine|Folic Acid|Iron|perfluorooctanoic acid|Phthalic Acids|Plant Extracts|Resveratrol|Silver|Troglitazone|Vehicle Emissions|Zinc	33.78	32
PSAT1	29968	Diabetes Mellitus, Type 2	MESH:D003924		bisphenol A|Cadmium|Copper|Dibutyl Phthalate|Dietary Fats|Diethylnitrosamine|Drugs, Chinese Herbal|Folic Acid|Genistein|Particulate Matter|perfluorooctane sulfonic acid|perfluorooctanoic acid|Resveratrol|Rosiglitazone|Zinc	33.72	55
LY9	4063	Diabetes Mellitus, Type 2	MESH:D003924		Arsenic|bisphenol A|Cadmium|Copper|Dietary Fats|Diethylnitrosamine|Nickel|Silver|Vehicle Emissions	33.71	25
ACTG2	72	Diabetes Mellitus, Type 2	MESH:D003924		bisphenol A|Cadmium|Dibutyl Phthalate|Dietary Fats|Diethylnitrosamine|Genistein|Nickel|Particulate Matter|Pioglitazone|Rosiglitazone|Silver|titanium dioxide|Vehicle Emissions	33.69	48
AXIN2	8313	Diabetes Mellitus, Type 2	MESH:D003924		bisphenol A|Clozapine|Dibutyl Phthalate|Drugs, Chinese Herbal|Folic Acid|Nickel|Particulate Matter|perfluorooctanoic acid|Plant Extracts|Resveratrol|Rosiglitazone|Troglitazone|Vehicle Emissions	33.69	54
PRL	5617	Diabetes Mellitus, Type 2	MESH:D003924		Arsenic|Ascorbic Acid|bisphenol A|Cadmium|Calcium|Chromium|Clozapine|Copper|daidzein|Dichlorodiphenyl Dichloroethylene|Genistein|Lead|Magnesium|Manganese|Metformin|Resveratrol|titanium dioxide|Vehicle Emissions|Zinc	33.69	57
SERPINA3	12	Diabetes Mellitus, Type 2	MESH:D003924		bisphenol A|Cadmium|Clozapine|Copper|Curcumin|Lead|Mercury|Nickel|Particulate Matter|perfluorooctane sulfonic acid|perfluorooctanoic acid|Vehicle Emissions|Zinc	33.69	13
UBE2R2	54926	Diabetes Mellitus, Type 2	MESH:D003924		bisphenol A|Cadmium|Clozapine|Dietary Fats|Glucose|Heme|Lead|perfluorooctanoic acid|titanium dioxide|Troglitazone	33.69	37
AGXT	189	Diabetes Mellitus, Type 2	MESH:D003924		bisphenol A|Copper|Dietary Fats|Diethylnitrosamine|Nickel|perfluorooctane sulfonic acid|perfluorooctanoic acid|Rosiglitazone|titanium dioxide|Topiramate|Vehicle Emissions|Zinc	33.68	48
F5	2153	Diabetes Mellitus, Type 2	MESH:D003924		Arsenic|bisphenol A|Cadmium|Chromium|Dietary Fats|Diethylnitrosamine|Levonorgestrel|Mercury|Nickel|perfluorooctane sulfonic acid|perfluorooctanoic acid|Rosiglitazone|Vehicle Emissions|Zinc	33.67	55
MVD	4597	Diabetes Mellitus, Type 2	MESH:D003924		bisphenol A|Copper|Curcumin|Dibutyl Phthalate|Dietary Fats|Diethylnitrosamine|Genistein|Glucose|Iron|Particulate Matter|Phthalic Acids|titanium dioxide|Topiramate|Vehicle Emissions	33.67	29
ESPN	83715	Diabetes Mellitus, Type 2	MESH:D003924		bisphenol A|daidzein|Diethylnitrosamine|Folic Acid|Genistein|Lead|perfluorooctanoic acid|Plant Extracts|Resveratrol|Rosiglitazone|Vehicle Emissions	33.6	39
ETS1	2113	Diabetes Mellitus, Type 2	MESH:D003924		bisphenol A|Copper|Dibutyl Phthalate|Dietary Fats|Diethylnitrosamine|Nickel|Particulate Matter|Plant Extracts|Resveratrol|Silver|Streptozocin|titanium dioxide|Vehicle Emissions|Zinc	33.56	38
FSTL1	11167	Diabetes Mellitus, Type 2	MESH:D003924		bisphenol A|Copper|Curcumin|Dietary Fats|Diethylnitrosamine|Folic Acid|Genistein|Particulate Matter|perfluorooctanoic acid|Resveratrol|Rosiglitazone|Troglitazone|Vehicle Emissions	33.56	65
GLIPR1	11010	Diabetes Mellitus, Type 2	MESH:D003924		Air Pollutants|Arsenic|bisphenol A|Copper|Dibutyl Phthalate|Diethylnitrosamine|Folic Acid|Nickel|Nicotine|Particulate Matter|Plant Extracts|Silver|titanium dioxide	33.56	20
NCAPG	64151	Diabetes Mellitus, Type 2	MESH:D003924		bisphenol A|Cadmium|Copper|Genistein|Lead|Nickel|perfluorooctanoic acid|Plant Extracts|Polychlorinated Biphenyls|Resveratrol|titanium dioxide|Troglitazone|Zinc	33.56	28
NME1	4830	Diabetes Mellitus, Type 2	MESH:D003924		Ascorbic Acid|bisphenol A|Copper|Curcumin|Dibutyl Phthalate|Dietary Fats|Diethylnitrosamine|Manganese|Nickel|Particulate Matter|Resveratrol|titanium dioxide|Vehicle Emissions|Zinc	33.56	28
FMO1	2326	Diabetes Mellitus, Type 2	MESH:D003924		alpha-Tocopherol|Ascorbic Acid|bisphenol A|Clozapine|Copper|coumarin|Dibutyl Phthalate|Dietary Fats|Diethylnitrosamine|Nickel|perfluorooctanoic acid|Resveratrol|Rosiglitazone|titanium dioxide|Troglitazone	33.53	65
ACADSB	36	Diabetes Mellitus, Type 2	MESH:D003924		bisphenol A|Cadmium|Copper|Dietary Fats|epigallocatechin gallate|perfluorooctane sulfonic acid|perfluorooctanoic acid|Resveratrol|Rosiglitazone|Topiramate|Vehicle Emissions|Zinc	33.51	51
BMI1	648	Diabetes Mellitus, Type 2	MESH:D003924		Arsenic|bisphenol A|Genistein|Glutathione|Niacinamide|Nicotine|Particulate Matter|Phthalic Acids|Plant Extracts|Rosiglitazone|Vehicle Emissions|Zinc	33.51	49
FLRT2	23768	Diabetes Mellitus, Type 2	MESH:D003924		bisphenol A|Drugs, Chinese Herbal|epigallocatechin gallate|Folic Acid|Glucose|Nicotine|Particulate Matter|Plant Extracts|Polychlorinated Biphenyls|Silver|titanium dioxide|Vehicle Emissions	33.51	17
TRPV6	55503	Diabetes Mellitus, Type 2	MESH:D003924		Ascorbic Acid|bisphenol A|Cadmium|Calcium|Copper|Curcumin|Lithocholic Acid|Manganese|Plant Extracts|Streptozocin|titanium dioxide|Zinc	33.51	35
STMN1	3925	Diabetes Mellitus, Type 2	MESH:D003924		bisphenol A|Cadmium|Calcium|Copper|Dibutyl Phthalate|Diethylnitrosamine|Genistein|Lithocholic Acid|Particulate Matter|perfluorooctane sulfonic acid|perfluorooctanoic acid|Polychlorinated Biphenyls|Resveratrol|titanium dioxide|Troglitazone|Vehicle Emissions	33.48	32
ADRA1B	147	Diabetes Mellitus, Type 2	MESH:D003924		Arsenic|bisphenol A|Calcium|Copper|Dietary Fats|Diethylnitrosamine|epigallocatechin gallate|perfluorooctane sulfonic acid|perfluorooctanoic acid|Phthalic Acids|Streptozocin|titanium dioxide|Troglitazone|Vehicle Emissions	33.45	55
KLF10	7071	Diabetes Mellitus, Type 2	MESH:D003924		bisphenol A|Chromium|Copper|Curcumin|Dibutyl Phthalate|Dietary Fats|Diethylnitrosamine|epigallocatechin gallate|Glucose|Nicotine|perfluorooctanoic acid|Silver|titanium dioxide|Zinc	33.45	30
CAPG	822	Diabetes Mellitus, Type 2	MESH:D003924		Arsenic|bisphenol A|Curcumin|Dietary Fats|Diethylnitrosamine|Folic Acid|Genistein|Glucose|Resveratrol|Silver|Streptozocin|Troglitazone|Vehicle Emissions	33.42	59
EGLN1	54583	Diabetes Mellitus, Type 2	MESH:D003924		Ascorbic Acid|bisphenol A|Cadmium|Dibutyl Phthalate|Genistein|Iron|Lead|Particulate Matter|perfluorooctanoic acid|Resveratrol|Rosiglitazone|Vehicle Emissions|Zinc	33.42	41
GAST	2520	Diabetes Mellitus, Type 2	MESH:D003924		bisphenol A|Cadmium|Calcium|Copper|Dietary Fats|Diethylnitrosamine|Glucose|Nitrendipine|perfluorooctane sulfonic acid|perfluorooctanoic acid|Resveratrol|Vehicle Emissions|Zinc	33.42	31
BCHE	590	Diabetes Mellitus, Type 2	MESH:D003924		alpha-Tocopherol|Ascorbic Acid|Benzoic Acid|bisphenol A|Cadmium|Copper|Dietary Fats|Folic Acid|Genistein|Malathion|Nickel|perfluorooctane sulfonic acid|Pesticides|Pioglitazone|Plant Extracts|Polychlorinated Biphenyls|Resveratrol|Rosiglitazone|Streptozocin	33.41	68
MGMT	4255	Diabetes Mellitus, Type 2	MESH:D003924		Arsenic|Ascorbic Acid|Bezafibrate|bisphenol A|Copper|Curcumin|Diethylnitrosamine|epigallocatechin gallate|Folic Acid|Genistein|Glutathione|Pesticides|Polychlorinated Biphenyls|Resveratrol|Streptozocin|Vehicle Emissions|Zinc	33.4	52
MRPL16	54948	Diabetes Mellitus, Type 2	MESH:D003924		Arsenic|bisphenol A|Copper|Dibutyl Phthalate|Diethylnitrosamine|Drugs, Chinese Herbal|epigallocatechin gallate|Plant Extracts|Resveratrol|Rosiglitazone	33.4	44
RAB12	201475	Diabetes Mellitus, Type 2	MESH:D003924		bisphenol A|Clozapine|epigallocatechin gallate|Folic Acid|Genistein|Lead|Lithocholic Acid|Plant Extracts|titanium dioxide|Vehicle Emissions	33.4	12
TMC4	147798	Diabetes Mellitus, Type 2	MESH:D003924		bisphenol A|Folic Acid|Genistein|Nickel|Phthalic Acids|Resveratrol|Rosiglitazone|Silver|Troglitazone|Zinc	33.4	51
CREBZF	58487	Diabetes Mellitus, Type 2	MESH:D003924		bisphenol A|Dibutyl Phthalate|Dietary Fats|epigallocatechin gallate|Particulate Matter|perfluorooctane sulfonic acid|Phthalic Acids|Resveratrol|Troglitazone|Vehicle Emissions|Zinc	33.39	38
FOXO4	4303	Diabetes Mellitus, Type 2	MESH:D003924		bisphenol A|Copper|Dibutyl Phthalate|Dichlorodiphenyl Dichloroethylene|Dietary Fats|Folic Acid|Niacinamide|Nickel|Resveratrol|Vehicle Emissions|Zinc	33.39	30
KDM7A	80853	Diabetes Mellitus, Type 2	MESH:D003924		bisphenol A|Copper|Dibutyl Phthalate|Drugs, Chinese Herbal|Folic Acid|Nickel|Nicotine|Plant Extracts|Silver|Troglitazone|Zinc	33.39	25
LY6D	8581	Diabetes Mellitus, Type 2	MESH:D003924		Arsenic|Bezafibrate|bisphenol A|Dietary Fats|Diethylnitrosamine|Folic Acid|Genistein|Nickel|Plant Extracts|Resveratrol|titanium dioxide	33.39	34
MIOX	55586	Diabetes Mellitus, Type 2	MESH:D003924		bisphenol A|Dibutyl Phthalate|Diethylnitrosamine|Folic Acid|Iron|perfluorooctanoic acid|Plant Extracts|Rosiglitazone|titanium dioxide|Troglitazone|Vehicle Emissions	33.39	49
PPP2R2C	5522	Diabetes Mellitus, Type 2	MESH:D003924		bisphenol A|Folic Acid|Genistein|Lead|Levonorgestrel|Nickel|Polychlorinated Biphenyls|Silver|titanium dioxide|Troglitazone|Vehicle Emissions	33.39	23
ADORA1	134	Diabetes Mellitus, Type 2	MESH:D003924		Arsenic|bisphenol A|Cysteine|Dibutyl Phthalate|Dietary Fats|Lead|Nickel|perfluorooctane sulfonic acid|perfluorooctanoic acid|Pioglitazone|Plant Extracts|Resveratrol|titanium dioxide|Triglycerides|Vehicle Emissions	33.35	41
C8B	732	Diabetes Mellitus, Type 2	MESH:D003924		bisphenol A|Copper|Dietary Fats|Diethylnitrosamine|Nickel|perfluorooctane sulfonic acid|perfluorooctanoic acid|Rosiglitazone|titanium dioxide|Troglitazone|Vehicle Emissions|Zinc	33.35	59
GRIN2A	2903	Diabetes Mellitus, Type 2	MESH:D003924		bisphenol A|Clozapine|Curcumin|Dietary Fats|Folic Acid|Genistein|Lead|Manganese|Nickel|Particulate Matter|Pesticides|Silver|titanium dioxide|Vehicle Emissions|Zinc	33.35	28
PPP2CB	5516	Diabetes Mellitus, Type 2	MESH:D003924		Arsenic|bisphenol A|Clozapine|Copper|Dibutyl Phthalate|Lead|Nickel|Resveratrol|Silver|Streptozocin|titanium dioxide|Zinc	33.35	41
AK4	205	Diabetes Mellitus, Type 2	MESH:D003924		Ascorbic Acid|bisphenol A|Copper|Dietary Fats|Diethylnitrosamine|Folic Acid|Genistein|Metformin|perfluorooctanoic acid|Rosiglitazone|Silver|Streptozocin|Troglitazone|Vehicle Emissions	33.34	98
ANPEP	290	Diabetes Mellitus, Type 2	MESH:D003924		Arsenic|Ascorbic Acid|bisphenol A|Cadmium|Copper|daidzein|Dietary Fats|Genistein|Nickel|perfluorooctane sulfonic acid|Streptozocin|titanium dioxide|Troglitazone|Zinc	33.34	53
BCL3	602	Diabetes Mellitus, Type 2	MESH:D003924		bisphenol A|Curcumin|epigallocatechin gallate|Genistein|Glutathione|Iron|Lead|Nickel|Particulate Matter|Plant Extracts|Resveratrol|Streptozocin|titanium dioxide|Zinc	33.34	39
CD38	952	Diabetes Mellitus, Type 2	MESH:D003924		Arsenic|bisphenol A|Calcium|Dichlorodiphenyl Dichloroethylene|Dietary Fats|Diethylnitrosamine|Genistein|Niacinamide|Nickel|Particulate Matter|Resveratrol|Superoxides|titanium dioxide|Zinc	33.34	40
MMP10	4319	Diabetes Mellitus, Type 2	MESH:D003924		bisphenol A|Clozapine|Copper|Curcumin|Dichlorodiphenyl Dichloroethylene|Drugs, Chinese Herbal|Genistein|Metformin|Nickel|Particulate Matter|Plant Extracts|Rosiglitazone|titanium dioxide|Troglitazone	33.34	75
RELB	5971	Diabetes Mellitus, Type 2	MESH:D003924		Arsenic|bisphenol A|Cadmium|Curcumin|Dibutyl Phthalate|Drugs, Chinese Herbal|Genistein|Iron|mangiferin|Nickel|Plant Extracts|Resveratrol|titanium dioxide|Zinc	33.34	23
SLCO1B1	10599	Diabetes Mellitus, Type 2	MESH:D003924		Arsenic|Bezafibrate|bisphenol A|Enalapril|Glutathione|Glyburide|Lithocholic Acid|Particulate Matter|perfluorooctane sulfonic acid|Pioglitazone|Rosiglitazone|TAK-875|Troglitazone|Vehicle Emissions	33.34	66
SULF2	55959	Diabetes Mellitus, Type 2	MESH:D003924		bisphenol A|Copper|Curcumin|Dibutyl Phthalate|Dietary Fats|Diethylnitrosamine|Genistein|Iron|Metformin|Resveratrol|Rosiglitazone|titanium dioxide|Troglitazone|Vehicle Emissions	33.34	87
CACNA1G	8913	Diabetes Mellitus, Type 2	MESH:D003924		Arsenic|bisphenol A|Calcium|Copper|Dibutyl Phthalate|Dichlorodiphenyl Dichloroethylene|Diethylnitrosamine|Drugs, Chinese Herbal|Folic Acid|Genistein|Nickel|Telmisartan|Vehicle Emissions	33.29	21
IL1RAP	3556	Diabetes Mellitus, Type 2	MESH:D003924		Arsenic|bisphenol A|Cadmium|Dietary Fats|Diethylnitrosamine|Lead|Nickel|Pesticides|Rosiglitazone|Silver|titanium dioxide|Troglitazone|Zinc	33.29	64
KRT9	3857	Diabetes Mellitus, Type 2	MESH:D003924		Air Pollutants|bisphenol A|Cadmium|Copper|Dietary Fats|Lead|Nickel|Particulate Matter|Zinc	33.29	20
LYZ	4069	Diabetes Mellitus, Type 2	MESH:D003924		bisphenol A|Copper|Curcumin|Diethylnitrosamine|Glyburide|Heme|Nickel|perfluorooctanoic acid|Resveratrol|Rosiglitazone|Streptozocin|Troglitazone|Zinc	33.29	80
PPP1R12A	4659	Diabetes Mellitus, Type 2	MESH:D003924		Angiotensin-Converting Enzyme Inhibitors|bisphenol A|Dibutyl Phthalate|Dietary Fats|epigallocatechin gallate|Genistein|Glucose|Mercury|Nickel|Particulate Matter|Resveratrol|Streptozocin|Vehicle Emissions	33.29	39
SOD-3	181748	Diabetes Mellitus, Type 2	MESH:D003924		astaxanthine|bisphenol A|Cadmium|Copper|Manganese|Mercury|Plant Extracts|Resveratrol|titanium dioxide	33.29	13
CYP26A1	1592	Diabetes Mellitus, Type 2	MESH:D003924		Arsenic|bisphenol A|Cadmium|Dibutyl Phthalate|Dichlorodiphenyl Dichloroethylene|Dietary Fats|Diethylnitrosamine|Lithocholic Acid|Nicotine|Plant Extracts|Resveratrol|Rosiglitazone|Streptozocin|Troglitazone|Vehicle Emissions	33.26	79
GGT1	2678	Diabetes Mellitus, Type 2	MESH:D003924		Arsenic|Ascorbic Acid|bisphenol A|Cadmium|Curcumin|Diethylnitrosamine|Folic Acid|Glutathione|Lead|Mercury|perfluorooctanoic acid|Plant Extracts|Resveratrol|Streptozocin|Telmisartan	33.26	44
CX3CL1	6376	Diabetes Mellitus, Type 2	MESH:D003924		bisphenol A|Chromium|Dibutyl Phthalate|Diethylnitrosamine|Glucose|Lead|Nickel|Plant Extracts|Resveratrol|Rosiglitazone|Silver|titanium dioxide|Vehicle Emissions|Zinc	33.23	47
HSPA6	3310	Diabetes Mellitus, Type 2	MESH:D003924		Air Pollutants|bisphenol A|Cadmium|cinnamic aldehyde|Copper|Drugs, Chinese Herbal|Lactic Acid|Nickel|Particulate Matter|perfluorooctanoic acid|Silver|titanium dioxide|Troglitazone|Zinc	33.23	26
MTHFD2	10797	Diabetes Mellitus, Type 2	MESH:D003924		Ascorbic Acid|bisphenol A|Copper|Diethylnitrosamine|Folic Acid|Genistein|Glucose|Nickel|Particulate Matter|perfluorooctanoic acid|Resveratrol|Silver|titanium dioxide|Zinc	33.23	23
PECAM1	5175	Diabetes Mellitus, Type 2	MESH:D003924		Arsenic|bisphenol A|Cadmium|Curcumin|Dibutyl Phthalate|Dietary Fats|Diethylnitrosamine|epigallocatechin gallate|Particulate Matter|Plant Extracts|Resveratrol|Rosiglitazone|Streptozocin|titanium dioxide	33.23	68
UPP1	7378	Diabetes Mellitus, Type 2	MESH:D003924		Arsenic|bisphenol A|Cadmium|Copper|Dibutyl Phthalate|Dietary Fats|Drugs, Chinese Herbal|Nickel|Nicotine|perfluorooctane sulfonic acid|perfluorooctanoic acid|Plant Extracts|Resveratrol|Vehicle Emissions	33.23	31
ACOT7	11332	Diabetes Mellitus, Type 2	MESH:D003924		Arsenic|bisphenol A|Dietary Fats|Diethylnitrosamine|Glucose|Nickel|perfluorooctane sulfonic acid|perfluorooctanoic acid|Resveratrol|Rosiglitazone|Troglitazone|Zinc	33.18	70
ERCC5	2073	Diabetes Mellitus, Type 2	MESH:D003924		Air Pollutants|Arsenic|Ascorbic Acid|bisphenol A|daidzein|Dibutyl Phthalate|Dietary Fats|Diethylnitrosamine|Glucose|Particulate Matter|Plant Extracts|Vehicle Emissions	33.18	29
RAPGEF2	9693	Diabetes Mellitus, Type 2	MESH:D003924		bisphenol A|Cadmium|Copper|Dibutyl Phthalate|Drugs, Chinese Herbal|epigallocatechin gallate|Particulate Matter|Phthalic Acids|Silver|Vehicle Emissions|Zinc	33.18	12
RNF13	11342	Diabetes Mellitus, Type 2	MESH:D003924		Arsenic|bisphenol A|Copper|Dietary Fats|epigallocatechin gallate|Folic Acid|Nickel|Plant Extracts|Polychlorinated Biphenyls|Silver|titanium dioxide	33.18	29
SLIT3	6586	Diabetes Mellitus, Type 2	MESH:D003924		Arsenic|bisphenol A|Copper|Dietary Fats|Folic Acid|Genistein|Mercury|Nickel|titanium dioxide|Troglitazone|Vehicle Emissions|Zinc	33.18	42
SRSF11	9295	Diabetes Mellitus, Type 2	MESH:D003924		Arsenic|bisphenol A|Cadmium|cinnamic aldehyde|Dibutyl Phthalate|Folic Acid|Nickel|perfluorooctane sulfonic acid|perfluorooctanoic acid|Resveratrol|Vehicle Emissions	33.18	18
TTN	7273	Diabetes Mellitus, Type 2	MESH:D003924		bisphenol A|Calcium|cinnamic aldehyde|Dibutyl Phthalate|Diethylnitrosamine|Nickel|Particulate Matter|perfluorooctanoic acid|Pioglitazone|Resveratrol|titanium dioxide|Vehicle Emissions	33.18	24
TTPA	7274	Diabetes Mellitus, Type 2	MESH:D003924		alpha-Tocopherol|bisphenol A|Chromium|Copper|Dietary Fats|Diethylnitrosamine|perfluorooctane sulfonic acid|Phthalic Acids|Silver|titanium dioxide|Troglitazone|Vehicle Emissions	33.18	38
ATP5F1A	498	Diabetes Mellitus, Type 2	MESH:D003924		bisphenol A|Cadmium|Copper|Dibutyl Phthalate|Glucose|Nickel|perfluorooctanoic acid|Phthalic Acids|Plant Extracts|Resveratrol|Streptozocin|Vehicle Emissions|Zinc	33.16	37
FECH	2235	Diabetes Mellitus, Type 2	MESH:D003924		Benzoic Acid|bisphenol A|Cadmium|Copper|Dibutyl Phthalate|Dietary Fats|Folic Acid|Iron|Lactic Acid|Mercury|Metformin|Particulate Matter|Vehicle Emissions	33.16	52
ITPR1	3708	Diabetes Mellitus, Type 2	MESH:D003924		Arsenic|bisphenol A|Cadmium|Calcium|Curcumin|Dibutyl Phthalate|Dietary Fats|Genistein|Lead|Nickel|perfluorooctane sulfonic acid|Plant Extracts|Resveratrol|Topiramate|Vehicle Emissions	33.16	32
TES	26136	Diabetes Mellitus, Type 2	MESH:D003924		bisphenol A|Dibutyl Phthalate|Dietary Fats|Drugs, Chinese Herbal|Folic Acid|Glutathione|Iron|Mercury|Phthalic Acids|Plant Extracts|Resveratrol|Silver|Zinc	33.16	30
NUBP1	4682	Diabetes Mellitus, Type 2	MESH:D003924		Arsenic|bisphenol A|Copper|Dibutyl Phthalate|epigallocatechin gallate|Glucose|Lead|Nickel|Plant Extracts|titanium dioxide	33.12	19
DNAJB1	3337	Diabetes Mellitus, Type 2	MESH:D003924		bisphenol A|Cadmium|Copper|Dibutyl Phthalate|Dietary Fats|Diethylnitrosamine|Drugs, Chinese Herbal|Nickel|Particulate Matter|perfluorooctanoic acid|Silver|titanium dioxide|Troglitazone|Vehicle Emissions|Zinc	33.07	37
ECI1	1632	Diabetes Mellitus, Type 2	MESH:D003924		Arsenic|bisphenol A|Cadmium|Copper|coumarin|Dietary Fats|Nickel|perfluorooctane sulfonic acid|perfluorooctanoic acid|Resveratrol|Rosiglitazone|Troglitazone|Zinc	33.03	67
NFIX	4784	Diabetes Mellitus, Type 2	MESH:D003924		Arsenic|bisphenol A|Dibutyl Phthalate|Dietary Fats|Folic Acid|Lead|Manganese|Nickel|Particulate Matter|Resveratrol|Silver|titanium dioxide|Troglitazone	33.03	44
ARRDC2	27106	Diabetes Mellitus, Type 2	MESH:D003924		bisphenol A|Cadmium|Copper|Dietary Fats|Diethylnitrosamine|Folic Acid|Lead|perfluorooctanoic acid|titanium dioxide|Troglitazone|Vehicle Emissions|Zinc	33.02	37
ATG12	9140	Diabetes Mellitus, Type 2	MESH:D003924		bisphenol A|Cadmium|Dietary Fats|Nickel|Particulate Matter|perfluorooctane sulfonic acid|perfluorooctanoic acid|Plant Extracts|Resveratrol|Streptozocin|Vehicle Emissions|Zinc	33.02	35
LPIN2	9663	Diabetes Mellitus, Type 2	MESH:D003924		AMG 837|Arsenic|bisphenol A|Dibutyl Phthalate|Fatty Acids, Nonesterified|perfluorooctanoic acid|Resveratrol|Streptozocin|TAK-875|titanium dioxide|Troglitazone|Vehicle Emissions	33.02	54
MIR21	406991	Diabetes Mellitus, Type 2	MESH:D003924		Air Pollutants|Arsenic|bisphenol A|Cadmium|Curcumin|Dietary Fats|Nickel|Particulate Matter|perfluorooctane sulfonic acid|Plant Extracts|Resveratrol|titanium dioxide|Vehicle Emissions|Zinc	33.02	32
PMP22	5376	Diabetes Mellitus, Type 2	MESH:D003924		Ascorbic Acid|bisphenol A|Dibutyl Phthalate|Dichlorodiphenyl Dichloroethylene|Dietary Fats|Diethylnitrosamine|epigallocatechin gallate|Folic Acid|Hemin|Iron|Niacinamide|Particulate Matter|Resveratrol|Streptozocin	33.02	39
S1PR3	1903	Diabetes Mellitus, Type 2	MESH:D003924		bisphenol A|daidzein|Dibutyl Phthalate|Dietary Fats|Diethylnitrosamine|Folic Acid|Genistein|Glucose|Nickel|Resveratrol|Troglitazone|Vehicle Emissions	33.02	40
SNAI1	6615	Diabetes Mellitus, Type 2	MESH:D003924		bisphenol A|Copper|Curcumin|Dibutyl Phthalate|epigallocatechin gallate|Folic Acid|Glucose|mangiferin|Nicotine|Particulate Matter|perfluorooctane sulfonic acid|Resveratrol|Silver|titanium dioxide|Zinc	32.98	26
LYPLA1	10434	Diabetes Mellitus, Type 2	MESH:D003924		Arsenic|bisphenol A|Calcium|Diethylnitrosamine|Iron|Lithocholic Acid|Particulate Matter|perfluorooctane sulfonic acid|perfluorooctanoic acid|Vehicle Emissions|Zinc	32.97	18
RAPGEF3	10411	Diabetes Mellitus, Type 2	MESH:D003924		bisphenol A|Cadmium|Calcium|Dietary Fats|Diethylnitrosamine|Genistein|Nickel|Nicotine|Particulate Matter|titanium dioxide|Vehicle Emissions	32.97	22
ATM	472	Diabetes Mellitus, Type 2	MESH:D003924		Air Pollutants|Arsenic|Ascorbic Acid|bisphenol A|Curcumin|Dibutyl Phthalate|Diethylnitrosamine|Drugs, Chinese Herbal|Folic Acid|Genistein|Iron|Manganese|Metformin|Nicotine|Resveratrol|Troglitazone|Zinc	32.92	67
CADM1	23705	Diabetes Mellitus, Type 2	MESH:D003924		Arsenic|bisphenol A|Dibutyl Phthalate|Dichlorodiphenyl Dichloroethylene|Dietary Fats|Diethylnitrosamine|Mercury|Nickel|perfluorooctanoic acid|titanium dioxide|Troglitazone|Vehicle Emissions|Zinc	32.91	41
IL11	3589	Diabetes Mellitus, Type 2	MESH:D003924		Air Pollutants|Arsenic|Ascorbic Acid|bisphenol A|Cadmium|Calcium|Copper|epigallocatechin gallate|Folic Acid|Particulate Matter|Silver|Troglitazone|Vehicle Emissions|Zinc	32.91	32
APLP2	334	Diabetes Mellitus, Type 2	MESH:D003924		bisphenol A|Cadmium|Copper|Dibutyl Phthalate|Genistein|Glutathione|Lead|Plant Extracts|Rosiglitazone|Silver|titanium dioxide|Zinc	32.87	38
FANCA	2175	Diabetes Mellitus, Type 2	MESH:D003924		Arsenic|bisphenol A|Copper|Dibutyl Phthalate|Dietary Fats|Folic Acid|Lead|Nickel|Polychlorinated Biphenyls|Resveratrol|titanium dioxide|Vehicle Emissions	32.87	32
MTF1	4520	Diabetes Mellitus, Type 2	MESH:D003924		bisphenol A|Cadmium|Copper|Dibutyl Phthalate|Glutathione|Heme|Iron|Mercury|Nickel|Resveratrol|Vehicle Emissions|Zinc	32.87	16
PFKL	5211	Diabetes Mellitus, Type 2	MESH:D003924		bisphenol A|Dietary Fats|Diethylnitrosamine|epigallocatechin gallate|Fructose|Glucose|perfluorooctane sulfonic acid|perfluorooctanoic acid|Rosiglitazone|Troglitazone|Vehicle Emissions|Zinc	32.87	65
PRKCQ	5588	Diabetes Mellitus, Type 2	MESH:D003924		Air Pollutants|Arsenic|Ascorbic Acid|bisphenol A|Copper|Curcumin|Dibutyl Phthalate|Fructose|Mercury|Nickel|Pioglitazone|Resveratrol	32.87	32
TYROBP	7305	Diabetes Mellitus, Type 2	MESH:D003924		bisphenol A|Bromine|Curcumin|Dietary Fats|Diethylnitrosamine|Folic Acid|Genistein|Nickel|Resveratrol|Streptozocin|titanium dioxide|Troglitazone	32.87	49
HBEGF	1839	Diabetes Mellitus, Type 2	MESH:D003924		Air Pollutants|bisphenol A|Copper|Drugs, Chinese Herbal|epigallocatechin gallate|Folic Acid|Glucose|Lead|Nickel|Particulate Matter|Rosiglitazone|Silver|titanium dioxide|Troglitazone|Vehicle Emissions|Zinc	32.85	55
MS4A1	931	Diabetes Mellitus, Type 2	MESH:D003924		Arsenic|bisphenol A|Curcumin|Dietary Fats|Diethylnitrosamine|Nickel|Particulate Matter|titanium dioxide|Vehicle Emissions|Zinc	32.84	27
CKS2	1164	Diabetes Mellitus, Type 2	MESH:D003924		bisphenol A|Dibutyl Phthalate|Diethylnitrosamine|epigallocatechin gallate|Glucose|Manganese|Mercury|Nickel|Nicotine|Particulate Matter|Resveratrol|titanium dioxide|Troglitazone|Zinc	32.81	34
GAL	51083	Diabetes Mellitus, Type 2	MESH:D003924		Ascorbic Acid|bisphenol A|Cadmium|Copper|Dibutyl Phthalate|epigallocatechin gallate|Folic Acid|Lead|Manganese|Nickel|Nicotine|Particulate Matter|Phthalic Acids|Plant Extracts	32.81	16
SORD	6652	Diabetes Mellitus, Type 2	MESH:D003924		bisphenol A|Copper|Dibutyl Phthalate|Dietary Fats|Diethylnitrosamine|Fructose|Genistein|Glucose|Iron|perfluorooctanoic acid|Phthalic Acids|Plant Extracts|Silver|Streptozocin	32.81	41
SOX4	6659	Diabetes Mellitus, Type 2	MESH:D003924		bisphenol A|Copper|Dibutyl Phthalate|Dietary Fats|Diethylnitrosamine|Folic Acid|Genistein|Nickel|Polychlorinated Biphenyls|Resveratrol|Rosiglitazone|Silver|Troglitazone|Vehicle Emissions	32.81	65
KLF9	687	Diabetes Mellitus, Type 2	MESH:D003924		bisphenol A|Dibutyl Phthalate|Dietary Fats|Folic Acid|Glucose|Lead|Manganese|Particulate Matter|perfluorooctane sulfonic acid|Resveratrol|Silver|titanium dioxide|Troglitazone|Vehicle Emissions|Zinc	32.8	45
CXCL14	9547	Diabetes Mellitus, Type 2	MESH:D003924		bisphenol A|Cadmium|Curcumin|Dietary Fats|Diethylnitrosamine|Folic Acid|Genistein|Manganese|Particulate Matter|perfluorooctanoic acid|Resveratrol|Silver|TAK-875	32.78	30
EIF5A	1984	Diabetes Mellitus, Type 2	MESH:D003924		Arsenic|bisphenol A|Cadmium|Copper|Diethylnitrosamine|Drugs, Chinese Herbal|Genistein|Nickel|Pioglitazone|Resveratrol|Rosiglitazone|titanium dioxide|Zinc	32.78	47
IFI27	3429	Diabetes Mellitus, Type 2	MESH:D003924		Ascorbic Acid|bisphenol A|cinnamic aldehyde|Dietary Fats|Diethylnitrosamine|Folic Acid|Nickel|Nicotine|Particulate Matter|perfluorooctanoic acid|Plant Extracts|titanium dioxide|Vehicle Emissions	32.78	24
PAH	5053	Diabetes Mellitus, Type 2	MESH:D003924		astaxanthine|bisphenol A|Cadmium|Curcumin|Dietary Fats|Diethylnitrosamine|Nickel|perfluorooctanoic acid|Resveratrol|Rosiglitazone|Streptozocin|titanium dioxide|Vehicle Emissions	32.78	62
TFAP2A	7020	Diabetes Mellitus, Type 2	MESH:D003924		bisphenol A|Copper|Dibutyl Phthalate|Dietary Fats|Folic Acid|Genistein|Manganese|Particulate Matter|Phthalic Acids|Plant Extracts|Resveratrol|Streptozocin|Vehicle Emissions	32.78	38
CAV3	859	Diabetes Mellitus, Type 2	MESH:D003924		bisphenol A|Calcium|Chromium|Glucose|Manganese|perfluorooctanoic acid|Pioglitazone|Plant Extracts|Resveratrol|Streptozocin|titanium dioxide	32.77	47
RFC2	5982	Diabetes Mellitus, Type 2	MESH:D003924		Arsenic|bisphenol A|Chromium|Copper|Dibutyl Phthalate|Dietary Fats|Diethylnitrosamine|perfluorooctanoic acid|Resveratrol|titanium dioxide|Troglitazone	32.77	44
CEP-1	172616	Diabetes Mellitus, Type 2	MESH:D003924		Arsenic|bisphenol A|Cadmium|Chromium|Copper|Manganese|Mercury|Zinc	32.75	16
MTL-2	179899	Diabetes Mellitus, Type 2	MESH:D003924		Arsenic|bisphenol A|Cadmium|Copper|Iron|Lead|Mercury|Zinc	32.74	14
DIO2	1734	Diabetes Mellitus, Type 2	MESH:D003924		bisphenol A|Copper|Dichlorodiphenyl Dichloroethylene|Dietary Fats|Diethylnitrosamine|epigallocatechin gallate|Genistein|Lithocholic Acid|Particulate Matter|perfluorooctanoic acid|Pioglitazone|Resveratrol|Rosiglitazone|titanium dioxide|Troglitazone	32.72	67
ENPP2	5168	Diabetes Mellitus, Type 2	MESH:D003924		Arsenic|bisphenol A|Cadmium|Copper|Dietary Fats|Diethylnitrosamine|Genistein|Particulate Matter|perfluorooctane sulfonic acid|Resveratrol|Rosiglitazone|Streptozocin|TAK-875|titanium dioxide|Vehicle Emissions	32.72	72
SLC1A2	6506	Diabetes Mellitus, Type 2	MESH:D003924		bisphenol A|Blood Glucose|cinnamic aldehyde|Clozapine|coumarin|Dibutyl Phthalate|Dichlorodiphenyl Dichloroethylene|Dietary Fats|Genistein|Lead|Manganese|perfluorooctane sulfonic acid|Resveratrol|Vehicle Emissions|Zinc	32.72	32
ARPP19	10776	Diabetes Mellitus, Type 2	MESH:D003924		bisphenol A|Copper|Dibutyl Phthalate|Dietary Fats|Glucose|Particulate Matter|perfluorooctane sulfonic acid|perfluorooctanoic acid|Phthalic Acids|Plant Extracts|titanium dioxide|Zinc	32.71	27
COX5B	1329	Diabetes Mellitus, Type 2	MESH:D003924		astaxanthine|bisphenol A|Cadmium|Copper|Diethylnitrosamine|Genistein|Glucose|Particulate Matter|perfluorooctane sulfonic acid|perfluorooctanoic acid|Rosiglitazone|Vehicle Emissions	32.71	40
CXCL16	58191	Diabetes Mellitus, Type 2	MESH:D003924		Arsenic|bisphenol A|Dibutyl Phthalate|Dietary Fats|Diethylnitrosamine|Drugs, Chinese Herbal|Folic Acid|Nickel|Particulate Matter|titanium dioxide|Vehicle Emissions|Zinc	32.71	29
ETFA	2108	Diabetes Mellitus, Type 2	MESH:D003924		bisphenol A|Cadmium|Dibutyl Phthalate|Dietary Fats|Folic Acid|Nicotine|perfluorooctanoic acid|Plant Extracts|Resveratrol|Rosiglitazone|Streptozocin|Vehicle Emissions	32.71	61
RND3	390	Diabetes Mellitus, Type 2	MESH:D003924		bisphenol A|Cadmium|Copper|Dibutyl Phthalate|Dietary Fats|Drugs, Chinese Herbal|Lead|Metformin|Nicotine|Particulate Matter|Rosiglitazone|Troglitazone|Vehicle Emissions|Zinc	32.7	83
CLIC4	25932	Diabetes Mellitus, Type 2	MESH:D003924		bisphenol A|Copper|Dibutyl Phthalate|Dietary Fats|Drugs, Chinese Herbal|Folic Acid|Genistein|Nickel|Particulate Matter|perfluorooctanoic acid|Streptozocin|Vehicle Emissions|Zinc	32.66	37
MALAT1	378938	Diabetes Mellitus, Type 2	MESH:D003924		Arsenic|bisphenol A|Copper|Diethylnitrosamine|Drugs, Chinese Herbal|Levonorgestrel|Nicotine|perfluorooctane sulfonic acid|Plant Extracts|Polychlorinated Biphenyls|Resveratrol|Silver|titanium dioxide	32.66	23
BMP4	652	Diabetes Mellitus, Type 2	MESH:D003924		Arsenic|Ascorbic Acid|bisphenol A|Calcium|Copper|Dibutyl Phthalate|epigallocatechin gallate|Folic Acid|Genistein|Nicotine|Particulate Matter|perfluorooctane sulfonic acid|Resveratrol|Rosiglitazone|Silver	32.63	52
LGALS1	3956	Diabetes Mellitus, Type 2	MESH:D003924		Ascorbic Acid|bisphenol A|Dietary Fats|Diethylnitrosamine|Folic Acid|Genistein|Glucose|Lead|Nicotine|Particulate Matter|perfluorooctanoic acid|Resveratrol|Rosiglitazone|titanium dioxide|Troglitazone	32.63	70
TGM2	7052	Diabetes Mellitus, Type 2	MESH:D003924		astaxanthine|bisphenol A|Curcumin|daidzein|Dietary Fats|Diethylnitrosamine|Hemin|Nickel|Particulate Matter|Polychlorinated Biphenyls|Rosiglitazone|Silver|titanium dioxide|Troglitazone|Vehicle Emissions|Zinc	32.62	64
ACAT1	38	Diabetes Mellitus, Type 2	MESH:D003924		alpha-Tocopherol|bisphenol A|Copper|Dibutyl Phthalate|Dietary Fats|Diethylnitrosamine|Particulate Matter|perfluorooctane sulfonic acid|perfluorooctanoic acid|Pioglitazone|Resveratrol|Rosiglitazone|Streptozocin|Troglitazone	32.6	75
[truncated: 25,591 more rows]
