# Supplementary material for: Integrated Analysis of the Mechanisms of Da-Chai-Hu Decoction in Type 2 Diabetes Mellitus by a Network Pharmacology Approach
Source: Evid Based Complement Alternat Med. 2020 Apr 28;2020:9768414. doi: 10.1155/2020/9768414 (PMC7204321; doi:10.1155/2020/9768414)
Supplement: Supplementary Materials — 1ingredients: the 77 potential Da-Chai-Hu ingredients obtained through six principles of screening. 2Drug-related targets: related targets obtained for each drug ingredient. 3Drug-targets: drug targets based on the total drug targets obtained in 2Drug-related targets, the duplicates are deleted, and the corresponding specifications are found for each target obtained. 4Disease-targets: all the targets related to T2DM, and the top 200 targets taken in order from the largest to the smallest according to the inference score. 5Common targets of disease and drug: a duplicate of the drug's total targets and disease targets, which is a common target for drugs and diseases. 6Topology: screened twice by “degree, closeness centrality, and betweeness” to get the final 7 core targets. 7GO-BP: 25 biological processes related to T2DM mined in DAVID for specific pathway enrichment analysis. 8 PPI: the 161 targets of DCHD corresponding to 200 targets of T2DM, and 38 repeat important targets obtained. In order to illuminate the significance of degree in compound targets, we created a PPI network about the relationship of the common targets between compounds and T2DM. This network was composed of 38 nodes and 349 edges. C-T.cys: Targets-compounds network. Figure 3. D-C.cys: herbs-compounds network. Figure 2 ppi.cys: interrelationship between 38 targets. Figure 4. T-P.cys: target-pathway network. Figure 6. [file 9768414.f1.zip › 9768414.f1/5Common targets of disease and drug.xlsx]

## Sheet: 大柴胡汤的总靶点信息（table2)
Table2: The Dachaihu Decoction-related targets information
Uniprot ID	Target name	Gene name	Drug
P23219	Prostaglandin G/H synthase 1	PTGS1	RB/SR/RPR/ATT/RRER/AFI/JF		柴胡	Radix Bupleuri RB
P00742	Coagulation factor Xa	F10	RB/SR/ATT/AFI/RRER/ZOR/JF		黄芩	Scutellariae Radix SR
P35354	Prostaglandin G/H synthase 2	PTGS2	RB/SR/RPR/ATT/RRER/AFI/ZOR/JF		芍药	Radix Paeoniae Rubra RPR
P07550	Beta-2 adrenergic receptor	ADRB2	RB/SR/ATT/AFI/JF		半夏	Arum Ternatum Thunb. ATT
P08238	Heat shock protein HSP 90	HSP90AB1	RB/SR/RPR/ATT/RRER/AFI/JF		大黄	Radix Rhei Et Rhizome RRER
P00734	Thrombin	F2	RB/SR/AFI/RRER/JF		枳实	Aurantii Fructus Immaturus AFI
Q99527	Estrogen receptor	GPER1	RB/SR/RPR/RRER/AFI/ZOR/JF		生姜	Zingiber Officinale Roscoe ZOR
P10275	Androgen receptor	AR	RB/SR/RPR/ATT/AFI/RRER/JF		大枣	Jujubae Fructus JF
P08709	Coagulation factor VII	F7	RB/SR/ATT/AFI/RRER/JF
P22303	Acetylcholinesterase	ACHE	RB/SR/AFI/JF
P11388	DNA topoisomerase II	TOP2	RB/SR/ATT/AFI/RRER/JF
Q92731	Estrogen receptor beta	ESTRB	RB/SR/AFI/RRER
P07477	Trypsin-1	PRSS1	RB/SR/RPR/ATT/RRER/AFI/JF
Q15596	Nuclear receptor coactivator 2	NCOA2	RB/SR/RPR/ATT/RRER/AFI/JF
P0DP23	Calmodulin	CALM	RB/SR/RPR/ATT/RRER/AFI/ZOR/JF
P11229	Muscarinic acetylcholine receptor M1	CHRM1	RB/SR/ATT/AFI/JF
P47869	Gamma-aminobutyric-acid receptor alpha-2 subunit	GABRA2	RB
P34903	Gamma-aminobutyric-acid receptor alpha-3 subunit	GABRA3	RB/JF
P08172	Muscarinic acetylcholine receptor M2	CHRM2	RB/JF
Q16445	Gamma-aminobutyric-acid receptor subunit alpha-6	GABRA6	RB
P35228	Nitric oxide synthase, inducible	NOS2	RB/SR/RPR/RRER/AFI/JF
Q14524	Sodium channel protein type 5 subunit alpha	SCN5A	RB/SR/ATT/RRER/AFI/JF
P18031	mRNA of Protein-tyrosine phosphatase, non-receptor type 1	PTPN1	RB/SR/AFI
P27487	Dipeptidyl peptidase IV	DPP4	RB/SR/RPR/ATT/RRER/AFI/JF
P01857	Ig gamma-1 chain C region	IGHG1	RB/SR/RRER
Q15788	Nuclear receptor coactivator 1	NCOA1	RB/SR/RPR/ATT/AFI/JF
P37231	Peroxisome proliferator activated receptor gamma	PPARG	RB/SR/AFI/JF
Q16539	Mitogen-activated protein kinase 14	MAPK14	RB/SR/AFI
P49841	Glycogen synthase kinase-3 beta	GSK3B	RB/SR/AFI
P24941	Cell division protein kinase 2	CDK2	RB/SR/AFI
P48736	Phosphatidylinositol-4,5-bisphosphate 3-kinase catalytic subunit, gamma isoform	PIK3CG	RB/SR/RPR/ATT/RRER/AFI/JF
P17612	mRNA of PKA Catalytic Subunit C-alpha	PRKACA	RB/SR/RPR/ATT/RRER/AFI/JF
P11309	Proto-oncogene serine/threonine-protein kinase Pim-1	PIM1	RB/AFI
P20248	Cyclin-A2	CCNA2	RB
P11217	Glycogen phosphorylase, muscle form	PYGM	RB/SR/AFI
Q03181	Peroxisome proliferator activated receptor delta	PPARD	RB/SR/RRER
O14757	Serine/threonine-protein kinase Chk1	CHEK1	RB/SR/AFI/RRER
P15121	Aldose reductase	AKR1B1	RB/RRER/JF
P29474	Nitric-oxide synthase, endothelial	NOS3	RB/SR/AFI/JF
P14867	Gamma-aminobutyric acid receptor subunit alpha-1	GABRA1	RB/SR/RPR/AFI/JF
P27338	Amine oxidase [flavin-containing] B	MAOB	RB/SR/AFI/JF
P42262	Glutamate receptor 2	GRIA2	RB
P47989	Xanthine dehydrogenase/oxidase	XDH	RB/AFI/JF
P06401	Progesterone receptor	PGR	RB/RPR
P23975	Sodium-dependent noradrenaline transporter	SLC6A2	RB/JF
P35368	Alpha-1B adrenergic receptor	ADRA1B	RB/SR/ATT/AFI/JF
P10415	Apoptosis regulator Bcl-2	BCL2	RB/SR/RPR/ATT/AFI/JF
P01375	Tumor necrosis factor	TNF	RB/SR/AFI/RRER/JF
P05412	Transcription factor AP-1	JUN	RB/SR/AFI/RRER/JF
P45983	Mitogen-activated protein kinase 8	MAPK8	RB/AFI
P03956	Interstitial collagenase	MMP1	RB/SR/AFI/JF
P06493	Cell division control protein 2 homolog	CDC2	RB/SR/RPR/ATT/RRER/JF
P09601	Heme oxygenase 1	HMOX1	RB/AFI/JF
P08684	Cytochrome P450 3A4	CYP3A4	RB/JF
P05177	Cytochrome P450 1A2	CYP1A2	RB/SR/JF
P16581	E-selectin	SELE	RB/JF
P19320	Vascular cell adhesion protein 1	VCAM1	RB/JF
P09917	Arachidonate 5-lipoxygenase	ALOX5	RB/JF
P09211	Glutathione S-transferase P	GSTP1	RB/RPR/AFI/JF
P35869	Aryl hydrocarbon receptor	AHR	RB/SR/RPR/ATT/JF
P06213	Insulin receptor	INSR	RB/AFI/JF
Q08209	Serine/threonine-protein phosphatase 2B catalytic subunit alpha isoform	PPP3CA	RB
P09488	Glutathione S-transferase Mu 1	GSTM1	RB/RPR/JF
P28161	Glutathione S-transferase Mu 2	GSTM2	RB/RPR/JF
P42330	Aldo-keto reductase family 1 member C3	AKR1C3	RB
Q12809	Potassium voltage-gated channel subfamily H member 2	KCNH2	RB/SR/ATT/AFI/JF
P08254	Stromelysin-1	MMP3	RB/JF
P19793	Retinoic acid receptor RXR-alpha	RXRA	RB/SR/ATT/AFI/JF
P00533	Epidermal growth factor receptor	EGFR	RB/AFI/JF
P15692	Vascular endothelial growth factor A	VEGFA	RB/SR/ATT/RRER/AFI/JF
P00749	Urokinase-type plasminogen activator	PLAU	RB/JF
P08253	72 kDa type IV collagenase	MMP2	RB/RPR/AFI/JF
P28482	Mitogen-activated protein kinase 1	MAPK1	RB/SR/AFI/JF
P01133	Pro-epidermal growth factor	EGF	RB/JF
P06400	Retinoblastoma-associated protein	RB1	RB/AFI/JF
P05231	Interleukin-6	IL6	RB/SR/AFI/JF
P04637	Cellular tumor antigen p53	TP53	RB/SR/RPR/ATT/RRER/AFI/JF
P16435	NADPH--cytochrome P450 reductase	POR	RB/JF
P11926	Ornithine decarboxylase	ODC1	RB/JF
P11387	DNA topoisomerase 1	TOP1	RB/AFI/JF
P00441	Superoxide dismutase [Cu-Zn]	SOD1	RB/AFI/JF
P11021	78 kDa glucose-regulated protein	HSPA5	RB/JF
Q13085	Acetyl-CoA carboxylase 1	ACACA	RB/JF
P13726	Tissue factor	F3	RB/JF
P17302	Gap junction alpha-1 protein	GJA1	RB/JF
P01584	Interleukin-1 beta	IL1B	RB/RRER/JF
Q99616	C-C motif chemokine 2	CCL13	RB/SR/JF
P43115	Prostaglandin E2 receptor EP3 subtype	PTGER3	RB/SR/JF
P49888	Estrogen sulfotransferase	SULT1E1	RB/SR/JF
O43451	Maltase-glucoamylase, intestinal	MGAM	RB/SR/JF
P60568	Interleukin-2	IL2	RB/AFI/JF
P00750	Tissue-type plasminogen activator	PLAT	RB/JF
P07204	Thrombomodulin	THBD	RB/JF
P02452	Collagen alpha-1(I) chain	COL1A1	RB/JF
P01579	Interferon gamma	IFNG	RB/AFI/JF
P05164	Myeloperoxidase	MPO	RB/SR/RPR/ATT/JF
P15559	NAD(P)H dehydrogenase [quinone] 1	NQO1	RB/JF
P02461	Collagen alpha-1(III) chain	COL3A1	RB/JF
P15309	Prostatic acid phosphatase	ACPP	RB/JF
P07339	Cathepsin D	CTSD	RB/JF
P27169	Serum paraoxonase/arylesterase 1	PON1	RB/JF
Q9Y233	cAMP and cAMP-inhibited cGMP 3',5'-cyclic phosphodiesterase 10A	PDE10A	SR/ATT/JF
Q12791	Calcium-activated potassium channel subunit alpha 1	KCNMA1	SR/AFI
P35968	Vascular endothelial growth factor receptor 2	KDR	SR/RRER/JF
P54289	Voltage-dependent calcium channel subunit alpha-2/delta-1	CACNA2D1	SR
Q14432	CGMP-inhibited 3',5'-cyclic phosphodiesterase A	PDE3A	SR/RPR/ATT/AFI/JF
P61925	cAMP-dependent protein kinase inhibitor alpha	PKIA	SR/RRER
P50613	Cell division protein kinase 7	CDK7	SR
P11712	Cytochrome P450 2C9	CYP2C9	SR
P99999	Cytochrome c	CYCS	SR/RPR/ATT
Q9GZT9	Egl nine homolog 1	EGLN1	SR/RPR/ATT
P00918	Carbonic anhydrase II	CA2	SR/AFI/ATT
P36544	Neuronal acetylcholine receptor protein, alpha-7 chain	CHRNA7	SR/JF
P49327	Fatty acid synthase	FASN	SR/AFI/RRER/JF
P21728	Dopamine D1 receptor	DRD1	SR/ATT/JF
P20309	Muscarinic acetylcholine receptor M3	CHRM3	SR/ATT/JF
P35348	Alpha-1A adrenergic receptor	ADRA1A	SR/JF
Q01959	Sodium-dependent dopamine transporter	SLC6A3	SR/JF
P31645	Sodium-dependent serotonin transporter	SLC6A4	SR/ATT/JF
P08263	Glutathione S-transferase A1	GSTA1	RPR
P09210	Glutathione S-transferase A2	GSTA2	RPR
P08588	Beta-1 adrenergic receptor	ADRB1	ATT
P08912	Muscarinic acetylcholine receptor M5	CHRM5	ATT/JF
P46098	5-hydroxytryptamine receptor 3A	HTR3A	ATT/JF
P18825	Alpha-2C adrenergic receptor	ADRA2C	ATT/AFI/JF
P08173	Muscarinic acetylcholine receptor M4	CHRM4	ATT/JF
P41143	Delta-type opioid receptor	OPRD1	ATT/JF
P28223	5-hydroxytryptamine 2A receptor	HTR2A	ATT/JF
P28335	5-hydroxytryptamine 2C receptor	HTR2C	ATT/JF
P25100	Alpha-1D adrenergic receptor	ADRA1D	ATT/JF
P35372	Mu-type opioid receptor	OPRM1	ATT/JF
P28702	Retinoic acid receptor RXR-beta	RXRB	ATT
P00491	Purine nucleoside phosphorylase	PNP	ATT
P47712	Cytosolic phospholipase A2	PLA2G4A	AFI
Q09428	Sulfonylurea receptor 1	ABCC8	AFI
P56817	Beta-secretase	BACE1	AFI
P11802	Cell division protein kinase 4	CDK4	AFI
P05067	Amyloid beta A4 protein	APP	AFI
P55210	Caspase-7	CASP7	AFI
P08581	Hepatocyte growth factor receptor	MET	AFI
P27361	Mitogen-activated protein kinase 3	MAPK3	AFI
P01130	Low-density lipoprotein receptor	LDLR	AFI
P04040	Catalase	CAT	AFI/JF
P04035	3-hydroxy-3-methylglutaryl-coenzyme A reductase	HMGCR	AFI
P00390	Glutathione reductase, mitochondrial	GSR	AFI
P33527	Multidrug resistance-associated protein 1	ABCC1	AFI
Q04828	Aldo-keto reductase family 1 member C1	AKR1C1	AFI
P17174	Aspartate aminotransferase, cytoplasmic	GOT1	AFI
P80404	4-aminobutyrate aminotransferase, mitochondrial	ABAT	AFI
P35610	Sterol O-acyltransferase 1	SOAT1	AFI
Q13698	Voltage-dependent L-type calcium channel subunit alpha-1S	CACNA1S	JF
P27815	Type IV phosphodiesterase	PDE4A	JF
P08235	Mineralocorticoid receptor	NR3C2	JF
P21918	D(1B) dopamine receptor	DRD5	JF
P21917	D(4) dopamine receptor	DRD4	JF
P18089	Alpha-2B adrenergic receptor	ADRA2B	JF
Q15822	Neuronal acetylcholine receptor subunit alpha-2	CHRNA2	JF
P14416	D(2) dopamine receptor	DRD2	JF
P20813	Cytochrome P450 2B6	CYP2B6	JF
P08913	Alpha-2A adrenergic receptor	ADRA2A	JF
O75469	Pregnane X receptor	NR1I2	AFI

## Sheet: 药物与疾病对应的靶点（38个）
药物与疾病对应的靶点共38个：
Table3: The related targets'information of D-D
	Number			Gene name
	1			PTGS2
	2			ACHE
	3			NOS2
	4			PPARG
	5			GSK3B
	6			NOS3
	7			BCL2
	8			TNF
	9			JUN
	10			HMOX1
	11			CYP1A2
	12			VCAM1
	13			AHR
	14			INSR
	15			GSTM1
	16			MAPK1
	17			EGF
	18			IL6
	19			TP53
	20			POR
	21			SOD1
	22			GJA1
	23			IL1B
	24			COL1A1
	25			IFNG
	26			MPO
	27			NQO1
	28			PON1
	29			KDR
	30			CYCS
	31			GSTA1
	32			APP
	33			MAPK3
	34			LDLR
	35			CAT
	36			HMGCR
	37			GSR
	38			XDH

## Sheet: 2型糖尿病靶点（前200）
									Gene Symbol	Gene ID	Disease Name	Disease ID	Direct Evidence	Inference Network	Inference Score	Reference Count
									INS1	16333	Diabetes Mellitus, Type 2	MESH:D003924	marker/mechanism	3-((4-chlorobenzyl)oxy)-N-((1S)-1-phenylethyl)-2-thiophenecarboxamide|Acarbose|Alloxan|alpha-Tocopherol|Amino Acids|Arsenic|Ascorbic Acid|Bezafibrate|bisphenol A|Blood Glucose|BLX 1002|Cadmium|Calcium|Chromium|Copper|coumarin|Curcumin|Dietary Fats|Diethylnitrosamine|epigallocatechin gallate|Exenatide|Fatty Acids, Nonesterified|Folic Acid|Fructose|Genistein|ginsenoside Re|Gliclazide|Glucose|Glutat…	151.46	163
									CAT	847	Diabetes Mellitus, Type 2	MESH:D003924	marker/mechanism|therapeutic	Air Pollutants|Alloxan|alpha-Tocopherol|Arsenic|Ascorbic Acid|astaxanthine|Benzoic Acid|Berberine|Bezafibrate|bisphenol A|Blood Glucose|Cadmium|Calcium|Chromium|cinnamic aldehyde|Clozapine|Copper|coumarin|Curcumin|Cysteine|daidzein|Dibutyl Phthalate|Dichlorodiphenyl Dichloroethylene|Dietary Fats|Diethylnitrosamine|Diosmin|Drugs, Chinese Herbal|Enalapril|epigallocatechin gallate|Fatty Acids, Nones…	126.84	162
									NFE2L2	4780	Diabetes Mellitus, Type 2	MESH:D003924		Air Pollutants|alpha-Tocopherol|AMG 837|Arsenic|Ascorbic Acid|astaxanthine|Berberine|Bezafibrate|bisphenol A|Blood Glucose|Cadmium|cinnamic aldehyde|Clozapine|Copper|coumarin|Curcumin|Dibutyl Phthalate|Dichlorodiphenyl Dichloroethylene|Dietary Fats|Diethylnitrosamine|Drugs, Chinese Herbal|Enalapril|epigallocatechin gallate|Exenatide|Fatty Acids, Nonesterified|Fructose|Genistein|Gliclazide|Glucose…	123.08	149
									GSR	2936	Diabetes Mellitus, Type 2	MESH:D003924		Alloxan|alpha-Tocopherol|Arsenic|Ascorbic Acid|astaxanthine|Benzoic Acid|Berberine|Bezafibrate|bisphenol A|Blood Glucose|Cadmium|Calcium|Chromium|cinnamic aldehyde|Copper|coumarin|Curcumin|daidzein|Dibutyl Phthalate|Dietary Fats|Diethylnitrosamine|Diosmin|Drugs, Chinese Herbal|epigallocatechin gallate|Folic Acid|Fructose|Genistein|Gliclazide|Glucose|Glutathione|Glyburide|Iron|Lactic Acid|Lead|Mal…	118.93	144
									NOS2	4843	Diabetes Mellitus, Type 2	MESH:D003924	marker/mechanism	Air Pollutants|Alloxan|alpha-Tocopherol|Arsenic|Ascorbic Acid|astaxanthine|Benzoic Acid|Berberine|bisphenol A|Blood Glucose|Cadmium|cinnamic aldehyde|Copper|coumarin|Curcumin|Cysteine|daidzein|Dichlorodiphenyl Dichloroethylene|Dietary Fats|Diethylnitrosamine|Diosmin|Drugs, Chinese Herbal|Enalapril|epigallocatechin gallate|Folic Acid|Fructose|Genistein|ginsenoside Re|Glucose|Glutathione|Glyburide|…	118.81	151
									IL1B	3553	Diabetes Mellitus, Type 2	MESH:D003924		8-epi-prostaglandin F2alpha|Air Pollutants|alpha-Tocopherol|AMG 837|Arsenic|Ascorbic Acid|astaxanthine|Berberine|Bezafibrate|bisphenol A|Blood Glucose|Bromine|Cadmium|Calcium|Chromium|cinnamic aldehyde|Copper|coumarin|Curcumin|daidzein|Dibutyl Phthalate|Dichlorodiphenyl Dichloroethylene|Dietary Fats|Diethylnitrosamine|Drugs, Chinese Herbal|Enalapril|epigallocatechin gallate|Fatty Acids, Nonesteri…	115.06	159
									SOD1	6647	Diabetes Mellitus, Type 2	MESH:D003924	marker/mechanism	Alloxan|alpha-Tocopherol|Arsenic|Ascorbic Acid|astaxanthine|Berberine|Bezafibrate|bisphenol A|Blood Glucose|Cadmium|Calcium|Chromium|Clozapine|Copper|Curcumin|Dibutyl Phthalate|Dichlorodiphenyl Dichloroethylene|Dietary Fats|Diethylnitrosamine|Drugs, Chinese Herbal|Enalapril|epigallocatechin gallate|Fatty Acids, Nonesterified|Folic Acid|Fructose|Genistein|ginsenoside Re|Glucose|Glutathione|Iron|Le…	114.76	123
									HMOX1	3162	Diabetes Mellitus, Type 2	MESH:D003924	marker/mechanism|therapeutic	Air Pollutants|alpha-Tocopherol|Arsenic|Ascorbic Acid|astaxanthine|Benzoic Acid|Berberine|bisphenol A|Blood Glucose|Bromine|Cadmium|Calcium|Chromium|cinnamic aldehyde|Clozapine|Copper|Curcumin|Cysteine|Dibutyl Phthalate|Dietary Fats|Diethylnitrosamine|Drugs, Chinese Herbal|Enalapril|epigallocatechin gallate|Exenatide|Folic Acid|Fructose|Genistein|Gliclazide|Glucose|Glutathione|Heme|Hemin|Iron|Kan…	114.45	152
									RELA	5970	Diabetes Mellitus, Type 2	MESH:D003924	marker/mechanism	2-dodecyl-6-methoxycyclohexa-2,5-diene-1,4-dione|Air Pollutants|Alloxan|alpha-Tocopherol|Angiotensin Receptor Antagonists|Arsenic|Ascorbic Acid|Berberine|Bezafibrate|bisphenol A|Blood Glucose|Cadmium|Cholesterol, HDL|Chromium|cinnamic aldehyde|Clozapine|Copper|Curcumin|Cysteine|daidzein|Dibutyl Phthalate|Dichlorodiphenyl Dichloroethylene|Dietary Fats|Diethylnitrosamine|Drugs, Chinese Herbal|epiga…	113.52	155
									TNF	7124	Diabetes Mellitus, Type 2	MESH:D003924	marker/mechanism	Acarbose|Air Pollutants|Alloxan|alpha-Tocopherol|Arsenic|Ascorbic Acid|astaxanthine|Berberine|Bezafibrate|bisphenol A|Blood Glucose|Cadmium|Calcium|Cholesterol, HDL|Chromium|cinnamic aldehyde|Clozapine|Copper|coumarin|Curcumin|Cysteine|daidzein|Dibutyl Phthalate|Dichlorodiphenyl Dichloroethylene|Dietary Fats|Diethylnitrosamine|Diosmin|Drugs, Chinese Herbal|Enalapril|epigallocatechin gallate|Exena…	111.26	175
									SERPINE1	5054	Diabetes Mellitus, Type 2	MESH:D003924		AMG 837|Arsenic|Ascorbic Acid|Bezafibrate|bisphenol A|Bromine|Cadmium|Calcium|cinnamic aldehyde|Copper|Curcumin|Dibutyl Phthalate|Dietary Fats|Diethylnitrosamine|Drugs, Chinese Herbal|efavirenz|Enalapril|Folic Acid|Fructose|Genistein|Glucose|Irbesartan|Levonorgestrel|Magnesium|Manganese|mangiferin|Metformin|Nickel|Nicotine|Particulate Matter|Pentoxifylline|perfluorooctane sulfonic acid|perfluoroo…	109.55	140
									IFNG	3458	Diabetes Mellitus, Type 2	MESH:D003924		Air Pollutants|alpha-Tocopherol|AMG 837|Anti-HIV Agents|Arsenic|Ascorbic Acid|astaxanthine|Berberine|Bezafibrate|bisphenol A|Cadmium|Calcium|Chromium|cinnamic aldehyde|Clozapine|Copper|Curcumin|Dibutyl Phthalate|Dichlorodiphenyl Dichloroethylene|Dietary Fats|Diethylnitrosamine|Drugs, Chinese Herbal|epigallocatechin gallate|Genistein|ginsenoside Re|Glucose|Glutathione|Glyburide|Heme|Hemin|Irbesart…	107.22	149
									SREBF1	6720	Diabetes Mellitus, Type 2	MESH:D003924		Arsenic|Ascorbic Acid|Berberine|Bezafibrate|bisphenol A|Cadmium|cinnamic aldehyde|Clozapine|Copper|Curcumin|Dibutyl Phthalate|Dichlorodiphenyl Dichloroethylene|Dietary Fats|Diethylnitrosamine|Drugs, Chinese Herbal|efavirenz|epigallocatechin gallate|Exenatide|Fatty Acids, Nonesterified|Fructose|Genistein|ginsenoside Re|Glucose|Glutathione|Kangen-karyu|Lithocholic Acid|mangiferin|Metformin|Nelfinav…	106.55	140
									BCL2	596	Diabetes Mellitus, Type 2	MESH:D003924	marker/mechanism	Air Pollutants|Alloxan|alpha-Tocopherol|Amino Acids|Angiotensin-Converting Enzyme Inhibitors|Arsenic|Ascorbic Acid|Benzoic Acid|Berberine|Bezafibrate|bisphenol A|Blood Glucose|Cadmium|cinnamic aldehyde|Clozapine|Copper|coumarin|Curcumin|daidzein|Dibutyl Phthalate|Dichlorodiphenyl Dichloroethylene|Dietary Fats|Diethylnitrosamine|Diosmin|Drugs, Chinese Herbal|Enalapril|epigallocatechin gallate|Fatt…	106.52	158
									FASN	2194	Diabetes Mellitus, Type 2	MESH:D003924		Acarbose|Arsenic|Bezafibrate|bisphenol A|Cadmium|Clozapine|Copper|coumarin|Curcumin|Dibutyl Phthalate|Dichlorodiphenyl Dichloroethylene|Dietary Fats|Diethylnitrosamine|Drugs, Chinese Herbal|epigallocatechin gallate|Exenatide|Fatty Acids, Nonesterified|Folic Acid|Fructose|Genistein|Glucose|Glutathione|Kangen-karyu|Lead|Lithocholic Acid|Metformin|Nelfinavir|Nickel|Nicotine|Orlistat|Particulate Matt…	106.12	142
									GSK3B	2932	Diabetes Mellitus, Type 2	MESH:D003924		3-((4-chlorobenzyl)oxy)-N-((1S)-1-phenylethyl)-2-thiophenecarboxamide|Amino Acids|Arsenic|Ascorbic Acid|Berberine|bisphenol A|Blood Glucose|Cadmium|Calcium|Chromium|cinnamic aldehyde|Clozapine|Copper|Curcumin|Dibutyl Phthalate|Dichlorodiphenyl Dichloroethylene|Dietary Fats|Diethylnitrosamine|Drugs, Chinese Herbal|Enalapril|epigallocatechin gallate|Folic Acid|fumosorinone|ginsenoside Re|Glucose|Gl…	105.77	131
									TGFB1	7040	Diabetes Mellitus, Type 2	MESH:D003924	marker/mechanism	2-dodecyl-6-methoxycyclohexa-2,5-diene-1,4-dione|alpha-Tocopherol|Angiotensin-Converting Enzyme Inhibitors|Arsenic|Ascorbic Acid|Berberine|Bezafibrate|bisphenol A|Cadmium|Calcium|Chromium|cinnamic aldehyde|Copper|Curcumin|Cysteine|Dibutyl Phthalate|Dichlorodiphenyl Dichloroethylene|Dietary Fats|Diethylnitrosamine|Drugs, Chinese Herbal|Enalapril|epigallocatechin gallate|Folic Acid|Fructose|Geniste…	105.29	145
									CRP	1401	Diabetes Mellitus, Type 2	MESH:D003924		Air Pollutants|alpha-Tocopherol|Arsenic|Ascorbic Acid|Bezafibrate|bisphenol A|Cadmium|Calcium|Clozapine|Colesevelam Hydrochloride|Copper|Curcumin|daidzein|Dietary Fats|Diethylnitrosamine|epigallocatechin gallate|Folic Acid|Fructose|Genistein|ginsenoside Re|Lead|Levonorgestrel|Mercury|Metformin|Nicotine|Particulate Matter|Pentoxifylline|perfluorooctane sulfonic acid|perfluorooctanoic acid|Phthalic…	103.15	112
									IL6	3569	Diabetes Mellitus, Type 2	MESH:D003924		Air Pollutants|Alloxan|alpha-Tocopherol|Arsenic|Ascorbic Acid|astaxanthine|Benzoic Acid|Berberine|Bezafibrate|bisphenol A|Blood Glucose|Cadmium|Calcium|Chromium|cinnamic aldehyde|Copper|coumarin|Curcumin|daidzein|Dibutyl Phthalate|Dichlorodiphenyl Dichloroethylene|Dietary Fats|Diethylnitrosamine|Drugs, Chinese Herbal|efavirenz|Enalapril|epigallocatechin gallate|Folic Acid|Fructose|Genistein|ginse…	102.56	163
									PPARG	5468	Diabetes Mellitus, Type 2	MESH:D003924	marker/mechanism|therapeutic	2,2-dichloro-12-(p-chlorophenyl)-dodecanoic acid|2-methyl-c-5-(4-(5-methyl-2-(4-methylphenyl)-4-oxazolyl)butyl)-1,3-dioxane-r-2-carboxylic acid|alpha-Tocopherol|Arsenic|Ascorbic Acid|Berberine|Bezafibrate|bisphenol A|Blood Glucose|Cadmium|cinnamic aldehyde|Clozapine|Curcumin|Dibutyl Phthalate|Dichlorodiphenyl Dichloroethylene|Dietary Fats|Diethylnitrosamine|Drugs, Chinese Herbal|efavirenz|Enalapr…	102.27	155
									LEP	3952	Diabetes Mellitus, Type 2	MESH:D003924	therapeutic	Acarbose|Arsenic|Ascorbic Acid|Bezafibrate|bisphenol A|Calcium|Chromium|Clozapine|Dichlorodiphenyl Dichloroethylene|Dietary Fats|Diethylnitrosamine|Drugs, Chinese Herbal|efavirenz|Enalapril|Fructose|Genistein|Glucose|Heme|Iron|Lead|Manganese|Metformin|Nelfinavir|Nickel|Nicotine|Orlistat|Panax notoginseng extract|Particulate Matter|perfluorooctane sulfonic acid|Pesticides|Pioglitazone|Plant Extrac…	102.2	141
									ALB	213	Diabetes Mellitus, Type 2	MESH:D003924		alpha-Tocopherol|Ascorbic Acid|Benzoic Acid|Berberine|bisphenol A|Cadmium|Chromium|cinnamic aldehyde|Copper|Curcumin|Dichlorodiphenyl Dichloroethylene|Dietary Fats|Diethylnitrosamine|Drugs, Chinese Herbal|efavirenz|Exenatide|Fatty Acids, Nonesterified|Fibric Acids|Folic Acid|Fructose|Genistein|Gliclazide|Glucose|Glutathione|Glyburide|Heme|Hemin|Irbesartan|Iron|Lead|Lithocholic Acid|Malondialdehyd…	101.92	126
									SOD2	6648	Diabetes Mellitus, Type 2	MESH:D003924	marker/mechanism	Air Pollutants|alpha-Tocopherol|Arsenic|Ascorbic Acid|Berberine|bisphenol A|Blood Glucose|Cadmium|Calcium|Chromium|cinnamic aldehyde|Clozapine|Copper|Curcumin|Cysteine|daidzein|Dibutyl Phthalate|Dietary Fats|Diethylnitrosamine|Drugs, Chinese Herbal|Enalapril|epigallocatechin gallate|Fatty Acids, Nonesterified|Folic Acid|Genistein|ginsenoside Re|Gliclazide|Glucose|Glutathione|Hemin|Iron|Lactic Aci…	100.78	137
									APOE	348	Diabetes Mellitus, Type 2	MESH:D003924		8-epi-prostaglandin F2alpha|alpha-Tocopherol|Arsenic|Ascorbic Acid|Bezafibrate|bisphenol A|Cadmium|Calcium|Cholesterol, HDL|Cholesterol, LDL|Copper|Curcumin|Dichlorodiphenyl Dichloroethylene|Dietary Fats|Diethylnitrosamine|Enalapril|Folic Acid|Fructose|Genistein|Glucose|Glutathione|Iron|Lead|Mercury|Nickel|Nicotine|Particulate Matter|perfluorooctane sulfonic acid|perfluorooctanoic acid|Plant Extr…	100.77	108
									AGT	183	Diabetes Mellitus, Type 2	MESH:D003924		8-epi-prostaglandin F2alpha|alpha-Tocopherol|Angiotensin-Converting Enzyme Inhibitors|Ascorbic Acid|benidipine|Bezafibrate|bisphenol A|Cadmium|Calcium|Cholesterol, LDL|Chromium|Clozapine|Copper|Curcumin|Dietary Fats|Diethylnitrosamine|Drugs, Chinese Herbal|Enalapril|Fatty Acids, Nonesterified|Folic Acid|Fructose|Genistein|Glucose|Glutathione|Irbesartan|Lead|Levonorgestrel|Magnesium|Malondialdehyd…	100.68	116
									NOS3	4846	Diabetes Mellitus, Type 2	MESH:D003924	marker/mechanism	Alloxan|alpha-Tocopherol|Arsenic|Ascorbic Acid|Benzoic Acid|Bezafibrate|bisphenol A|Blood Glucose|Cadmium|Calcium|Cholesterol, HDL|Chromium|Curcumin|daidzein|Dichlorodiphenyl Dichloroethylene|Dietary Fats|Drugs, Chinese Herbal|Enalapril|epigallocatechin gallate|Fatty Acids, Nonesterified|Fructose|Genistein|ginsenoside Re|Gliclazide|Glucose|Hemin|Lactic Acid|Lead|Manganese|Metformin|Nickel|Nicotin…	100.5	139
									HMGCR	3156	Diabetes Mellitus, Type 2	MESH:D003924		alpha-Tocopherol|Ascorbic Acid|Bezafibrate|bisphenol A|Cadmium|Cholesterol, LDL|Chromium|Clozapine|Colesevelam Hydrochloride|Copper|coumarin|Curcumin|Dibutyl Phthalate|Dietary Fats|Diethylnitrosamine|Folic Acid|Fructose|Genistein|Glutathione|Kangen-karyu|Lead|Lithocholic Acid|Manganese|Metformin|Niacinamide|Nicotine|Orlistat|Particulate Matter|perfluorooctane sulfonic acid|perfluorooctanoic acid|…	99.79	130
									NFKBIA	4792	Diabetes Mellitus, Type 2	MESH:D003924		Air Pollutants|alpha-Tocopherol|Arsenic|Ascorbic Acid|Berberine|bisphenol A|Blood Glucose|Cadmium|Calcium|cinnamic aldehyde|Copper|Curcumin|Cysteine|daidzein|Dibutyl Phthalate|Dichlorodiphenyl Dichloroethylene|Dietary Fats|Diethylnitrosamine|Drugs, Chinese Herbal|Enalapril|epigallocatechin gallate|Fatty Acids, Nonesterified|Folic Acid|Fructose|Genistein|ginsenoside Re|Glucose|Glutathione|Heme|Iro…	99.4	136
									MPO	4353	Diabetes Mellitus, Type 2	MESH:D003924		Alloxan|Arsenic|Ascorbic Acid|Benzoic Acid|Berberine|bisphenol A|Blood Glucose|cinnamic aldehyde|Clozapine|Copper|Curcumin|Cysteine|Dichlorodiphenyl Dichloroethylene|Dietary Fats|Drugs, Chinese Herbal|Enalapril|epigallocatechin gallate|Genistein|ginsenoside Re|Glucose|Glutathione|Glyburide|Heme|Hemin|Iron|Malathion|mangiferin|Mercury|Metformin|Nicotine|nymphayol|Particulate Matter|Pentoxifylline|…	94.91	138
									GPX1	2876	Diabetes Mellitus, Type 2	MESH:D003924	marker/mechanism	Ascorbic Acid|Berberine|bisphenol A|Bromine|Cadmium|Chromium|cinnamic aldehyde|Clozapine|Copper|coumarin|Curcumin|Dibutyl Phthalate|Dichlorodiphenyl Dichloroethylene|Dietary Fats|Diethylnitrosamine|Drugs, Chinese Herbal|epigallocatechin gallate|Fatty Acids, Nonesterified|Folic Acid|Fructose|Genistein|ginsenoside Re|Glucose|Glutathione|Iron|Lead|Mercury|Nickel|Nicotine|Particulate Matter|perfluoro…	94.33	103
									IGF1	3479	Diabetes Mellitus, Type 2	MESH:D003924		Amino Acids|Arsenic|Ascorbic Acid|Bezafibrate|bisphenol A|Bromine|Cadmium|Calcium|Chromium|Clozapine|Copper|Curcumin|Dibutyl Phthalate|Dichlorodiphenyl Dichloroethylene|Dietary Fats|Diethylnitrosamine|Drugs, Chinese Herbal|Enalapril|epigallocatechin gallate|Folic Acid|Genistein|Glucose|Glutathione|Iron|Lead|Levonorgestrel|Mercury|Metformin|Nickel|Nicotine|Particulate Matter|perfluorooctanoic acid…	94.32	134
									INS	3630	Diabetes Mellitus, Type 2	MESH:D003924	marker/mechanism|therapeutic	Amino Acids|Ascorbic Acid|Bezafibrate|bisphenol A|Blood Glucose|Cadmium|Chlorpropamide|Chromium|Clozapine|Copper|Curcumin|Dichlorodiphenyl Dichloroethylene|Dietary Fats|Fatty Acids, Nonesterified|Fructose|fumosorinone|Gliclazide|Glucose|Glutathione|Glyburide|Hemin|Lithocholic Acid|Magnesium|Manganese|mangiferin|Metformin|Niacinamide|Nicotine|Orlistat|perfluorooctane sulfonic acid|Pioglitazone|Pla…	94.03	148
									PPARGC1A	10891	Diabetes Mellitus, Type 2	MESH:D003924	marker/mechanism	Acarbose|Air Pollutants|Alloxan|alpha-Tocopherol|Arsenic|Ascorbic Acid|Berberine|Bezafibrate|bisphenol A|Blood Glucose|Cadmium|Copper|Curcumin|Dibutyl Phthalate|Dichlorodiphenyl Dichloroethylene|Dietary Fats|Enalapril|epigallocatechin gallate|Folic Acid|Fructose|Glucose|Glutathione|Hemin|Manganese|Metformin|Niacinamide|Nickel|Nicotine|Particulate Matter|perfluorooctane sulfonic acid|perfluoroocta…	93.59	130
									GCLC	2729	Diabetes Mellitus, Type 2	MESH:D003924		Air Pollutants|alpha-Tocopherol|Arsenic|Ascorbic Acid|Benzoic Acid|bisphenol A|Cadmium|Calcium|cinnamic aldehyde|Copper|coumarin|Curcumin|Cysteine|Dibutyl Phthalate|Dichlorodiphenyl Dichloroethylene|Dietary Fats|Diethylnitrosamine|Drugs, Chinese Herbal|epigallocatechin gallate|Exenatide|Folic Acid|Genistein|Gliclazide|Glutathione|Hemin|Iron|Lactic Acid|Lithocholic Acid|Mercury|Metformin|Niacinami…	93.57	127
									FOS	2353	Diabetes Mellitus, Type 2	MESH:D003924		Air Pollutants|alpha-Tocopherol|Arsenic|Ascorbic Acid|Bezafibrate|bisphenol A|Bromine|Cadmium|Chlorpropamide|Chromium|cinnamic aldehyde|Clozapine|Copper|Curcumin|daidzein|Dibutyl Phthalate|Dichlorodiphenyl Dichloroethylene|Dietary Fats|Diethylnitrosamine|Drugs, Chinese Herbal|epigallocatechin gallate|Folic Acid|Fructose|Genistein|ginsenoside Re|Glucose|Glutathione|Heme|Hemin|Iron|Lead|Manganese|M…	93.17	134
									VCAM1	7412	Diabetes Mellitus, Type 2	MESH:D003924		Air Pollutants|alpha-Tocopherol|Arsenic|Ascorbic Acid|Bezafibrate|bisphenol A|Cadmium|cinnamic aldehyde|Copper|Curcumin|daidzein|Dietary Fats|Diethylnitrosamine|Drugs, Chinese Herbal|Enalapril|epigallocatechin gallate|Folic Acid|Fructose|Genistein|Glucose|Glutathione|Irbesartan|Iron|Lead|Levonorgestrel|Lithocholic Acid|mangiferin|Nickel|Nicotine|Particulate Matter|Pentoxifylline|Phthalic Acids|Pi…	92.69	114
									JUN	3725	Diabetes Mellitus, Type 2	MESH:D003924		Air Pollutants|alpha-Tocopherol|Arsenic|Berberine|Bezafibrate|bisphenol A|Cadmium|Chromium|cinnamic aldehyde|Clozapine|Copper|Curcumin|daidzein|Dibutyl Phthalate|Dichlorodiphenyl Dichloroethylene|Dietary Fats|Diethylnitrosamine|Drugs, Chinese Herbal|efavirenz|epigallocatechin gallate|Folic Acid|Fructose|Genistein|Glucose|Glutathione|Hemin|Iron|Lead|Lithocholic Acid|Malathion|Manganese|Mercury|Met…	91.4	136
									CXCL8	3576	Diabetes Mellitus, Type 2	MESH:D003924		Air Pollutants|alpha-Tocopherol|Amoxicillin|Arsenic|Ascorbic Acid|Benzoic Acid|Berberine|Bezafibrate|bisphenol A|Bromine|Cadmium|Calcium|Chromium|cinnamic aldehyde|Copper|Curcumin|Cysteine|daidzein|Dibutyl Phthalate|Dichlorodiphenyl Dichloroethylene|Dietary Fats|Diethylnitrosamine|Drugs, Chinese Herbal|efavirenz|Enalapril|epigallocatechin gallate|Folic Acid|Genistein|Glucose|Glutathione|Iron|Lead…	91.19	134
									DDIT3	1649	Diabetes Mellitus, Type 2	MESH:D003924		Alloxan|alpha-Tocopherol|Amino Acids|Arsenic|Ascorbic Acid|bisphenol A|Blood Glucose|Cadmium|Chromium|cinnamic aldehyde|Copper|Curcumin|Dibutyl Phthalate|Dichlorodiphenyl Dichloroethylene|Dietary Fats|Diethylnitrosamine|Drugs, Chinese Herbal|efavirenz|epigallocatechin gallate|Exenatide|Fatty Acids, Nonesterified|Folic Acid|Genistein|Glucose|Glutathione|Hemin|Iron|Manganese|Metformin|Nelfinavir|Ni…	89.34	139
									NQO1	1728	Diabetes Mellitus, Type 2	MESH:D003924		Air Pollutants|alpha-Tocopherol|Amoxicillin|Arsenic|Ascorbic Acid|astaxanthine|Benzoic Acid|bisphenol A|Cadmium|Chromium|cinnamic aldehyde|Copper|coumarin|Curcumin|daidzein|Dibutyl Phthalate|Dietary Fats|Diethylnitrosamine|Drugs, Chinese Herbal|epigallocatechin gallate|Exenatide|Folic Acid|Genistein|Glucose|Glutathione|Hemin|Iron|Lactic Acid|Lead|Lithocholic Acid|Malathion|Manganese|mangiferin|Me…	88.92	125
									SPP1	6696	Diabetes Mellitus, Type 2	MESH:D003924		Air Pollutants|Ascorbic Acid|astaxanthine|Berberine|Bezafibrate|bisphenol A|Cadmium|Calcium|Clozapine|Copper|Curcumin|Dibutyl Phthalate|Dietary Fats|Diethylnitrosamine|Drugs, Chinese Herbal|Enalapril|Folic Acid|Genistein|Glucose|Lead|Magnesium|Manganese|Mercury|Nickel|Nicotine|Particulate Matter|Pentoxifylline|perfluorooctane sulfonic acid|Pioglitazone|Plant Extracts|Polychlorinated Biphenyls|Res…	88.92	103
									ICAM1	3383	Diabetes Mellitus, Type 2	MESH:D003924	marker/mechanism	Air Pollutants|Alloxan|alpha-Tocopherol|Arsenic|Ascorbic Acid|Bezafibrate|bisphenol A|Cadmium|Chromium|cinnamic aldehyde|Copper|Curcumin|Cysteine|Dibutyl Phthalate|Dietary Fats|Diethylnitrosamine|Drugs, Chinese Herbal|Enalapril|Fatty Acids, Nonesterified|Fructose|Genistein|Gliclazide|Glucose|Glutathione|Iron|Lactic Acid|Lithocholic Acid|mangiferin|Metformin|Niacinamide|Nickel|Nicotine|Particulate…	88.85	136
									SCD1	20249	Diabetes Mellitus, Type 2	MESH:D003924		Ascorbic Acid|Bezafibrate|bisphenol A|Cadmium|cinnamic aldehyde|Copper|coumarin|Curcumin|Dibutyl Phthalate|Dichlorodiphenyl Dichloroethylene|Dietary Fats|Diethylnitrosamine|epigallocatechin gallate|Exenatide|Fructose|ginsenoside Re|Glucose|Glutathione|Lithocholic Acid|Metformin|Nicotine|Particulate Matter|perfluorooctane sulfonic acid|perfluorooctanoic acid|Pesticides|Phthalic Acids|Plant Extract…	88.77	118
									CASP3	836	Diabetes Mellitus, Type 2	MESH:D003924	marker/mechanism	Air Pollutants|Alloxan|alpha-Tocopherol|Amino Acids|Arsenic|Ascorbic Acid|Berberine|Bezafibrate|bisphenol A|Blood Glucose|Boron|Cadmium|Calcium|Chromium|cinnamic aldehyde|Clozapine|Copper|Curcumin|daidzein|Dibutyl Phthalate|Dichlorodiphenyl Dichloroethylene|Dietary Fats|Diethylnitrosamine|Diosmin|Drugs, Chinese Herbal|efavirenz|Enalapril|epigallocatechin gallate|Fatty Acids, Nonesterified|Folic A…	88.42	165
									MMP2	4313	Diabetes Mellitus, Type 2	MESH:D003924		Air Pollutants|Angiotensin-Converting Enzyme Inhibitors|Angiotensin Receptor Antagonists|Arsenic|Ascorbic Acid|Berberine|bisphenol A|Blood Glucose|Cadmium|Chromium|cinnamic aldehyde|Copper|Curcumin|Cysteine|Dibutyl Phthalate|Dietary Fats|Diethylnitrosamine|Drugs, Chinese Herbal|epigallocatechin gallate|Folic Acid|Fructose|Genistein|Glucose|Glutathione|Lead|Lithocholic Acid|Manganese|Mercury|Metfo…	87.9	130
									BAX	581	Diabetes Mellitus, Type 2	MESH:D003924		Air Pollutants|Alloxan|alpha-Tocopherol|Amino Acids|Angiotensin-Converting Enzyme Inhibitors|Arsenic|Ascorbic Acid|Berberine|Bezafibrate|bisphenol A|Cadmium|Chromium|cinnamic aldehyde|Clozapine|Copper|coumarin|Curcumin|Dibutyl Phthalate|Dichlorodiphenyl Dichloroethylene|Dietary Fats|Diethylnitrosamine|Drugs, Chinese Herbal|Enalapril|epigallocatechin gallate|Folic Acid|Fructose|Genistein|ginsenosi…	87.8	148
									MAPK1	5594	Diabetes Mellitus, Type 2	MESH:D003924		Air Pollutants|alpha-Tocopherol|Amino Acids|Arsenic|Ascorbic Acid|benidipine|Berberine|Bezafibrate|bisphenol A|Blood Glucose|Cadmium|Calcium|Cholesterol, HDL|Cholesterol, LDL|Chromium|cinnamic aldehyde|Clozapine|Copper|Curcumin|Cysteine|daidzein|Dibutyl Phthalate|Dichlorodiphenyl Dichloroethylene|Dietary Fats|Diethylnitrosamine|Drugs, Chinese Herbal|epigallocatechin gallate|Folic Acid|Fructose|fu…	87.23	154
									CCL2	6347	Diabetes Mellitus, Type 2	MESH:D003924		Acarbose|Air Pollutants|Alloxan|alpha-Tocopherol|AMG 837|Arsenic|Ascorbic Acid|Berberine|Bezafibrate|bisphenol A|Cadmium|Calcium|Copper|Curcumin|Dibutyl Phthalate|Dietary Fats|Diethylnitrosamine|efavirenz|Enalapril|epigallocatechin gallate|Folic Acid|Fructose|Genistein|Glucose|Glutathione|Heme|Irbesartan|Iron|Lead|Manganese|mangiferin|Metformin|Nelfinavir|Niacinamide|Nickel|Nicotine|Particulate M…	87.2	141
									PPARA	5465	Diabetes Mellitus, Type 2	MESH:D003924	marker/mechanism	2,2-dichloro-12-(p-chlorophenyl)-dodecanoic acid|2-methyl-c-5-(4-(5-methyl-2-(4-methylphenyl)-4-oxazolyl)butyl)-1,3-dioxane-r-2-carboxylic acid|alpha-Tocopherol|Arsenic|Berberine|Bezafibrate|bisphenol A|Cadmium|Calcium|Cholesterol, HDL|Chromium|Copper|Dibutyl Phthalate|Dietary Fats|Diethylnitrosamine|Drugs, Chinese Herbal|Enalapril|Exenatide|Fatty Acids, Nonesterified|Fibric Acids|Folic Acid|Fruc…	85.67	141
									MAPK3	5595	Diabetes Mellitus, Type 2	MESH:D003924		alpha-Tocopherol|Amino Acids|Arsenic|Ascorbic Acid|benidipine|Berberine|Bezafibrate|bisphenol A|Blood Glucose|Cadmium|Calcium|Cholesterol, HDL|Cholesterol, LDL|Chromium|cinnamic aldehyde|Clozapine|Copper|Curcumin|Cysteine|daidzein|Dibutyl Phthalate|Dichlorodiphenyl Dichloroethylene|Dietary Fats|Diethylnitrosamine|Drugs, Chinese Herbal|epigallocatechin gallate|Folic Acid|Fructose|fumosorinone|Geni…	85.58	153
									SLC2A4	6517	Diabetes Mellitus, Type 2	MESH:D003924	marker/mechanism	Acarbose|Alloxan|Ascorbic Acid|Berberine|Bezafibrate|bisphenol A|Chromium|cinnamic aldehyde|Copper|Dichlorodiphenyl Dichloroethylene|Dietary Fats|epigallocatechin gallate|Fructose|Genistein|ginsenoside Re|Glucose|Glyburide|Hemin|mangiferin|Mercury|Metformin|Particulate Matter|perfluorooctane sulfonic acid|perfluorooctanoic acid|Pioglitazone|Plant Extracts|Resveratrol|Rosiglitazone|Silver|Streptoz…	85.38	129
									CYP2E1	1571	Diabetes Mellitus, Type 2	MESH:D003924		Acarbose|Alloxan|alpha-Tocopherol|Arsenic|Ascorbic Acid|Berberine|bisphenol A|Blood Glucose|Cadmium|Calcium|Copper|coumarin|Curcumin|daidzein|Dibutyl Phthalate|Dietary Fats|Diethylnitrosamine|Diosmin|Drugs, Chinese Herbal|epigallocatechin gallate|Folic Acid|Fructose|Genistein|Glutathione|Hemin|Lithocholic Acid|Malathion|mangiferin|Metformin|Niacinamide|Nicotine|Particulate Matter|perfluorooctane …	85.2	130
									FN1	2335	Diabetes Mellitus, Type 2	MESH:D003924		alpha-Tocopherol|Arsenic|Ascorbic Acid|Berberine|Bezafibrate|bisphenol A|Cadmium|cinnamic aldehyde|Copper|Curcumin|Dichlorodiphenyl Dichloroethylene|Dietary Fats|Diethylnitrosamine|epigallocatechin gallate|Genistein|Glucose|Glutathione|Lead|mangiferin|Mercury|Metformin|Nickel|Nicotine|Particulate Matter|perfluorooctane sulfonic acid|perfluorooctanoic acid|Plant Extracts|Resveratrol|Rosiglitazone|…	84.5	126
									SCARB1	949	Diabetes Mellitus, Type 2	MESH:D003924		Air Pollutants|Arsenic|Bezafibrate|bisphenol A|Cholesterol, HDL|Copper|Curcumin|Dibutyl Phthalate|Dietary Fats|Diethylnitrosamine|Folic Acid|Fructose|Genistein|Lead|Lithocholic Acid|Mercury|Nickel|Nicotine|Particulate Matter|perfluorooctane sulfonic acid|perfluorooctanoic acid|Pesticides|Phthalic Acids|Pioglitazone|Polychlorinated Biphenyls|Resveratrol|Rosiglitazone|Silver|stannous chloride|titan…	84.24	90
									COL1A1	1277	Diabetes Mellitus, Type 2	MESH:D003924		alpha-Tocopherol|Angiotensin-Converting Enzyme Inhibitors|Ascorbic Acid|Berberine|Bezafibrate|bisphenol A|Boron|Bromine|Cadmium|Curcumin|Cysteine|Dietary Fats|Diethylnitrosamine|Drugs, Chinese Herbal|Enalapril|epigallocatechin gallate|Folic Acid|Genistein|Glucose|Iron|Lead|Levonorgestrel|Lithocholic Acid|Magnesium|Malondialdehyde|mangiferin|Niacinamide|Nickel|Nicotine|Particulate Matter|Pentoxify…	83.85	100
									LPL	4023	Diabetes Mellitus, Type 2	MESH:D003924		Bezafibrate|bisphenol A|Cadmium|Cholesterol, HDL|cinnamic aldehyde|Clozapine|Copper|Curcumin|Dibutyl Phthalate|Dietary Fats|Diethylnitrosamine|efavirenz|Fatty Acids, Nonesterified|Fibric Acids|Folic Acid|Genistein|ginsenoside Re|Glucose|Lithocholic Acid|Manganese|mangiferin|Nelfinavir|Niacinamide|Nickel|Nicotine|Orlistat|perfluorooctane sulfonic acid|perfluorooctanoic acid|Plant Extracts|Resverat…	83.82	101
									GPT	2875	Diabetes Mellitus, Type 2	MESH:D003924		Alloxan|alpha-Tocopherol|Arsenic|Ascorbic Acid|Berberine|bisphenol A|Cadmium|Copper|Curcumin|Dichlorodiphenyl Dichloroethylene|Dietary Fats|Diethylnitrosamine|Drugs, Chinese Herbal|epigallocatechin gallate|Folic Acid|Fructose|Genistein|Glucose|Glyburide|Heme|Iron|Lead|Lithocholic Acid|Malathion|mangiferin|Metformin|Orlistat|perfluorooctane sulfonic acid|perfluorooctanoic acid|Pioglitazone|Plant E…	83.76	136
									ADIPOQ	9370	Diabetes Mellitus, Type 2	MESH:D003924	marker/mechanism	Acarbose|Air Pollutants|Arsenic|Berberine|Bezafibrate|bisphenol A|Clozapine|Curcumin|Dichlorodiphenyl Dichloroethylene|Dietary Fats|efavirenz|Enalapril|Fatty Acids, Nonesterified|Fructose|ginsenoside Re|Glucose|Hemin|Metformin|Nelfinavir|Niacinamide|Orlistat|Particulate Matter|perfluorooctanoic acid|Pioglitazone|Plant Extracts|Polychlorinated Biphenyls|Resveratrol|Rosiglitazone|Streptozocin|Sulfo…	83.6	131
									CYCS	54205	Diabetes Mellitus, Type 2	MESH:D003924		Alloxan|Arsenic|Ascorbic Acid|Berberine|Bezafibrate|bisphenol A|Cadmium|Calcium|cinnamic aldehyde|Copper|Curcumin|Dibutyl Phthalate|Dichlorodiphenyl Dichloroethylene|Dietary Fats|Diethylnitrosamine|Drugs, Chinese Herbal|Enalapril|epigallocatechin gallate|Folic Acid|Genistein|Glucose|Glutathione|Malondialdehyde|Manganese|Nelfinavir|Nicotine|Pentoxifylline|perfluorooctanoic acid|Plant Extracts|Resv…	83.49	106
									AKT1	207	Diabetes Mellitus, Type 2	MESH:D003924		Alloxan|alpha-Tocopherol|Arsenic|Ascorbic Acid|Berberine|Bezafibrate|bisphenol A|Cadmium|Calcium|Cholesterol, HDL|Chromium|cinnamic aldehyde|Clozapine|Copper|Curcumin|Cysteine|Dibutyl Phthalate|Dietary Fats|Diethylnitrosamine|Drugs, Chinese Herbal|Enalapril|epigallocatechin gallate|Exenatide|Fructose|Genistein|ginsenoside Re|Glucose|Glutathione|Glyburide|Hemin|Irbesartan|Iron|L 783281|Lead|Mangan…	82.98	152
									PTGS2	5743	Diabetes Mellitus, Type 2	MESH:D003924		8-epi-prostaglandin F2alpha|Air Pollutants|alpha-Tocopherol|Arsenic|Ascorbic Acid|astaxanthine|Benzoic Acid|Berberine|bisphenol A|Blood Glucose|Cadmium|Calcium|cinnamic aldehyde|Copper|Curcumin|daidzein|Dichlorodiphenyl Dichloroethylene|Dietary Fats|Diethylnitrosamine|Diosmin|Drugs, Chinese Herbal|Enalapril|epigallocatechin gallate|Fatty Acids, Nonesterified|Folic Acid|Fructose|Genistein|ginsenos…	82.67	140
									APP	351	Diabetes Mellitus, Type 2	MESH:D003924		8-epi-prostaglandin F2alpha|alpha-Tocopherol|Arsenic|Ascorbic Acid|astaxanthine|Berberine|bisphenol A|Cadmium|Calcium|Copper|Curcumin|Dichlorodiphenyl Dichloroethylene|Dietary Fats|Diethylnitrosamine|epigallocatechin gallate|Folic Acid|Glucose|Glutathione|Heme|Iron|Lead|Malondialdehyde|Manganese|Mercury|Nickel|Nicotine|Particulate Matter|perfluorooctane sulfonic acid|perfluorooctanoic acid|Piogli…	82.01	101
									NFKB1	4790	Diabetes Mellitus, Type 2	MESH:D003924	marker/mechanism	alpha-Tocopherol|Arsenic|Ascorbic Acid|Bezafibrate|bisphenol A|Blood Glucose|cinnamic aldehyde|Clozapine|Copper|Curcumin|daidzein|Dibutyl Phthalate|Dichlorodiphenyl Dichloroethylene|Dietary Fats|Diethylnitrosamine|Drugs, Chinese Herbal|Enalapril|epigallocatechin gallate|Folic Acid|Genistein|Glucose|Glutathione|Heme|Irbesartan|Lead|mangiferin|Mercury|Nickel|Nicotine|Particulate Matter|Pentoxifylli…	81.32	90
									LEPR	3953	Diabetes Mellitus, Type 2	MESH:D003924	marker/mechanism	Arsenic|astaxanthine|bisphenol A|Blood Glucose|Calcium|Cholesterol, HDL|Cholesterol, LDL|Chromium|Dibutyl Phthalate|Dietary Fats|Diethylnitrosamine|Drugs, Chinese Herbal|Exenatide|Folic Acid|Fructose|Genistein|Glucose|Glutathione|Lactic Acid|Mercury|Nickel|Nicotine|Pantothenic Acid|perfluorooctanoic acid|Pioglitazone|Resveratrol|Rosiglitazone|Superoxides|titanium dioxide|Troglitazone|Vehicle Emis…	80.96	104
									LDLR	3949	Diabetes Mellitus, Type 2	MESH:D003924		Arsenic|Berberine|bisphenol A|Cadmium|Cholesterol, LDL|Clozapine|Colesevelam Hydrochloride|Copper|Curcumin|Dibutyl Phthalate|Dichlorodiphenyl Dichloroethylene|Dietary Fats|Drugs, Chinese Herbal|epigallocatechin gallate|Folic Acid|Fructose|Glucose|Lead|Levonorgestrel|Lithocholic Acid|Nickel|Nicotine|Particulate Matter|perfluorooctanoic acid|Pioglitazone|Resveratrol|Rosiglitazone|Silver|titanium di…	79.85	93
									PCK1	5105	Diabetes Mellitus, Type 2	MESH:D003924		3-((4-chlorobenzyl)oxy)-N-((1S)-1-phenylethyl)-2-thiophenecarboxamide|Alloxan|alpha-Tocopherol|Arsenic|Bezafibrate|bisphenol A|Chromium|cinnamic aldehyde|Copper|Curcumin|Dichlorodiphenyl Dichloroethylene|Dietary Fats|Diethylnitrosamine|epigallocatechin gallate|Fructose|ginsenoside Re|Glipizide|Glucose|Glyburide|Iron|Malathion|Metformin|Particulate Matter|perfluorooctanoic acid|Pioglitazone|Plant …	79.5	132
									CYP1A1	1543	Diabetes Mellitus, Type 2	MESH:D003924		Air Pollutants|alpha-Tocopherol|Arsenic|Ascorbic Acid|astaxanthine|benidipine|Berberine|Bezafibrate|bisphenol A|Blood Glucose|Cadmium|Calcium|Chromium|Clozapine|Copper|Curcumin|Cysteine|daidzein|Dibutyl Phthalate|Dichlorodiphenyl Dichloroethylene|Dietary Fats|Diethylnitrosamine|Drugs, Chinese Herbal|epigallocatechin gallate|Fructose|Genistein|Glucose|Glutathione|Glyburide|Hemin|Lead|Lithocholic A…	79.12	146
									GPAM	57678	Diabetes Mellitus, Type 2	MESH:D003924		Air Pollutants|Bezafibrate|bisphenol A|Cadmium|Curcumin|Dietary Fats|Diethylnitrosamine|epigallocatechin gallate|Exenatide|Folic Acid|Fructose|ginsenoside Re|Iron|Nickel|Particulate Matter|perfluorooctane sulfonic acid|perfluorooctanoic acid|Plant Extracts|Resveratrol|Rosiglitazone|titanium dioxide|Topiramate|Triglycerides|Troglitazone|Vehicle Emissions|Zinc	77.46	86
									IRS1	3667	Diabetes Mellitus, Type 2	MESH:D003924	marker/mechanism	Alloxan|Ascorbic Acid|bisphenol A|Cadmium|Chromium|Curcumin|Dietary Fats|Diethylnitrosamine|Folic Acid|Fructose|Genistein|ginsenoside Re|Glucose|Glyburide|Metformin|Nickel|Nicotine|nymphayol|perfluorooctane sulfonic acid|Pesticides|Plant Extracts|Resveratrol|Rosiglitazone|Streptozocin|TAK-875|titanium dioxide|Triglycerides|Troglitazone|Vehicle Emissions|Zinc	77.14	132
									EDN1	1906	Diabetes Mellitus, Type 2	MESH:D003924	marker/mechanism	Angiotensin-Converting Enzyme Inhibitors|Ascorbic Acid|benidipine|Bezafibrate|bisphenol A|Cadmium|Calcium|Copper|Dibutyl Phthalate|Dietary Fats|Diethylnitrosamine|Drugs, Chinese Herbal|Enalapril|epigallocatechin gallate|Fructose|Genistein|Glucose|Glyburide|Irbesartan|Iron|Metformin|Nickel|Nicotine|nymphayol|Particulate Matter|perfluorooctanoic acid|Pioglitazone|Plant Extracts|Resveratrol|Rosiglit…	76.53	131
									MAPK9	5601	Diabetes Mellitus, Type 2	MESH:D003924		alpha-Tocopherol|Amino Acids|Arsenic|Ascorbic Acid|bisphenol A|Blood Glucose|Cadmium|Chromium|cinnamic aldehyde|Clozapine|Copper|Curcumin|Cysteine|Dietary Fats|Diethylnitrosamine|Drugs, Chinese Herbal|Enalapril|epigallocatechin gallate|Folic Acid|Glucose|Glutathione|Hemin|Lead|Manganese|mangiferin|Metformin|Nicotine|Particulate Matter|Pentoxifylline|Plant Extracts|Resveratrol|Silver|Streptozocin|…	75.78	95
									PRKCA	5578	Diabetes Mellitus, Type 2	MESH:D003924		Arsenic|Berberine|bisphenol A|Cadmium|Calcium|Copper|Curcumin|daidzein|Dibutyl Phthalate|Dietary Fats|Diethylnitrosamine|Drugs, Chinese Herbal|Enalapril|Genistein|Glucose|Lead|Manganese|Mercury|Metformin|Nickel|Nicotine|Particulate Matter|perfluorooctane sulfonic acid|perfluorooctanoic acid|Plant Extracts|Polychlorinated Biphenyls|Resveratrol|Rosiglitazone|Streptozocin|Superoxides|Zinc	75.66	106
									ACTA2	59	Diabetes Mellitus, Type 2	MESH:D003924		Air Pollutants|Arsenic|Ascorbic Acid|Berberine|Bezafibrate|bisphenol A|cinnamic aldehyde|Copper|Curcumin|Cysteine|Dibutyl Phthalate|Dietary Fats|Diethylnitrosamine|Drugs, Chinese Herbal|Enalapril|epigallocatechin gallate|Folic Acid|Fructose|Genistein|Glucose|Irbesartan|Malondialdehyde|Metformin|Nickel|Nicotine|Particulate Matter|Pentoxifylline|Pioglitazone|Plant Extracts|Resveratrol|Rosiglitazone…	75.55	120
									HSPA5	3309	Diabetes Mellitus, Type 2	MESH:D003924		Alloxan|AMG 837|Arsenic|Ascorbic Acid|bisphenol A|Cadmium|Calcium|Copper|Curcumin|Dibutyl Phthalate|Dietary Fats|Diethylnitrosamine|Drugs, Chinese Herbal|Exenatide|Folic Acid|Fructose|Glucose|Glutathione|Lead|Manganese|Mercury|Metformin|Nelfinavir|Nickel|Nicotine|Orlistat|Particulate Matter|perfluorooctanoic acid|Plant Extracts|Resveratrol|Rosiglitazone|Silver|Streptozocin|TAK-875|Telmisartan|tit…	75.31	134
									SLC2A1	6513	Diabetes Mellitus, Type 2	MESH:D003924	marker/mechanism	Acarbose|Ascorbic Acid|bisphenol A|Cadmium|Calcium|Chromium|cinnamic aldehyde|Copper|Curcumin|Cysteine|daidzein|Dietary Fats|Diethylnitrosamine|Drugs, Chinese Herbal|epigallocatechin gallate|Folic Acid|Genistein|Glucose|Lead|Lithocholic Acid|Nickel|nymphayol|Particulate Matter|perfluorooctanoic acid|Plant Extracts|Resveratrol|Rosiglitazone|stannous chloride|Streptozocin|Tolbutamide|Troglitazone|V…	75.08	96
									INSR	3643	Diabetes Mellitus, Type 2	MESH:D003924		Alloxan|Arsenic|Ascorbic Acid|Benzoic Acid|bisphenol A|Chromium|Curcumin|Dietary Fats|Diethylnitrosamine|Drugs, Chinese Herbal|Fructose|fumosorinone|Glucose|Magnesium|Manganese|Metformin|Nickel|Nicotine|perfluorooctane sulfonic acid|Plant Extracts|Resveratrol|Rosiglitazone|Streptozocin|triaquaoxohexakis(propionato)trichromium(III)|Troglitazone|Vehicle Emissions|Vildagliptin|Zinc	74.92	121
									MMP9	4318	Diabetes Mellitus, Type 2	MESH:D003924		Air Pollutants|AMG 837|Angiotensin-Converting Enzyme Inhibitors|Angiotensin Receptor Antagonists|Arsenic|Ascorbic Acid|bisphenol A|Blood Glucose|Cadmium|Cholesterol, HDL|Curcumin|daidzein|Dibutyl Phthalate|Dichlorodiphenyl Dichloroethylene|Dietary Fats|Diethylnitrosamine|Drugs, Chinese Herbal|epigallocatechin gallate|Folic Acid|Genistein|Glucose|Glutathione|Lithocholic Acid|mangiferin|Mercury|Met…	74.46	129
									CEBPA	1050	Diabetes Mellitus, Type 2	MESH:D003924		Arsenic|Ascorbic Acid|Berberine|bisphenol A|Cadmium|cinnamic aldehyde|Clozapine|Curcumin|Dibutyl Phthalate|Dichlorodiphenyl Dichloroethylene|Dietary Fats|Diethylnitrosamine|efavirenz|epigallocatechin gallate|Folic Acid|Genistein|Glucose|Lead|Metformin|Nicotine|perfluorooctane sulfonic acid|perfluorooctanoic acid|Pioglitazone|Plant Extracts|Resveratrol|Rosiglitazone|Silver|titanium dioxide|Topiram…	74.34	108
									ACACA	31	Diabetes Mellitus, Type 2	MESH:D003924		Arsenic|Bezafibrate|bisphenol A|Copper|Curcumin|Dichlorodiphenyl Dichloroethylene|Dietary Fats|Diethylnitrosamine|Drugs, Chinese Herbal|Fatty Acids, Nonesterified|Folic Acid|Fructose|Glucose|Kangen-karyu|Lithocholic Acid|mangiferin|Metformin|Niacinamide|Nicotine|Particulate Matter|perfluorooctane sulfonic acid|perfluorooctanoic acid|Phthalic Acids|Plant Extracts|Resveratrol|Rosiglitazone|Streptoz…	74.07	116
									BCL2L1	598	Diabetes Mellitus, Type 2	MESH:D003924	marker/mechanism	Alloxan|alpha-Tocopherol|Amino Acids|Arsenic|Ascorbic Acid|Berberine|bisphenol A|Cadmium|Copper|Curcumin|daidzein|Dichlorodiphenyl Dichloroethylene|Dietary Fats|Diethylnitrosamine|Drugs, Chinese Herbal|epigallocatechin gallate|Fatty Acids, Nonesterified|Folic Acid|Genistein|Glucose|Glutathione|Iron|Lead|Lithocholic Acid|Manganese|mangiferin|Metformin|Nickel|Nicotine|Particulate Matter|Pentoxifyll…	74.06	128
									SQSTM1	8878	Diabetes Mellitus, Type 2	MESH:D003924		Acarbose|Arsenic|bisphenol A|Blood Glucose|Cadmium|Calcium|cinnamic aldehyde|Copper|Dibutyl Phthalate|Dietary Fats|Diethylnitrosamine|Drugs, Chinese Herbal|epigallocatechin gallate|Genistein|Glucose|Glutathione|Iron|Lead|Mercury|Metformin|Niacinamide|Nickel|Particulate Matter|perfluorooctane sulfonic acid|perfluorooctanoic acid|Plant Extracts|Polychlorinated Biphenyls|Resveratrol|Silver|Streptozo…	73.73	99
									GSTA4	2941	Diabetes Mellitus, Type 2	MESH:D003924		Air Pollutants|Arsenic|Ascorbic Acid|bisphenol A|Cadmium|cinnamic aldehyde|Copper|coumarin|Curcumin|Dibutyl Phthalate|Dietary Fats|Diethylnitrosamine|epigallocatechin gallate|Folic Acid|Glutathione|Hemin|Iron|Lead|Lithocholic Acid|Nicotine|Particulate Matter|perfluorooctane sulfonic acid|perfluorooctanoic acid|Plant Extracts|Resveratrol|Rosiglitazone|Silver|Streptozocin|Vehicle Emissions|Zinc	73.57	79
									ABCC2	1244	Diabetes Mellitus, Type 2	MESH:D003924		Arsenic|Ascorbic Acid|Bezafibrate|bisphenol A|Cadmium|Calcium|Copper|Curcumin|Cysteine|Dichlorodiphenyl Dichloroethylene|Dietary Fats|Diethylnitrosamine|Drugs, Chinese Herbal|epigallocatechin gallate|Genistein|ginsenoside Re|Glucose|Glutathione|Glyburide|Lead|Lithocholic Acid|Mercury|Metformin|Nelfinavir|Nickel|Particulate Matter|perfluorooctane sulfonic acid|perfluorooctanoic acid|Plant Extracts…	73.4	131
									CCL3	6348	Diabetes Mellitus, Type 2	MESH:D003924		AMG 837|Arsenic|Ascorbic Acid|Bezafibrate|bisphenol A|Calcium|cinnamic aldehyde|Curcumin|Dietary Fats|Diethylnitrosamine|epigallocatechin gallate|Folic Acid|Fructose|Heme|Iron|Lead|Mercury|Nelfinavir|Nickel|Particulate Matter|perfluorooctane sulfonic acid|perfluorooctanoic acid|Pesticides|Pioglitazone|Plant Extracts|Polychlorinated Biphenyls|Resveratrol|Rosiglitazone|TAK-875|titanium dioxide|Trog…	73.28	92
									IL10	3586	Diabetes Mellitus, Type 2	MESH:D003924		Air Pollutants|alpha-Tocopherol|Arsenic|Ascorbic Acid|Berberine|bisphenol A|Cadmium|Chromium|cinnamic aldehyde|Clozapine|Copper|Curcumin|Dietary Fats|Diethylnitrosamine|Drugs, Chinese Herbal|epigallocatechin gallate|Genistein|Glutathione|Lead|Linagliptin|Lithocholic Acid|mangiferin|Mercury|Nickel|Nicotine|nymphayol|Panax notoginseng extract|Particulate Matter|Pentoxifylline|perfluorooctane sulfon…	71.92	92
									CD14	929	Diabetes Mellitus, Type 2	MESH:D003924		Air Pollutants|Arsenic|Ascorbic Acid|bisphenol A|Cadmium|Copper|Curcumin|Dietary Fats|Diethylnitrosamine|Drugs, Chinese Herbal|epigallocatechin gallate|Folic Acid|Genistein|Glucose|Glutathione|Iron|Lithocholic Acid|Metformin|Nickel|Particulate Matter|perfluorooctane sulfonic acid|perfluorooctanoic acid|Plant Extracts|Resveratrol|Silver|titanium dioxide|Troglitazone|Vehicle Emissions|Zinc	71.86	88
									CDKN1A	1026	Diabetes Mellitus, Type 2	MESH:D003924		Air Pollutants|alpha-Tocopherol|Arsenic|Ascorbic Acid|Berberine|bisphenol A|Cadmium|Chromium|cinnamic aldehyde|Copper|Curcumin|daidzein|Dibutyl Phthalate|Dietary Fats|Diethylnitrosamine|Drugs, Chinese Herbal|epigallocatechin gallate|Folic Acid|Genistein|ginsenoside Re|Gliclazide|Glucose|Glutathione|Hemin|Iron|Lead|Manganese|Metformin|Niacinamide|Nickel|Nicotine|Particulate Matter|perfluorooctane …	71.8	130
									MAPK8	5599	Diabetes Mellitus, Type 2	MESH:D003924		Air Pollutants|alpha-Tocopherol|Amino Acids|Arsenic|Ascorbic Acid|bisphenol A|Blood Glucose|Cadmium|Chromium|cinnamic aldehyde|Copper|Curcumin|Cysteine|Dibutyl Phthalate|Dietary Fats|Diethylnitrosamine|Drugs, Chinese Herbal|efavirenz|epigallocatechin gallate|Folic Acid|Glucose|Glutathione|Hemin|Malondialdehyde|Manganese|mangiferin|Niacinamide|Nicotine|Particulate Matter|Pentoxifylline|perfluorooc…	71.53	80
									FAS	355	Diabetes Mellitus, Type 2	MESH:D003924	marker/mechanism	Angiotensin-Converting Enzyme Inhibitors|Arsenic|Berberine|Bezafibrate|bisphenol A|Cadmium|cinnamic aldehyde|Clozapine|Copper|Curcumin|Dichlorodiphenyl Dichloroethylene|Dietary Fats|Diethylnitrosamine|Drugs, Chinese Herbal|Folic Acid|Genistein|ginsenoside Re|Glucose|Glutathione|Kangen-karyu|Lead|Lithocholic Acid|mangiferin|Mercury|Metformin|Nickel|Nicotine|Particulate Matter|Pentoxifylline|Plant …	71.3	130
									DNMT1	1786	Diabetes Mellitus, Type 2	MESH:D003924		Arsenic|Berberine|bisphenol A|Cadmium|Chromium|Copper|Curcumin|daidzein|Dibutyl Phthalate|Dichlorodiphenyl Dichloroethylene|Dietary Fats|Diethylnitrosamine|Drugs, Chinese Herbal|epigallocatechin gallate|Folic Acid|Genistein|Iron|Lead|Magnesium|Niacinamide|Nickel|Particulate Matter|perfluorooctanoic acid|Plant Extracts|Polychlorinated Biphenyls|Resveratrol|S-Adenosylmethionine|Troglitazone	71.25	62
									TRIB3	57761	Diabetes Mellitus, Type 2	MESH:D003924		Amino Acids|Ascorbic Acid|Bezafibrate|bisphenol A|Cadmium|Cholesterol, HDL|Copper|Curcumin|Dibutyl Phthalate|Dietary Fats|Diethylnitrosamine|Drugs, Chinese Herbal|Fatty Acids, Nonesterified|Folic Acid|Fructose|Genistein|Glucose|Glutathione|Lead|Mercury|Particulate Matter|perfluorooctanoic acid|Rosiglitazone|Silver|TAK-875|titanium dioxide|Troglitazone|Vehicle Emissions|Zinc	70.74	87
									MT2A	4502	Diabetes Mellitus, Type 2	MESH:D003924		Arsenic|Benzoic Acid|bisphenol A|Cadmium|Chromium|Copper|coumarin|Curcumin|daidzein|Dichlorodiphenyl Dichloroethylene|Diethylnitrosamine|epigallocatechin gallate|Fructose|Genistein|Glucose|Hemin|Iron|Lead|Lithocholic Acid|Mercury|Nickel|Particulate Matter|perfluorooctane sulfonic acid|Plant Extracts|Silver|Streptozocin|titanium dioxide|Troglitazone|Vehicle Emissions|Zinc	70.73	70
									IRS2	8660	Diabetes Mellitus, Type 2	MESH:D003924	marker/mechanism	bisphenol A|Cadmium|Copper|Curcumin|Dibutyl Phthalate|Dichlorodiphenyl Dichloroethylene|Dietary Fats|Diethylnitrosamine|epigallocatechin gallate|Fructose|fumosorinone|Genistein|Glucose|Nickel|Particulate Matter|Plant Extracts|Resveratrol|Rosiglitazone|Silver|Streptozocin|TAK-875|titanium dioxide|Troglitazone|Vehicle Emissions|Zinc	70.54	90
									APOA1	335	Diabetes Mellitus, Type 2	MESH:D003924		alpha-Tocopherol|Ascorbic Acid|Bezafibrate|bisphenol A|Cadmium|Cholesterol, HDL|Chromium|Copper|Dietary Fats|Diethylnitrosamine|Drugs, Chinese Herbal|Fibric Acids|Folic Acid|Fructose|Genistein|Glucose|Glutathione|Glyburide|Lead|Manganese|Nickel|Particulate Matter|perfluorooctane sulfonic acid|perfluorooctanoic acid|Pioglitazone|Resveratrol|Streptozocin|Troglitazone|Vehicle Emissions|Zinc	70.51	86
									VEGFA	7422	Diabetes Mellitus, Type 2	MESH:D003924		Amino Acids|Arsenic|Ascorbic Acid|Benzoic Acid|bisphenol A|Cadmium|Calcium|Copper|Curcumin|Dibutyl Phthalate|Dietary Fats|Diethylnitrosamine|Drugs, Chinese Herbal|Enalapril|epigallocatechin gallate|Folic Acid|Fructose|Genistein|Glucose|Glutathione|Kangen-karyu|Lead|Levonorgestrel|Lithocholic Acid|Manganese|mangiferin|Metformin|Nickel|Nicotine|Particulate Matter|Pentoxifylline|perfluorooctanoic ac…	70.49	133
									CXCL2	2920	Diabetes Mellitus, Type 2	MESH:D003924		Air Pollutants|alpha-Tocopherol|Arsenic|bisphenol A|Cadmium|Calcium|Copper|Curcumin|Dietary Fats|Drugs, Chinese Herbal|epigallocatechin gallate|Glucose|Heme|Iron|Lactic Acid|Lithocholic Acid|Manganese|Metformin|Nickel|Nicotine|Particulate Matter|Pentoxifylline|perfluorooctanoic acid|Pioglitazone|Plant Extracts|Polychlorinated Biphenyls|Resveratrol|Rosiglitazone|Silver|TAK-875|titanium dioxide|Tro…	70.43	112
									IL1A	3552	Diabetes Mellitus, Type 2	MESH:D003924		Air Pollutants|alpha-Tocopherol|AMG 837|Arsenic|Benzoic Acid|bisphenol A|Cadmium|cinnamic aldehyde|Copper|Curcumin|daidzein|Dietary Fats|Diethylnitrosamine|Drugs, Chinese Herbal|Enalapril|epigallocatechin gallate|Folic Acid|Genistein|Heme|Iron|Lactic Acid|mangiferin|Nickel|Nicotine|Particulate Matter|Plant Extracts|Polychlorinated Biphenyls|Proteoglycans|Resveratrol|Silver|Streptozocin|TAK-875|ti…	70.38	74
									IKBKB	3551	Diabetes Mellitus, Type 2	MESH:D003924		Air Pollutants|Arsenic|Ascorbic Acid|bisphenol A|Cadmium|Chromium|cinnamic aldehyde|Copper|Curcumin|Dietary Fats|Diethylnitrosamine|Drugs, Chinese Herbal|epigallocatechin gallate|Fructose|Genistein|ginsenoside Re|Glucose|Glutathione|Iron|mangiferin|Particulate Matter|Plant Extracts|Polychlorinated Biphenyls|Resveratrol|Rosiglitazone|titanium dioxide|Vehicle Emissions|Zinc	70.31	78
									G6PD	2539	Diabetes Mellitus, Type 2	MESH:D003924		Arsenic|Ascorbic Acid|astaxanthine|Benzoic Acid|Bezafibrate|bisphenol A|Cadmium|cinnamic aldehyde|Copper|Curcumin|Dietary Fats|Diethylnitrosamine|Fructose|Glutathione|Glyburide|Iron|Lactic Acid|Malathion|Mercury|Niacinamide|Nickel|Nicotine|Pesticides|Plant Extracts|Resveratrol|Rosiglitazone|Silver|Streptozocin|titanium dioxide|Troglitazone|Zinc	69.99	102
									PARP1	142	Diabetes Mellitus, Type 2	MESH:D003924		Air Pollutants|Alloxan|alpha-Tocopherol|Arsenic|Ascorbic Acid|Berberine|bisphenol A|Cadmium|Calcium|Chromium|cinnamic aldehyde|Copper|coumarin|Curcumin|daidzein|Dibutyl Phthalate|Dichlorodiphenyl Dichloroethylene|Dietary Fats|Diethylnitrosamine|Drugs, Chinese Herbal|epigallocatechin gallate|Folic Acid|Fructose|Genistein|ginsenoside Re|Glucose|Glutathione|Lead|Lithocholic Acid|Manganese|Metformin|…	69.81	113
									HSPB1	3315	Diabetes Mellitus, Type 2	MESH:D003924		Ascorbic Acid|bisphenol A|Blood Glucose|Cadmium|Chromium|Copper|Curcumin|Dibutyl Phthalate|Dichlorodiphenyl Dichloroethylene|Dietary Fats|Diethylnitrosamine|Drugs, Chinese Herbal|Genistein|Glucose|Glutathione|Iron|Lithocholic Acid|Nickel|Particulate Matter|perfluorooctane sulfonic acid|perfluorooctanoic acid|Plant Extracts|Resveratrol|Rosiglitazone|Silver|Streptozocin|Superoxides|titanium dioxide…	69.79	92
									OGDH	4967	Diabetes Mellitus, Type 2	MESH:D003924		alpha-Tocopherol|Arsenic|Ascorbic Acid|bisphenol A|Cadmium|Calcium|Copper|Dibutyl Phthalate|Dichlorodiphenyl Dichloroethylene|Diethylnitrosamine|epigallocatechin gallate|Folic Acid|Glutathione|Manganese|Niacinamide|Nickel|perfluorooctanoic acid|Resveratrol|Rosiglitazone|Streptozocin|Troglitazone|Vehicle Emissions|Zinc	69.72	87
									IGF1R	3480	Diabetes Mellitus, Type 2	MESH:D003924		Amino Acids|Arsenic|Ascorbic Acid|Berberine|bisphenol A|Cadmium|Copper|Curcumin|daidzein|Dibutyl Phthalate|Dichlorodiphenyl Dichloroethylene|Dietary Fats|Diethylnitrosamine|epigallocatechin gallate|Folic Acid|Genistein|Glucose|Metformin|Nickel|Nicotine|Particulate Matter|Pesticides|Phthalic Acids|Plant Extracts|Resveratrol|Rosiglitazone|Streptozocin|Vehicle Emissions|Zinc	69.54	105
									CASP9	842	Diabetes Mellitus, Type 2	MESH:D003924		Alloxan|alpha-Tocopherol|Arsenic|Ascorbic Acid|Berberine|bisphenol A|Blood Glucose|Cadmium|Calcium|cinnamic aldehyde|Copper|Curcumin|Dichlorodiphenyl Dichloroethylene|Dietary Fats|Diethylnitrosamine|Diosmin|Drugs, Chinese Herbal|Enalapril|epigallocatechin gallate|Folic Acid|Fructose|Genistein|Glucose|Glutathione|Lithocholic Acid|Malathion|Manganese|mangiferin|Mercury|Nelfinavir|Niacinamide|Nickel…	69.44	116
									CCN2	1490	Diabetes Mellitus, Type 2	MESH:D003924		Arsenic|Bezafibrate|bisphenol A|Cadmium|cinnamic aldehyde|Copper|Curcumin|Dibutyl Phthalate|Dietary Fats|Diethylnitrosamine|Enalapril|epigallocatechin gallate|Folic Acid|Fructose|Genistein|Glucose|Nicotine|Particulate Matter|Pentoxifylline|perfluorooctane sulfonic acid|perfluorooctanoic acid|Phthalic Acids|Pioglitazone|Plant Extracts|Resveratrol|Rosiglitazone|Streptozocin|titanium dioxide|Troglit…	69.39	102
									SIRT1	23411	Diabetes Mellitus, Type 2	MESH:D003924	marker/mechanism	Amino Acids|Berberine|bisphenol A|Blood Glucose|Cadmium|Copper|Curcumin|Dietary Fats|Diethylnitrosamine|epigallocatechin gallate|Folic Acid|Fructose|Genistein|Glucose|Glutathione|Linagliptin|Malondialdehyde|Metformin|Niacinamide|Nicotine|perfluorooctane sulfonic acid|Plant Extracts|Resveratrol|Rosiglitazone|Silver|Streptozocin|Superoxides|TAK-875|Triglycerides|Vehicle Emissions|Zinc	69.19	108
									ABCA1	19	Diabetes Mellitus, Type 2	MESH:D003924		Air Pollutants|Ascorbic Acid|Bezafibrate|bisphenol A|Cadmium|Cholesterol, HDL|Chromium|Copper|daidzein|Dietary Fats|epigallocatechin gallate|Folic Acid|Fructose|Genistein|Glutathione|Lithocholic Acid|Malondialdehyde|Mercury|Nicotine|Particulate Matter|perfluorooctane sulfonic acid|perfluorooctanoic acid|Pioglitazone|Resveratrol|Rosiglitazone|Silver|titanium dioxide|Troglitazone|Vehicle Emissions|…	69.1	85
									ALDH2	217	Diabetes Mellitus, Type 2	MESH:D003924		Air Pollutants|Ascorbic Acid|bisphenol A|Cadmium|Calcium|Copper|Dibutyl Phthalate|Dietary Fats|Folic Acid|Glucose|Hemin|Lead|Magnesium|Malondialdehyde|Nickel|Particulate Matter|perfluorooctane sulfonic acid|perfluorooctanoic acid|Phthalic Acids|Plant Extracts|Resveratrol|Rosiglitazone|Silver|Streptozocin|titanium dioxide|Troglitazone|Vehicle Emissions|Zinc	68.77	85
									TIMP3	7078	Diabetes Mellitus, Type 2	MESH:D003924		bisphenol A|Cadmium|Chromium|Copper|Curcumin|Dibutyl Phthalate|Dietary Fats|Diethylnitrosamine|epigallocatechin gallate|Folic Acid|Genistein|Glucose|Malathion|Metformin|Nickel|Nicotine|Particulate Matter|perfluorooctanoic acid|Phthalic Acids|Plant Extracts|Polychlorinated Biphenyls|Resveratrol|Rosiglitazone|Silver|titanium dioxide|Vehicle Emissions|Zinc	68.66	92
									MYC	4609	Diabetes Mellitus, Type 2	MESH:D003924		alpha-Tocopherol|Benzoic Acid|Berberine|bisphenol A|Cadmium|cinnamic aldehyde|Copper|Curcumin|daidzein|Dibutyl Phthalate|Dichlorodiphenyl Dichloroethylene|Dietary Fats|Diethylnitrosamine|Drugs, Chinese Herbal|epigallocatechin gallate|Folic Acid|Fructose|Genistein|Glucose|Glutathione|Hemin|Iron|Mercury|Metformin|Niacinamide|Nickel|Nicotine|Particulate Matter|perfluorooctane sulfonic acid|perfluoro…	67.77	112
									GSTM1	2944	Diabetes Mellitus, Type 2	MESH:D003924	marker/mechanism	Air Pollutants|alpha-Tocopherol|Arsenic|Ascorbic Acid|bisphenol A|Cadmium|cinnamic aldehyde|Clozapine|Copper|Cysteine|Dichlorodiphenyl Dichloroethylene|Dietary Fats|Diethylnitrosamine|epigallocatechin gallate|Glutathione|Hemin|Iron|Lead|Lithocholic Acid|Mercury|Nickel|Particulate Matter|perfluorooctane sulfonic acid|perfluorooctanoic acid|Pesticides|Plant Extracts|Resveratrol|Rosiglitazone|Silver…	67.67	86
									ACHE	43	Diabetes Mellitus, Type 2	MESH:D003924		alpha-Tocopherol|Arsenic|Ascorbic Acid|Berberine|bisphenol A|Bromine|Cadmium|Canagliflozin|Cholesterol, HDL|Cholesterol, LDL|Copper|coumarin|Curcumin|Dietary Fats|Drugs, Chinese Herbal|Folic Acid|Genistein|Glucose|Lead|Lithocholic Acid|Malathion|Manganese|mangiferin|Mercury|Metformin|Nickel|Nicotine|Pentoxifylline|perfluorooctane sulfonic acid|Pesticides|Plant Extracts|Polychlorinated Biphenyls|R…	67.48	94
									DUSP1	1843	Diabetes Mellitus, Type 2	MESH:D003924		Air Pollutants|Arsenic|bisphenol A|Cadmium|Calcium|Clozapine|Copper|Curcumin|Dibutyl Phthalate|Dietary Fats|Diethylnitrosamine|Drugs, Chinese Herbal|Folic Acid|Genistein|Glucose|Glutathione|Manganese|Nickel|Nicotine|Particulate Matter|perfluorooctane sulfonic acid|perfluorooctanoic acid|Plant Extracts|Polychlorinated Biphenyls|Resveratrol|Silver|titanium dioxide|Topiramate|Vehicle Emissions|Zinc	67.26	52
									PON1	5444	Diabetes Mellitus, Type 2	MESH:D003924		Arsenic|Ascorbic Acid|bisphenol A|Cadmium|Calcium|Cholesterol, HDL|Cholesterol, LDL|Copper|Dietary Fats|Diethylnitrosamine|Glutathione|Iron|Lead|Levonorgestrel|Malondialdehyde|Manganese|Mercury|Metformin|Nickel|Nicotine|Orlistat|perfluorooctanoic acid|Pesticides|Polychlorinated Biphenyls|Resveratrol|Rosiglitazone|titanium dioxide|Triglycerides|Vehicle Emissions|Zinc	67.26	97
									TP53	7157	Diabetes Mellitus, Type 2	MESH:D003924		Air Pollutants|alpha-Tocopherol|Arsenic|Ascorbic Acid|astaxanthine|Berberine|bisphenol A|Cadmium|Calcium|Chromium|cinnamic aldehyde|Clozapine|Copper|coumarin|Curcumin|daidzein|Dichlorodiphenyl Dichloroethylene|Diethylnitrosamine|Diosmin|Drugs, Chinese Herbal|epigallocatechin gallate|Folic Acid|Genistein|Glucose|Glutathione|Iron|Lead|Malathion|Manganese|mangiferin|Metformin|Niacinamide|Nickel|Nico…	67.02	128
									SP1	6667	Diabetes Mellitus, Type 2	MESH:D003924		Ascorbic Acid|astaxanthine|bisphenol A|Cadmium|Copper|Curcumin|Dibutyl Phthalate|Folic Acid|Genistein|Glucose|Glutathione|Iron|Lead|Manganese|Metformin|Nickel|Nicotine|Particulate Matter|Phthalic Acids|Plant Extracts|Resveratrol|Rosiglitazone|S-Adenosylmethionine|Silver|Superoxides|Troglitazone|Zinc	66.57	90
									PCNA	5111	Diabetes Mellitus, Type 2	MESH:D003924		alpha-Tocopherol|Arsenic|Ascorbic Acid|Bezafibrate|bisphenol A|Copper|Curcumin|Cysteine|daidzein|Dibutyl Phthalate|Dietary Fats|Diethylnitrosamine|Diosmin|Drugs, Chinese Herbal|Folic Acid|Genistein|Glucose|Iron|Malathion|Nelfinavir|Nickel|Nicotine|Panax notoginseng extract|Particulate Matter|perfluorooctane sulfonic acid|perfluorooctanoic acid|Plant Extracts|Polychlorinated Biphenyls|Resveratrol|…	66.51	92
									CXCL1	2919	Diabetes Mellitus, Type 2	MESH:D003924		Air Pollutants|alpha-Tocopherol|AMG 837|Arsenic|Ascorbic Acid|bisphenol A|Cadmium|Calcium|cinnamic aldehyde|Clozapine|Copper|Curcumin|Dibutyl Phthalate|Dietary Fats|Diethylnitrosamine|epigallocatechin gallate|Folic Acid|Glucose|Glutathione|Iron|Nickel|Nicotine|Particulate Matter|perfluorooctanoic acid|Resveratrol|Rosiglitazone|Silver|Sitagliptin Phosphate|TAK-875|titanium dioxide|Troglitazone|Veh…	66.46	90
									XDH	7498	Diabetes Mellitus, Type 2	MESH:D003924		Air Pollutants|Alloxan|Arsenic|Bezafibrate|bisphenol A|Cadmium|Copper|Curcumin|Dietary Fats|Diethylnitrosamine|Diosmin|epigallocatechin gallate|Fructose|Genistein|Glucose|Glutathione|Glyburide|Lead|Nickel|Particulate Matter|perfluorooctane sulfonic acid|perfluorooctanoic acid|Plant Extracts|Proteoglycans|Resveratrol|Rosiglitazone|Silver|Streptozocin|Superoxides|Zinc	66.38	94
									NOX4	50507	Diabetes Mellitus, Type 2	MESH:D003924		Air Pollutants|Arsenic|Ascorbic Acid|Bezafibrate|bisphenol A|Dietary Fats|Diethylnitrosamine|epigallocatechin gallate|Fructose|Glucose|Kangen-karyu|Lead|Niacinamide|Nicotine|Particulate Matter|Pioglitazone|Plant Extracts|Resveratrol|Rosiglitazone|Silver|Streptozocin|Superoxides|Telmisartan|Troglitazone|Vehicle Emissions|Zinc	66.35	97
									FOSL1	8061	Diabetes Mellitus, Type 2	MESH:D003924		alpha-Tocopherol|Benzoic Acid|bisphenol A|Cadmium|Chromium|Clozapine|Copper|Curcumin|Dibutyl Phthalate|Diethylnitrosamine|Drugs, Chinese Herbal|Folic Acid|Genistein|Glucose|Glutathione|Hemin|Mercury|Nickel|Particulate Matter|Pioglitazone|Plant Extracts|Rosiglitazone|Silver|stannous chloride|titanium dioxide|Troglitazone|Vehicle Emissions|Zinc	66.28	72
									KDR	3791	Diabetes Mellitus, Type 2	MESH:D003924		Ascorbic Acid|bisphenol A|Cadmium|Calcium|Copper|Curcumin|Dietary Fats|Diethylnitrosamine|Enalapril|epigallocatechin gallate|Folic Acid|Fructose|Genistein|Glucose|Kangen-karyu|Nickel|Nicotine|Orlistat|Particulate Matter|perfluorooctane sulfonic acid|perfluorooctanoic acid|Resveratrol|Streptozocin|Superoxides|titanium dioxide|Troglitazone|Vehicle Emissions|Zinc	66.28	72
									ALAD	210	Diabetes Mellitus, Type 2	MESH:D003924		alpha-Tocopherol|Arsenic|bisphenol A|Blood Glucose|Cadmium|Copper|Curcumin|Dibutyl Phthalate|Dietary Fats|Diethylnitrosamine|Fructose|Genistein|Glucose|Glutathione|Heme|Lead|Mercury|Nicotine|Particulate Matter|perfluorooctanoic acid|Pesticides|Plant Extracts|S-Adenosylmethionine|Streptozocin|Troglitazone|Zinc	66.07	70
									CREB1	1385	Diabetes Mellitus, Type 2	MESH:D003924		Amino Acids|Arsenic|bisphenol A|Cadmium|Calcium|cinnamic aldehyde|Clozapine|Copper|Curcumin|daidzein|Dibutyl Phthalate|Dichlorodiphenyl Dichloroethylene|Dietary Fats|epigallocatechin gallate|Folic Acid|Fructose|Genistein|Glucose|Kangen-karyu|Lithocholic Acid|Manganese|Nicotine|Particulate Matter|perfluorooctane sulfonic acid|Plant Extracts|Resveratrol|Rosiglitazone|Streptozocin|Topiramate|Troglit…	65.82	102
									CYBA	1535	Diabetes Mellitus, Type 2	MESH:D003924	marker/mechanism	Arsenic|Ascorbic Acid|Bezafibrate|bisphenol A|Dichlorodiphenyl Dichloroethylene|Dietary Fats|Diethylnitrosamine|Enalapril|Folic Acid|Genistein|ginsenoside Re|Glucose|Kangen-karyu|Metformin|Niacinamide|Nickel|Particulate Matter|Pioglitazone|Plant Extracts|Resveratrol|Rosiglitazone|Streptozocin|Superoxides|Telmisartan|titanium dioxide|Troglitazone	65.54	118
									G6PC	2538	Diabetes Mellitus, Type 2	MESH:D003924		3-((4-chlorobenzyl)oxy)-N-((1S)-1-phenylethyl)-2-thiophenecarboxamide|Alloxan|bisphenol A|Cadmium|Calcium|Copper|Curcumin|Dietary Fats|Diethylnitrosamine|epigallocatechin gallate|Folic Acid|Fructose|ginsenoside Re|Glucose|Glyburide|Iron|Metformin|Niacinamide|Particulate Matter|perfluorooctane sulfonic acid|perfluorooctanoic acid|Plant Extracts|Resveratrol|Rosiglitazone|Streptozocin|Troglitazone	65.54	118
									ANGPTL4	51129	Diabetes Mellitus, Type 2	MESH:D003924		Bezafibrate|bisphenol A|Cadmium|Cholesterol, HDL|Cholesterol, LDL|Copper|Dibutyl Phthalate|Dietary Fats|Diethylnitrosamine|Fatty Acids, Nonesterified|Glucose|Manganese|Metformin|Nickel|Particulate Matter|perfluorooctane sulfonic acid|perfluorooctanoic acid|Pioglitazone|Polychlorinated Biphenyls|Resveratrol|Rosiglitazone|Silver|Streptozocin|titanium dioxide|Triglycerides|Troglitazone|Vehicle Emiss…	65.46	111
									NR4A1	3164	Diabetes Mellitus, Type 2	MESH:D003924		Air Pollutants|Arsenic|bisphenol A|Cadmium|Clozapine|Copper|daidzein|Dibutyl Phthalate|Dichlorodiphenyl Dichloroethylene|Dietary Fats|epigallocatechin gallate|Genistein|Glutathione|Mercury|Niacinamide|Nickel|Nicotine|Pantothenic Acid|Particulate Matter|perfluorooctanoic acid|Pesticides|Pioglitazone|Rosiglitazone|Silver|TAK-875|titanium dioxide|Troglitazone|Zinc	65.28	84
									AHR	196	Diabetes Mellitus, Type 2	MESH:D003924		Air Pollutants|benidipine|Berberine|Bezafibrate|bisphenol A|Blood Glucose|Cadmium|Chromium|Copper|Curcumin|daidzein|Dibutyl Phthalate|Dichlorodiphenyl Dichloroethylene|Dietary Fats|Diethylnitrosamine|Diosmin|Drugs, Chinese Herbal|epigallocatechin gallate|Genistein|Glucose|Glutathione|Glyburide|Lactic Acid|Lead|Lithocholic Acid|Malathion|Mercury|Metformin|Nickel|Particulate Matter|perfluorooctane …	65.26	128
									ITGB1	3688	Diabetes Mellitus, Type 2	MESH:D003924		Arsenic|bisphenol A|Cadmium|Copper|Curcumin|Dibutyl Phthalate|Dietary Fats|Diethylnitrosamine|Folic Acid|Genistein|Glucose|Lithocholic Acid|Magnesium|Manganese|Mercury|Metformin|Nicotine|Particulate Matter|Phthalic Acids|Resveratrol|Rosiglitazone|Silver|Streptozocin|Superoxides|Vehicle Emissions|Zinc	65.14	106
									S100A8	6279	Diabetes Mellitus, Type 2	MESH:D003924		Arsenic|bisphenol A|Cadmium|Calcium|Copper|Curcumin|Dibutyl Phthalate|Dietary Fats|Diethylnitrosamine|Folic Acid|Genistein|Glucose|Manganese|Nickel|Particulate Matter|perfluorooctanoic acid|Pioglitazone|Plant Extracts|Polychlorinated Biphenyls|Resveratrol|Streptozocin|TAK-875|titanium dioxide|Troglitazone|Vehicle Emissions|Zinc	65.14	77
									TFRC	7037	Diabetes Mellitus, Type 2	MESH:D003924		Ascorbic Acid|bisphenol A|Cadmium|Copper|coumarin|Curcumin|Dibutyl Phthalate|Dietary Fats|Diethylnitrosamine|Folic Acid|Genistein|Hemin|Iron|Lithocholic Acid|Manganese|Nicotine|Particulate Matter|perfluorooctanoic acid|Phthalic Acids|Plant Extracts|Resveratrol|Rosiglitazone|S-Adenosylmethionine|stannous chloride|Streptozocin|titanium dioxide|Troglitazone|Vehicle Emissions|Zinc	65.12	88
									AKT2	208	Diabetes Mellitus, Type 2	MESH:D003924	marker/mechanism	3-((4-chlorobenzyl)oxy)-N-((1S)-1-phenylethyl)-2-thiophenecarboxamide|Berberine|bisphenol A|Blood Glucose|Clozapine|Copper|Curcumin|Dietary Fats|Diethylnitrosamine|Genistein|Glucose|Lead|Mercury|Metformin|Nickel|Particulate Matter|Phthalic Acids|Plant Extracts|Resveratrol|Streptozocin|titanium dioxide|Vehicle Emissions|Zinc	65.04	79
									ATF3	467	Diabetes Mellitus, Type 2	MESH:D003924	marker/mechanism	Arsenic|Ascorbic Acid|bisphenol A|Cadmium|cinnamic aldehyde|Copper|Curcumin|Dibutyl Phthalate|Dichlorodiphenyl Dichloroethylene|Dietary Fats|Diethylnitrosamine|Drugs, Chinese Herbal|epigallocatechin gallate|Folic Acid|Genistein|Metformin|Nelfinavir|Nickel|Nicotine|Particulate Matter|perfluorooctanoic acid|Pioglitazone|Polychlorinated Biphenyls|Resveratrol|Rosiglitazone|S-Adenosylmethionine|Silver…	64.87	109
									CD36	948	Diabetes Mellitus, Type 2	MESH:D003924		alpha-Tocopherol|Berberine|Bezafibrate|bisphenol A|Cadmium|Copper|Curcumin|Dibutyl Phthalate|Dichlorodiphenyl Dichloroethylene|Dietary Fats|Diethylnitrosamine|Folic Acid|Fructose|Glutathione|Iron|Malondialdehyde|mangiferin|Nickel|Particulate Matter|perfluorooctane sulfonic acid|perfluorooctanoic acid|Pioglitazone|Plant Extracts|Resveratrol|Rosiglitazone|Telmisartan|titanium dioxide|Troglitazone|V…	64.8	83
									ACE	1636	Diabetes Mellitus, Type 2	MESH:D003924		Angiotensin-Converting Enzyme Inhibitors|Ascorbic Acid|Bezafibrate|bisphenol A|Cadmium|Chromium|Curcumin|Dietary Fats|Diethylnitrosamine|Enalapril|epigallocatechin gallate|Folic Acid|Fructose|Genistein|Glucose|Lead|Nicotine|Particulate Matter|Pioglitazone|Plant Extracts|Resveratrol|Silver|Streptozocin|Telmisartan|titanium dioxide|Vehicle Emissions|Zinc	64.52	68
									GCLM	2730	Diabetes Mellitus, Type 2	MESH:D003924		Air Pollutants|alpha-Tocopherol|Arsenic|Benzoic Acid|bisphenol A|Cadmium|cinnamic aldehyde|Copper|coumarin|Curcumin|Dibutyl Phthalate|Dietary Fats|Diethylnitrosamine|Drugs, Chinese Herbal|epigallocatechin gallate|Folic Acid|Genistein|Glutathione|Iron|Lactic Acid|Lead|Lithocholic Acid|Malondialdehyde|Mercury|Metformin|Nickel|Particulate Matter|Resveratrol|Rosiglitazone|Silver|Vehicle Emissions|Zinc	64.4	94
									EGF	1950	Diabetes Mellitus, Type 2	MESH:D003924		Benzoic Acid|bisphenol A|Cadmium|Calcium|Copper|Curcumin|Dibutyl Phthalate|Dichlorodiphenyl Dichloroethylene|Dietary Fats|Diethylnitrosamine|Drugs, Chinese Herbal|epigallocatechin gallate|Folic Acid|Fructose|Genistein|Glucose|Glutathione|Lithocholic Acid|Magnesium|Manganese|Nickel|Particulate Matter|perfluorooctanoic acid|Pioglitazone|Plant Extracts|Resveratrol|Rosiglitazone|Silver|titanium dioxi…	64.34	76
									CP	1356	Diabetes Mellitus, Type 2	MESH:D003924		Ascorbic Acid|bisphenol A|Cadmium|Calcium|Copper|coumarin|Dibutyl Phthalate|Dietary Fats|Diethylnitrosamine|Fructose|Genistein|Glyburide|Iron|Lead|Malondialdehyde|Mercury|Nickel|Particulate Matter|perfluorooctane sulfonic acid|perfluorooctanoic acid|Plant Extracts|Rosiglitazone|Silver|Streptozocin|titanium dioxide|Troglitazone|Vehicle Emissions|Zinc	64.22	88
									ITGAV	3685	Diabetes Mellitus, Type 2	MESH:D003924		bisphenol A|Copper|Dibutyl Phthalate|Dietary Fats|epigallocatechin gallate|Folic Acid|Genistein|Lead|Nicotine|Particulate Matter|perfluorooctane sulfonic acid|Pesticides|Pioglitazone|Plant Extracts|Resveratrol|Rosiglitazone|Silver|Streptozocin|titanium dioxide|Troglitazone|Vehicle Emissions|Zinc	64.02	83
									CYP7A1	1581	Diabetes Mellitus, Type 2	MESH:D003924		Arsenic|Ascorbic Acid|Bezafibrate|bisphenol A|Bromine|cinnamic aldehyde|Copper|coumarin|Dichlorodiphenyl Dichloroethylene|Dietary Fats|Diethylnitrosamine|epigallocatechin gallate|Genistein|Lead|Lithocholic Acid|Manganese|Mercury|Nickel|perfluorooctane sulfonic acid|perfluorooctanoic acid|Pioglitazone|Resveratrol|Rosiglitazone|Streptozocin|Troglitazone|Vehicle Emissions|Zinc	63.84	93
									CCND1	595	Diabetes Mellitus, Type 2	MESH:D003924		Air Pollutants|alpha-Tocopherol|Arsenic|Ascorbic Acid|Benzoic Acid|Berberine|bisphenol A|Boron|Cadmium|Calcium|Clozapine|Copper|Curcumin|Cysteine|daidzein|Dibutyl Phthalate|Dichlorodiphenyl Dichloroethylene|Dietary Fats|Diethylnitrosamine|Drugs, Chinese Herbal|epigallocatechin gallate|Folic Acid|Genistein|Glucose|Glutathione|Iron|Manganese|Nickel|Nicotine|Particulate Matter|perfluorooctane sulfon…	63.83	95
									CPT1A	1374	Diabetes Mellitus, Type 2	MESH:D003924	marker/mechanism	alpha-Tocopherol|Berberine|Bezafibrate|bisphenol A|Cadmium|Copper|Curcumin|daidzein|Dibutyl Phthalate|Dichlorodiphenyl Dichloroethylene|Dietary Fats|Exenatide|Fatty Acids, Nonesterified|Fructose|Genistein|Glucose|Glutathione|mangiferin|Metformin|perfluorooctane sulfonic acid|perfluorooctanoic acid|Plant Extracts|Resveratrol|Rosiglitazone|Streptozocin|Troglitazone|Vehicle Emissions|Zinc	63.6	119
									PCK2	5106	Diabetes Mellitus, Type 2	MESH:D003924		Alloxan|Ascorbic Acid|bisphenol A|Copper|coumarin|Dibutyl Phthalate|Dietary Fats|Diethylnitrosamine|Drugs, Chinese Herbal|Folic Acid|Genistein|Glucose|Manganese|Nickel|Particulate Matter|perfluorooctane sulfonic acid|perfluorooctanoic acid|Plant Extracts|Resveratrol|Rosiglitazone|Silver|Troglitazone|Vehicle Emissions	62.95	76
									NR1H3	10062	Diabetes Mellitus, Type 2	MESH:D003924		Arsenic|Ascorbic Acid|Bezafibrate|bisphenol A|Cadmium|Cholesterol, LDL|Curcumin|Dietary Fats|Diethylnitrosamine|Genistein|Glucose|Lithocholic Acid|Nickel|Nicotine|perfluorooctane sulfonic acid|perfluorooctanoic acid|Pesticides|Pioglitazone|Resveratrol|Rosiglitazone|Streptozocin|titanium dioxide|Troglitazone|Zinc	62.88	94
									GSTP1	2950	Diabetes Mellitus, Type 2	MESH:D003924		Air Pollutants|Arsenic|bisphenol A|Cadmium|cinnamic aldehyde|Clozapine|Copper|coumarin|Curcumin|Cysteine|Dibutyl Phthalate|Dietary Fats|Diethylnitrosamine|epigallocatechin gallate|Folic Acid|Genistein|Glutathione|Hemin|Lead|Mercury|Metformin|Nitrendipine|Particulate Matter|perfluorooctane sulfonic acid|perfluorooctanoic acid|Pesticides|Phthalic Acids|Pioglitazone|Plant Extracts|Resveratrol|Rosigl…	62.65	119
									ADM	133	Diabetes Mellitus, Type 2	MESH:D003924		Arsenic|bisphenol A|Cadmium|Calcium|Chromium|cinnamic aldehyde|Copper|Dichlorodiphenyl Dichloroethylene|Dietary Fats|Drugs, Chinese Herbal|epigallocatechin gallate|Folic Acid|Manganese|Mercury|Particulate Matter|perfluorooctanoic acid|Pioglitazone|Plant Extracts|Resveratrol|Rosiglitazone|Silver|titanium dioxide|Troglitazone|Vehicle Emissions|Zinc	62.43	82
									ACOX1	51	Diabetes Mellitus, Type 2	MESH:D003924		Alloxan|Berberine|Bezafibrate|bisphenol A|Cadmium|Chromium|Clozapine|Copper|Dibutyl Phthalate|Dichlorodiphenyl Dichloroethylene|Dietary Fats|Diethylnitrosamine|Fatty Acids, Nonesterified|Folic Acid|Fructose|Genistein|Glutathione|Nickel|perfluorooctane sulfonic acid|perfluorooctanoic acid|Plant Extracts|Polychlorinated Biphenyls|Resveratrol|Rosiglitazone|Troglitazone|Zinc	62.42	83
									TH	7054	Diabetes Mellitus, Type 2	MESH:D003924		alpha-Tocopherol|Arsenic|Ascorbic Acid|bisphenol A|Cadmium|Clozapine|Curcumin|Dietary Fats|Diethylnitrosamine|Drugs, Chinese Herbal|epigallocatechin gallate|Fructose|Genistein|ginsenoside Re|Glucose|Glyburide|Lead|Manganese|Nickel|Nicotine|Particulate Matter|perfluorooctane sulfonic acid|Plant Extracts|Resveratrol|Rosiglitazone|saxagliptin|Telmisartan|Topiramate|Zinc	62.3	85
									FABP4	2167	Diabetes Mellitus, Type 2	MESH:D003924		Arsenic|Ascorbic Acid|Berberine|Bezafibrate|bisphenol A|Cadmium|Dibutyl Phthalate|Dichlorodiphenyl Dichloroethylene|Dietary Fats|Diethylnitrosamine|Folic Acid|Fructose|ginsenoside Re|Glucose|Kangen-karyu|Lead|perfluorooctane sulfonic acid|perfluorooctanoic acid|Pesticides|Pioglitazone|Plant Extracts|Polychlorinated Biphenyls|Resveratrol|Rosiglitazone|titanium dioxide|Troglitazone|Vehicle Emission…	62.21	89
									HGF	3082	Diabetes Mellitus, Type 2	MESH:D003924		Arsenic|Berberine|bisphenol A|Cadmium|Calcium|Copper|Curcumin|Dietary Fats|Diethylnitrosamine|Drugs, Chinese Herbal|efavirenz|epigallocatechin gallate|Folic Acid|Genistein|Glutathione|Particulate Matter|perfluorooctane sulfonic acid|perfluorooctanoic acid|Resveratrol|Rosiglitazone|Silver|TAK-875|Telmisartan|titanium dioxide|Vehicle Emissions|Zinc	62.07	72
									S100A9	6280	Diabetes Mellitus, Type 2	MESH:D003924		Arsenic|bisphenol A|Cadmium|Calcium|Clozapine|Curcumin|Dietary Fats|Diethylnitrosamine|Drugs, Chinese Herbal|Folic Acid|Genistein|Glucose|Iron|Lead|Manganese|Nickel|Particulate Matter|Pioglitazone|Plant Extracts|Resveratrol|Streptozocin|TAK-875|titanium dioxide|Vehicle Emissions|Zinc	62.05	67
									ABCG1	9619	Diabetes Mellitus, Type 2	MESH:D003924		bisphenol A|Cadmium|Cholesterol, HDL|Clozapine|Copper|Curcumin|Dibutyl Phthalate|Dietary Fats|Diethylnitrosamine|epigallocatechin gallate|Mercury|Nickel|Nicotine|perfluorooctane sulfonic acid|perfluorooctanoic acid|Phthalic Acids|Resveratrol|Rosiglitazone|Telmisartan|titanium dioxide|Troglitazone|Vehicle Emissions|Zinc	61.82	72
									CTNNB1	1499	Diabetes Mellitus, Type 2	MESH:D003924		Arsenic|Berberine|bisphenol A|Cadmium|Calcium|Clozapine|Curcumin|Dibutyl Phthalate|Dichlorodiphenyl Dichloroethylene|Dietary Fats|Diethylnitrosamine|Drugs, Chinese Herbal|epigallocatechin gallate|Folic Acid|Genistein|Glucose|Lead|Lithocholic Acid|Manganese|mangiferin|Particulate Matter|perfluorooctane sulfonic acid|perfluorooctanoic acid|Pioglitazone|Plant Extracts|Resveratrol|Rosiglitazone|Silve…	61.69	90
									KEAP1	9817	Diabetes Mellitus, Type 2	MESH:D003924		Air Pollutants|Arsenic|bisphenol A|Cadmium|cinnamic aldehyde|Copper|Curcumin|Dibutyl Phthalate|Dietary Fats|Diethylnitrosamine|Gliclazide|Glucose|Glutathione|Hemin|Malathion|Metformin|Niacinamide|Nickel|perfluorooctane sulfonic acid|Plant Extracts|Polychlorinated Biphenyls|Resveratrol|Rosiglitazone|Streptozocin|Troglitazone|Zinc	61.62	113
									ABCB11	8647	Diabetes Mellitus, Type 2	MESH:D003924		Bezafibrate|bisphenol A|Calcium|Clozapine|coumarin|Dichlorodiphenyl Dichloroethylene|Dietary Fats|Diethylnitrosamine|efavirenz|epigallocatechin gallate|Folic Acid|ginsenoside Re|Glipizide|Glyburide|Irbesartan|Lithocholic Acid|Metformin|Nelfinavir|Nitrendipine|Particulate Matter|perfluorooctane sulfonic acid|perfluorooctanoic acid|Pesticides|Pioglitazone|Rosiglitazone|Streptozocin|TAK-875|Telmisar…	61.56	122
									ANXA1	301	Diabetes Mellitus, Type 2	MESH:D003924		Arsenic|Ascorbic Acid|bisphenol A|Cadmium|Calcium|Copper|Dibutyl Phthalate|Dietary Fats|Diethylnitrosamine|Drugs, Chinese Herbal|Folic Acid|Genistein|Iron|Lead|Lithocholic Acid|Magnesium|Nicotine|Particulate Matter|perfluorooctanoic acid|Resveratrol|Rosiglitazone|Silver|Troglitazone|Vehicle Emissions|Zinc	61.54	78
									OCLN	100506658	Diabetes Mellitus, Type 2	MESH:D003924		Arsenic|Ascorbic Acid|bisphenol A|Cadmium|Calcium|Copper|Dibutyl Phthalate|Dietary Fats|Folic Acid|Genistein|ginsenoside Re|Glucose|Iron|Lead|Malathion|Nickel|Particulate Matter|perfluorooctane sulfonic acid|perfluorooctanoic acid|Plant Extracts|Resveratrol|titanium dioxide|Troglitazone|Vehicle Emissions	61.45	56
									CXCL12	6387	Diabetes Mellitus, Type 2	MESH:D003924		bisphenol A|Cadmium|Calcium|coumarin|Curcumin|daidzein|Dibutyl Phthalate|Dietary Fats|Diethylnitrosamine|Genistein|Glucose|Manganese|Nickel|Particulate Matter|perfluorooctanoic acid|Pioglitazone|Plant Extracts|Polychlorinated Biphenyls|Resveratrol|Rosiglitazone|Streptozocin|TAK-875|Telmisartan|titanium dioxide|Troglitazone|Vehicle Emissions|Zinc	61.37	88
									TXNRD1	7296	Diabetes Mellitus, Type 2	MESH:D003924		Air Pollutants|Arsenic|Benzoic Acid|bisphenol A|Cadmium|cinnamic aldehyde|Copper|coumarin|Curcumin|Cysteine|Diethylnitrosamine|Drugs, Chinese Herbal|epigallocatechin gallate|Genistein|Glutathione|Lactic Acid|Lithocholic Acid|Mercury|Metformin|Nickel|Particulate Matter|perfluorooctane sulfonic acid|perfluorooctanoic acid|Plant Extracts|Resveratrol|Silver|Streptozocin|Superoxides|Vehicle Emissions|…	61.32	80
									GCG	2641	Diabetes Mellitus, Type 2	MESH:D003924	marker/mechanism	bisphenol A|Blood Glucose|Calcium|Dibutyl Phthalate|Dietary Fats|Fatty Acids, Nonesterified|Fructose|Glucose|Lithocholic Acid|mangiferin|Metformin|Niacinamide|Nitrendipine|Orlistat|Pesticides|Rosiglitazone|Silver|Sitagliptin Phosphate|Streptozocin|Tolbutamide|Troglitazone|Zinc	61.05	112
									ABCG2	9429	Diabetes Mellitus, Type 2	MESH:D003924		Air Pollutants|bisphenol A|Cadmium|Chromium|Clozapine|Curcumin|daidzein|Dibutyl Phthalate|Dichlorodiphenyl Dichloroethylene|Dietary Fats|epigallocatechin gallate|Folic Acid|Genistein|ginsenoside Re|Glutathione|Glyburide|Iron|Lithocholic Acid|Mercury|Nelfinavir|Nicotine|Particulate Matter|perfluorooctane sulfonic acid|perfluorooctanoic acid|Plant Extracts|Resveratrol|Rosiglitazone|Streptozocin|Tro…	61	95
									CYP1A2	1544	Diabetes Mellitus, Type 2	MESH:D003924	marker/mechanism	alpha-Tocopherol|Ascorbic Acid|benidipine|Berberine|bisphenol A|Blood Glucose|Clozapine|Copper|coumarin|Curcumin|daidzein|Dibutyl Phthalate|Dietary Fats|Diethylnitrosamine|Drugs, Chinese Herbal|epigallocatechin gallate|Fructose|Genistein|Glutathione|Hemin|Lead|Lithocholic Acid|Malathion|mangiferin|Mercury|Metformin|Nickel|Nicotine|Particulate Matter|Pentoxifylline|perfluorooctane sulfonic acid|pe…	60.93	123
									ABCB1	5243	Diabetes Mellitus, Type 2	MESH:D003924		alpha-Tocopherol|Arsenic|Ascorbic Acid|benidipine|Bezafibrate|bisphenol A|Cadmium|Calcium|Clozapine|Copper|Curcumin|Dichlorodiphenyl Dichloroethylene|Diethylnitrosamine|epigallocatechin gallate|Genistein|Glucose|Lead|Levonorgestrel|Lithocholic Acid|Magnesium|Manganese|mangiferin|Mercury|Metformin|Nelfinavir|Nickel|Particulate Matter|perfluorooctane sulfonic acid|perfluorooctanoic acid|Pesticides|…	60.68	77
									ARG1	383	Diabetes Mellitus, Type 2	MESH:D003924		bisphenol A|Copper|coumarin|Dibutyl Phthalate|Dichlorodiphenyl Dichloroethylene|Dietary Fats|Diethylnitrosamine|Genistein|Glucose|Manganese|Mercury|Metformin|Nickel|Particulate Matter|perfluorooctane sulfonic acid|perfluorooctanoic acid|Plant Extracts|Resveratrol|Rosiglitazone|Silver|Streptozocin|Telmisartan|titanium dioxide|Troglitazone	60.64	106
									EGR1	1958	Diabetes Mellitus, Type 2	MESH:D003924		Arsenic|bisphenol A|Cadmium|Calcium|cinnamic aldehyde|Clozapine|Copper|Curcumin|Dibutyl Phthalate|Dietary Fats|Diethylnitrosamine|Drugs, Chinese Herbal|Enalapril|epigallocatechin gallate|Folic Acid|Genistein|Glucose|Iron|Lead|Metformin|Nickel|Nicotine|Particulate Matter|perfluorooctane sulfonic acid|perfluorooctanoic acid|Polychlorinated Biphenyls|Resveratrol|Rosiglitazone|Silver|titanium dioxide…	60.47	110
									C3	718	Diabetes Mellitus, Type 2	MESH:D003924	marker/mechanism	Ascorbic Acid|bisphenol A|Cadmium|Chromium|Copper|Curcumin|daidzein|Dietary Fats|Folic Acid|Genistein|Glucose|Lead|Levonorgestrel|Magnesium|mangiferin|Mercury|Nickel|Particulate Matter|perfluorooctane sulfonic acid|perfluorooctanoic acid|Resveratrol|titanium dioxide|Triglycerides|Troglitazone|Vehicle Emissions|Zinc	60.4	57
									CLU	1191	Diabetes Mellitus, Type 2	MESH:D003924		Ascorbic Acid|bisphenol A|Cadmium|Copper|daidzein|Dibutyl Phthalate|Dichlorodiphenyl Dichloroethylene|Dietary Fats|Diethylnitrosamine|Enalapril|Folic Acid|Genistein|Glutathione|Lead|Nickel|Particulate Matter|perfluorooctane sulfonic acid|perfluorooctanoic acid|Polychlorinated Biphenyls|Resveratrol|Rosiglitazone|Silver|Streptozocin|titanium dioxide|Troglitazone|Vehicle Emissions|Zinc	60.37	84
									PRDX6	9588	Diabetes Mellitus, Type 2	MESH:D003924		Air Pollutants|Arsenic|bisphenol A|Cadmium|Calcium|Copper|Curcumin|Dichlorodiphenyl Dichloroethylene|Dietary Fats|Folic Acid|Fructose|Glutathione|Manganese|Mercury|Particulate Matter|perfluorooctane sulfonic acid|perfluorooctanoic acid|Resveratrol|Silver|Streptozocin|titanium dioxide|Vehicle Emissions|Zinc	60.29	55
									IL4	3565	Diabetes Mellitus, Type 2	MESH:D003924		Arsenic|Ascorbic Acid|Berberine|bisphenol A|Cadmium|Calcium|Chromium|Copper|Curcumin|daidzein|Dibutyl Phthalate|Dichlorodiphenyl Dichloroethylene|Dietary Fats|Diethylnitrosamine|Drugs, Chinese Herbal|Genistein|Glutathione|Lead|Mercury|Nickel|Nitrendipine|Panax notoginseng extract|Particulate Matter|Pentoxifylline|perfluorooctane sulfonic acid|perfluorooctanoic acid|Pioglitazone|Plant Extracts|Res…	60.13	86
									MKI67	4288	Diabetes Mellitus, Type 2	MESH:D003924		alpha-Tocopherol|Ascorbic Acid|bisphenol A|Cadmium|Copper|Curcumin|Dibutyl Phthalate|Dietary Fats|Diethylnitrosamine|Diosmin|Drugs, Chinese Herbal|Folic Acid|Genistein|Glucose|Lead|Levonorgestrel|Nickel|Nicotine|Plant Extracts|Polychlorinated Biphenyls|Resveratrol|Rosiglitazone|Silver|titanium dioxide|Tolbutamide|Troglitazone|Vehicle Emissions|Zinc	60.08	79
									STAR	6770	Diabetes Mellitus, Type 2	MESH:D003924		Ascorbic Acid|Bezafibrate|bisphenol A|Cadmium|Calcium|Chromium|daidzein|Dibutyl Phthalate|Dichlorodiphenyl Dichloroethylene|Dietary Fats|Diethylnitrosamine|Drugs, Chinese Herbal|Genistein|Lead|Levonorgestrel|Manganese|Metformin|Nicotine|Particulate Matter|perfluorooctane sulfonic acid|perfluorooctanoic acid|Pesticides|Phthalic Acids|Plant Extracts|Resveratrol|Rosiglitazone|Silver|titanium dioxide…	60.08	91
									CDKN1B	1027	Diabetes Mellitus, Type 2	MESH:D003924		Arsenic|Ascorbic Acid|Berberine|bisphenol A|Cadmium|Copper|Curcumin|Cysteine|Diethylnitrosamine|Drugs, Chinese Herbal|epigallocatechin gallate|Folic Acid|Genistein|Glucose|Hemin|Niacinamide|Nicotine|Orlistat|Particulate Matter|Pentoxifylline|perfluorooctane sulfonic acid|perfluorooctanoic acid|Pioglitazone|Plant Extracts|Polychlorinated Biphenyls|Resveratrol|Rosiglitazone|Silver|Tolbutamide|Trogl…	60.07	86
									GSTA1	2938	Diabetes Mellitus, Type 2	MESH:D003924		Ascorbic Acid|Benzoic Acid|bisphenol A|Cadmium|Clozapine|Copper|coumarin|Dibutyl Phthalate|Dietary Fats|Diethylnitrosamine|epigallocatechin gallate|Folic Acid|Glutathione|Iron|Lead|Lithocholic Acid|Mercury|Metformin|Nickel|Particulate Matter|perfluorooctane sulfonic acid|perfluorooctanoic acid|Phthalic Acids|Plant Extracts|Resveratrol|Streptozocin|titanium dioxide|Vehicle Emissions	59.99	78
									AGER	177	Diabetes Mellitus, Type 2	MESH:D003924		2-dodecyl-6-methoxycyclohexa-2,5-diene-1,4-dione|Arsenic|bisphenol A|Curcumin|Dietary Fats|Drugs, Chinese Herbal|epigallocatechin gallate|Fructose|Genistein|Glucose|Kangen-karyu|mangiferin|Metformin|Particulate Matter|Resveratrol|Rosiglitazone|Silver|Streptozocin|titanium dioxide|Vehicle Emissions|Zinc	59.92	105
									HSP90AA1	3320	Diabetes Mellitus, Type 2	MESH:D003924		Arsenic|bisphenol A|Cadmium|Calcium|cinnamic aldehyde|Copper|Curcumin|Dibutyl Phthalate|Dietary Fats|Diethylnitrosamine|Drugs, Chinese Herbal|Genistein|Glucose|Malathion|Mercury|Nickel|Nicotine|Particulate Matter|perfluorooctane sulfonic acid|perfluorooctanoic acid|Plant Extracts|Resveratrol|Silver|titanium dioxide|Vehicle Emissions|Zinc	59.87	45
									TIMP1	7076	Diabetes Mellitus, Type 2	MESH:D003924	marker/mechanism	Ascorbic Acid|Bezafibrate|bisphenol A|Blood Glucose|Bromine|Cholesterol, LDL|Chromium|Copper|Curcumin|Cysteine|Dibutyl Phthalate|Dietary Fats|Diethylnitrosamine|Drugs, Chinese Herbal|epigallocatechin gallate|Folic Acid|Genistein|Glucose|Lithocholic Acid|Mercury|Nickel|Nicotine|Particulate Matter|Pentoxifylline|Pioglitazone|Plant Extracts|Resveratrol|Rosiglitazone|Streptozocin|titanium dioxide|Tro…	59.72	100
									ME1	4199	Diabetes Mellitus, Type 2	MESH:D003924		Benzoic Acid|bisphenol A|daidzein|Dibutyl Phthalate|Dichlorodiphenyl Dichloroethylene|Dietary Fats|Diethylnitrosamine|Genistein|Glucose|Glutathione|Iron|Lactic Acid|Metformin|Nelfinavir|Nicotine|perfluorooctane sulfonic acid|perfluorooctanoic acid|Phthalic Acids|Plant Extracts|Resveratrol|Rosiglitazone|titanium dioxide|Topiramate|Troglitazone|Vehicle Emissions	59.51	97
									TLR4	7099	Diabetes Mellitus, Type 2	MESH:D003924		Arsenic|Ascorbic Acid|Berberine|bisphenol A|Blood Glucose|Cadmium|Chromium|cinnamic aldehyde|Copper|Curcumin|Dietary Fats|Enalapril|epigallocatechin gallate|Folic Acid|Fructose|Genistein|ginsenoside Re|Glucose|Glutathione|Metformin|Particulate Matter|Plant Extracts|Proteoglycans|Resveratrol|Rosiglitazone|Streptozocin|Telmisartan|Vehicle Emissions|Zinc	59.51	111
									GFAP	2670	Diabetes Mellitus, Type 2	MESH:D003924		Air Pollutants|alpha-Tocopherol|Arsenic|Ascorbic Acid|astaxanthine|bisphenol A|Blood Glucose|Calcium|Clozapine|Copper|Curcumin|Diethylnitrosamine|Folic Acid|Lead|Manganese|Nicotine|Particulate Matter|perfluorooctane sulfonic acid|Plant Extracts|Resveratrol|Rosiglitazone|Silver|Streptozocin|Telmisartan|titanium dioxide|Troglitazone	59.35	93
									SRXN1	140809	Diabetes Mellitus, Type 2	MESH:D003924		Air Pollutants|Amoxicillin|Arsenic|Benzoic Acid|bisphenol A|Cadmium|cinnamic aldehyde|Copper|coumarin|Dibutyl Phthalate|Dichlorodiphenyl Dichloroethylene|Dietary Fats|Diethylnitrosamine|Drugs, Chinese Herbal|Folic Acid|Genistein|Glutathione|Lactic Acid|Particulate Matter|perfluorooctane sulfonic acid|perfluorooctanoic acid|Rosiglitazone|Silver|titanium dioxide|Troglitazone|Vehicle Emissions	59.35	76
									BDNF	627	Diabetes Mellitus, Type 2	MESH:D003924		Arsenic|Ascorbic Acid|bisphenol A|Cadmium|Calcium|Clozapine|Copper|Curcumin|Dibutyl Phthalate|Dichlorodiphenyl Dichloroethylene|Dietary Fats|epigallocatechin gallate|Folic Acid|Genistein|Kangen-karyu|Lead|Manganese|Mercury|Nickel|Nicotine|Particulate Matter|perfluorooctane sulfonic acid|Plant Extracts|Resveratrol|saxagliptin|Silver|Telmisartan|Topiramate|Vehicle Emissions|Zinc	59.33	49
									PIK3R1	5295	Diabetes Mellitus, Type 2	MESH:D003924		Arsenic|Ascorbic Acid|bisphenol A|Cadmium|Chromium|Dietary Fats|Diethylnitrosamine|Drugs, Chinese Herbal|Folic Acid|Genistein|Glucose|Iron|Lead|Mercury|Metformin|Particulate Matter|perfluorooctane sulfonic acid|perfluorooctanoic acid|Resveratrol|Rosiglitazone|Silver|Thiazolidinediones|titanium dioxide|Vehicle Emissions	59.09	91
									GLS	2744	Diabetes Mellitus, Type 2	MESH:D003924		Air Pollutants|Arsenic|Ascorbic Acid|bisphenol A|Copper|Dibutyl Phthalate|Dichlorodiphenyl Dichloroethylene|Dietary Fats|Diethylnitrosamine|Drugs, Chinese Herbal|epigallocatechin gallate|Folic Acid|Genistein|Glucose|Lead|Metformin|Nickel|perfluorooctanoic acid|Resveratrol|Silver|titanium dioxide|Troglitazone	59.08	83
									RUNX2	860	Diabetes Mellitus, Type 2	MESH:D003924		Arsenic|Ascorbic Acid|Berberine|Bezafibrate|bisphenol A|Cadmium|Copper|Curcumin|Diethylnitrosamine|Drugs, Chinese Herbal|Enalapril|epigallocatechin gallate|Folic Acid|Genistein|Glucose|Lead|Metformin|Niacinamide|Plant Extracts|Resveratrol|Rosiglitazone|Streptozocin|Troglitazone|Vehicle Emissions|Zinc	59.06	115
									THBS1	7057	Diabetes Mellitus, Type 2	MESH:D003924		AMG 837|bisphenol A|Cadmium|Copper|Curcumin|Dibutyl Phthalate|Dietary Fats|Diethylnitrosamine|Folic Acid|Genistein|Glucose|Magnesium|Nickel|Particulate Matter|Pioglitazone|Plant Extracts|Polychlorinated Biphenyls|Resveratrol|Rosiglitazone|Silver|Streptozocin|TAK-875|titanium dioxide|Vehicle Emissions	58.85	76
									COL4A1	1282	Diabetes Mellitus, Type 2	MESH:D003924		Arsenic|benidipine|bisphenol A|Cadmium|Copper|Curcumin|Dibutyl Phthalate|Dietary Fats|Diethylnitrosamine|Enalapril|epigallocatechin gallate|Folic Acid|Glucose|mangiferin|Nickel|Particulate Matter|perfluorooctanoic acid|Plant Extracts|Rosiglitazone|Streptozocin|titanium dioxide|Vehicle Emissions	58.77	77
									NR3C1	2908	Diabetes Mellitus, Type 2	MESH:D003924		Arsenic|Ascorbic Acid|bisphenol A|Blood Glucose|Cadmium|Clozapine|Curcumin|Dibutyl Phthalate|Dichlorodiphenyl Dichloroethylene|Dietary Fats|Diethylnitrosamine|epigallocatechin gallate|Folic Acid|Genistein|ginsenoside Re|Glucose|Lead|Levonorgestrel|Metformin|Nicotine|perfluorooctane sulfonic acid|perfluorooctanoic acid|Pesticides|Plant Extracts|Polychlorinated Biphenyls|Resveratrol|Rosiglitazone|t…	58.76	112
									HMGCS1	3157	Diabetes Mellitus, Type 2	MESH:D003924		bisphenol A|Clozapine|Copper|Curcumin|Dibutyl Phthalate|Dietary Fats|Diethylnitrosamine|Drugs, Chinese Herbal|epigallocatechin gallate|Folic Acid|Glucose|Lead|Nickel|Nicotine|Particulate Matter|perfluorooctane sulfonic acid|perfluorooctanoic acid|Phthalic Acids|Pioglitazone|Plant Extracts|Resveratrol|Silver|titanium dioxide|Topiramate|Troglitazone|Zinc	58.74	62
									POR	5447	Diabetes Mellitus, Type 2	MESH:D003924		astaxanthine|Bezafibrate|bisphenol A|cinnamic aldehyde|Copper|Dibutyl Phthalate|Dichlorodiphenyl Dichloroethylene|Dietary Fats|Diethylnitrosamine|Drugs, Chinese Herbal|epigallocatechin gallate|Heme|Hemin|Iron|Lithocholic Acid|perfluorooctane sulfonic acid|perfluorooctanoic acid|Phthalic Acids|Pioglitazone|Plant Extracts|Resveratrol|Rosiglitazone|Streptozocin|Superoxides|titanium dioxide|Troglitaz…	58.61	89
									GJA1	2697	Diabetes Mellitus, Type 2	MESH:D003924		astaxanthine|bisphenol A|Cadmium|Chromium|Clozapine|Copper|Curcumin|Dibutyl Phthalate|Dichlorodiphenyl Dichloroethylene|Dietary Fats|Diethylnitrosamine|Folic Acid|Genistein|Glucose|Irbesartan|Particulate Matter|perfluorooctane sulfonic acid|perfluorooctanoic acid|Phthalic Acids|Plant Extracts|Polychlorinated Biphenyls|Resveratrol|Silver|titanium dioxide|Tolbutamide|Vehicle Emissions|Zinc	58.4	48
									APOB	338	Diabetes Mellitus, Type 2	MESH:D003924		alpha-Tocopherol|Ascorbic Acid|Bezafibrate|bisphenol A|Cadmium|Copper|Dichlorodiphenyl Dichloroethylene|Dietary Fats|Folic Acid|Fructose|Genistein|Glucose|Irbesartan|Levonorgestrel|Nickel|Particulate Matter|perfluorooctane sulfonic acid|perfluorooctanoic acid|Pioglitazone|Resveratrol|Rosiglitazone|Triglycerides|Vehicle Emissions|Zinc	58.36	74
									CCNE1	898	Diabetes Mellitus, Type 2	MESH:D003924		Arsenic|Berberine|bisphenol A|Cadmium|Copper|coumarin|Curcumin|Dibutyl Phthalate|Dietary Fats|Diethylnitrosamine|Drugs, Chinese Herbal|Folic Acid|Genistein|Glucose|Metformin|Nickel|Nicotine|Particulate Matter|perfluorooctanoic acid|Pioglitazone|Plant Extracts|Resveratrol|Rosiglitazone|Silver|titanium dioxide|Troglitazone|Vehicle Emissions|Zinc	58.36	106
									PKM	5315	Diabetes Mellitus, Type 2	MESH:D003924		Arsenic|Ascorbic Acid|bisphenol A|Cadmium|cinnamic aldehyde|Clozapine|Copper|Dibutyl Phthalate|Dietary Fats|Drugs, Chinese Herbal|Folic Acid|Fructose|Genistein|Glucose|Lactic Acid|Particulate Matter|perfluorooctane sulfonic acid|Pesticides|Polychlorinated Biphenyls|Resveratrol|Rosiglitazone|Streptozocin|Vehicle Emissions|Zinc	58.36	84
									ATP7B	540	Diabetes Mellitus, Type 2	MESH:D003924		bisphenol A|Cadmium|Copper|Diethylnitrosamine|epigallocatechin gallate|Genistein|Glutathione|Heme|Iron|Lead|Magnesium|Malondialdehyde|Manganese|Mercury|Nickel|S-Adenosylmethionine|Streptozocin|titanium dioxide|Triglycerides|Vehicle Emissions|Zinc	58.31	42
									PRKCB	5579	Diabetes Mellitus, Type 2	MESH:D003924	marker/mechanism	Arsenic|Ascorbic Acid|bisphenol A|Calcium|Clozapine|daidzein|Diethylnitrosamine|Folic Acid|Glucose|Lead|Lithocholic Acid|Metformin|Nickel|Nicotine|perfluorooctane sulfonic acid|perfluorooctanoic acid|Resveratrol|Rosiglitazone|Streptozocin|Superoxides|titanium dioxide|Troglitazone|Vehicle Emissions|Zinc	58.24	114
									CYBB	1536	Diabetes Mellitus, Type 2	MESH:D003924		Arsenic|Bezafibrate|bisphenol A|Cadmium|Calcium|Dietary Fats|epigallocatechin gallate|Folic Acid|Fructose|Genistein|Glucose|Lead|Malondialdehyde|Nickel|Particulate Matter|Plant Extracts|Resveratrol|Rosiglitazone|Streptozocin|Superoxides|Telmisartan|titanium dioxide|Vehicle Emissions|Zinc	58.24	85
									GLUL	2752	Diabetes Mellitus, Type 2	MESH:D003924		bisphenol A|Cadmium|Copper|Dietary Fats|Diethylnitrosamine|Drugs, Chinese Herbal|Folic Acid|Fructose|Genistein|Glucose|Lead|Manganese|Nickel|Particulate Matter|perfluorooctane sulfonic acid|perfluorooctanoic acid|Plant Extracts|Resveratrol|Streptozocin|titanium dioxide|Topiramate|Troglitazone|Vehicle Emissions|Zinc	57.77	64
									XBP1	7494	Diabetes Mellitus, Type 2	MESH:D003924		Air Pollutants|alpha-Tocopherol|bisphenol A|Cadmium|Copper|Curcumin|Dibutyl Phthalate|Dietary Fats|Diethylnitrosamine|Exenatide|Folic Acid|Fructose|Glucose|Glutathione|Metformin|Nicotine|Orlistat|Particulate Matter|perfluorooctanoic acid|Phthalic Acids|Resveratrol|Rosiglitazone|Silver|titanium dioxide|Troglitazone|Vehicle Emissions	57.76	110
									PKLR	5313	Diabetes Mellitus, Type 2	MESH:D003924		Arsenic|bisphenol A|Calcium|cinnamic aldehyde|Copper|Dibutyl Phthalate|Dichlorodiphenyl Dichloroethylene|Dietary Fats|Diethylnitrosamine|Fructose|Glucose|Glyburide|Nickel|Nicotine|Particulate Matter|perfluorooctane sulfonic acid|perfluorooctanoic acid|Plant Extracts|Rosiglitazone|Silver|Streptozocin|Troglitazone	57.56	94
