# Supplementary material for: Integrated Analysis of the Mechanisms of Da-Chai-Hu Decoction in Type 2 Diabetes Mellitus by a Network Pharmacology Approach
Source: Evid Based Complement Alternat Med. 2020 Apr 28;2020:9768414. doi: 10.1155/2020/9768414 (PMC7204321; doi:10.1155/2020/9768414)
Supplement: Supplementary Materials — 1ingredients: the 77 potential Da-Chai-Hu ingredients obtained through six principles of screening. 2Drug-related targets: related targets obtained for each drug ingredient. 3Drug-targets: drug targets based on the total drug targets obtained in 2Drug-related targets, the duplicates are deleted, and the corresponding specifications are found for each target obtained. 4Disease-targets: all the targets related to T2DM, and the top 200 targets taken in order from the largest to the smallest according to the inference score. 5Common targets of disease and drug: a duplicate of the drug's total targets and disease targets, which is a common target for drugs and diseases. 6Topology: screened twice by “degree, closeness centrality, and betweeness” to get the final 7 core targets. 7GO-BP: 25 biological processes related to T2DM mined in DAVID for specific pathway enrichment analysis. 8 PPI: the 161 targets of DCHD corresponding to 200 targets of T2DM, and 38 repeat important targets obtained. In order to illuminate the significance of degree in compound targets, we created a PPI network about the relationship of the common targets between compounds and T2DM. This network was composed of 38 nodes and 349 edges. C-T.cys: Targets-compounds network. Figure 3. D-C.cys: herbs-compounds network. Figure 2 ppi.cys: interrelationship between 38 targets. Figure 4. T-P.cys: target-pathway network. Figure 6. [file 9768414.f1.zip › 9768414.f1/6topology.xlsx]

## Sheet: Sheet1
				ClosenessCentrality						Degree		Betweenness
NQO1	NQO1	1.45946	0.721053	0.685185	FALSE	0	0	2	202	20	0.0166068	22.35	20	0	0.846847	0.604054
EGF	EGF	1.37838	0.703557	0.72549	FALSE	0	0	2	222	23	0.0191223	21.4348	23	0	0.873874	0.579318
MPO	MPO	1.35135	0.73913	0.74	FALSE	0	0	2	186	24	0.0141376	22.5417	24	0	0.882883	0.609234
GJA1	GJA1	1.75676	0.890909	0.569231	FALSE	0	0	3	14	11	0.00136565	24	11	0	0.747748	0.685714
LDLR	LDLR	1.7027	0.772727	0.587302	FALSE	0	0	3	30	12	0.00239393	22.0833	12	0	0.765766	0.613426
XDH	XDH	1.81081	0.785714	0.552239	FALSE	0	0	3	30	8	0.00222861	24.625	8	0	0.72973	0.684028
CYP1A2	CYP1A2	1.91892	0.535714	0.521127	FALSE	0	0	3	26	8	0.00404571	14.25	8	0	0.693694	0.445312
POR	POR	1.86486	0.809524	0.536232	FALSE	0	0	3	14	7	0.00151851	22.2857	7	0	0.711712	0.636735
GSTM1	GSTM1	1.75676	0.727273	0.569231	FALSE	0	0	3	38	11	0.00345774	19.9091	11	0	0.747748	0.568831
HMGCR	HMGCR	1.72973	0.8	0.578125	FALSE	0	0	2	20	10	0.00125705	23	10	0	0.756757	0.621622
INSR	INSR	2.05405	1	0.486842	FALSE	0	0	3	0	4	0	25.5	4	0	0.648649	0.822581
AHR	AHR	1.62162	0.725275	0.616667	FALSE	0	0	2	100	14	0.00815442	22.7857	14	0	0.792793	0.61583
ACHE	ACHE	1.7027	0.833333	0.587302	FALSE	0	0	3	26	12	0.00169062	23.9167	12	0	0.765766	0.664352
GSTA1	GSTA1	1.78378	0.805556	0.560606	FALSE	0	0	3	24	9	0.00176215	20.4444	9	0	0.738739	0.567901
JUN	JUN	1.27027	0.689459	0.787234	FALSE	0	0	2	282	27	0.0249206	21.5926	27	0	0.90991	0.583584
MAPK1	MAPK1	1.2973	0.692308	0.770833	FALSE	0	0	2	324	26	0.0285599	21.5385	26	0	0.900901	0.582121
SOD1	SOD1	1.32432	0.653333	0.755102	FALSE	0	0	2	278	25	0.0295444	21.24	25	0	0.891892	0.574054
CAT	CAT	1.16216	0.576344	0.860465	FALSE	0	0	2	536	31	0.06189	19.8387	31	0	0.945946	0.536181
MAPK3	MAPK3	1.27027	0.646724	0.787234	FALSE	0	0	2	388	27	0.0378866	20.8519	27	0	0.90991	0.563564
TNF	TNF	1.18919	0.618391	0.840909	FALSE	0	0	2	418	30	0.0350136	20.4667	30	0	0.936937	0.553153
VCAM1	VCAM1	1.54054	0.926471	0.649123	FALSE	0	0	2	26	17	0.00161694	25	17	0	0.81982	0.675676
TP53	TP53	1.27027	0.669516	0.787234	FALSE	0	0	2	318	27	0.0307534	21.3333	27	0	0.90991	0.576577
IL1B	IL1B	1.24324	0.653439	0.804348	FALSE	0	0	2	342	28	0.0322971	21.0714	28	0	0.918919	0.569498
PON1	PON1	1.62162	0.615385	0.616667	FALSE	0	0	2	108	14	0.0134205	20.5714	14	0	0.792793	0.555985
GSR	GSR	1.40541	0.683983	0.711538	FALSE	0	0	2	192	22	0.0173412	21.6818	22	0	0.864865	0.585995
IL6	IL6	1.16216	0.597849	0.860465	FALSE	0	0	2	460	31	0.0405167	20.0968	31	0	0.945946	0.543156
BCL2	BCL2	1.91892	1	0.521127	FALSE	0	0	3	0	5	0	25.6	5	0	0.693694	0.731429
NOS2	NOS2	1.45946	0.842105	0.685185	FALSE	0	0	2	60	20	0.00477704	24.05	20	0	0.846847	0.65
GSK3B	GSK3B	1.64865	0.910256	0.606557	FALSE	0	0	2	22	13	0.00112821	25.1538	13	0	0.783784	0.679834
NOS3	NOS3	1.2973	0.683077	0.770833	FALSE	0	0	2	256	26	0.0208539	21.6154	26	0	0.900901	0.5842
KDR	KDR	1.67568	0.871795	0.596774	FALSE	0	0	3	28	13	0.0016674	24.1538	13	0	0.774775	0.67094
PPARG	PPARG	1.2973	0.658462	0.770833	FALSE	0	0	2	316	26	0.0312614	21	26	0	0.900901	0.567568
COL1A1	COL1A1	1.86486	0.904762	0.536232	FALSE	0	0	3	6	7	0.0003078	25.7143	7	0	0.711712	0.734694
HMOX1	HMOX1	1.32432	0.723333	0.755102	FALSE	0	0	2	220	25	0.0192707	22.24	25	0	0.891892	0.601081
IFNG	IFNG	1.56757	0.991667	0.637931	FALSE	0	0	2	2	16	8.832e-05	25.875	16	0	0.810811	0.699324
PTGS2	PTGS2	1.2973	0.732308	0.770833	FALSE	0	0	2	210	26	0.0137002	22.1923	26	0	0.900901	0.599792
CYCS	CYCS	1.37838	0.743083	0.72549	FALSE	0	0	2	182	23	0.0174147	22.6522	23	0	0.873874	0.612221
APP	APP	1.45946	0.731579	0.685185	FALSE	0	0	2	124	20	0.00907935	22.45	20	0	0.846847	0.606757

## Sheet: Sheet2
		Degree	ClosenessCentrality	Betweenness
NQO1	NQO1	20	0.685185	0.0166068
EGF	EGF	23	0.72549	0.0191223
MPO	MPO	24	0.74	0.0141376
GJA1	GJA1	11	0.569231	0.00136565
LDLR	LDLR	12	0.587302	0.00239393
XDH	XDH	8	0.552239	0.00222861
CYP1A2	CYP1A2	8	0.521127	0.00404571
POR	POR	7	0.536232	0.00151851
GSTM1	GSTM1	11	0.569231	0.00345774
HMGCR	HMGCR	10	0.578125	0.00125705
INSR	INSR	4	0.486842	0
AHR	AHR	14	0.616667	0.00815442
ACHE	ACHE	12	0.587302	0.00169062
GSTA1	GSTA1	9	0.560606	0.00176215
JUN	JUN	27	0.787234	0.0249206
MAPK1	MAPK1	26	0.770833	0.0285599
SOD1	SOD1	25	0.755102	0.0295444
CAT	CAT	31	0.860465	0.06189
MAPK3	MAPK3	27	0.787234	0.0378866
TNF	TNF	30	0.840909	0.0350136
VCAM1	VCAM1	17	0.649123	0.00161694
TP53	TP53	27	0.787234	0.0307534
IL1B	IL1B	28	0.804348	0.0322971
PON1	PON1	14	0.616667	0.0134205
GSR	GSR	22	0.711538	0.0173412
IL6	IL6	31	0.860465	0.0405167
BCL2	BCL2	5	0.521127	0
NOS2	NOS2	20	0.685185	0.00477704
GSK3B	GSK3B	13	0.606557	0.00112821
NOS3	NOS3	26	0.770833	0.0208539
KDR	KDR	13	0.596774	0.0016674
PPARG	PPARG	26	0.770833	0.0312614
COL1A1	COL1A1	7	0.536232	0.0003078
HMOX1	HMOX1	25	0.755102	0.0192707
IFNG	IFNG	16	0.637931	8.832e-05
PTGS2	PTGS2	26	0.770833	0.0137002
CYCS	CYCS	23	0.72549	0.0174147
APP	APP	20	0.685185	0.00907935
		20	0.685185	0.0112499

## Sheet: Sheet3
		Degree	ClosenessCentrality	Betweenness
CAT	CAT	31	0.860465	0.06189
IL6	IL6	31	0.860465	0.0405167
TNF	TNF	30	0.840909	0.0350136
IL1B	IL1B	28	0.804348	0.0322971
JUN	JUN	27	0.787234	0.0249206
MAPK3	MAPK3	27	0.787234	0.0378866
TP53	TP53	27	0.787234	0.0307534
MAPK1	MAPK1	26	0.770833	0.0285599
NOS3	NOS3	26	0.770833	0.0208539
PPARG	PPARG	26	0.770833	0.0312614
PTGS2	PTGS2	26	0.770833	0.0137002
SOD1	SOD1	25	0.755102	0.0295444
HMOX1	HMOX1	25	0.755102	0.0192707
MPO	MPO	24	0.74	0.0141376
EGF	EGF	23	0.72549	0.0191223
CYCS	CYCS	23	0.72549	0.0174147
GSR	GSR	22	0.711538	0.0173412
		26	0.770833	0.0285599

## Sheet: Sheet4
		Degree	ClosenessCentrality	Betweenness
CAT	CAT	31	0.860465	0.06189
IL6	IL6	31	0.860465	0.0405167
TNF	TNF	30	0.840909	0.0350136
IL1B	IL1B	28	0.804348	0.0322971
JUN	JUN	27	0.787234	0.0249206
MAPK3	MAPK3	27	0.787234	0.0378866
TP53	TP53	27	0.787234	0.0307534
