# Supplementary material for: Integrated Analysis of the Mechanisms of Da-Chai-Hu Decoction in Type 2 Diabetes Mellitus by a Network Pharmacology Approach
Source: Evid Based Complement Alternat Med. 2020 Apr 28;2020:9768414. doi: 10.1155/2020/9768414 (PMC7204321; doi:10.1155/2020/9768414)
Supplement: Supplementary Materials — 1ingredients: the 77 potential Da-Chai-Hu ingredients obtained through six principles of screening. 2Drug-related targets: related targets obtained for each drug ingredient. 3Drug-targets: drug targets based on the total drug targets obtained in 2Drug-related targets, the duplicates are deleted, and the corresponding specifications are found for each target obtained. 4Disease-targets: all the targets related to T2DM, and the top 200 targets taken in order from the largest to the smallest according to the inference score. 5Common targets of disease and drug: a duplicate of the drug's total targets and disease targets, which is a common target for drugs and diseases. 6Topology: screened twice by “degree, closeness centrality, and betweeness” to get the final 7 core targets. 7GO-BP: 25 biological processes related to T2DM mined in DAVID for specific pathway enrichment analysis. 8 PPI: the 161 targets of DCHD corresponding to 200 targets of T2DM, and 38 repeat important targets obtained. In order to illuminate the significance of degree in compound targets, we created a PPI network about the relationship of the common targets between compounds and T2DM. This network was composed of 38 nodes and 349 edges. C-T.cys: Targets-compounds network. Figure 3. D-C.cys: herbs-compounds network. Figure 2 ppi.cys: interrelationship between 38 targets. Figure 4. T-P.cys: target-pathway network. Figure 6. [file 9768414.f1.zip › 9768414.f1/7GO-BP.xlsx]

## Sheet: Sheet1
Category	Term	Count	%	PValue	Genes	List Total	Pop Hits	Pop Total	Fold Enrichment	Bonferroni	Benjamini	FDR
GOTERM_BP_DIRECT	GO:0055114~oxidation-reduction process	13	34.2105	2.72853e-09	XDH, VCAM1, GSR, PTGS2, HMGCR, CYCS, MPO, NOS3, CYP1A2, NOS2, SOD1, NQO1, POR	38	592	16792	9.70377	2.94954e-06	2.94954e-06	4.35379e-06
GOTERM_BP_DIRECT	GO:0045893~positive regulation of transcription, DNA-templated	12	31.5789	8.42955e-09	MAPK1, IL6, TNF, JUN, MAPK3, PPARG, TP53, IL1B, COL1A1, EGF, INSR, AHR	38	515	16792	10.2966	9.1123e-06	4.55616e-06	1.34506e-05
GOTERM_BP_DIRECT	GO:0042493~response to drug	10	26.3158	1.47971e-08	IL6, PTGS2, JUN, BCL2, PPARG, IFNG, CAT, COL1A1, SOD1, POR	38	304	16792	14.536	1.59955e-05	5.33188e-06	2.3611e-05
GOTERM_BP_DIRECT	GO:0045429~positive regulation of nitric oxide biosynthetic process	6	15.7895	3.55236e-08	IL6, TNF, PTGS2, IFNG, IL1B, INSR	38	43	16792	61.6597	3.84003e-05	9.60022e-06	5.66833e-05
GOTERM_BP_DIRECT	GO:0007568~aging	8	21.0526	6.25484e-08	VCAM1, IL6, HMGCR, JUN, MPO, CAT, SOD1, NQO1	38	165	16792	21.4252	6.76126e-05	1.35229e-05	9.98055e-05
GOTERM_BP_DIRECT	GO:0042542~response to hydrogen peroxide	6	15.7895	8.55937e-08	JUN, HMOX1, BCL2, CAT, COL1A1, SOD1	38	51	16792	51.9876	9.25225e-05	1.5421e-05	0.000136578
GOTERM_BP_DIRECT	GO:0000187~activation of MAPK activity	7	18.4211	1.15067e-07	MAPK1, TNF, MAPK3, IL1B, SOD1, EGF, INSR	38	107	16792	28.909	0.00012438	1.77695e-05	0.000183607
GOTERM_BP_DIRECT	GO:0048661~positive regulation of smooth muscle cell proliferation	6	15.7895	1.96176e-07	IL6, TNF, PTGS2, HMGCR, JUN, HMOX1	38	60	16792	44.1895	0.000212043	2.65079e-05	0.000313028
GOTERM_BP_DIRECT	GO:0031663~lipopolysaccharide-mediated signaling pathway	5	13.1579	6.86251e-07	MAPK1, TNF, MAPK3, IL1B, NOS3	38	32	16792	69.0461	0.000741562	8.2423e-05	0.00109501
GOTERM_BP_DIRECT	GO:0009636~response to toxic substance	6	15.7895	1.13229e-06	MAPK1, BCL2, MAPK3, PON1, NQO1, AHR	38	85	16792	31.1926	0.00122326	0.000122394	0.00180673
GOTERM_BP_DIRECT	GO:0045080~positive regulation of chemokine biosynthetic process	4	10.5263	1.16924e-06	TNF, HMOX1, IFNG, IL1B	38	10	16792	176.758	0.00126315	0.000114898	0.00186568
GOTERM_BP_DIRECT	GO:0019430~removal of superoxide radicals	4	10.5263	2.1371e-06	MPO, NOS3, SOD1, NQO1	38	12	16792	147.298	0.00230754	0.000192499	0.00341002
GOTERM_BP_DIRECT	GO:0010629~negative regulation of gene expression	6	15.7895	1.18717e-05	XDH, TNF, LDLR, IFNG, GJA1, NOS2	38	137	16792	19.3531	0.0127514	0.0009867	0.0189415
GOTERM_BP_DIRECT	GO:0008217~regulation of blood pressure	5	13.1579	1.2267e-05	PTGS2, HMOX1, PPARG, NOS3, SOD1	38	65	16792	33.9919	0.0131732	0.000946747	0.0195721
GOTERM_BP_DIRECT	GO:0060559~positive regulation of calcidiol 1-monooxygenase activity	3	7.89474	1.41528e-05	TNF, IFNG, IL1B	38	3	16792	441.895	0.0151829	0.00101943	0.0225806
GOTERM_BP_DIRECT	GO:0071260~cellular response to mechanical stimulus	5	13.1579	1.74394e-05	PTGS2, MAPK3, IL1B, GJA1, COL1A1	38	71	16792	31.1193	0.0186756	0.00117757	0.0278236
GOTERM_BP_DIRECT	GO:0007584~response to nutrient	5	13.1579	2.05549e-05	VCAM1, HMGCR, PPARG, NQO1, POR	38	74	16792	29.8578	0.021975	0.00130621	0.0327934
GOTERM_BP_DIRECT	GO:0010628~positive regulation of gene expression	7	18.4211	2.11052e-05	IL6, TNF, LDLR, IFNG, TP53, IL1B, GJA1	38	262	16792	11.8063	0.0225567	0.0012667	0.0336713
GOTERM_BP_DIRECT	GO:0051090~regulation of sequence-specific DNA binding transcription factor activity	4	10.5263	2.19056e-05	MAPK1, JUN, HMOX1, MAPK3	38	25	16792	70.7032	0.0234021	0.00124555	0.034948
GOTERM_BP_DIRECT	GO:0045909~positive regulation of vasodilation	4	10.5263	3.45907e-05	HMOX1, GJA1, NOS3, NOS2	38	29	16792	60.951	0.0367027	0.00186791	0.0551805
GOTERM_BP_DIRECT	GO:0045944~positive regulation of transcription from RNA polymerase II promoter	11	28.9474	3.62217e-05	APP, IL6, TNF, JUN, GSK3B, MAPK3, PPARG, IFNG, TP53, IL1B, AHR	38	981	16792	4.95499	0.0383997	0.00186285	0.0577817
GOTERM_BP_DIRECT	GO:0070374~positive regulation of ERK1 and ERK2 cascade	6	15.7895	3.86252e-05	IL6, TNF, HMGCR, JUN, MAPK3, KDR	38	175	16792	15.1507	0.0408949	0.00189614	0.0616146
GOTERM_BP_DIRECT	GO:0032355~response to estradiol	5	13.1579	4.6486e-05	PTGS2, CAT, COL1A1, CYP1A2, NQO1	38	91	16792	24.2799	0.0490107	0.00218251	0.0741497
GOTERM_BP_DIRECT	GO:0031622~positive regulation of fever generation	3	7.89474	4.7045e-05	TNF, PTGS2, IL1B	38	5	16792	265.137	0.0495853	0.00211679	0.0750411
GOTERM_BP_DIRECT	GO:0043066~negative regulation of apoptotic process	8	21.0526	5.21282e-05	IL6, GSK3B, BCL2, TP53, MPO, CAT, NQO1, KDR	38	455	16792	7.76958	0.0547937	0.00225154	0.083146
GOTERM_BP_DIRECT	GO:0045471~response to ethanol	5	13.1579	8.1334e-05	VCAM1, HMGCR, CAT, SOD1, NQO1	38	105	16792	21.0426	0.0841711	0.00337605	0.129702
GOTERM_BP_DIRECT	GO:0000302~response to reactive oxygen species	4	10.5263	8.52117e-05	GSR, CYCS, CAT, SOD1	38	39	16792	45.3225	0.0880023	0.00340596	0.135882
GOTERM_BP_DIRECT	GO:0051262~protein tetramerization	4	10.5263	9.19811e-05	ACHE, HMGCR, TP53, CAT	38	40	16792	44.1895	0.0946522	0.00354499	0.146669
GOTERM_BP_DIRECT	GO:0048538~thymus development	4	10.5263	0.000114371	MAPK1, BCL2, MAPK3, SOD1	38	43	16792	41.1065	0.116304	0.00425444	0.18234
GOTERM_BP_DIRECT	GO:0001525~angiogenesis	6	15.7895	0.000121749	PTGS2, JUN, HMOX1, NOS3, EGF, KDR	38	223	16792	11.8895	0.123325	0.00437769	0.194093
GOTERM_BP_DIRECT	GO:0001934~positive regulation of protein phosphorylation	5	13.1579	0.000169868	TNF, MAPK3, IL1B, INSR, KDR	38	127	16792	17.3974	0.167767	0.00590645	0.270706
GOTERM_BP_DIRECT	GO:0006915~apoptotic process	8	21.0526	0.000205566	MAPK1, BCL2, MAPK3, IFNG, TP53, IL1B, GJA1, AHR	38	567	16792	6.23485	0.199277	0.00692093	0.327508
GOTERM_BP_DIRECT	GO:0006749~glutathione metabolic process	4	10.5263	0.000251883	GSTM1, GSTA1, GSR, SOD1	38	56	16792	31.5639	0.238389	0.00821816	0.401161
GOTERM_BP_DIRECT	GO:0006959~humoral immune response	4	10.5263	0.000265474	IL6, TNF, BCL2, IFNG	38	57	16792	31.0102	0.2495	0.00840609	0.422764
GOTERM_BP_DIRECT	GO:0042102~positive regulation of T cell proliferation	4	10.5263	0.000309067	VCAM1, IL6, IFNG, IL1B	38	60	16792	29.4596	0.284056	0.00950181	0.492026
GOTERM_BP_DIRECT	GO:0006809~nitric oxide biosynthetic process	3	7.89474	0.000362895	NOS3, NOS2, NQO1	38	13	16792	101.976	0.324539	0.0108397	0.577485
GOTERM_BP_DIRECT	GO:0001878~response to yeast	3	7.89474	0.000362895	APP, IL6, MPO	38	13	16792	101.976	0.324539	0.0108397	0.577485
GOTERM_BP_DIRECT	GO:0051384~response to glucocorticoid	4	10.5263	0.000391531	IL6, TNF, PTGS2, BCL2	38	65	16792	27.1935	0.345136	0.0113761	0.622921
GOTERM_BP_DIRECT	GO:0050796~regulation of insulin secretion	4	10.5263	0.000428103	TNF, IFNG, IL1B, NOS2	38	67	16792	26.3818	0.370531	0.0121071	0.680921
GOTERM_BP_DIRECT	GO:0008203~cholesterol metabolic process	4	10.5263	0.000447184	APP, LDLR, PON1, CAT	38	68	16792	25.9938	0.383387	0.0123213	0.711168
GOTERM_BP_DIRECT	GO:0032496~response to lipopolysaccharide	5	13.1579	0.000450562	VCAM1, PTGS2, JUN, MPO, CYP1A2	38	164	16792	13.4724	0.385636	0.0121053	0.716523
GOTERM_BP_DIRECT	GO:0043065~positive regulation of apoptotic process	6	15.7895	0.000480182	IL6, TNF, PTGS2, HMOX1, TP53, SOD1	38	300	16792	8.83789	0.405004	0.0125836	0.763458
GOTERM_BP_DIRECT	GO:0033138~positive regulation of peptidyl-serine phosphorylation	4	10.5263	0.000486966	IL6, TNF, GSK3B, BCL2	38	70	16792	25.2511	0.409354	0.0124584	0.774206
GOTERM_BP_DIRECT	GO:0098869~cellular oxidant detoxification	4	10.5263	0.000486966	GSTA1, GSR, PTGS2, CAT	38	70	16792	25.2511	0.409354	0.0124584	0.774206
GOTERM_BP_DIRECT	GO:0051044~positive regulation of membrane protein ectodomain proteolysis	3	7.89474	0.000487157	TNF, IFNG, IL1B	38	15	16792	88.3789	0.409476	0.0121752	0.774508
GOTERM_BP_DIRECT	GO:0008284~positive regulation of cell proliferation	7	18.4211	0.000495136	MAPK1, IL6, BCL2, IFNG, EGF, INSR, KDR	38	466	16792	6.6379	0.41455	0.0120939	0.787146
GOTERM_BP_DIRECT	GO:0044130~negative regulation of growth of symbiont in host	3	7.89474	0.000555979	TNF, IFNG, MPO	38	16	16792	82.8553	0.451836	0.0132707	0.88347
GOTERM_BP_DIRECT	GO:0071276~cellular response to cadmium ion	3	7.89474	0.000629235	HMOX1, CYP1A2, SOD1	38	17	16792	77.9814	0.493594	0.0146828	0.99933
GOTERM_BP_DIRECT	GO:0070542~response to fatty acid	3	7.89474	0.000629235	PTGS2, PON1, CAT	38	17	16792	77.9814	0.493594	0.0146828	0.99933
GOTERM_BP_DIRECT	GO:0045454~cell redox homeostasis	4	10.5263	0.000643881	GSR, IL6, NOS3, NOS2	38	77	16792	22.9556	0.501554	0.0147048	1.02248
GOTERM_BP_DIRECT	GO:0006805~xenobiotic metabolic process	4	10.5263	0.000668623	CYP1A2, NQO1, AHR, POR	38	78	16792	22.6613	0.514717	0.0149501	1.06157
GOTERM_BP_DIRECT	GO:0046827~positive regulation of protein export from nucleus	3	7.89474	0.000788977	GSK3B, TP53, IL1B	38	19	16792	69.7729	0.57396	0.017262	1.25153
GOTERM_BP_DIRECT	GO:0030198~extracellular matrix organization	5	13.1579	0.000879496	VCAM1, APP, TNF, COL1A1, KDR	38	196	16792	11.2728	0.613705	0.0188433	1.39418
GOTERM_BP_DIRECT	GO:0042346~positive regulation of NF-kappaB import into nucleus	3	7.89474	0.000966235	TNF, PTGS2, IL1B	38	21	16792	63.1278	0.64831	0.0202818	1.53068
GOTERM_BP_DIRECT	GO:0071456~cellular response to hypoxia	4	10.5263	0.00122202	PTGS2, HMOX1, BCL2, TP53	38	96	16792	18.4123	0.733348	0.0250991	1.9322
GOTERM_BP_DIRECT	GO:0070371~ERK1 and ERK2 cascade	3	7.89474	0.00126464	MAPK1, MAPK3, EGF	38	24	16792	55.2368	0.745368	0.0254799	1.99895
GOTERM_BP_DIRECT	GO:0007569~cell aging	3	7.89474	0.0013727	BCL2, TP53, SOD1	38	25	16792	53.0274	0.773476	0.0271236	2.16801
GOTERM_BP_DIRECT	GO:0045840~positive regulation of mitotic nuclear division	3	7.89474	0.00148503	IL1B, EGF, INSR	38	26	16792	50.9879	0.799414	0.0287868	2.34346
GOTERM_BP_DIRECT	GO:0051091~positive regulation of sequence-specific DNA binding transcription factor activity	4	10.5263	0.00158164	IL6, TNF, PPARG, IL1B	38	105	16792	16.8341	0.819334	0.0300933	2.49411
GOTERM_BP_DIRECT	GO:0010800~positive regulation of peptidyl-threonine phosphorylation	3	7.89474	0.00160161	MAPK1, GSK3B, EGF	38	27	16792	49.0994	0.823199	0.0299413	2.52523
GOTERM_BP_DIRECT	GO:0008285~negative regulation of cell proliferation	6	15.7895	0.00166531	IL6, PTGS2, JUN, TP53, IL1B, NOS3	38	396	16792	6.69537	0.834983	0.0305864	2.62443
GOTERM_BP_DIRECT	GO:0006979~response to oxidative stress	4	10.5263	0.00180721	APP, PTGS2, HMOX1, MPO	38	110	16792	16.0689	0.858487	0.0325986	2.84503
GOTERM_BP_DIRECT	GO:0048662~negative regulation of smooth muscle cell proliferation	3	7.89474	0.00184745	HMOX1, PPARG, IFNG	38	29	16792	45.7132	0.864521	0.0327668	2.9075
GOTERM_BP_DIRECT	GO:0071222~cellular response to lipopolysaccharide	4	10.5263	0.00195172	IL6, TNF, IFNG, NOS2	38	113	16792	15.6423	0.878988	0.0340284	3.06922
GOTERM_BP_DIRECT	GO:0045766~positive regulation of angiogenesis	4	10.5263	0.00205195	HMOX1, IL1B, NOS3, KDR	38	115	16792	15.3703	0.891438	0.0351798	3.22443
GOTERM_BP_DIRECT	GO:0030168~platelet activation	4	10.5263	0.00205195	MAPK1, IL6, MAPK3, COL1A1	38	115	16792	15.3703	0.891438	0.0351798	3.22443
GOTERM_BP_DIRECT	GO:0046677~response to antibiotic	3	7.89474	0.00224762	IL6, TP53, SOD1	38	32	16792	41.4276	0.912175	0.0378738	3.52676
GOTERM_BP_DIRECT	GO:0030308~negative regulation of cell growth	4	10.5263	0.00237173	BCL2, PPARG, TP53, GJA1	38	121	16792	14.6081	0.923225	0.0393138	3.71806
GOTERM_BP_DIRECT	GO:0097192~extrinsic apoptotic signaling pathway in absence of ligand	3	7.89474	0.00253513	GSK3B, BCL2, IL1B	38	34	16792	38.9907	0.935685	0.0413361	3.96939
GOTERM_BP_DIRECT	GO:0000165~MAPK cascade	5	13.1579	0.00255206	MAPK1, TNF, MAPK3, IL1B, EGF	38	262	16792	8.43311	0.936854	0.0409893	3.9954
GOTERM_BP_DIRECT	GO:0018105~peptidyl-serine phosphorylation	4	10.5263	0.00260115	MAPK1, GSK3B, BCL2, MAPK3	38	125	16792	14.1406	0.940125	0.0411517	4.07076
GOTERM_BP_DIRECT	GO:0035094~response to nicotine	3	7.89474	0.00299714	VCAM1, HMOX1, BCL2	38	37	16792	35.8293	0.961023	0.0465967	4.67669
GOTERM_BP_DIRECT	GO:2001240~negative regulation of extrinsic apoptotic signaling pathway in absence of ligand	3	7.89474	0.00299714	TNF, BCL2, IL1B	38	37	16792	35.8293	0.961023	0.0465967	4.67669
GOTERM_BP_DIRECT	GO:0043524~negative regulation of neuron apoptotic process	4	10.5263	0.00303479	JUN, HMOX1, BCL2, SOD1	38	132	16792	13.3907	0.962582	0.0465014	4.73411
GOTERM_BP_DIRECT	GO:0051092~positive regulation of NF-kappaB transcription factor activity	4	10.5263	0.00310015	IL6, TNF, IL1B, CAT	38	133	16792	13.2901	0.965142	0.046818	4.83371
GOTERM_BP_DIRECT	GO:0018107~peptidyl-threonine phosphorylation	3	7.89474	0.00315927	MAPK1, GSK3B, BCL2	38	38	16792	34.8864	0.967307	0.0470351	4.92374
GOTERM_BP_DIRECT	GO:0038083~peptidyl-tyrosine autophosphorylation	3	7.89474	0.00349562	MAPK3, INSR, KDR	38	40	16792	33.1421	0.9773	0.0512167	5.43433
GOTERM_BP_DIRECT	GO:0045740~positive regulation of DNA replication	3	7.89474	0.00384797	IL6, JUN, INSR	38	42	16792	31.5639	0.984512	0.0554923	5.96645
GOTERM_BP_DIRECT	GO:0007566~embryo implantation	3	7.89474	0.00384797	PTGS2, IL1B, SOD1	38	42	16792	31.5639	0.984512	0.0554923	5.96645
GOTERM_BP_DIRECT	GO:0043525~positive regulation of neuron apoptotic process	3	7.89474	0.00403009	JUN, TP53, NQO1	38	43	16792	30.8299	0.98729	0.0572847	6.24041
GOTERM_BP_DIRECT	GO:0016032~viral process	5	13.1579	0.00409702	VCAM1, MAPK1, MAPK3, TP53, KDR	38	299	16792	7.38954	0.98818	0.0574564	6.3409
GOTERM_BP_DIRECT	GO:0014806~smooth muscle hyperplasia	2	5.26316	0.00440214	HMOX1, NOS3	38	2	16792	441.895	0.991513	0.0608244	6.79771
GOTERM_BP_DIRECT	GO:0060557~positive regulation of vitamin D biosynthetic process	2	5.26316	0.00440214	TNF, IFNG	38	2	16792	441.895	0.991513	0.0608244	6.79771
GOTERM_BP_DIRECT	GO:0071306~cellular response to vitamin E	2	5.26316	0.00440214	PPARG, COL1A1	38	2	16792	441.895	0.991513	0.0608244	6.79771
GOTERM_BP_DIRECT	GO:0032755~positive regulation of interleukin-6 production	3	7.89474	0.00440617	IL6, TNF, IL1B	38	45	16792	29.4596	0.99155	0.0601121	6.80373
GOTERM_BP_DIRECT	GO:0008630~intrinsic apoptotic signaling pathway in response to DNA damage	3	7.89474	0.00479789	TNF, HMOX1, BCL2	38	47	16792	28.206	0.994478	0.0644811	7.38712
GOTERM_BP_DIRECT	GO:0009408~response to heat	3	7.89474	0.00499958	IL6, NOS3, SOD1	38	48	16792	27.6184	0.995564	0.0662846	7.68615
GOTERM_BP_DIRECT	GO:0019233~sensory perception of pain	3	7.89474	0.00584477	MAPK1, PTGS2, MAPK3	38	52	16792	25.4939	0.99823	0.0761533	8.92946
GOTERM_BP_DIRECT	GO:0045727~positive regulation of translation	3	7.89474	0.00606559	MAPK1, IL6, MAPK3	38	53	16792	25.0129	0.998608	0.0779869	9.2517
GOTERM_BP_DIRECT	GO:0001666~response to hypoxia	4	10.5263	0.00635529	VCAM1, HMOX1, CAT, NOS2	38	172	16792	10.2766	0.998984	0.0806135	9.67284
GOTERM_BP_DIRECT	GO:0050829~defense response to Gram-negative bacterium	3	7.89474	0.00651854	APP, IL6, NOS2	38	55	16792	24.1033	0.999149	0.0816494	9.90934
GOTERM_BP_DIRECT	GO:0061308~cardiac neural crest cell development involved in heart development	2	5.26316	0.00659613	MAPK1, MAPK3	38	3	16792	294.596	0.999218	0.0816412	10.0215
GOTERM_BP_DIRECT	GO:0000189~MAPK import into nucleus	2	5.26316	0.00659613	MAPK1, MAPK3	38	3	16792	294.596	0.999218	0.0816412	10.0215
GOTERM_BP_DIRECT	GO:0051712~positive regulation of killing of cells of other organism	2	5.26316	0.00659613	IFNG, NOS2	38	3	16792	294.596	0.999218	0.0816412	10.0215
GOTERM_BP_DIRECT	GO:0001781~neutrophil apoptotic process	2	5.26316	0.00659613	IL6, IFNG	38	3	16792	294.596	0.999218	0.0816412	10.0215
GOTERM_BP_DIRECT	GO:0009612~response to mechanical stimulus	3	7.89474	0.00746922	JUN, PPARG, MPO	38	59	16792	22.4692	0.999698	0.090943	11.2751
GOTERM_BP_DIRECT	GO:0030335~positive regulation of cell migration	4	10.5263	0.00765001	MAPK1, COL1A1, INSR, KDR	38	184	16792	9.60641	0.999752	0.092016	11.5327
GOTERM_BP_DIRECT	GO:0070849~response to epidermal growth factor	2	5.26316	0.00878542	MAPK1, MAPK3	38	4	16792	220.947	0.999928	0.103847	13.1341
GOTERM_BP_DIRECT	GO:0090170~regulation of Golgi inheritance	2	5.26316	0.00878542	MAPK1, MAPK3	38	4	16792	220.947	0.999928	0.103847	13.1341
GOTERM_BP_DIRECT	GO:0030730~sequestering of triglyceride	2	5.26316	0.00878542	TNF, IL1B	38	4	16792	220.947	0.999928	0.103847	13.1341
GOTERM_BP_DIRECT	GO:0043627~response to estrogen	3	7.89474	0.0090052	MAPK1, HMOX1, PPARG	38	65	16792	20.3951	0.999943	0.10517	13.4409
GOTERM_BP_DIRECT	GO:0035690~cellular response to drug	3	7.89474	0.010101	TP53, IL1B, NOS2	38	69	16792	19.2128	0.999983	0.116011	14.9555
GOTERM_BP_DIRECT	GO:0006974~cellular response to DNA damage stimulus	4	10.5263	0.0106797	MAPK1, BCL2, MAPK3, TP53	38	208	16792	8.49798	0.999991	0.120995	15.7454
GOTERM_BP_DIRECT	GO:0072584~caveolin-mediated endocytosis	2	5.26316	0.01097	MAPK1, MAPK3	38	5	16792	176.758	0.999993	0.122812	16.1391
GOTERM_BP_DIRECT	GO:0007623~circadian rhythm	3	7.89474	0.0118497	JUN, GSK3B, NOS2	38	75	16792	17.6758	0.999997	0.130699	17.3214
GOTERM_BP_DIRECT	GO:1900034~regulation of cellular response to heat	3	7.89474	0.0118497	MAPK1, GSK3B, MAPK3	38	75	16792	17.6758	0.999997	0.130699	17.3214
GOTERM_BP_DIRECT	GO:0007049~cell cycle	4	10.5263	0.0119714	MAPK1, MAPK3, TP53, AHR	38	217	16792	8.14553	0.999998	0.130634	17.4837
GOTERM_BP_DIRECT	GO:0014066~regulation of phosphatidylinositol 3-kinase signaling	3	7.89474	0.0127704	MAPK1, MAPK3, EGF	38	78	16792	16.996	0.999999	0.137401	18.5421
GOTERM_BP_DIRECT	GO:0060664~epithelial cell proliferation involved in salivary gland morphogenesis	2	5.26316	0.0131499	IL6, TNF	38	6	16792	147.298	0.999999	0.13983	19.0403
GOTERM_BP_DIRECT	GO:0003158~endothelium development	2	5.26316	0.0131499	GJA1, KDR	38	6	16792	147.298	0.999999	0.13983	19.0403
GOTERM_BP_DIRECT	GO:0060440~trachea formation	2	5.26316	0.0131499	MAPK1, MAPK3	38	6	16792	147.298	0.999999	0.13983	19.0403
GOTERM_BP_DIRECT	GO:0043410~positive regulation of MAPK cascade	3	7.89474	0.0137215	IL6, INSR, KDR	38	81	16792	16.3665	1	0.144081	19.7853
GOTERM_BP_DIRECT	GO:0006919~activation of cysteine-type endopeptidase activity involved in apoptotic process	3	7.89474	0.0143722	XDH, TNF, PPARG	38	83	16792	15.9721	1	0.148989	20.6256
GOTERM_BP_DIRECT	GO:0051897~positive regulation of protein kinase B signaling	3	7.89474	0.0147025	IL6, TNF, INSR	38	84	16792	15.782	1	0.150733	21.049
GOTERM_BP_DIRECT	GO:0050830~defense response to Gram-positive bacterium	3	7.89474	0.0150361	APP, IL6, TNF	38	85	16792	15.5963	1	0.15247	21.4744
GOTERM_BP_DIRECT	GO:1903140~regulation of establishment of endothelial barrier	2	5.26316	0.0153251	TNF, IL1B	38	7	16792	126.256	1	0.153756	21.8413
GOTERM_BP_DIRECT	GO:0032966~negative regulation of collagen biosynthetic process	2	5.26316	0.0174957	IL6, PPARG	38	8	16792	110.474	1	0.172142	24.5456
GOTERM_BP_DIRECT	GO:2000641~regulation of early endosome to late endosome transport	2	5.26316	0.0174957	MAPK1, MAPK3	38	8	16792	110.474	1	0.172142	24.5456
GOTERM_BP_DIRECT	GO:0032872~regulation of stress-activated MAPK cascade	2	5.26316	0.0174957	MAPK1, MAPK3	38	8	16792	110.474	1	0.172142	24.5456
GOTERM_BP_DIRECT	GO:0034383~low-density lipoprotein particle clearance	2	5.26316	0.0174957	LDLR, HMOX1	38	8	16792	110.474	1	0.172142	24.5456
GOTERM_BP_DIRECT	GO:0045410~positive regulation of interleukin-6 biosynthetic process	2	5.26316	0.0174957	IFNG, IL1B	38	8	16792	110.474	1	0.172142	24.5456
GOTERM_BP_DIRECT	GO:0033129~positive regulation of histone phosphorylation	2	5.26316	0.0174957	MAPK3, IL1B	38	8	16792	110.474	1	0.172142	24.5456
GOTERM_BP_DIRECT	GO:0006527~arginine catabolic process	2	5.26316	0.0174957	NOS3, NOS2	38	8	16792	110.474	1	0.172142	24.5456
GOTERM_BP_DIRECT	GO:0010888~negative regulation of lipid storage	2	5.26316	0.0174957	IL6, TNF	38	8	16792	110.474	1	0.172142	24.5456
GOTERM_BP_DIRECT	GO:0002544~chronic inflammatory response	2	5.26316	0.0196616	VCAM1, GJA1	38	9	16792	98.1988	1	0.189781	27.1565
GOTERM_BP_DIRECT	GO:0050665~hydrogen peroxide biosynthetic process	2	5.26316	0.0196616	CYP1A2, SOD1	38	9	16792	98.1988	1	0.189781	27.1565
GOTERM_BP_DIRECT	GO:0042473~outer ear morphogenesis	2	5.26316	0.0196616	MAPK1, MAPK3	38	9	16792	98.1988	1	0.189781	27.1565
GOTERM_BP_DIRECT	GO:0060020~Bergmann glial cell differentiation	2	5.26316	0.0196616	MAPK1, MAPK3	38	9	16792	98.1988	1	0.189781	27.1565
GOTERM_BP_DIRECT	GO:0034405~response to fluid shear stress	2	5.26316	0.0196616	GJA1, NOS3	38	9	16792	98.1988	1	0.189781	27.1565
GOTERM_BP_DIRECT	GO:0007409~axonogenesis	3	7.89474	0.0196642	APP, GSK3B, BCL2	38	98	16792	13.5274	1	0.188146	27.1595
GOTERM_BP_DIRECT	GO:0010468~regulation of gene expression	3	7.89474	0.0204231	BCL2, CYP1A2, AHR	38	100	16792	13.2568	1	0.193039	28.054
GOTERM_BP_DIRECT	GO:0042593~glucose homeostasis	3	7.89474	0.0208071	IL6, PPARG, INSR	38	101	16792	13.1256	1	0.194646	28.5027
GOTERM_BP_DIRECT	GO:0002576~platelet degranulation	3	7.89474	0.0215842	APP, SOD1, EGF	38	103	16792	12.8707	1	0.199507	29.4028
GOTERM_BP_DIRECT	GO:0046902~regulation of mitochondrial membrane permeability	2	5.26316	0.0218229	BCL2, TP53	38	10	16792	88.3789	1	0.199816	29.6771
GOTERM_BP_DIRECT	GO:0006983~ER overload response	2	5.26316	0.0218229	GSK3B, TP53	38	10	16792	88.3789	1	0.199816	29.6771
GOTERM_BP_DIRECT	GO:0001649~osteoblast differentiation	3	7.89474	0.0219772	GJA1, CAT, COL1A1	38	104	16792	12.747	1	0.199428	29.8539
GOTERM_BP_DIRECT	GO:0045892~negative regulation of transcription, DNA-templated	5	13.1579	0.0234564	TNF, JUN, PPARG, TP53, AHR	38	499	16792	4.4278	1	0.209744	31.5277
GOTERM_BP_DIRECT	GO:0034116~positive regulation of heterotypic cell-cell adhesion	2	5.26316	0.0239795	TNF, IL1B	38	11	16792	80.3445	1	0.212211	32.1107
GOTERM_BP_DIRECT	GO:0061045~negative regulation of wound healing	2	5.26316	0.0239795	HMGCR, GJA1	38	11	16792	80.3445	1	0.212211	32.1107
GOTERM_BP_DIRECT	GO:0031284~positive regulation of guanylate cyclase activity	2	5.26316	0.0239795	NOS3, NOS2	38	11	16792	80.3445	1	0.212211	32.1107
GOTERM_BP_DIRECT	GO:0030278~regulation of ossification	2	5.26316	0.0239795	MAPK1, MAPK3	38	11	16792	80.3445	1	0.212211	32.1107
GOTERM_BP_DIRECT	GO:0071356~cellular response to tumor necrosis factor	3	7.89474	0.0243976	VCAM1, IL6, COL1A1	38	110	16792	12.0517	1	0.213804	32.5733
GOTERM_BP_DIRECT	GO:0031000~response to caffeine	2	5.26316	0.0261315	IL6, PPARG	38	12	16792	73.6491	1	0.225525	34.4602
GOTERM_BP_DIRECT	GO:0002526~acute inflammatory response	2	5.26316	0.0282789	VCAM1, IL6	38	13	16792	67.9838	1	0.239991	36.7286
GOTERM_BP_DIRECT	GO:0060425~lung morphogenesis	2	5.26316	0.0282789	MAPK1, MAPK3	38	13	16792	67.9838	1	0.239991	36.7286
GOTERM_BP_DIRECT	GO:0006195~purine nucleotide catabolic process	2	5.26316	0.0282789	XDH, CAT	38	13	16792	67.9838	1	0.239991	36.7286
GOTERM_BP_DIRECT	GO:0050901~leukocyte tethering or rolling	2	5.26316	0.0282789	VCAM1, TNF	38	13	16792	67.9838	1	0.239991	36.7286
GOTERM_BP_DIRECT	GO:0010288~response to lead ion	2	5.26316	0.0282789	APP, CAT	38	13	16792	67.9838	1	0.239991	36.7286
GOTERM_BP_DIRECT	GO:0051926~negative regulation of calcium ion transport	2	5.26316	0.0282789	PTGS2, NOS3	38	13	16792	67.9838	1	0.239991	36.7286
GOTERM_BP_DIRECT	GO:0071318~cellular response to ATP	2	5.26316	0.0282789	PTGS2, SOD1	38	13	16792	67.9838	1	0.239991	36.7286
GOTERM_BP_DIRECT	GO:0019395~fatty acid oxidation	2	5.26316	0.0304217	PPARG, POR	38	14	16792	63.1278	1	0.253942	38.9185
GOTERM_BP_DIRECT	GO:0035729~cellular response to hepatocyte growth factor stimulus	2	5.26316	0.0304217	IL6, GSK3B	38	14	16792	63.1278	1	0.253942	38.9185
GOTERM_BP_DIRECT	GO:0031103~axon regeneration	2	5.26316	0.0304217	JUN, BCL2	38	14	16792	63.1278	1	0.253942	38.9185
GOTERM_BP_DIRECT	GO:0043122~regulation of I-kappaB kinase/NF-kappaB signaling	2	5.26316	0.0325599	TNF, IL1B	38	15	16792	58.9193	1	0.267401	41.0328
GOTERM_BP_DIRECT	GO:0051974~negative regulation of telomerase activity	2	5.26316	0.0325599	PPARG, TP53	38	15	16792	58.9193	1	0.267401	41.0328
GOTERM_BP_DIRECT	GO:0060397~JAK-STAT cascade involved in growth hormone signaling pathway	2	5.26316	0.0325599	MAPK1, MAPK3	38	15	16792	58.9193	1	0.267401	41.0328
GOTERM_BP_DIRECT	GO:1904355~positive regulation of telomere capping	2	5.26316	0.0346935	MAPK1, MAPK3	38	16	16792	55.2368	1	0.280392	43.074
GOTERM_BP_DIRECT	GO:0050995~negative regulation of lipid catabolic process	2	5.26316	0.0346935	TNF, IL1B	38	16	16792	55.2368	1	0.280392	43.074
GOTERM_BP_DIRECT	GO:0055093~response to hyperoxia	2	5.26316	0.0368225	CAT, COL1A1	38	17	16792	51.9876	1	0.292938	45.0447
GOTERM_BP_DIRECT	GO:0030224~monocyte differentiation	2	5.26316	0.0368225	JUN, PPARG	38	17	16792	51.9876	1	0.292938	45.0447
GOTERM_BP_DIRECT	GO:0071310~cellular response to organic substance	2	5.26316	0.0368225	BCL2, IL1B	38	17	16792	51.9876	1	0.292938	45.0447
GOTERM_BP_DIRECT	GO:0032722~positive regulation of chemokine production	2	5.26316	0.0368225	IL6, TNF	38	17	16792	51.9876	1	0.292938	45.0447
GOTERM_BP_DIRECT	GO:0033189~response to vitamin A	2	5.26316	0.0389469	PPARG, CAT	38	18	16792	49.0994	1	0.305058	46.9472
GOTERM_BP_DIRECT	GO:0060324~face development	2	5.26316	0.0389469	MAPK1, MAPK3	38	18	16792	49.0994	1	0.305058	46.9472
GOTERM_BP_DIRECT	GO:0035066~positive regulation of histone acetylation	2	5.26316	0.0389469	MAPK3, IL1B	38	18	16792	49.0994	1	0.305058	46.9472
GOTERM_BP_DIRECT	GO:0042742~defense response to bacterium	3	7.89474	0.0405019	IFNG, MPO, NOS2	38	145	16792	9.14265	1	0.313109	48.3005
GOTERM_BP_DIRECT	GO:0046716~muscle cell cellular homeostasis	2	5.26316	0.0410668	IL6, SOD1	38	19	16792	46.5152	1	0.314601	48.784
GOTERM_BP_DIRECT	GO:0051493~regulation of cytoskeleton organization	2	5.26316	0.0410668	MAPK1, MAPK3	38	19	16792	46.5152	1	0.314601	48.784
GOTERM_BP_DIRECT	GO:0042832~defense response to protozoan	2	5.26316	0.0410668	IL6, IFNG	38	19	16792	46.5152	1	0.314601	48.784
GOTERM_BP_DIRECT	GO:0045672~positive regulation of osteoclast differentiation	2	5.26316	0.0410668	TNF, IFNG	38	19	16792	46.5152	1	0.314601	48.784
GOTERM_BP_DIRECT	GO:0007263~nitric oxide mediated signal transduction	2	5.26316	0.0410668	NOS3, NOS2	38	19	16792	46.5152	1	0.314601	48.784
GOTERM_BP_DIRECT	GO:0035584~calcium-mediated signaling using intracellular calcium source	2	5.26316	0.0431821	VCAM1, KDR	38	20	16792	44.1895	1	0.32589	50.5573
GOTERM_BP_DIRECT	GO:0006801~superoxide metabolic process	2	5.26316	0.0431821	NOS2, SOD1	38	20	16792	44.1895	1	0.32589	50.5573
GOTERM_BP_DIRECT	GO:0042744~hydrogen peroxide catabolic process	2	5.26316	0.0431821	MPO, CAT	38	20	16792	44.1895	1	0.32589	50.5573
GOTERM_BP_DIRECT	GO:0018108~peptidyl-tyrosine phosphorylation	3	7.89474	0.0446215	EGF, INSR, KDR	38	153	16792	8.6646	1	0.332669	51.7309
GOTERM_BP_DIRECT	GO:0035902~response to immobilization stress	2	5.26316	0.0452929	PPARG, CYP1A2	38	21	16792	42.0852	1	0.334595	52.2693
GOTERM_BP_DIRECT	GO:0045333~cellular respiration	2	5.26316	0.0452929	CYCS, CYP1A2	38	21	16792	42.0852	1	0.334595	52.2693
GOTERM_BP_DIRECT	GO:1901687~glutathione derivative biosynthetic process	2	5.26316	0.0473992	GSTM1, GSTA1	38	22	16792	40.1722	1	0.345136	53.9222
GOTERM_BP_DIRECT	GO:0031334~positive regulation of protein complex assembly	2	5.26316	0.0473992	TNF, GSK3B	38	22	16792	40.1722	1	0.345136	53.9222
GOTERM_BP_DIRECT	GO:0043123~positive regulation of I-kappaB kinase/NF-kappaB signaling	3	7.89474	0.0488905	TNF, HMOX1, GJA1	38	161	16792	8.23406	1	0.351757	55.0598
GOTERM_BP_DIRECT	GO:0001836~release of cytochrome c from mitochondria	2	5.26316	0.0495009	JUN, BCL2	38	23	16792	38.4256	1	0.353097	55.5179
GOTERM_BP_DIRECT	GO:0016239~positive regulation of macroautophagy	2	5.26316	0.0495009	HMOX1, KDR	38	23	16792	38.4256	1	0.353097	55.5179
GOTERM_BP_DIRECT	GO:0035924~cellular response to vascular endothelial growth factor stimulus	2	5.26316	0.0495009	VCAM1, KDR	38	23	16792	38.4256	1	0.353097	55.5179
GOTERM_BP_DIRECT	GO:0006954~inflammatory response	4	10.5263	0.0503827	IL6, TNF, PTGS2, IL1B	38	379	16792	4.6638	1	0.355982	56.1717
GOTERM_BP_DIRECT	GO:0051607~defense response to virus	3	7.89474	0.0510791	IL6, BCL2, IFNG	38	165	16792	8.03445	1	0.357756	56.6818
GOTERM_BP_DIRECT	GO:0051924~regulation of calcium ion transport	2	5.26316	0.0515982	BCL2, GJA1	38	24	16792	36.8246	1	0.358495	57.0584
GOTERM_BP_DIRECT	GO:0001819~positive regulation of cytokine production	2	5.26316	0.0515982	TNF, SOD1	38	24	16792	36.8246	1	0.358495	57.0584
GOTERM_BP_DIRECT	GO:0030878~thyroid gland development	2	5.26316	0.0536909	MAPK1, MAPK3	38	25	16792	35.3516	1	0.368017	58.5456
GOTERM_BP_DIRECT	GO:0046777~protein autophosphorylation	3	7.89474	0.054993	GSK3B, INSR, KDR	38	172	16792	7.70747	1	0.372965	59.4465
GOTERM_BP_DIRECT	GO:0050999~regulation of nitric-oxide synthase activity	2	5.26316	0.0557791	IL1B, NOS3	38	26	16792	33.9919	1	0.375018	59.9815
GOTERM_BP_DIRECT	GO:0032757~positive regulation of interleukin-8 production	2	5.26316	0.0557791	TNF, IL1B	38	26	16792	33.9919	1	0.375018	59.9815
GOTERM_BP_DIRECT	GO:0040014~regulation of multicellular organism growth	2	5.26316	0.0557791	APP, SOD1	38	26	16792	33.9919	1	0.375018	59.9815
GOTERM_BP_DIRECT	GO:0010575~positive regulation of vascular endothelial growth factor production	2	5.26316	0.0578629	PTGS2, IL1B	38	27	16792	32.7329	1	0.383967	61.3676
GOTERM_BP_DIRECT	GO:0038095~Fc-epsilon receptor signaling pathway	3	7.89474	0.0584303	MAPK1, JUN, MAPK3	38	178	16792	7.44766	1	0.384733	61.7372
GOTERM_BP_DIRECT	GO:0009314~response to radiation	2	5.26316	0.0599422	JUN, BCL2	38	28	16792	31.5639	1	0.39041	62.7059
GOTERM_BP_DIRECT	GO:0051881~regulation of mitochondrial membrane potential	2	5.26316	0.0599422	BCL2, SOD1	38	28	16792	31.5639	1	0.39041	62.7059
GOTERM_BP_DIRECT	GO:0000060~protein import into nucleus, translocation	2	5.26316	0.0599422	TNF, IFNG	38	28	16792	31.5639	1	0.39041	62.7059
GOTERM_BP_DIRECT	GO:0043392~negative regulation of DNA binding	2	5.26316	0.0599422	JUN, HMOX1	38	28	16792	31.5639	1	0.39041	62.7059
GOTERM_BP_DIRECT	GO:0051973~positive regulation of telomerase activity	2	5.26316	0.062017	MAPK1, MAPK3	38	29	16792	30.4755	1	0.398839	63.9978
GOTERM_BP_DIRECT	GO:0050766~positive regulation of phagocytosis	2	5.26316	0.062017	TNF, IL1B	38	29	16792	30.4755	1	0.398839	63.9978
GOTERM_BP_DIRECT	GO:0042149~cellular response to glucose starvation	2	5.26316	0.062017	BCL2, TP53	38	29	16792	30.4755	1	0.398839	63.9978
GOTERM_BP_DIRECT	GO:0001937~negative regulation of endothelial cell proliferation	2	5.26316	0.062017	XDH, GJA1	38	29	16792	30.4755	1	0.398839	63.9978
GOTERM_BP_DIRECT	GO:0042127~regulation of cell proliferation	3	7.89474	0.0625331	TNF, JUN, NOS2	38	185	16792	7.16586	1	0.399216	64.3126
GOTERM_BP_DIRECT	GO:2000379~positive regulation of reactive oxygen species metabolic process	2	5.26316	0.0640873	XDH, TP53	38	30	16792	29.4596	1	0.404781	65.2451
GOTERM_BP_DIRECT	GO:0045776~negative regulation of blood pressure	2	5.26316	0.0640873	NOS3, NOS2	38	30	16792	29.4596	1	0.404781	65.2451
GOTERM_BP_DIRECT	GO:1900740~positive regulation of protein insertion into mitochondrial membrane involved in apoptotic signaling pathway	2	5.26316	0.0640873	BCL2, TP53	38	30	16792	29.4596	1	0.404781	65.2451
GOTERM_BP_DIRECT	GO:0097193~intrinsic apoptotic signaling pathway	2	5.26316	0.0640873	CYCS, TP53	38	30	16792	29.4596	1	0.404781	65.2451
GOTERM_BP_DIRECT	GO:0006955~immune response	4	10.5263	0.0649445	IL6, TNF, IFNG, IL1B	38	421	16792	4.19852	1	0.406798	65.7496
GOTERM_BP_DIRECT	GO:0031667~response to nutrient levels	2	5.26316	0.0661532	PON1, SOD1	38	31	16792	28.5093	1	0.410498	66.4493
GOTERM_BP_DIRECT	GO:0010332~response to gamma radiation	2	5.26316	0.0661532	BCL2, TP53	38	31	16792	28.5093	1	0.410498	66.4493
GOTERM_BP_DIRECT	GO:0045765~regulation of angiogenesis	2	5.26316	0.0661532	IL6, HMOX1	38	31	16792	28.5093	1	0.410498	66.4493
GOTERM_BP_DIRECT	GO:0048147~negative regulation of fibroblast proliferation	2	5.26316	0.0661532	IFNG, TP53	38	31	16792	28.5093	1	0.410498	66.4493
GOTERM_BP_DIRECT	GO:0045907~positive regulation of vasoconstriction	2	5.26316	0.0682147	PTGS2, GJA1	38	32	16792	27.6184	1	0.418225	67.6117
GOTERM_BP_DIRECT	GO:0032212~positive regulation of telomere maintenance via telomerase	2	5.26316	0.0682147	MAPK1, MAPK3	38	32	16792	27.6184	1	0.418225	67.6117
GOTERM_BP_DIRECT	GO:0051402~neuron apoptotic process	2	5.26316	0.0702718	APP, BCL2	38	33	16792	26.7815	1	0.425745	68.734
GOTERM_BP_DIRECT	GO:0070059~intrinsic apoptotic signaling pathway in response to endoplasmic reticulum stress	2	5.26316	0.0702718	GSK3B, BCL2	38	33	16792	26.7815	1	0.425745	68.734
GOTERM_BP_DIRECT	GO:1902042~negative regulation of extrinsic apoptotic signaling pathway via death domain receptors	2	5.26316	0.0702718	HMOX1, NOS3	38	33	16792	26.7815	1	0.425745	68.734
GOTERM_BP_DIRECT	GO:0010634~positive regulation of epithelial cell migration	2	5.26316	0.0702718	JUN, IFNG	38	33	16792	26.7815	1	0.425745	68.734
GOTERM_BP_DIRECT	GO:0043491~protein kinase B signaling	2	5.26316	0.0702718	TNF, IL1B	38	33	16792	26.7815	1	0.425745	68.734
GOTERM_BP_DIRECT	GO:2001244~positive regulation of intrinsic apoptotic signaling pathway	2	5.26316	0.0702718	BCL2, TP53	38	33	16792	26.7815	1	0.425745	68.734
GOTERM_BP_DIRECT	GO:0043330~response to exogenous dsRNA	2	5.26316	0.0723244	MAPK1, MAPK3	38	34	16792	25.9938	1	0.433065	69.8175
GOTERM_BP_DIRECT	GO:0001890~placenta development	2	5.26316	0.0743726	PPARG, SOD1	38	35	16792	25.2511	1	0.440193	70.8634
GOTERM_BP_DIRECT	GO:0072593~reactive oxygen species metabolic process	2	5.26316	0.0743726	BCL2, SOD1	38	35	16792	25.2511	1	0.440193	70.8634
GOTERM_BP_DIRECT	GO:0043407~negative regulation of MAP kinase activity	2	5.26316	0.0764164	HMGCR, IL1B	38	36	16792	24.5497	1	0.447135	71.8732
GOTERM_BP_DIRECT	GO:0009409~response to cold	2	5.26316	0.0764164	IL6, PPARG	38	36	16792	24.5497	1	0.447135	71.8732
GOTERM_BP_DIRECT	GO:0006468~protein phosphorylation	4	10.5263	0.0784131	MAPK1, APP, GSK3B, MAPK3	38	456	16792	3.87627	1	0.45371	72.8279
GOTERM_BP_DIRECT	GO:0007155~cell adhesion	4	10.5263	0.0796215	VCAM1, ACHE, APP, COL1A1	38	459	16792	3.85093	1	0.456726	73.3909
GOTERM_BP_DIRECT	GO:0008625~extrinsic apoptotic signaling pathway via death domain receptors	2	5.26316	0.0804909	TNF, BCL2	38	38	16792	23.2576	1	0.458234	73.7891
GOTERM_BP_DIRECT	GO:0001568~blood vessel development	2	5.26316	0.0804909	COL1A1, AHR	38	38	16792	23.2576	1	0.458234	73.7891
GOTERM_BP_DIRECT	GO:0045599~negative regulation of fat cell differentiation	2	5.26316	0.0885874	IL6, TNF	38	42	16792	21.0426	1	0.489811	77.239
GOTERM_BP_DIRECT	GO:0097191~extrinsic apoptotic signaling pathway	2	5.26316	0.0885874	TNF, IFNG	38	42	16792	21.0426	1	0.489811	77.239
GOTERM_BP_DIRECT	GO:0001541~ovarian follicle development	2	5.26316	0.0885874	BCL2, SOD1	38	42	16792	21.0426	1	0.489811	77.239
GOTERM_BP_DIRECT	GO:0034644~cellular response to UV	2	5.26316	0.0926096	PTGS2, TP53	38	44	16792	20.0861	1	0.503594	78.79
GOTERM_BP_DIRECT	GO:0006879~cellular iron ion homeostasis	2	5.26316	0.0926096	HMOX1, SOD1	38	44	16792	20.0861	1	0.503594	78.79
GOTERM_BP_DIRECT	GO:0023014~signal transduction by protein phosphorylation	2	5.26316	0.0926096	INSR, KDR	38	44	16792	20.0861	1	0.503594	78.79
GOTERM_BP_DIRECT	GO:0043434~response to peptide hormone	2	5.26316	0.0926096	GJA1, COL1A1	38	44	16792	20.0861	1	0.503594	78.79
GOTERM_BP_DIRECT	GO:0071363~cellular response to growth factor stimulus	2	5.26316	0.0946143	CAT, INSR	38	45	16792	19.6398	1	0.509121	79.5254
GOTERM_BP_DIRECT	GO:0008542~visual learning	2	5.26316	0.0946143	APP, HMGCR	38	45	16792	19.6398	1	0.509121	79.5254
GOTERM_BP_DIRECT	GO:0051591~response to cAMP	2	5.26316	0.0966146	JUN, COL1A1	38	46	16792	19.2128	1	0.514514	80.2354
GOTERM_BP_DIRECT	GO:0032729~positive regulation of interferon-gamma production	2	5.26316	0.0966146	TNF, IL1B	38	46	16792	19.2128	1	0.514514	80.2354
GOTERM_BP_DIRECT	GO:0071230~cellular response to amino acid stimulus	2	5.26316	0.0986106	TNF, COL1A1	38	47	16792	18.804	1	0.51978	80.9208
GOTERM_BP_DIRECT	GO:0051781~positive regulation of cell division	2	5.26316	0.0986106	IL1B, CAT	38	47	16792	18.804	1	0.51978	80.9208

## Sheet: Sheet2
Term		FDR	PValue
GO:0055114	oxidation-reduction process	4.35379e-06	2.72853e-09
GO:0045893	positive regulation of transcription, DNA-templated	1.34506e-05	8.42955e-09
GO:0042493	response to drug	2.3611e-05	1.47971e-08
GO:0045429	positive regulation of nitric oxide biosynthetic process	5.66833e-05	3.55236e-08
GO:0007568	aging	9.98055e-05	6.25484e-08
GO:0042542	response to hydrogen peroxide	0.000136578	8.55937e-08
GO:0000187	activation of MAPK activity	0.000183607	1.15067e-07
GO:0048661	positive regulation of smooth muscle cell proliferation	0.000313028	1.96176e-07
GO:0031663	lipopolysaccharide-mediated signaling pathway	0.00109501	6.86251e-07
GO:0009636	response to toxic substance	0.00180673	1.13229e-06
GO:0045080	positive regulation of chemokine biosynthetic process	0.00186568	1.16924e-06
GO:0019430	removal of superoxide radicals	0.00341002	2.1371e-06
GO:0010629	negative regulation of gene expression	0.0189415	1.18717e-05
GO:0008217	regulation of blood pressure	0.0195721	1.2267e-05
GO:0060559	positive regulation of calcidiol 1-monooxygenase activity	0.0225806	1.41528e-05
GO:0071260	cellular response to mechanical stimulus	0.0278236	1.74394e-05
GO:0007584	response to nutrient	0.0327934	2.05549e-05
GO:0010628	positive regulation of gene expression	0.0336713	2.11052e-05
GO:0051090	regulation of sequence-specific DNA binding transcription factor activity	0.034948	2.19056e-05
GO:0045909	positive regulation of vasodilation	0.0551805	3.45907e-05
GO:0045944	positive regulation of transcription from RNA polymerase II promoter	0.0577817	3.62217e-05
GO:0070374	positive regulation of ERK1 and ERK2 cascade	0.0616146	3.86252e-05
GO:0032355	response to estradiol	0.0741497	4.6486e-05
GO:0031622	positive regulation of fever generation	0.0750411	4.7045e-05
GO:0043066	negative regulation of apoptotic process	0.083146	5.21282e-05
GO:0045471	response to ethanol	0.129702	8.1334e-05
GO:0000302	response to reactive oxygen species	0.135882	8.52117e-05
GO:0051262	protein tetramerization	0.146669	9.19811e-05
GO:0048538	thymus development	0.18234	0.000114371
GO:0001525	angiogenesis	0.194093	0.000121749
GO:0001934	positive regulation of protein phosphorylation	0.270706	0.000169868
GO:0006915	apoptotic process	0.327508	0.000205566
GO:0006749	glutathione metabolic process	0.401161	0.000251883
GO:0006959	humoral immune response	0.422764	0.000265474
GO:0042102	positive regulation of T cell proliferation	0.492026	0.000309067
GO:0006809	nitric oxide biosynthetic process	0.577485	0.000362895
GO:0001878	response to yeast	0.577485	0.000362895
GO:0051384	response to glucocorticoid	0.622921	0.000391531
GO:0050796	regulation of insulin secretion	0.680921	0.000428103
GO:0008203	cholesterol metabolic process	0.711168	0.000447184
GO:0032496	response to lipopolysaccharide	0.716523	0.000450562
GO:0043065	positive regulation of apoptotic process	0.763458	0.000480182
GO:0033138	positive regulation of peptidyl-serine phosphorylation	0.774206	0.000486966
GO:0098869	cellular oxidant detoxification	0.774206	0.000486966
GO:0051044	positive regulation of membrane protein ectodomain proteolysis	0.774508	0.000487157
GO:0008284	positive regulation of cell proliferation	0.787146	0.000495136
GO:0044130	negative regulation of growth of symbiont in host	0.88347	0.000555979
GO:0071276	cellular response to cadmium ion	0.99933	0.000629235
GO:0070542	response to fatty acid	0.99933	0.000629235
GO:0045454	cell redox homeostasis	1.02248	0.000643881
GO:0006805	xenobiotic metabolic process	1.06157	0.000668623
GO:0046827	positive regulation of protein export from nucleus	1.25153	0.000788977
GO:0030198	extracellular matrix organization	1.39418	0.000879496
GO:0042346	positive regulation of NF-kappaB import into nucleus	1.53068	0.000966235
GO:0071456	cellular response to hypoxia	1.9322	0.00122202
GO:0070371	ERK1 and ERK2 cascade	1.99895	0.00126464
GO:0007569	cell aging	2.16801	0.0013727
GO:0045840	positive regulation of mitotic nuclear division	2.34346	0.00148503
GO:0051091	positive regulation of sequence-specific DNA binding transcription factor activity	2.49411	0.00158164
GO:0010800	positive regulation of peptidyl-threonine phosphorylation	2.52523	0.00160161
GO:0008285	negative regulation of cell proliferation	2.62443	0.00166531
GO:0006979	response to oxidative stress	2.84503	0.00180721
GO:0048662	negative regulation of smooth muscle cell proliferation	2.9075	0.00184745
GO:0071222	cellular response to lipopolysaccharide	3.06922	0.00195172
GO:0045766	positive regulation of angiogenesis	3.22443	0.00205195
GO:0030168	platelet activation	3.22443	0.00205195
GO:0046677	response to antibiotic	3.52676	0.00224762
GO:0030308	negative regulation of cell growth	3.71806	0.00237173
GO:0097192	extrinsic apoptotic signaling pathway in absence of ligand	3.96939	0.00253513
GO:0000165	MAPK cascade	3.9954	0.00255206
GO:0018105	peptidyl-serine phosphorylation	4.07076	0.00260115
GO:0035094	response to nicotine	4.67669	0.00299714
GO:2001240	negative regulation of extrinsic apoptotic signaling pathway in absence of ligand	4.67669	0.00299714
GO:0043524	negative regulation of neuron apoptotic process	4.73411	0.00303479
GO:0051092	positive regulation of NF-kappaB transcription factor activity	4.83371	0.00310015
GO:0018107	peptidyl-threonine phosphorylation	4.92374	0.00315927
GO:0038083	peptidyl-tyrosine autophosphorylation	5.43433	0.00349562
GO:0045740	positive regulation of DNA replication	5.96645	0.00384797
GO:0007566	embryo implantation	5.96645	0.00384797
GO:0043525	positive regulation of neuron apoptotic process	6.24041	0.00403009
GO:0016032	viral process	6.3409	0.00409702
GO:0014806	smooth muscle hyperplasia	6.79771	0.00440214
GO:0060557	positive regulation of vitamin D biosynthetic process	6.79771	0.00440214
GO:0071306	cellular response to vitamin E	6.79771	0.00440214
GO:0032755	positive regulation of interleukin-6 production	6.80373	0.00440617
GO:0008630	intrinsic apoptotic signaling pathway in response to DNA damage	7.38712	0.00479789
GO:0009408	response to heat	7.68615	0.00499958
GO:0019233	sensory perception of pain	8.92946	0.00584477
GO:0045727	positive regulation of translation	9.2517	0.00606559
GO:0001666	response to hypoxia	9.67284	0.00635529
GO:0050829	defense response to Gram-negative bacterium	9.90934	0.00651854
GO:0061308	cardiac neural crest cell development involved in heart development	10.0215	0.00659613
GO:0000189	MAPK import into nucleus	10.0215	0.00659613
GO:0051712	positive regulation of killing of cells of other organism	10.0215	0.00659613
GO:0001781	neutrophil apoptotic process	10.0215	0.00659613
GO:0009612	response to mechanical stimulus	11.2751	0.00746922
GO:0030335	positive regulation of cell migration	11.5327	0.00765001
GO:0070849	response to epidermal growth factor	13.1341	0.00878542
GO:0090170	regulation of Golgi inheritance	13.1341	0.00878542
GO:0030730	sequestering of triglyceride	13.1341	0.00878542
GO:0043627	response to estrogen	13.4409	0.0090052
GO:0035690	cellular response to drug	14.9555	0.010101
GO:0006974	cellular response to DNA damage stimulus	15.7454	0.0106797
GO:0072584	caveolin-mediated endocytosis	16.1391	0.01097
GO:0007623	circadian rhythm	17.3214	0.0118497
GO:1900034	regulation of cellular response to heat	17.3214	0.0118497
GO:0007049	cell cycle	17.4837	0.0119714
GO:0014066	regulation of phosphatidylinositol 3-kinase signaling	18.5421	0.0127704
GO:0060664	epithelial cell proliferation involved in salivary gland morphogenesis	19.0403	0.0131499
GO:0003158	endothelium development	19.0403	0.0131499
GO:0060440	trachea formation	19.0403	0.0131499
GO:0043410	positive regulation of MAPK cascade	19.7853	0.0137215
GO:0006919	activation of cysteine-type endopeptidase activity involved in apoptotic process	20.6256	0.0143722
GO:0051897	positive regulation of protein kinase B signaling	21.049	0.0147025
GO:0050830	defense response to Gram-positive bacterium	21.4744	0.0150361
GO:1903140	regulation of establishment of endothelial barrier	21.8413	0.0153251
GO:0032966	negative regulation of collagen biosynthetic process	24.5456	0.0174957
GO:2000641	regulation of early endosome to late endosome transport	24.5456	0.0174957
GO:0032872	regulation of stress-activated MAPK cascade	24.5456	0.0174957
GO:0034383	low-density lipoprotein particle clearance	24.5456	0.0174957
GO:0045410	positive regulation of interleukin-6 biosynthetic process	24.5456	0.0174957
GO:0033129	positive regulation of histone phosphorylation	24.5456	0.0174957
GO:0006527	arginine catabolic process	24.5456	0.0174957
GO:0010888	negative regulation of lipid storage	24.5456	0.0174957
GO:0002544	chronic inflammatory response	27.1565	0.0196616
GO:0050665	hydrogen peroxide biosynthetic process	27.1565	0.0196616
GO:0042473	outer ear morphogenesis	27.1565	0.0196616
GO:0060020	Bergmann glial cell differentiation	27.1565	0.0196616
GO:0034405	response to fluid shear stress	27.1565	0.0196616
GO:0007409	axonogenesis	27.1595	0.0196642
GO:0010468	regulation of gene expression	28.054	0.0204231
GO:0042593	glucose homeostasis	28.5027	0.0208071
GO:0002576	platelet degranulation	29.4028	0.0215842
GO:0046902	regulation of mitochondrial membrane permeability	29.6771	0.0218229
GO:0006983	ER overload response	29.6771	0.0218229
GO:0001649	osteoblast differentiation	29.8539	0.0219772
GO:0045892	negative regulation of transcription, DNA-templated	31.5277	0.0234564
GO:0034116	positive regulation of heterotypic cell-cell adhesion	32.1107	0.0239795
GO:0061045	negative regulation of wound healing	32.1107	0.0239795
GO:0031284	positive regulation of guanylate cyclase activity	32.1107	0.0239795
GO:0030278	regulation of ossification	32.1107	0.0239795
GO:0071356	cellular response to tumor necrosis factor	32.5733	0.0243976
GO:0031000	response to caffeine	34.4602	0.0261315
GO:0002526	acute inflammatory response	36.7286	0.0282789
GO:0060425	lung morphogenesis	36.7286	0.0282789
GO:0006195	purine nucleotide catabolic process	36.7286	0.0282789
GO:0050901	leukocyte tethering or rolling	36.7286	0.0282789
GO:0010288	response to lead ion	36.7286	0.0282789
GO:0051926	negative regulation of calcium ion transport	36.7286	0.0282789
GO:0071318	cellular response to ATP	36.7286	0.0282789
GO:0019395	fatty acid oxidation	38.9185	0.0304217
GO:0035729	cellular response to hepatocyte growth factor stimulus	38.9185	0.0304217
GO:0031103	axon regeneration	38.9185	0.0304217
GO:0043122	regulation of I-kappaB kinase/NF-kappaB signaling	41.0328	0.0325599
GO:0051974	negative regulation of telomerase activity	41.0328	0.0325599
GO:0060397	JAK-STAT cascade involved in growth hormone signaling pathway	41.0328	0.0325599
GO:1904355	positive regulation of telomere capping	43.074	0.0346935
GO:0050995	negative regulation of lipid catabolic process	43.074	0.0346935
GO:0055093	response to hyperoxia	45.0447	0.0368225
GO:0030224	monocyte differentiation	45.0447	0.0368225
GO:0071310	cellular response to organic substance	45.0447	0.0368225
GO:0032722	positive regulation of chemokine production	45.0447	0.0368225
GO:0033189	response to vitamin A	46.9472	0.0389469
GO:0060324	face development	46.9472	0.0389469
GO:0035066	positive regulation of histone acetylation	46.9472	0.0389469
GO:0042742	defense response to bacterium	48.3005	0.0405019
GO:0046716	muscle cell cellular homeostasis	48.784	0.0410668
GO:0051493	regulation of cytoskeleton organization	48.784	0.0410668
GO:0042832	defense response to protozoan	48.784	0.0410668
GO:0045672	positive regulation of osteoclast differentiation	48.784	0.0410668
GO:0007263	nitric oxide mediated signal transduction	48.784	0.0410668
GO:0035584	calcium-mediated signaling using intracellular calcium source	50.5573	0.0431821
GO:0006801	superoxide metabolic process	50.5573	0.0431821
GO:0042744	hydrogen peroxide catabolic process	50.5573	0.0431821
GO:0018108	peptidyl-tyrosine phosphorylation	51.7309	0.0446215
GO:0035902	response to immobilization stress	52.2693	0.0452929
GO:0045333	cellular respiration	52.2693	0.0452929
GO:1901687	glutathione derivative biosynthetic process	53.9222	0.0473992
GO:0031334	positive regulation of protein complex assembly	53.9222	0.0473992
GO:0043123	positive regulation of I-kappaB kinase/NF-kappaB signaling	55.0598	0.0488905
GO:0001836	release of cytochrome c from mitochondria	55.5179	0.0495009
GO:0016239	positive regulation of macroautophagy	55.5179	0.0495009
GO:0035924	cellular response to vascular endothelial growth factor stimulus	55.5179	0.0495009
GO:0006954	inflammatory response	56.1717	0.0503827
GO:0051607	defense response to virus	56.6818	0.0510791
GO:0051924	regulation of calcium ion transport	57.0584	0.0515982
GO:0001819	positive regulation of cytokine production	57.0584	0.0515982
GO:0030878	thyroid gland development	58.5456	0.0536909
GO:0046777	protein autophosphorylation	59.4465	0.054993
GO:0050999	regulation of nitric-oxide synthase activity	59.9815	0.0557791
GO:0032757	positive regulation of interleukin-8 production	59.9815	0.0557791
GO:0040014	regulation of multicellular organism growth	59.9815	0.0557791
GO:0010575	positive regulation of vascular endothelial growth factor production	61.3676	0.0578629
GO:0038095	Fc-epsilon receptor signaling pathway	61.7372	0.0584303
GO:0009314	response to radiation	62.7059	0.0599422
GO:0051881	regulation of mitochondrial membrane potential	62.7059	0.0599422
GO:0000060	protein import into nucleus, translocation	62.7059	0.0599422
GO:0043392	negative regulation of DNA binding	62.7059	0.0599422
GO:0051973	positive regulation of telomerase activity	63.9978	0.062017
GO:0050766	positive regulation of phagocytosis	63.9978	0.062017
GO:0042149	cellular response to glucose starvation	63.9978	0.062017
GO:0001937	negative regulation of endothelial cell proliferation	63.9978	0.062017
GO:0042127	regulation of cell proliferation	64.3126	0.0625331
GO:2000379	positive regulation of reactive oxygen species metabolic process	65.2451	0.0640873
GO:0045776	negative regulation of blood pressure	65.2451	0.0640873
GO:1900740	positive regulation of protein insertion into mitochondrial membrane involved in apoptotic signaling pathway	65.2451	0.0640873
GO:0097193	intrinsic apoptotic signaling pathway	65.2451	0.0640873
GO:0006955	immune response	65.7496	0.0649445
GO:0031667	response to nutrient levels	66.4493	0.0661532
GO:0010332	response to gamma radiation	66.4493	0.0661532
GO:0045765	regulation of angiogenesis	66.4493	0.0661532
GO:0048147	negative regulation of fibroblast proliferation	66.4493	0.0661532
GO:0045907	positive regulation of vasoconstriction	67.6117	0.0682147
GO:0032212	positive regulation of telomere maintenance via telomerase	67.6117	0.0682147
GO:0051402	neuron apoptotic process	68.734	0.0702718
GO:0070059	intrinsic apoptotic signaling pathway in response to endoplasmic reticulum stress	68.734	0.0702718
GO:1902042	negative regulation of extrinsic apoptotic signaling pathway via death domain receptors	68.734	0.0702718
GO:0010634	positive regulation of epithelial cell migration	68.734	0.0702718
GO:0043491	protein kinase B signaling	68.734	0.0702718
GO:2001244	positive regulation of intrinsic apoptotic signaling pathway	68.734	0.0702718
GO:0043330	response to exogenous dsRNA	69.8175	0.0723244
GO:0001890	placenta development	70.8634	0.0743726
GO:0072593	reactive oxygen species metabolic process	70.8634	0.0743726
GO:0043407	negative regulation of MAP kinase activity	71.8732	0.0764164
GO:0009409	response to cold	71.8732	0.0764164
GO:0006468	protein phosphorylation	72.8279	0.0784131
GO:0007155	cell adhesion	73.3909	0.0796215
GO:0008625	extrinsic apoptotic signaling pathway via death domain receptors	73.7891	0.0804909
GO:0001568	blood vessel development	73.7891	0.0804909
GO:0045599	negative regulation of fat cell differentiation	77.239	0.0885874
GO:0097191	extrinsic apoptotic signaling pathway	77.239	0.0885874
GO:0001541	ovarian follicle development	77.239	0.0885874
GO:0034644	cellular response to UV	78.79	0.0926096
GO:0006879	cellular iron ion homeostasis	78.79	0.0926096
GO:0023014	signal transduction by protein phosphorylation	78.79	0.0926096
GO:0043434	response to peptide hormone	78.79	0.0926096
GO:0071363	cellular response to growth factor stimulus	79.5254	0.0946143
GO:0008542	visual learning	79.5254	0.0946143
GO:0051591	response to cAMP	80.2354	0.0966146
GO:0032729	positive regulation of interferon-gamma production	80.2354	0.0966146
GO:0071230	cellular response to amino acid stimulus	80.9208	0.0986106
GO:0051781	positive regulation of cell division	80.9208	0.0986106

## Sheet: Sheet3
Term	P-Value	P-Value
oxidation-reduction process	2.72853e-09	8.56407
positive regulation of transcription, DNA-templated	8.42955e-09	8.0742
response to drug	1.47971e-08	7.82982
positive regulation of nitric oxide biosynthetic process	3.55236e-08	7.44948
aging	6.25484e-08	7.20378
response to hydrogen peroxide	8.55937e-08	7.06756
activation of MAPK activity	1.15067e-07	6.93905
positive regulation of smooth muscle cell proliferation	1.96176e-07	6.70735
lipopolysaccharide-mediated signaling pathway	6.86251e-07	6.16352
response to toxic substance	1.13229e-06	5.94604
positive regulation of chemokine biosynthetic process	1.16924e-06	5.9321
removal of superoxide radicals	2.1371e-06	5.67017
negative regulation of gene expression	1.18717e-05	4.92549
regulation of blood pressure	1.2267e-05	4.91126
positive regulation of calcidiol 1-monooxygenase activity	1.41528e-05	4.84916
cellular response to mechanical stimulus	1.74394e-05	4.75847
response to nutrient	2.05549e-05	4.68709
positive regulation of gene expression	2.11052e-05	4.67561
regulation of sequence-specific DNA binding transcription factor activity	2.19056e-05	4.65944
positive regulation of vasodilation	3.45907e-05	4.46104
positive regulation of transcription from RNA polymerase II promoter	3.62217e-05	4.44103
positive regulation of ERK1 and ERK2 cascade	3.86252e-05	4.41313
response to estradiol	4.6486e-05	4.33268
positive regulation of fever generation	4.7045e-05	4.32749
negative regulation of apoptotic process	5.21282e-05	4.28293

## Sheet: Sheet4
Term	P-Value	P-Value
oxidation-reduction process	2.72853e-09	8.56407
positive regulation of transcription, DNA-templated	8.42955e-09	8.0742
response to drug	1.47971e-08	7.82982
positive regulation of nitric oxide biosynthetic process	3.55236e-08	7.44948
aging	6.25484e-08	7.20378
response to hydrogen peroxide	8.55937e-08	7.06756
activation of MAPK activity	1.15067e-07	6.93905
positive regulation of smooth muscle cell proliferation	1.96176e-07	6.70735
lipopolysaccharide-mediated signaling pathway	6.86251e-07	6.16352
response to toxic substance	1.13229e-06	5.94604
positive regulation of chemokine biosynthetic process	1.16924e-06	5.9321
removal of superoxide radicals	2.1371e-06	5.67017
negative regulation of gene expression	1.18717e-05	4.92549
regulation of blood pressure	1.2267e-05	4.91126
positive regulation of calcidiol 1-monooxygenase activity	1.41528e-05	4.84916
cellular response to mechanical stimulus	1.74394e-05	4.75847
response to nutrient	2.05549e-05	4.68709
positive regulation of gene expression	2.11052e-05	4.67561
regulation of sequence-specific DNA binding transcription factor activity	2.19056e-05	4.65944
positive regulation of vasodilation	3.45907e-05	4.46104
positive regulation of transcription from RNA polymerase II promoter	3.62217e-05	4.44103
positive regulation of ERK1 and ERK2 cascade	3.86252e-05	4.41313
response to estradiol	4.6486e-05	4.33268
positive regulation of fever generation	4.7045e-05	4.32749
negative regulation of apoptotic process	5.21282e-05	4.28293
