# Supplementary material for: Integrated Analysis of the Mechanisms of Da-Chai-Hu Decoction in Type 2 Diabetes Mellitus by a Network Pharmacology Approach
Source: Evid Based Complement Alternat Med. 2020 Apr 28;2020:9768414. doi: 10.1155/2020/9768414 (PMC7204321; doi:10.1155/2020/9768414)
Supplement: Supplementary Materials — 1ingredients: the 77 potential Da-Chai-Hu ingredients obtained through six principles of screening. 2Drug-related targets: related targets obtained for each drug ingredient. 3Drug-targets: drug targets based on the total drug targets obtained in 2Drug-related targets, the duplicates are deleted, and the corresponding specifications are found for each target obtained. 4Disease-targets: all the targets related to T2DM, and the top 200 targets taken in order from the largest to the smallest according to the inference score. 5Common targets of disease and drug: a duplicate of the drug's total targets and disease targets, which is a common target for drugs and diseases. 6Topology: screened twice by “degree, closeness centrality, and betweeness” to get the final 7 core targets. 7GO-BP: 25 biological processes related to T2DM mined in DAVID for specific pathway enrichment analysis. 8 PPI: the 161 targets of DCHD corresponding to 200 targets of T2DM, and 38 repeat important targets obtained. In order to illuminate the significance of degree in compound targets, we created a PPI network about the relationship of the common targets between compounds and T2DM. This network was composed of 38 nodes and 349 edges. C-T.cys: Targets-compounds network. Figure 3. D-C.cys: herbs-compounds network. Figure 2 ppi.cys: interrelationship between 38 targets. Figure 4. T-P.cys: target-pathway network. Figure 6. [file 9768414.f1.zip › 9768414.f1/8PPI.xls]

## Sheet: string_interactions
#node1	node2	node1_string_internal_id	node2_string_internal_id	node1_external_id	node2_external_id	neighborhood_on_chromosome	gene_fusion	phylogenetic_cooccurrence	homology	coexpression	experimentally_determined_interaction	database_annotated	automated_textmining	combined_score
JUN	MAPK1	4443699	4432880	9606.ENSP00000360266	9606.ENSP00000215832	0	0	0	0	0	0.411	0.9	0.952	0.996
SOD1	CAT	4435927	4433793	9606.ENSP00000270142	9606.ENSP00000241052	0.11	0	0	0	0.129	0.44	0.9	0.937	0.996
JUN	MAPK3	4443699	4435180	9606.ENSP00000360266	9606.ENSP00000263025	0	0	0	0	0	0.402	0.9	0.929	0.995
TNF	VCAM1	4448041	4437090	9606.ENSP00000398698	9606.ENSP00000294728	0	0	0	0	0	0	0.9	0.949	0.994
JUN	TP53	4443699	4435880	9606.ENSP00000360266	9606.ENSP00000269305	0	0	0	0	0	0.127	0.9	0.912	0.991
TNF	IL1B	4448041	4435241	9606.ENSP00000398698	9606.ENSP00000263341	0	0	0	0	0.441	0	0	0.981	0.989
MAPK3	MAPK1	4435180	4432880	9606.ENSP00000263025	9606.ENSP00000215832	0	0	0.446	0.983	0	0.872	0.9	0.951	0.987
CAT	GSR	4433793	4433142	9606.ENSP00000241052	9606.ENSP00000221130	0	0	0	0	0.225	0.457	0	0.972	0.987
TNF	JUN	4448041	4443699	9606.ENSP00000398698	9606.ENSP00000360266	0	0	0	0	0	0	0.9	0.871	0.986
TP53	MAPK1	4435880	4432880	9606.ENSP00000269305	9606.ENSP00000215832	0	0	0	0	0.055	0.532	0.8	0.859	0.985
TNF	IL6	4448041	4447254	9606.ENSP00000398698	9606.ENSP00000385675	0	0	0	0	0.123	0	0	0.982	0.984
IL6	IL1B	4447254	4435241	9606.ENSP00000385675	9606.ENSP00000263341	0	0	0	0	0.43	0	0	0.973	0.984
BCL2	TP53	4446777	4435880	9606.ENSP00000381185	9606.ENSP00000269305	0	0	0	0	0.05	0.525	0.9	0.705	0.984
IL6	JUN	4447254	4443699	9606.ENSP00000385675	9606.ENSP00000360266	0	0	0	0	0.053	0	0.9	0.85	0.984
TNF	NOS2	4448041	4439909	9606.ENSP00000398698	9606.ENSP00000327251	0	0	0	0	0.063	0	0.9	0.844	0.984
GSK3B	TP53	4439717	4435880	9606.ENSP00000324806	9606.ENSP00000269305	0	0	0	0	0	0.447	0.9	0.712	0.982
IL6	MAPK1	4447254	4432880	9606.ENSP00000385675	9606.ENSP00000215832	0	0	0	0	0	0	0.9	0.834	0.982
NOS3	KDR	4437409	4435337	9606.ENSP00000297494	9606.ENSP00000263923	0	0	0	0	0.062	0	0.9	0.832	0.982
TNF	PPARG	4448041	4436745	9606.ENSP00000398698	9606.ENSP00000287820	0	0	0	0	0	0	0.9	0.827	0.982
JUN	GSK3B	4443699	4439717	9606.ENSP00000360266	9606.ENSP00000324806	0	0	0	0	0	0.541	0.9	0.574	0.978
JUN	HMOX1	4443699	4432912	9606.ENSP00000360266	9606.ENSP00000216117	0	0	0	0	0	0	0.9	0.784	0.977
IL6	MAPK3	4447254	4435180	9606.ENSP00000385675	9606.ENSP00000263025	0	0	0	0	0	0	0.9	0.771	0.976
TNF	IFNG	4448041	4433446	9606.ENSP00000398698	9606.ENSP00000229135	0	0	0	0	0.152	0.379	0	0.957	0.975
PPARG	TP53	4436745	4435880	9606.ENSP00000287820	9606.ENSP00000269305	0	0	0	0	0	0	0.9	0.751	0.974
PTGS2	IL1B	4442894	4435241	9606.ENSP00000356438	9606.ENSP00000263341	0	0	0	0	0.561	0	0	0.943	0.974
BCL2	CYCS	4446777	4438356	9606.ENSP00000381185	9606.ENSP00000307786	0	0	0	0	0	0.379	0.9	0.504	0.966
TP53	MAPK3	4435880	4435180	9606.ENSP00000269305	9606.ENSP00000263025	0	0	0	0	0.062	0.403	0.8	0.737	0.966
CYCS	CAT	4438356	4433793	9606.ENSP00000307786	9606.ENSP00000241052	0	0	0	0	0.155	0.41	0	0.933	0.963
JUN	IL1B	4443699	4435241	9606.ENSP00000360266	9606.ENSP00000263341	0	0	0	0	0.052	0	0.8	0.82	0.963
NOS2	CAT	4439909	4433793	9606.ENSP00000327251	9606.ENSP00000241052	0	0	0	0	0	0	0.9	0.603	0.958
IL6	APP	4447254	4436608	9606.ENSP00000385675	9606.ENSP00000284981	0	0	0	0	0	0	0.9	0.589	0.957
JUN	PPARG	4443699	4436745	9606.ENSP00000360266	9606.ENSP00000287820	0	0	0	0	0	0.144	0.9	0.533	0.956
JUN	NOS2	4443699	4439909	9606.ENSP00000360266	9606.ENSP00000327251	0	0	0	0	0	0	0.9	0.584	0.956
APP	MAPK3	4436608	4435180	9606.ENSP00000284981	9606.ENSP00000263025	0	0	0	0	0.062	0.08	0.9	0.541	0.955
JUN	NOS3	4443699	4437409	9606.ENSP00000360266	9606.ENSP00000297494	0	0	0	0	0	0	0.9	0.542	0.952
NQO1	HMOX1	4439310	4432912	9606.ENSP00000319788	9606.ENSP00000216117	0	0	0	0	0.056	0	0	0.951	0.952
APP	MAPK1	4436608	4432880	9606.ENSP00000284981	9606.ENSP00000215832	0	0	0	0	0.062	0.08	0.9	0.492	0.95
JUN	IFNG	4443699	4433446	9606.ENSP00000360266	9606.ENSP00000229135	0	0	0	0	0	0	0.9	0.518	0.949
APP	EGF	4436608	4435570	9606.ENSP00000284981	9606.ENSP00000265171	0	0	0	0	0.061	0	0.9	0.51	0.949
BCL2	MAPK3	4446777	4435180	9606.ENSP00000381185	9606.ENSP00000263025	0	0	0	0	0	0.379	0.9	0.225	0.947
IL6	PTGS2	4447254	4442894	9606.ENSP00000385675	9606.ENSP00000356438	0	0	0	0	0.314	0	0	0.922	0.945
BCL2	MAPK1	4446777	4432880	9606.ENSP00000381185	9606.ENSP00000215832	0	0	0	0	0	0.379	0.9	0.198	0.945
MPO	MAPK1	4433305	4432880	9606.ENSP00000225275	9606.ENSP00000215832	0	0	0	0	0	0.077	0.9	0.445	0.944
IL6	IFNG	4447254	4433446	9606.ENSP00000385675	9606.ENSP00000229135	0	0	0	0	0.064	0	0	0.937	0.939
GJA1	MAPK3	4436500	4435180	9606.ENSP00000282561	9606.ENSP00000263025	0	0	0	0	0	0.379	0.8	0.546	0.938
TNF	PTGS2	4448041	4442894	9606.ENSP00000398698	9606.ENSP00000356438	0	0	0	0	0.096	0	0	0.921	0.926
GJA1	MAPK1	4436500	4432880	9606.ENSP00000282561	9606.ENSP00000215832	0	0	0	0	0	0.379	0.8	0.45	0.925
LDLR	EGF	4450447	4435570	9606.ENSP00000454071	9606.ENSP00000265171	0	0	0	0.648	0	0	0.9	0.589	0.92
PTGS2	TP53	4442894	4435880	9606.ENSP00000356438	9606.ENSP00000269305	0	0	0	0	0	0.379	0	0.869	0.915
XDH	CYP1A2	4445208	4441211	9606.ENSP00000368727	9606.ENSP00000342007	0	0	0	0	0.061	0	0.9	0.096	0.907
PTGS2	NOS2	4442894	4439909	9606.ENSP00000356438	9606.ENSP00000327251	0	0	0	0	0.063	0.299	0	0.868	0.906
CAT	HMOX1	4433793	4432912	9606.ENSP00000241052	9606.ENSP00000216117	0	0	0	0	0.062	0.194	0	0.883	0.904
POR	JUN	4449076	4443699	9606.ENSP00000419970	9606.ENSP00000360266	0	0	0	0	0	0	0.9	0.079	0.903
IL1B	IFNG	4435241	4433446	9606.ENSP00000263341	9606.ENSP00000229135	0	0	0	0	0.082	0	0	0.898	0.902
IL6	VCAM1	4447254	4437090	9606.ENSP00000385675	9606.ENSP00000294728	0	0	0	0	0.083	0	0	0.891	0.896
SOD1	GSR	4435927	4433142	9606.ENSP00000270142	9606.ENSP00000221130	0	0	0	0	0.072	0.13	0	0.868	0.884
EGF	KDR	4435570	4435337	9606.ENSP00000265171	9606.ENSP00000263923	0	0	0	0	0	0.062	0.6	0.71	0.881
BCL2	SOD1	4446777	4435927	9606.ENSP00000381185	9606.ENSP00000270142	0	0	0	0	0	0.379	0.8	0.117	0.88
CYP1A2	GSTM1	4441211	4438694	9606.ENSP00000342007	9606.ENSP00000311469	0	0	0	0	0	0.077	0.65	0.645	0.875
LDLR	HMGCR	4450447	4436751	9606.ENSP00000454071	9606.ENSP00000287936	0	0	0	0	0.164	0	0	0.854	0.872
NQO1	TP53	4439310	4435880	9606.ENSP00000319788	9606.ENSP00000269305	0	0	0	0	0	0.379	0	0.8	0.871
VCAM1	IL1B	4437090	4435241	9606.ENSP00000294728	9606.ENSP00000263341	0	0	0	0	0.062	0	0	0.865	0.868
INSR	EGF	4437994	4435570	9606.ENSP00000303830	9606.ENSP00000265171	0	0	0	0	0	0.06	0.8	0.353	0.867
IL6	TP53	4447254	4435880	9606.ENSP00000385675	9606.ENSP00000269305	0	0	0	0	0.062	0	0	0.864	0.867
PTGS2	EGF	4442894	4435570	9606.ENSP00000356438	9606.ENSP00000265171	0	0	0	0	0.061	0.082	0	0.856	0.866
CAT	MPO	4433793	4433305	9606.ENSP00000241052	9606.ENSP00000225275	0	0	0	0	0.061	0.131	0	0.844	0.862
NOS3	HMOX1	4437409	4432912	9606.ENSP00000297494	9606.ENSP00000216117	0	0	0	0	0	0.185	0	0.829	0.855
POR	HMOX1	4449076	4432912	9606.ENSP00000419970	9606.ENSP00000216117	0	0	0	0	0.071	0.472	0	0.726	0.854
EGF	MAPK1	4435570	4432880	9606.ENSP00000265171	9606.ENSP00000215832	0	0	0	0	0	0	0	0.854	0.854
TP53	KDR	4435880	4435337	9606.ENSP00000269305	9606.ENSP00000263923	0	0	0	0	0	0.294	0	0.801	0.853
IL6	MPO	4447254	4433305	9606.ENSP00000385675	9606.ENSP00000225275	0	0	0	0	0.061	0	0	0.848	0.852
NOS2	IL1B	4439909	4435241	9606.ENSP00000327251	9606.ENSP00000263341	0	0	0	0	0.066	0	0	0.845	0.85
EGF	MAPK3	4435570	4435180	9606.ENSP00000265171	9606.ENSP00000263025	0	0	0	0	0	0	0	0.849	0.849
TNF	MPO	4448041	4433305	9606.ENSP00000398698	9606.ENSP00000225275	0	0	0	0	0.074	0	0	0.843	0.848
IL6	HMOX1	4447254	4432912	9606.ENSP00000385675	9606.ENSP00000216117	0	0	0	0	0.073	0	0	0.841	0.847
GSK3B	APP	4439717	4436608	9606.ENSP00000324806	9606.ENSP00000284981	0	0	0	0	0.057	0.397	0	0.748	0.845
IL6	EGF	4447254	4435570	9606.ENSP00000385675	9606.ENSP00000265171	0	0	0	0	0	0	0	0.844	0.844
CYP1A2	AHR	4441211	4433805	9606.ENSP00000342007	9606.ENSP00000242057	0	0	0	0	0.061	0	0	0.839	0.843
CYCS	TP53	4438356	4435880	9606.ENSP00000307786	9606.ENSP00000269305	0	0	0	0	0	0	0	0.839	0.839
TNF	EGF	4448041	4435570	9606.ENSP00000398698	9606.ENSP00000265171	0	0	0	0	0	0.157	0	0.816	0.839
JUN	EGF	4443699	4435570	9606.ENSP00000360266	9606.ENSP00000265171	0	0	0	0	0	0	0	0.837	0.837
NOS2	IFNG	4439909	4433446	9606.ENSP00000327251	9606.ENSP00000229135	0	0	0	0	0	0	0	0.836	0.836
TNF	MAPK1	4448041	4432880	9606.ENSP00000398698	9606.ENSP00000215832	0	0	0	0	0	0	0	0.836	0.836
CYCS	GSR	4438356	4433142	9606.ENSP00000307786	9606.ENSP00000221130	0	0	0	0	0.088	0	0	0.826	0.835
PTGS2	NOS3	4442894	4437409	9606.ENSP00000356438	9606.ENSP00000297494	0	0	0	0	0	0.261	0	0.786	0.835
PTGS2	HMOX1	4442894	4432912	9606.ENSP00000356438	9606.ENSP00000216117	0	0	0	0	0.076	0	0	0.827	0.834
ACHE	APP	4437943	4436608	9606.ENSP00000303211	9606.ENSP00000284981	0	0	0	0	0.091	0.379	0	0.73	0.834
TNF	NOS3	4448041	4437409	9606.ENSP00000398698	9606.ENSP00000297494	0	0	0	0	0.061	0	0	0.828	0.832
POR	CYCS	4449076	4438356	9606.ENSP00000419970	9606.ENSP00000307786	0	0	0	0	0.063	0.379	0	0.734	0.831
NOS3	VCAM1	4437409	4437090	9606.ENSP00000297494	9606.ENSP00000294728	0	0	0	0	0	0	0	0.83	0.83
CYP1A2	GSTA1	4441211	4440697	9606.ENSP00000342007	9606.ENSP00000335620	0	0	0	0	0.051	0.077	0.65	0.5	0.826
TNF	TP53	4448041	4435880	9606.ENSP00000398698	9606.ENSP00000269305	0	0	0	0	0	0	0	0.824	0.825
NOS2	HMOX1	4439909	4432912	9606.ENSP00000327251	9606.ENSP00000216117	0	0	0	0	0	0.185	0	0.789	0.821
GSTM1	GSR	4438694	4433142	9606.ENSP00000311469	9606.ENSP00000221130	0	0	0	0	0.064	0	0.65	0.497	0.821
PTGS2	MAPK3	4442894	4435180	9606.ENSP00000356438	9606.ENSP00000263025	0	0	0	0	0	0.414	0	0.706	0.821
IL1B	MPO	4435241	4433305	9606.ENSP00000263341	9606.ENSP00000225275	0	0	0	0	0.098	0	0	0.807	0.819
IL1B	HMOX1	4435241	4432912	9606.ENSP00000263341	9606.ENSP00000216117	0	0	0	0	0.07	0	0	0.814	0.819
PTGS2	PPARG	4442894	4436745	9606.ENSP00000356438	9606.ENSP00000287820	0	0	0	0	0	0.05	0	0.817	0.819
ACHE	CAT	4437943	4433793	9606.ENSP00000303211	9606.ENSP00000241052	0	0	0	0	0.049	0	0	0.815	0.817
TNF	HMOX1	4448041	4432912	9606.ENSP00000398698	9606.ENSP00000216117	0	0	0	0	0	0	0	0.816	0.816
LDLR	APP	4450447	4436608	9606.ENSP00000454071	9606.ENSP00000284981	0	0	0	0	0.062	0	0.54	0.604	0.814
NOS2	NOS3	4439909	4437409	9606.ENSP00000327251	9606.ENSP00000297494	0	0	0.447	0.944	0	0	0.8	0.814	0.813
IL6	PPARG	4447254	4436745	9606.ENSP00000385675	9606.ENSP00000287820	0	0	0	0	0	0	0	0.812	0.812
GSTA1	GSR	4440697	4433142	9606.ENSP00000335620	9606.ENSP00000221130	0	0	0	0	0.064	0	0.65	0.459	0.807
GJA1	EGF	4436500	4435570	9606.ENSP00000282561	9606.ENSP00000265171	0	0	0	0	0.061	0	0	0.803	0.807
APP	PON1	4436608	4433224	9606.ENSP00000284981	9606.ENSP00000222381	0	0	0	0	0	0	0.72	0.322	0.802
IL6	NOS3	4447254	4437409	9606.ENSP00000385675	9606.ENSP00000297494	0	0	0	0	0.058	0	0	0.796	0.8
TNF	APP	4448041	4436608	9606.ENSP00000398698	9606.ENSP00000284981	0	0	0	0	0	0.302	0	0.725	0.8
PPARG	IL1B	4436745	4435241	9606.ENSP00000287820	9606.ENSP00000263341	0	0	0	0	0.061	0	0	0.789	0.794
IL1B	MAPK1	4435241	4432880	9606.ENSP00000263341	9606.ENSP00000215832	0	0	0	0	0	0	0	0.794	0.794
POR	CYP1A2	4449076	4441211	9606.ENSP00000419970	9606.ENSP00000342007	0.042	0	0	0	0	0.356	0	0.69	0.792
PTGS2	VCAM1	4442894	4437090	9606.ENSP00000356438	9606.ENSP00000294728	0	0	0	0	0.061	0	0	0.778	0.783
HMOX1	MAPK1	4432912	4432880	9606.ENSP00000216117	9606.ENSP00000215832	0	0	0	0	0	0	0	0.778	0.779
IL6	AHR	4447254	4433805	9606.ENSP00000385675	9606.ENSP00000242057	0	0	0	0	0.069	0	0	0.769	0.777
TP53	HMOX1	4435880	4432912	9606.ENSP00000269305	9606.ENSP00000216117	0	0	0	0	0.061	0	0	0.761	0.766
TP53	EGF	4435880	4435570	9606.ENSP00000269305	9606.ENSP00000265171	0	0	0	0	0	0	0	0.758	0.758
GSTA1	GSTM1	4440697	4438694	9606.ENSP00000335620	9606.ENSP00000311469	0	0	0	0.628	0	0	0.65	0.836	0.757
NOS3	PPARG	4437409	4436745	9606.ENSP00000297494	9606.ENSP00000287820	0	0	0	0	0.053	0.091	0	0.741	0.757
NQO1	CAT	4439310	4433793	9606.ENSP00000319788	9606.ENSP00000241052	0	0	0	0	0.062	0	0	0.751	0.756
PTGS2	MAPK1	4442894	4432880	9606.ENSP00000356438	9606.ENSP00000215832	0	0	0	0	0	0.266	0	0.678	0.753
NOS3	CAT	4437409	4433793	9606.ENSP00000297494	9606.ENSP00000241052	0	0	0	0	0	0	0	0.745	0.745
CYCS	SOD1	4438356	4435927	9606.ENSP00000307786	9606.ENSP00000270142	0	0	0	0	0.139	0	0	0.715	0.744
EGF	IL1B	4435570	4435241	9606.ENSP00000265171	9606.ENSP00000263341	0	0	0	0	0	0	0	0.743	0.743
NQO1	GSTM1	4439310	4438694	9606.ENSP00000319788	9606.ENSP00000311469	0	0	0	0	0.057	0	0	0.738	0.743
TNF	MAPK3	4448041	4435180	9606.ENSP00000398698	9606.ENSP00000263025	0	0	0	0	0	0	0	0.742	0.742
IL6	NOS2	4447254	4439909	9606.ENSP00000385675	9606.ENSP00000327251	0	0	0	0	0.063	0	0	0.735	0.741
IL6	COL1A1	4447254	4433346	9606.ENSP00000385675	9606.ENSP00000225964	0	0	0	0	0.065	0	0	0.735	0.741
MAPK3	CAT	4435180	4433793	9606.ENSP00000263025	9606.ENSP00000241052	0	0	0	0	0	0.157	0	0.705	0.74
APP	SOD1	4436608	4435927	9606.ENSP00000284981	9606.ENSP00000270142	0	0	0	0	0.05	0	0	0.735	0.738
PPARG	HMOX1	4436745	4432912	9606.ENSP00000287820	9606.ENSP00000216117	0	0	0	0	0	0	0	0.735	0.735
IL6	CAT	4447254	4433793	9606.ENSP00000385675	9606.ENSP00000241052	0	0	0	0	0	0	0	0.735	0.735
LDLR	PON1	4450447	4433224	9606.ENSP00000454071	9606.ENSP00000222381	0	0	0	0	0	0	0.54	0.44	0.731
NOS3	TP53	4437409	4435880	9606.ENSP00000297494	9606.ENSP00000269305	0	0	0	0	0	0	0	0.731	0.731
GSR	HMOX1	4433142	4432912	9606.ENSP00000221130	9606.ENSP00000216117	0	0	0	0	0.082	0.125	0	0.692	0.731
NOS3	IL1B	4437409	4435241	9606.ENSP00000297494	9606.ENSP00000263341	0	0	0	0	0.062	0	0	0.723	0.729
SOD1	HMOX1	4435927	4432912	9606.ENSP00000270142	9606.ENSP00000216117	0	0	0	0	0	0	0	0.728	0.728
TNF	KDR	4448041	4435337	9606.ENSP00000398698	9606.ENSP00000263923	0	0	0	0	0	0	0	0.727	0.727
CYCS	MAPK3	4438356	4435180	9606.ENSP00000307786	9606.ENSP00000263025	0	0	0	0	0.072	0	0	0.717	0.726
NOS3	MAPK1	4437409	4432880	9606.ENSP00000297494	9606.ENSP00000215832	0	0	0	0	0.05	0	0	0.723	0.726
CAT	MAPK1	4433793	4432880	9606.ENSP00000241052	9606.ENSP00000215832	0	0	0	0	0	0.157	0	0.68	0.719
NOS3	EGF	4437409	4435570	9606.ENSP00000297494	9606.ENSP00000265171	0	0	0	0	0	0	0	0.719	0.719
APP	TP53	4436608	4435880	9606.ENSP00000284981	9606.ENSP00000269305	0	0	0	0	0	0	0	0.717	0.717
XDH	CAT	4445208	4433793	9606.ENSP00000368727	9606.ENSP00000241052	0	0	0	0	0.062	0	0	0.71	0.717
NQO1	GSR	4439310	4433142	9606.ENSP00000319788	9606.ENSP00000221130	0	0	0	0	0.063	0	0	0.711	0.717
JUN	CYCS	4443699	4438356	9606.ENSP00000360266	9606.ENSP00000307786	0	0	0	0	0	0	0	0.717	0.717
PTGS2	CAT	4442894	4433793	9606.ENSP00000356438	9606.ENSP00000241052	0	0	0	0	0	0.131	0	0.685	0.715
JUN	APP	4443699	4436608	9606.ENSP00000360266	9606.ENSP00000284981	0	0	0	0	0.061	0.106	0	0.685	0.713
JUN	PTGS2	4443699	4442894	9606.ENSP00000360266	9606.ENSP00000356438	0	0	0	0	0.066	0	0	0.704	0.711
IL6	PON1	4447254	4433224	9606.ENSP00000385675	9606.ENSP00000222381	0	0	0	0	0	0	0	0.708	0.708
CYCS	HMOX1	4438356	4432912	9606.ENSP00000307786	9606.ENSP00000216117	0	0	0	0	0.063	0	0	0.698	0.705
CYCS	MAPK1	4438356	4432880	9606.ENSP00000307786	9606.ENSP00000215832	0	0	0	0	0.055	0	0	0.697	0.702
PTGS2	MPO	4442894	4433305	9606.ENSP00000356438	9606.ENSP00000225275	0	0	0	0	0.065	0	0	0.691	0.699
APP	IL1B	4436608	4435241	9606.ENSP00000284981	9606.ENSP00000263341	0	0	0	0	0	0	0	0.699	0.699
NOS3	MAPK3	4437409	4435180	9606.ENSP00000297494	9606.ENSP00000263025	0	0	0	0	0.05	0	0	0.695	0.698
TNF	AHR	4448041	4433805	9606.ENSP00000398698	9606.ENSP00000242057	0	0	0	0	0	0	0	0.695	0.695
CYCS	NOS3	4438356	4437409	9606.ENSP00000307786	9606.ENSP00000297494	0	0	0	0	0.063	0	0	0.688	0.695
TNF	CAT	4448041	4433793	9606.ENSP00000398698	9606.ENSP00000241052	0	0	0	0	0	0	0	0.694	0.694
TNF	CYCS	4448041	4438356	9606.ENSP00000398698	9606.ENSP00000307786	0	0	0	0	0	0	0	0.69	0.69
PTGS2	AHR	4442894	4433805	9606.ENSP00000356438	9606.ENSP00000242057	0	0	0	0	0.098	0	0	0.671	0.69
GSTA1	NQO1	4440697	4439310	9606.ENSP00000335620	9606.ENSP00000319788	0	0	0	0	0.05	0	0	0.686	0.689
VCAM1	IFNG	4437090	4433446	9606.ENSP00000294728	9606.ENSP00000229135	0	0	0	0	0	0	0	0.684	0.684
MPO	HMOX1	4433305	4432912	9606.ENSP00000225275	9606.ENSP00000216117	0	0	0	0	0	0	0	0.683	0.683
NQO1	AHR	4439310	4433805	9606.ENSP00000319788	9606.ENSP00000242057	0	0	0	0	0	0	0	0.682	0.682
APP	CAT	4436608	4433793	9606.ENSP00000284981	9606.ENSP00000241052	0	0	0	0	0.061	0.379	0	0.499	0.682
ACHE	PON1	4437943	4433224	9606.ENSP00000303211	9606.ENSP00000222381	0	0	0	0	0.062	0	0	0.674	0.681
TP53	CAT	4435880	4433793	9606.ENSP00000269305	9606.ENSP00000241052	0	0	0	0	0	0	0	0.68	0.68
EGF	HMOX1	4435570	4432912	9606.ENSP00000265171	9606.ENSP00000216117	0	0	0	0	0	0	0	0.678	0.678
PPARG	AHR	4436745	4433805	9606.ENSP00000287820	9606.ENSP00000242057	0	0	0	0	0	0.05	0	0.674	0.677
NOS3	MPO	4437409	4433305	9606.ENSP00000297494	9606.ENSP00000225275	0	0	0	0	0	0.157	0	0.633	0.677
MAPK3	HMOX1	4435180	4432912	9606.ENSP00000263025	9606.ENSP00000216117	0	0	0	0	0	0	0	0.673	0.673
VCAM1	PPARG	4437090	4436745	9606.ENSP00000294728	9606.ENSP00000287820	0	0	0	0	0	0	0	0.673	0.673
PPARG	MAPK1	4436745	4432880	9606.ENSP00000287820	9606.ENSP00000215832	0	0	0	0	0	0.399	0	0.476	0.672
NQO1	SOD1	4439310	4435927	9606.ENSP00000319788	9606.ENSP00000270142	0	0	0	0	0.061	0	0	0.665	0.672
IL1B	MAPK3	4435241	4435180	9606.ENSP00000263341	9606.ENSP00000263025	0	0	0	0	0	0	0	0.67	0.67
IFNG	HMOX1	4433446	4432912	9606.ENSP00000229135	9606.ENSP00000216117	0	0	0	0	0	0	0	0.67	0.67
IL1B	CAT	4435241	4433793	9606.ENSP00000263341	9606.ENSP00000241052	0	0	0	0	0	0	0	0.669	0.669
NOS2	VCAM1	4439909	4437090	9606.ENSP00000327251	9606.ENSP00000294728	0	0	0	0	0	0	0	0.668	0.668
IL1B	AHR	4435241	4433805	9606.ENSP00000263341	9606.ENSP00000242057	0	0	0	0	0.071	0	0	0.652	0.663
PPARG	PON1	4436745	4433224	9606.ENSP00000287820	9606.ENSP00000222381	0	0	0	0	0.061	0	0	0.655	0.662
VCAM1	MPO	4437090	4433305	9606.ENSP00000294728	9606.ENSP00000225275	0	0	0	0	0	0	0	0.659	0.659
GSK3B	MAPK1	4439717	4432880	9606.ENSP00000324806	9606.ENSP00000215832	0	0	0.265	0.773	0.288	0.446	0	0.543	0.657
PTGS2	APP	4442894	4436608	9606.ENSP00000356438	9606.ENSP00000284981	0	0	0	0	0.061	0.379	0	0.454	0.654
POR	NQO1	4449076	4439310	9606.ENSP00000419970	9606.ENSP00000319788	0	0	0	0	0	0	0	0.652	0.652
PTGS2	GJA1	4442894	4436500	9606.ENSP00000356438	9606.ENSP00000282561	0	0	0	0	0	0	0	0.65	0.65
PPARG	EGF	4436745	4435570	9606.ENSP00000287820	9606.ENSP00000265171	0	0	0	0	0	0	0	0.65	0.65
GJA1	IL1B	4436500	4435241	9606.ENSP00000282561	9606.ENSP00000263341	0	0	0	0	0	0	0	0.644	0.644
NOS2	MPO	4439909	4433305	9606.ENSP00000327251	9606.ENSP00000225275	0	0	0	0	0	0.157	0	0.595	0.644
TNF	PON1	4448041	4433224	9606.ENSP00000398698	9606.ENSP00000222381	0	0	0	0	0	0	0	0.643	0.643
TNF	GJA1	4448041	4436500	9606.ENSP00000398698	9606.ENSP00000282561	0	0	0	0	0	0	0	0.643	0.643
PTGS2	GSK3B	4442894	4439717	9606.ENSP00000356438	9606.ENSP00000324806	0	0	0	0	0	0.058	0	0.63	0.637
LDLR	IL1B	4450447	4435241	9606.ENSP00000454071	9606.ENSP00000263341	0	0	0	0	0	0	0	0.635	0.635
SOD1	MAPK3	4435927	4435180	9606.ENSP00000270142	9606.ENSP00000263025	0	0	0	0	0.049	0.26	0	0.517	0.631
ACHE	GSR	4437943	4433142	9606.ENSP00000303211	9606.ENSP00000221130	0	0	0	0	0	0	0	0.631	0.631
JUN	CAT	4443699	4433793	9606.ENSP00000360266	9606.ENSP00000241052	0	0	0	0	0	0	0	0.627	0.627
NOS3	GSR	4437409	4433142	9606.ENSP00000297494	9606.ENSP00000221130	0	0	0	0	0	0	0	0.626	0.626
JUN	GJA1	4443699	4436500	9606.ENSP00000360266	9606.ENSP00000282561	0	0	0	0	0	0	0	0.625	0.625
POR	CAT	4449076	4433793	9606.ENSP00000419970	9606.ENSP00000241052	0	0	0	0	0	0	0	0.623	0.623
POR	GSR	4449076	4433142	9606.ENSP00000419970	9606.ENSP00000221130	0	0	0	0	0.061	0	0	0.614	0.622
TNF	GSK3B	4448041	4439717	9606.ENSP00000398698	9606.ENSP00000324806	0	0	0	0	0	0.05	0	0.596	0.6
CAT	PON1	4433793	4433224	9606.ENSP00000241052	9606.ENSP00000222381	0	0	0	0	0.062	0	0	0.591	0.6
MPO	GSR	4433305	4433142	9606.ENSP00000225275	9606.ENSP00000221130	0	0	0	0	0	0	0	0.599	0.599
VCAM1	HMOX1	4437090	4432912	9606.ENSP00000294728	9606.ENSP00000216117	0	0	0	0	0.061	0	0	0.589	0.598
PPARG	MAPK3	4436745	4435180	9606.ENSP00000287820	9606.ENSP00000263025	0	0	0	0	0	0.073	0	0.583	0.596
CYCS	APP	4438356	4436608	9606.ENSP00000307786	9606.ENSP00000284981	0	0	0	0	0	0	0	0.596	0.596
PTGS2	IFNG	4442894	4433446	9606.ENSP00000356438	9606.ENSP00000229135	0	0	0	0	0	0	0	0.594	0.594
LDLR	JUN	4450447	4443699	9606.ENSP00000454071	9606.ENSP00000360266	0	0	0	0	0	0	0	0.593	0.593
IL6	KDR	4447254	4435337	9606.ENSP00000385675	9606.ENSP00000263923	0	0	0	0	0	0	0	0.59	0.59
IL6	CYCS	4447254	4438356	9606.ENSP00000385675	9606.ENSP00000307786	0	0	0	0	0	0	0	0.588	0.588
GSTM1	CAT	4438694	4433793	9606.ENSP00000311469	9606.ENSP00000241052	0	0	0	0	0.061	0	0	0.578	0.586
NOS3	SOD1	4437409	4435927	9606.ENSP00000297494	9606.ENSP00000270142	0	0	0	0	0	0	0	0.584	0.584
TP53	IFNG	4435880	4433446	9606.ENSP00000269305	9606.ENSP00000229135	0	0	0	0	0	0	0	0.582	0.582
IFNG	MPO	4433446	4433305	9606.ENSP00000229135	9606.ENSP00000225275	0	0	0	0	0	0	0	0.581	0.581
GSK3B	PPARG	4439717	4436745	9606.ENSP00000324806	9606.ENSP00000287820	0	0	0	0	0	0.085	0	0.558	0.578
LDLR	TNF	4450447	4448041	9606.ENSP00000454071	9606.ENSP00000398698	0	0	0	0	0.049	0.167	0	0.51	0.578
HMGCR	APP	4436751	4436608	9606.ENSP00000287936	9606.ENSP00000284981	0	0	0	0	0	0	0	0.576	0.577
HMGCR	EGF	4436751	4435570	9606.ENSP00000287936	9606.ENSP00000265171	0	0	0	0	0.061	0	0	0.565	0.575
VCAM1	MAPK3	4437090	4435180	9606.ENSP00000294728	9606.ENSP00000263025	0	0	0	0	0	0	0	0.575	0.575
MPO	PON1	4433305	4433224	9606.ENSP00000225275	9606.ENSP00000222381	0	0	0	0	0	0	0	0.575	0.575
APP	KDR	4436608	4435337	9606.ENSP00000284981	9606.ENSP00000263923	0	0	0	0	0.076	0.472	0	0.198	0.574
IL6	GSK3B	4447254	4439717	9606.ENSP00000385675	9606.ENSP00000324806	0	0	0	0	0	0	0	0.573	0.573
XDH	SOD1	4445208	4435927	9606.ENSP00000368727	9606.ENSP00000270142	0	0	0	0	0	0	0	0.571	0.571
PPARG	CAT	4436745	4433793	9606.ENSP00000287820	9606.ENSP00000241052	0	0	0	0	0	0	0	0.57	0.57
NQO1	CYCS	4439310	4438356	9606.ENSP00000319788	9606.ENSP00000307786	0	0	0	0	0	0	0	0.57	0.57
CYCS	MPO	4438356	4433305	9606.ENSP00000307786	9606.ENSP00000225275	0	0	0	0	0	0	0	0.568	0.568
PTGS2	CYCS	4442894	4438356	9606.ENSP00000356438	9606.ENSP00000307786	0	0	0	0	0	0	0	0.565	0.565
XDH	MPO	4445208	4433305	9606.ENSP00000368727	9606.ENSP00000225275	0	0	0	0	0	0	0	0.563	0.563
HMGCR	CAT	4436751	4433793	9606.ENSP00000287936	9606.ENSP00000241052	0	0	0	0	0	0	0	0.563	0.563
XDH	GSR	4445208	4433142	9606.ENSP00000368727	9606.ENSP00000221130	0	0	0	0	0	0	0	0.563	0.563
EGF	IFNG	4435570	4433446	9606.ENSP00000265171	9606.ENSP00000229135	0	0	0	0	0	0	0	0.559	0.559
XDH	NOS3	4445208	4437409	9606.ENSP00000368727	9606.ENSP00000297494	0	0	0	0	0	0	0	0.559	0.559
CYP1A2	NQO1	4441211	4439310	9606.ENSP00000342007	9606.ENSP00000319788	0	0	0	0	0	0	0	0.558	0.558
GSTM1	HMOX1	4438694	4432912	9606.ENSP00000311469	9606.ENSP00000216117	0	0	0	0	0	0	0	0.554	0.554
KDR	MAPK1	4435337	4432880	9606.ENSP00000263923	9606.ENSP00000215832	0	0	0	0.601	0	0.408	0	0.628	0.553
LDLR	PPARG	4450447	4436745	9606.ENSP00000454071	9606.ENSP00000287820	0	0	0	0	0	0	0	0.552	0.552
CYCS	PPARG	4438356	4436745	9606.ENSP00000307786	9606.ENSP00000287820	0	0	0	0	0	0	0	0.55	0.55
LDLR	IL6	4450447	4447254	9606.ENSP00000454071	9606.ENSP00000385675	0	0	0	0	0	0	0	0.55	0.55
VCAM1	EGF	4437090	4435570	9606.ENSP00000294728	9606.ENSP00000265171	0	0	0	0	0	0	0	0.547	0.547
NOS3	HMGCR	4437409	4436751	9606.ENSP00000297494	9606.ENSP00000287936	0	0	0	0	0.049	0	0	0.543	0.546
TNF	SOD1	4448041	4435927	9606.ENSP00000398698	9606.ENSP00000270142	0	0	0	0	0.05	0	0	0.541	0.545
LDLR	VCAM1	4450447	4437090	9606.ENSP00000454071	9606.ENSP00000294728	0	0	0	0	0	0	0	0.544	0.544
GSTM1	TP53	4438694	4435880	9606.ENSP00000311469	9606.ENSP00000269305	0	0	0	0	0	0	0	0.543	0.543
IL6	SOD1	4447254	4435927	9606.ENSP00000385675	9606.ENSP00000270142	0	0	0	0	0	0	0	0.541	0.541
TP53	AHR	4435880	4433805	9606.ENSP00000269305	9606.ENSP00000242057	0	0	0	0	0	0	0	0.54	0.54
IL6	NQO1	4447254	4439310	9606.ENSP00000385675	9606.ENSP00000319788	0	0	0	0	0	0	0	0.536	0.536
ACHE	SOD1	4437943	4435927	9606.ENSP00000303211	9606.ENSP00000270142	0	0	0	0	0.061	0	0	0.526	0.535
SOD1	TP53	4435927	4435880	9606.ENSP00000270142	9606.ENSP00000269305	0	0	0	0	0	0	0	0.533	0.533
NQO1	MPO	4439310	4433305	9606.ENSP00000319788	9606.ENSP00000225275	0	0	0	0	0	0	0	0.531	0.531
CYCS	EGF	4438356	4435570	9606.ENSP00000307786	9606.ENSP00000265171	0	0	0	0	0	0	0	0.53	0.53
IL6	GSR	4447254	4433142	9606.ENSP00000385675	9606.ENSP00000221130	0	0	0	0	0	0	0	0.53	0.53
GSK3B	SOD1	4439717	4435927	9606.ENSP00000324806	9606.ENSP00000270142	0	0	0	0	0	0.085	0	0.508	0.53
GSK3B	CAT	4439717	4433793	9606.ENSP00000324806	9606.ENSP00000241052	0.043	0	0	0	0.062	0.073	0	0.502	0.53
SOD1	MAPK1	4435927	4432880	9606.ENSP00000270142	9606.ENSP00000215832	0	0	0	0	0	0.185	0	0.445	0.528
GSTA1	HMOX1	4440697	4432912	9606.ENSP00000335620	9606.ENSP00000216117	0	0	0	0	0	0	0	0.524	0.524
NOS2	GSR	4439909	4433142	9606.ENSP00000327251	9606.ENSP00000221130	0	0	0	0	0	0	0	0.522	0.522
NOS2	MAPK1	4439909	4432880	9606.ENSP00000327251	9606.ENSP00000215832	0	0	0	0	0.05	0	0	0.517	0.521
JUN	KDR	4443699	4435337	9606.ENSP00000360266	9606.ENSP00000263923	0	0	0	0	0	0.081	0	0.498	0.519
SOD1	IL1B	4435927	4435241	9606.ENSP00000270142	9606.ENSP00000263341	0	0	0	0	0	0	0	0.518	0.518
TNF	COL1A1	4448041	4433346	9606.ENSP00000398698	9606.ENSP00000225964	0	0	0	0	0	0.185	0	0.431	0.517
NOS3	PON1	4437409	4433224	9606.ENSP00000297494	9606.ENSP00000222381	0	0	0	0	0	0	0	0.516	0.516
NOS2	CYCS	4439909	4438356	9606.ENSP00000327251	9606.ENSP00000307786	0	0	0	0	0.063	0	0	0.504	0.515
TP53	IL1B	4435880	4435241	9606.ENSP00000269305	9606.ENSP00000263341	0	0	0	0	0	0	0	0.514	0.514
PTGS2	KDR	4442894	4435337	9606.ENSP00000356438	9606.ENSP00000263923	0	0	0	0	0	0	0	0.511	0.511
LDLR	NOS3	4450447	4437409	9606.ENSP00000454071	9606.ENSP00000297494	0	0	0	0	0	0	0	0.511	0.511
GSTA1	CAT	4440697	4433793	9606.ENSP00000335620	9606.ENSP00000241052	0	0	0	0	0.062	0	0	0.499	0.51
GJA1	KDR	4436500	4435337	9606.ENSP00000282561	9606.ENSP00000263923	0	0	0	0	0.188	0	0	0.42	0.509
GSK3B	EGF	4439717	4435570	9606.ENSP00000324806	9606.ENSP00000265171	0	0	0	0	0	0.052	0	0.499	0.505
NOS2	AHR	4439909	4433805	9606.ENSP00000327251	9606.ENSP00000242057	0	0	0	0	0	0	0	0.505	0.505
NOS2	MAPK3	4439909	4435180	9606.ENSP00000327251	9606.ENSP00000263025	0	0	0	0	0.05	0	0	0.5	0.505
NOS2	HMGCR	4439909	4436751	9606.ENSP00000327251	9606.ENSP00000287936	0	0	0	0	0.049	0	0	0.5	0.505
IL6	ACHE	4447254	4437943	9606.ENSP00000385675	9606.ENSP00000303211	0	0	0	0	0	0	0	0.503	0.503
MAPK3	MPO	4435180	4433305	9606.ENSP00000263025	9606.ENSP00000225275	0	0	0	0	0	0.077	0	0.481	0.501
TNF	NQO1	4448041	4439310	9606.ENSP00000398698	9606.ENSP00000319788	0	0	0	0	0	0	0	0.501	0.501
VCAM1	MAPK1	4437090	4432880	9606.ENSP00000294728	9606.ENSP00000215832	0	0	0	0	0	0.044	0	0.499	0.501
JUN	VCAM1	4443699	4437090	9606.ENSP00000360266	9606.ENSP00000294728	0	0	0	0	0	0	0	0.499	0.499
PTGS2	NQO1	4442894	4439310	9606.ENSP00000356438	9606.ENSP00000319788	0	0	0	0	0	0	0	0.498	0.498
INSR	MAPK3	4437994	4435180	9606.ENSP00000303830	9606.ENSP00000263025	0	0	0	0.573	0	0.381	0	0.463	0.497
HMGCR	PPARG	4436751	4436745	9606.ENSP00000287936	9606.ENSP00000287820	0	0	0	0	0.061	0	0	0.485	0.496
GSTA1	IL1B	4440697	4435241	9606.ENSP00000335620	9606.ENSP00000263341	0	0	0	0	0	0	0	0.494	0.494
JUN	NQO1	4443699	4439310	9606.ENSP00000360266	9606.ENSP00000319788	0	0	0	0	0	0	0	0.491	0.491
NOS3	GJA1	4437409	4436500	9606.ENSP00000297494	9606.ENSP00000282561	0	0	0	0	0	0	0	0.492	0.491
GSTM1	PON1	4438694	4433224	9606.ENSP00000311469	9606.ENSP00000222381	0	0	0	0	0.061	0	0	0.479	0.489
INSR	MAPK1	4437994	4432880	9606.ENSP00000303830	9606.ENSP00000215832	0	0	0	0.571	0	0.381	0	0.427	0.488
VCAM1	CAT	4437090	4433793	9606.ENSP00000294728	9606.ENSP00000241052	0	0	0	0	0	0	0	0.486	0.486
AHR	HMOX1	4433805	4432912	9606.ENSP00000242057	9606.ENSP00000216117	0	0	0	0	0.061	0	0	0.475	0.485
CYCS	ACHE	4438356	4437943	9606.ENSP00000307786	9606.ENSP00000303211	0	0	0	0	0	0	0	0.485	0.485
EGF	CAT	4435570	4433793	9606.ENSP00000265171	9606.ENSP00000241052	0	0	0	0	0	0	0	0.482	0.482
MAPK3	GSR	4435180	4433142	9606.ENSP00000263025	9606.ENSP00000221130	0	0	0	0	0.066	0	0	0.468	0.482
MAPK3	IFNG	4435180	4433446	9606.ENSP00000263025	9606.ENSP00000229135	0	0	0	0	0	0	0	0.481	0.481
CAT	IFNG	4433793	4433446	9606.ENSP00000241052	9606.ENSP00000229135	0	0	0	0	0	0	0	0.48	0.48
TP53	GSR	4435880	4433142	9606.ENSP00000269305	9606.ENSP00000221130	0	0	0	0	0	0	0	0.48	0.48
PTGS2	GSR	4442894	4433142	9606.ENSP00000356438	9606.ENSP00000221130	0	0	0	0	0	0	0	0.48	0.48
GSTM1	MPO	4438694	4433305	9606.ENSP00000311469	9606.ENSP00000225275	0	0	0	0	0	0	0	0.479	0.479
PTGS2	SOD1	4442894	4435927	9606.ENSP00000356438	9606.ENSP00000270142	0	0	0	0	0.061	0	0	0.467	0.478
KDR	MAPK3	4435337	4435180	9606.ENSP00000263923	9606.ENSP00000263025	0	0	0	0.587	0	0.26	0	0.726	0.478
CYCS	IL1B	4438356	4435241	9606.ENSP00000307786	9606.ENSP00000263341	0	0	0	0	0	0	0	0.472	0.472
GSR	MAPK1	4433142	4432880	9606.ENSP00000221130	9606.ENSP00000215832	0	0	0	0	0.098	0	0	0.437	0.47
PPARG	MPO	4436745	4433305	9606.ENSP00000287820	9606.ENSP00000225275	0	0	0	0	0.061	0.05	0	0.452	0.468
INSR	PPARG	4437994	4436745	9606.ENSP00000303830	9606.ENSP00000287820	0	0	0	0	0	0.085	0	0.441	0.466
GSTA1	AHR	4440697	4433805	9606.ENSP00000335620	9606.ENSP00000242057	0	0	0	0	0	0	0	0.464	0.464
JUN	GSR	4443699	4433142	9606.ENSP00000360266	9606.ENSP00000221130	0	0	0	0	0	0.108	0	0.424	0.464
IFNG	MAPK1	4433446	4432880	9606.ENSP00000229135	9606.ENSP00000215832	0	0	0	0	0	0	0	0.462	0.462
TNF	GSR	4448041	4433142	9606.ENSP00000398698	9606.ENSP00000221130	0	0	0	0	0	0	0	0.461	0.461
JUN	SOD1	4443699	4435927	9606.ENSP00000360266	9606.ENSP00000270142	0	0	0	0	0	0	0	0.461	0.461
NOS2	PPARG	4439909	4436745	9606.ENSP00000327251	9606.ENSP00000287820	0	0	0	0	0.062	0.091	0	0.417	0.459
JUN	MPO	4443699	4433305	9606.ENSP00000360266	9606.ENSP00000225275	0	0	0	0	0	0	0	0.457	0.457
GSTM1	AHR	4438694	4433805	9606.ENSP00000311469	9606.ENSP00000242057	0	0	0	0	0	0	0	0.456	0.456
PPARG	COL1A1	4436745	4433346	9606.ENSP00000287820	9606.ENSP00000225964	0	0	0	0	0	0.051	0	0.449	0.455
IL6	GJA1	4447254	4436500	9606.ENSP00000385675	9606.ENSP00000282561	0	0	0	0	0	0	0	0.452	0.452
PTGS2	ACHE	4442894	4437943	9606.ENSP00000356438	9606.ENSP00000303211	0	0	0	0	0	0.064	0	0.437	0.451
NOS3	IFNG	4437409	4433446	9606.ENSP00000297494	9606.ENSP00000229135	0	0	0	0	0	0	0	0.451	0.451
PPARG	IFNG	4436745	4433446	9606.ENSP00000287820	9606.ENSP00000229135	0	0	0	0	0	0	0	0.449	0.449
IL1B	GSR	4435241	4433142	9606.ENSP00000263341	9606.ENSP00000221130	0	0	0	0	0	0	0	0.448	0.448
TP53	MPO	4435880	4433305	9606.ENSP00000269305	9606.ENSP00000225275	0	0	0	0	0	0	0	0.444	0.444
GSTA1	SOD1	4440697	4435927	9606.ENSP00000335620	9606.ENSP00000270142	0	0	0	0	0.062	0	0	0.431	0.444
MAPK3	COL1A1	4435180	4433346	9606.ENSP00000263025	9606.ENSP00000225964	0	0	0	0	0.051	0	0	0.437	0.443
NQO1	IL1B	4439310	4435241	9606.ENSP00000319788	9606.ENSP00000263341	0	0	0	0	0	0	0	0.443	0.443
PPARG	SOD1	4436745	4435927	9606.ENSP00000287820	9606.ENSP00000270142	0	0	0	0	0	0	0	0.443	0.443
PON1	GSR	4433224	4433142	9606.ENSP00000222381	9606.ENSP00000221130	0	0	0	0	0	0	0	0.44	0.44
NQO1	MAPK3	4439310	4435180	9606.ENSP00000319788	9606.ENSP00000263025	0	0	0	0	0	0	0	0.44	0.44
EGF	MPO	4435570	4433305	9606.ENSP00000265171	9606.ENSP00000225275	0	0	0	0	0.061	0.082	0	0.401	0.438
GJA1	COL1A1	4436500	4433346	9606.ENSP00000282561	9606.ENSP00000225964	0	0	0	0	0.158	0	0	0.353	0.432
VCAM1	TP53	4437090	4435880	9606.ENSP00000294728	9606.ENSP00000269305	0	0	0	0	0	0	0	0.431	0.431
IL6	HMGCR	4447254	4436751	9606.ENSP00000385675	9606.ENSP00000287936	0	0	0	0	0	0	0	0.43	0.43
JUN	AHR	4443699	4433805	9606.ENSP00000360266	9606.ENSP00000242057	0	0	0	0	0	0	0	0.43	0.43
SOD1	MPO	4435927	4433305	9606.ENSP00000270142	9606.ENSP00000225275	0	0	0	0	0.061	0	0	0.417	0.429
GSTM1	SOD1	4438694	4435927	9606.ENSP00000311469	9606.ENSP00000270142	0	0	0	0	0.064	0	0	0.415	0.429
CYP1A2	PON1	4441211	4433224	9606.ENSP00000342007	9606.ENSP00000222381	0	0	0	0	0	0	0	0.428	0.428
ACHE	KDR	4437943	4435337	9606.ENSP00000303211	9606.ENSP00000263923	0	0	0	0	0	0	0	0.427	0.426
NOS2	SOD1	4439909	4435927	9606.ENSP00000327251	9606.ENSP00000270142	0	0	0	0	0	0	0	0.425	0.425
HMGCR	PON1	4436751	4433224	9606.ENSP00000287936	9606.ENSP00000222381	0	0	0	0	0	0	0	0.425	0.425
ACHE	MPO	4437943	4433305	9606.ENSP00000303211	9606.ENSP00000225275	0	0	0	0	0	0.064	0	0.41	0.424
CYP1A2	CAT	4441211	4433793	9606.ENSP00000342007	9606.ENSP00000241052	0.045	0	0	0	0	0	0	0.422	0.424
TNF	XDH	4448041	4445208	9606.ENSP00000398698	9606.ENSP00000368727	0	0	0	0	0.061	0	0	0.411	0.423
GSK3B	CYCS	4439717	4438356	9606.ENSP00000324806	9606.ENSP00000307786	0	0	0	0	0.085	0	0	0.394	0.422
ACHE	IL1B	4437943	4435241	9606.ENSP00000303211	9606.ENSP00000263341	0	0	0	0	0	0	0	0.422	0.422
APP	HMOX1	4436608	4432912	9606.ENSP00000284981	9606.ENSP00000216117	0	0	0	0	0	0	0	0.421	0.42
IL1B	COL1A1	4435241	4433346	9606.ENSP00000263341	9606.ENSP00000225964	0	0	0	0	0	0	0	0.42	0.42
HMGCR	MAPK3	4436751	4435180	9606.ENSP00000287936	9606.ENSP00000263025	0	0	0	0	0	0	0	0.419	0.419
TP53	COL1A1	4435880	4433346	9606.ENSP00000269305	9606.ENSP00000225964	0	0	0	0	0	0	0	0.419	0.418
PPARG	APP	4436745	4436608	9606.ENSP00000287820	9606.ENSP00000284981	0	0	0	0	0	0	0	0.417	0.416
LDLR	GSK3B	4450447	4439717	9606.ENSP00000454071	9606.ENSP00000324806	0	0	0	0	0	0.083	0	0.386	0.413
AHR	CAT	4433805	4433793	9606.ENSP00000242057	9606.ENSP00000241052	0	0	0	0	0.061	0	0	0.4	0.412
NOS2	TP53	4439909	4435880	9606.ENSP00000327251	9606.ENSP00000269305	0	0	0	0	0	0	0	0.411	0.41
TNF	ACHE	4448041	4437943	9606.ENSP00000398698	9606.ENSP00000303211	0	0	0	0	0	0	0	0.405	0.405
KDR	IL1B	4435337	4435241	9606.ENSP00000263923	9606.ENSP00000263341	0	0	0	0	0.061	0	0	0.39	0.402
IL6	XDH	4447254	4445208	9606.ENSP00000385675	9606.ENSP00000368727	0	0	0	0	0	0	0	0.401	0.401
SOD1	PON1	4435927	4433224	9606.ENSP00000270142	9606.ENSP00000222381	0	0	0	0	0.057	0	0	0.39	0.4
NQO1	MAPK1	4439310	4432880	9606.ENSP00000319788	9606.ENSP00000215832	0	0	0	0	0	0	0	0.401	0.4
NQO1	NOS3	4439310	4437409	9606.ENSP00000319788	9606.ENSP00000297494	0	0	0	0	0	0	0	0.4	0.4
